# Supplementary material for: Identification of Regulatory SNPs Associated with Vicine and Convicine Content of Vicia faba Based on Genotyping by Sequencing Data Using Deep Learning
Source: Genes (Basel). 2020 Jun 5;11(6):614. doi: 10.3390/genes11060614 (PMC7349281; doi:10.3390/genes11060614)
Supplement: Supplementary file 1 [file genes-11-00614-s001.zip]

Archive with 7 entries (7 files):
- S1_Table.xlsx
- S2_Table.xlsx
- S3_Table.xlsx
- S4_Table.csv
- S5_Table.xlsx
- S6_File.fasta
- S7_File.fasta
