# Supplementary material for: Identification of Regulatory SNPs Associated with Vicine and Convicine Content of Vicia faba Based on Genotyping by Sequencing Data Using Deep Learning
Source: Genes (Basel). 2020 Jun 5;11(6):614. doi: 10.3390/genes11060614 (PMC7349281; doi:10.3390/genes11060614)
Supplement: Supplementary file 1 [file genes-11-00614-s001.zip › S1_Table.xlsx]

## Sheet: Tabelle1
Results Interspecies Promoter Prediction			Sensitivity
Trained / Evaluated	Arabidopsis thaliana	Glycine max	Lupinus angustifolius	Medicago truncatula	Phaseolus vulgaris	Trifolium pratense	Vigna angularis	Vigna radiata
Arabidopsis thaliana	0.88	0.76	0.602	0.778	0.769	0.838	0.459	0.672
Glycine max	0.775	0.882	0.99	0.906	0.852	0.662	0.98	0.863
Lupinus angustifolius	0.126	0.258	0.996	0.477	0.206	0.024	0.984	0.466
Medicago truncatula	0.552	0.681	0.993	0.841	0.646	0.468	0.982	0.752
Phaseolus vulgaris	0.767	0.85	0.945	0.887	0.907	0.707	0.909	0.85
Trifolium pratense	0.79	0.76	0.616	0.768	0.786	0.913	0.531	0.69
Vigna angularis	0.795	0.246	0.977	0.46	0.196	0.022	0.978	0.454
Vigna radiata	0.57	0.758	0.975	0.794	0.758	0.5	0.971	0.885
