# Supplementary material for: Identification of Regulatory SNPs Associated with Vicine and Convicine Content of Vicia faba Based on Genotyping by Sequencing Data Using Deep Learning
Source: Genes (Basel). 2020 Jun 5;11(6):614. doi: 10.3390/genes11060614 (PMC7349281; doi:10.3390/genes11060614)
Supplement: Supplementary file 1 [file genes-11-00614-s001.zip › S2_Table.xlsx]

## Sheet: Tabelle1
Results Interspecies Promoter Prediction			Specificity
Trained / Evaluated	Arabidopsis thaliana	Glycine max	Lupinus angustifolius	Medicago truncatula	Phaseolus vulgaris	Trifolium pratense	Vigna angularis	Vigna radiata
Arabidopsis thaliana	0.921	0.775	0.797	0.714	0.835	0.693	0.808	0.794
Glycine max	0.899	0.845	0.837	0.789	0.873	0.786	0.847	0.848
Lupinus angustifolius	0.964	0.964	0.966	0.962	0.966	0.962	0.965	0.962
Medicago truncatula	0.946	0.923	0.926	0.928	0.94	0.907	0.93	0.932
Phaseolus vulgaris	0.91	0.836	0.839	0.788	0.895	0.779	0.851	0.852
Trifolium pratense	0.855	0.768	0.775	0.735	0.803	0.768	0.786	0.782
Vigna angularis	0.225	0.969	0.966	0.969	0.969	0.966	0.977	0.971
Vigna radiata	0.912	0.865	0.899	0.86	0.891	0.851	0.885	0.924
