# Supplementary material for: Identification of Regulatory SNPs Associated with Vicine and Convicine Content of Vicia faba Based on Genotyping by Sequencing Data Using Deep Learning
Source: Genes (Basel). 2020 Jun 5;11(6):614. doi: 10.3390/genes11060614 (PMC7349281; doi:10.3390/genes11060614)
Supplement: Supplementary file 1 [file genes-11-00614-s001.zip › S4_Table.csv]

SNP_ID	Allele	TFBS	Pos	Strand	MSS	Consequence
SNP_1447_92	Ref	P$RAV1_01	18	+	0.963	Score-Change
SNP_1447_92	Alt	P$RAV1_01	18	+	0.958	Score-Change
SNP_1447_92	Ref	P$GAMYB_Q2	15	+	0.927	Score-Change
SNP_1447_92	Alt	P$GAMYB_Q2	15	+	0.908	Score-Change
SNP_1447_94	Ref	P$RAV1_01	16	+	0.963	Score-Change
SNP_1447_94	Alt	P$RAV1_01	16	+	0.95	Score-Change
SNP_1447_94	Ref	P$GAMYB_Q2	13	+	0.927	No Change
SNP_1447_94	Alt	P$GAMYB_Q2	13	+	0.927	No Change
SNP_1447_94	Alt	P$GAMYB_01	19	+	0.968	Gain of TFBS
SNP_1447_154	Ref	P$DOF2_01	23	-	0.99	Loss of TFBS
SNP_1447_154	Ref	P$SED_Q2	21	+	0.984	Loss of TFBS
SNP_1447_154	Ref	P$PBF_Q2	25	-	0.964	Loss of TFBS
SNP_1447_154	Ref	P$CBNAC_01	23	+	1.0	Loss of TFBS
SNP_1447_154	Ref	P$CDF2_01	23	-	0.958	Loss of TFBS
SNP_1447_154	Ref	P$CDF3_01	23	-	0.978	Loss of TFBS
SNP_1447_154	Alt	P$GAMYB_Q2	22	-	0.93	Gain of TFBS
SNP_1447_154	Alt	P$AT2G15660_01	23	+	0.92	Gain of TFBS
SNP_1882_27	Ref	P$GT1_Q6_01	19	+	0.894	Loss of TFBS
SNP_1882_27	Ref	P$ATMYB15_Q2	22	-	1.0	Loss of TFBS
SNP_1882_27	Ref	P$WRKY48_01	22	-	0.98	Loss of TFBS
SNP_1882_27	Ref	P$AT5G54070_01	20	-	0.905	No Change
SNP_1882_27	Alt	P$AT5G54070_01	20	-	0.905	No Change
SNP_1882_27	Alt	P$WRKY15_01	22	+	0.966	Gain of TFBS
SNP_1882_27	Alt	P$WRKY21_02	21	+	0.96	Gain of TFBS
SNP_1882_27	Alt	P$WRKY40_01	22	+	0.977	Gain of TFBS
SNP_1882_27	Alt	P$WRKY43_02	22	+	0.955	Gain of TFBS
SNP_1882_27	Alt	P$WRKY48_02	21	+	0.987	Gain of TFBS
SNP_1882_27	Alt	P$WRKY57_01	21	+	0.964	Gain of TFBS
SNP_1882_27	Alt	P$WRKY8_01	22	+	0.981	Gain of TFBS
SNP_2285_98	Ref	P$LIM1_01	24	-	0.857	Score-Change
SNP_2285_98	Alt	P$LIM1_01	24	-	0.85	Score-Change
SNP_2285_98	Ref	P$PEND_02	19	-	0.932	Loss of TFBS
SNP_2285_98	Ref	P$MYB24_01	25	+	0.898	Score-Change
SNP_2285_98	Alt	P$MYB24_01	25	+	0.897	Score-Change
SNP_2656_49	Ref	P$HSFA2_01	24	-	1.0	Score-Change
SNP_2656_49	Alt	P$HSFA2_01	24	-	0.98	Score-Change
SNP_2656_49	Ref	P$MYB24_01	22	+	0.917	Loss of TFBS
SNP_2656_49	Ref	P$MYB61_01	23	-	0.874	Score-Change
SNP_2656_49	Alt	P$MYB61_01	23	-	0.872	Score-Change
SNP_2993_152	Ref	P$SQUA_01	22	-	0.869	Loss of TFBS
SNP_2993_152	Ref	P$GT1_Q6_01	17	-	0.929	Loss of TFBS
SNP_2993_203	Ref	P$DOF2_01	16	-	0.984	Loss of TFBS
SNP_2993_203	Ref	P$AT2G41690_01	26	+	0.935	Score-Change
SNP_2993_203	Alt	P$AT2G41690_01	26	+	0.988	Score-Change
SNP_2993_203	Ref	P$ARR1_01	21	-	0.958	Loss of TFBS
SNP_2993_203	Alt	P$DOF3_01	16	-	0.99	Gain of TFBS
SNP_2993_203	Alt	P$AT3G51080_01	21	-	0.952	Gain of TFBS
SNP_2993_203	Alt	P$GATA15_01	20	+	0.999	Gain of TFBS
SNP_2993_203	Alt	P$GATA8_01	21	+	0.982	Gain of TFBS
SNP_3037_267	Ref	P$LIM1_01	14	+	0.91	No Change
SNP_3037_267	Alt	P$LIM1_01	14	+	0.91	No Change
SNP_3037_267	Ref	P$GT1_Q6	21	+	1.0	Loss of TFBS
SNP_3037_267	Alt	P$ARR1_01	24	-	0.96	Gain of TFBS
SNP_3044_88	Ref	P$SBF1_01	14	+	0.925	No Change
SNP_3044_88	Alt	P$SBF1_01	14	+	0.925	No Change
SNP_3044_88	Ref	P$GT1_Q6	19	+	0.959	No Change
SNP_3044_88	Alt	P$GT1_Q6	19	+	0.959	No Change
SNP_3044_88	Ref	P$GT1_Q6_02	18	-	0.997	Score-Change
SNP_3044_88	Alt	P$GT1_Q6_02	18	-	0.979	Score-Change
SNP_3044_88	Ref	P$EDT1_01	23	+	0.996	Loss of TFBS
SNP_3044_88	Alt	P$ATHB6_01	23	+	0.976	Gain of TFBS
SNP_5060_133	Ref	P$ATMYB46_Q6	23	+	0.941	Loss of TFBS
SNP_5060_133	Ref	P$MYB24_01	26	-	0.938	Loss of TFBS
SNP_5931_176	Alt	P$MADSA_Q2	21	+	0.85	Gain of TFBS
SNP_5931_176	Alt	P$SQUA_01	23	-	0.878	Gain of TFBS
SNP_5931_176	Alt	P$SQUA_01	24	-	0.934	Gain of TFBS
SNP_5931_176	Alt	P$RIN_Q2	23	-	0.921	Gain of TFBS
SNP_6103_200	Ref	P$AT5G04240_01	20	+	1.0	No Change
SNP_6103_200	Alt	P$AT5G04240_01	20	+	1.0	No Change
SNP_6103_200	Alt	P$BPC1_Q2	25	-	1.0	Gain of TFBS
SNP_6103_200	Alt	P$CDF3_01	22	-	0.953	Gain of TFBS
SNP_6646_97	Ref	P$ASR1_01	24	-	1.0	Loss of TFBS
SNP_6646_97	Ref	P$HSFA2_01	21	-	0.935	Loss of TFBS
SNP_6646_97	Ref	P$POPTR_01	20	+	0.932	Loss of TFBS
SNP_6646_97	Ref	P$TCP19_01	23	-	0.879	Loss of TFBS
SNP_6646_97	Ref	P$TCP2_01	23	+	0.941	Loss of TFBS
SNP_6646_97	Ref	P$TCP2_01	23	-	0.941	Loss of TFBS
SNP_6646_97	Ref	P$TCP20_02	21	-	0.889	Loss of TFBS
SNP_7155_34	Ref	P$RAV1_01	24	-	0.934	Loss of TFBS
SNP_7155_34	Ref	P$DOF_Q2	18	-	0.997	Loss of TFBS
SNP_7155_34	Ref	P$SQUA_01	21	+	0.89	Loss of TFBS
SNP_7155_34	Ref	P$PI_02	17	-	0.893	Loss of TFBS
SNP_7155_34	Ref	P$CDF2_01	18	-	0.977	Score-Change
SNP_7155_34	Alt	P$CDF2_01	18	-	0.947	Score-Change
SNP_7155_34	Ref	P$CDF3_01	18	-	0.975	Score-Change
SNP_7155_34	Alt	P$CDF3_01	18	-	0.969	Score-Change
SNP_7155_34	Ref	P$AP1_01	18	-	0.924	Loss of TFBS
SNP_7155_34	Ref	P$AGL27_01	17	+	0.901	Loss of TFBS
SNP_7535_101	Ref	P$ATHB6_01	21	-	0.973	Loss of TFBS
SNP_7535_101	Ref	P$BIM1_02	26	-	0.919	No Change
SNP_7535_101	Alt	P$BIM1_02	26	-	0.919	No Change
SNP_7535_101	Alt	P$NAC6_01	23	-	0.911	Gain of TFBS
SNP_7535_101	Alt	P$TGA1A_01	24	+	0.859	Gain of TFBS
SNP_7535_101	Alt	P$ATHSFA1D_01	25	+	0.953	Gain of TFBS
SNP_7973_184	Ref	P$AT5G54070_01	20	-	0.9	No Change
SNP_7973_184	Alt	P$AT5G54070_01	20	-	0.9	No Change
SNP_7973_184	Ref	P$AT2G20350_01	16	+	0.959	No Change
SNP_7973_184	Alt	P$AT2G20350_01	16	+	0.959	No Change
SNP_7973_184	Ref	P$ATSPL3_01	25	-	0.98	Loss of TFBS
SNP_7973_184	Ref	P$ERF7_02	17	+	0.925	Score-Change
SNP_7973_184	Alt	P$ERF7_02	17	+	0.924	Score-Change
SNP_7973_184	Ref	P$ERF8_01	17	+	0.908	Score-Change
SNP_7973_184	Alt	P$ERF8_01	17	+	0.907	Score-Change
SNP_7973_184	Ref	P$ERF11_01	16	+	0.945	No Change
SNP_7973_184	Alt	P$ERF11_01	16	+	0.945	No Change
SNP_7973_184	Ref	P$SPL15_01	26	+	0.852	Score-Change
SNP_7973_184	Alt	P$SPL15_01	26	+	0.851	Score-Change
SNP_7973_184	Alt	P$HSFA2_01	25	+	0.994	Gain of TFBS
SNP_7981_187	Ref	P$DOF1_01	20	-	0.989	Loss of TFBS
SNP_7981_187	Ref	P$DOF2_01	20	-	0.997	Loss of TFBS
SNP_8813_78	Ref	P$GAMYB_Q2	24	-	0.937	Score-Change
SNP_8813_78	Alt	P$GAMYB_Q2	24	-	0.944	Score-Change
SNP_8813_78	Ref	P$AT2G41690_01	23	-	0.946	Loss of TFBS
SNP_8813_78	Ref	P$AT5G54070_01	26	-	0.958	Loss of TFBS
SNP_8813_78	Ref	P$ARR1_01	20	-	0.961	Loss of TFBS
SNP_8813_78	Alt	P$RAV1_01	22	-	0.951	Gain of TFBS
SNP_8813_79	Ref	P$GAMYB_Q2	23	-	0.937	Loss of TFBS
SNP_8813_79	Ref	P$GAMYB_Q2	26	-	0.912	Score-Change
SNP_8813_79	Alt	P$GAMYB_Q2	26	-	0.904	Score-Change
SNP_8813_79	Ref	P$AT2G41690_01	22	-	0.946	Loss of TFBS
SNP_8813_79	Ref	P$AT5G54070_01	25	-	0.958	Loss of TFBS
SNP_8813_79	Ref	P$ARR1_01	19	-	0.961	Loss of TFBS
SNP_8813_79	Alt	P$ATHB6_01	22	-	0.925	Gain of TFBS
SNP_8813_98	Alt	P$DOF2_01	20	-	0.997	Gain of TFBS
SNP_8813_98	Alt	P$NAC6_01	25	-	0.876	Gain of TFBS
SNP_8813_152	Ref	P$HSFA4A_01	22	-	0.91	Loss of TFBS
SNP_8813_152	Ref	P$ARR1_01	25	+	0.968	Score-Change
SNP_8813_152	Alt	P$ARR1_01	25	+	0.966	Score-Change
SNP_8813_152	Ref	P$ARR18_01	25	-	0.956	Score-Change
SNP_8813_152	Alt	P$ARR18_01	25	-	0.957	Score-Change
SNP_8813_244	Ref	P$HSFA2_01	23	+	0.935	Score-Change
SNP_8813_244	Alt	P$HSFA2_01	23	+	0.939	Score-Change
SNP_8813_244	Ref	P$POPTR_01	23	-	0.932	Loss of TFBS
SNP_8813_244	Alt	P$C1_Q2	19	+	0.959	Gain of TFBS
SNP_8813_244	Alt	P$ALFIN1_Q2	20	-	0.937	Gain of TFBS
SNP_10127_242	Alt	P$ASR1_01	22	+	1.0	Gain of TFBS
SNP_10127_242	Alt	P$HSFA2_01	24	+	0.98	Gain of TFBS
SNP_10127_243	Alt	P$PBF_Q2	25	+	0.965	Gain of TFBS
SNP_10127_243	Alt	P$AT2G41690_01	23	+	0.978	Gain of TFBS
SNP_10512_136	Ref	P$GT1_Q6	20	-	0.986	Loss of TFBS
SNP_10512_136	Ref	P$TGA1A_01	23	-	0.871	Loss of TFBS
SNP_10512_136	Ref	P$TGA7_01	21	+	0.861	Loss of TFBS
SNP_10512_136	Ref	P$WRKY15_01	19	-	0.96	Loss of TFBS
SNP_10512_136	Ref	P$WRKY21_02	20	-	0.948	Loss of TFBS
SNP_10512_136	Ref	P$WRKY40_01	21	-	0.981	Loss of TFBS
SNP_10512_136	Ref	P$WRKY43_02	19	-	0.955	Loss of TFBS
SNP_10512_136	Ref	P$WRKY48_02	20	-	0.987	Loss of TFBS
SNP_10512_136	Ref	P$WRKY57_01	20	-	0.957	Loss of TFBS
SNP_10512_136	Ref	P$WRKY8_01	20	-	0.978	Loss of TFBS
SNP_10512_136	Alt	P$O2_03	24	+	0.874	Gain of TFBS
SNP_10987_42	Ref	P$WRKY15_01	16	+	0.979	No Change
SNP_10987_42	Alt	P$WRKY15_01	16	+	0.979	No Change
SNP_10987_42	Ref	P$WRKY43_02	16	+	0.989	No Change
SNP_10987_42	Alt	P$WRKY43_02	16	+	0.989	No Change
SNP_10987_42	Alt	P$O2_03	19	-	0.925	Gain of TFBS
SNP_10987_42	Alt	P$ATHB6_01	20	+	0.972	Gain of TFBS
SNP_10987_46	Ref	P$SPL4_01	26	-	0.957	No Change
SNP_10987_46	Alt	P$SPL4_01	26	-	0.957	No Change
SNP_10987_46	Alt	P$ATHSFA1D_01	23	+	0.941	Gain of TFBS
SNP_10987_46	Alt	P$BZIP68_01	25	-	0.904	Gain of TFBS
SNP_10987_46	Alt	P$WRKY48_02	19	+	0.931	Gain of TFBS
SNP_10987_59	Alt	P$SQUA_01	19	-	0.91	Gain of TFBS
SNP_10987_59	Alt	P$CBNAC_01	26	+	1.0	Gain of TFBS
SNP_10987_208	Ref	P$MYB3R1_01	22	-	0.868	Loss of TFBS
SNP_10987_208	Ref	P$MYB3R4_01	22	-	0.854	Loss of TFBS
SNP_10987_208	Ref	P$MYB3R5_01	23	-	0.854	Loss of TFBS
SNP_10987_218	Ref	P$ARR1_01	19	-	0.955	Score-Change
SNP_10987_218	Alt	P$ARR1_01	19	-	0.962	Score-Change
SNP_10987_218	Ref	P$MYB3R1_01	12	-	0.868	Score-Change
SNP_10987_218	Alt	P$MYB3R1_01	12	-	0.872	Score-Change
SNP_10987_218	Ref	P$MYB3R4_01	12	-	0.854	Score-Change
SNP_10987_218	Alt	P$MYB3R4_01	12	-	0.858	Score-Change
SNP_10987_218	Ref	P$MYB3R5_01	13	-	0.854	Score-Change
SNP_10987_218	Alt	P$MYB3R5_01	13	-	0.865	Score-Change
SNP_10987_218	Alt	P$ARF8_01	24	+	0.958	Gain of TFBS
SNP_10987_218	Alt	P$PHYPA64121_06	25	+	0.86	Gain of TFBS
SNP_10987_242	Ref	P$HSFA4A_01	23	+	0.916	Loss of TFBS
SNP_10987_242	Ref	P$ATHB16_01	25	+	0.989	Loss of TFBS
SNP_10987_242	Ref	P$ATHB6_01	24	+	0.983	Loss of TFBS
SNP_10987_242	Ref	P$ATHB6_01	26	-	0.996	Score-Change
SNP_10987_242	Alt	P$ATHB6_01	26	-	0.99	Score-Change
SNP_10987_242	Ref	P$HAT1_01	24	+	0.994	Loss of TFBS
SNP_10987_242	Ref	P$MYB24_01	22	-	0.885	Loss of TFBS
SNP_10987_242	Ref	P$ATHB4_02	24	-	0.957	Loss of TFBS
SNP_10987_242	Ref	P$ATHB4_02	25	+	0.998	Loss of TFBS
SNP_10987_242	Alt	P$GATA15_01	23	+	0.999	Gain of TFBS
SNP_10987_242	Alt	P$GATA15_01	24	-	1.0	Gain of TFBS
SNP_10987_243	Ref	P$HSFA4A_01	22	+	0.916	Score-Change
SNP_10987_243	Alt	P$HSFA4A_01	22	+	0.902	Score-Change
SNP_10987_243	Ref	P$ATHB16_01	24	+	0.989	Loss of TFBS
SNP_10987_243	Ref	P$ATHB6_01	23	+	0.983	Loss of TFBS
SNP_10987_243	Ref	P$ATHB6_01	25	-	0.996	Score-Change
SNP_10987_243	Alt	P$ATHB6_01	25	-	0.928	Score-Change
SNP_10987_243	Ref	P$HAT1_01	23	+	0.994	Loss of TFBS
SNP_10987_243	Ref	P$MYB24_01	21	-	0.885	Loss of TFBS
SNP_10987_243	Ref	P$ATHB4_02	23	-	0.957	Loss of TFBS
SNP_10987_243	Ref	P$ATHB4_02	24	+	0.998	Loss of TFBS
SNP_12066_71	Ref	P$TEIL_01	23	-	0.919	Loss of TFBS
SNP_12066_71	Ref	P$BPC1_Q2	20	+	1.0	No Change
SNP_12066_71	Alt	P$BPC1_Q2	20	+	1.0	No Change
SNP_12066_71	Ref	P$WRKY43_02	23	+	0.857	Loss of TFBS
SNP_12066_71	Ref	P$WRKY48_02	22	+	0.936	Loss of TFBS
SNP_12066_71	Alt	P$PBF_Q2	21	+	0.965	Gain of TFBS
SNP_12066_103	Ref	P$DREB1B_01	23	-	1.0	Loss of TFBS
SNP_12066_103	Ref	P$CBF3_02	19	-	0.917	Loss of TFBS
SNP_12066_103	Ref	P$RAP21_02	21	+	0.891	Loss of TFBS
SNP_12066_103	Alt	P$WRKY43_02	21	+	0.883	Gain of TFBS
SNP_12066_103	Alt	P$WRKY48_02	20	+	0.975	Gain of TFBS
SNP_12066_103	Alt	P$WRKY57_01	20	+	0.866	Gain of TFBS
SNP_12066_103	Alt	P$WRKY8_01	21	+	0.921	Gain of TFBS
SNP_12754_63	Ref	P$ATHB6_01	21	+	0.995	Score-Change
SNP_12754_63	Alt	P$ATHB6_01	21	+	0.993	Score-Change
SNP_12754_63	Ref	P$ATHB7_01	21	+	0.99	Loss of TFBS
SNP_12754_63	Ref	P$HAT1_01	21	+	0.986	Loss of TFBS
SNP_12754_63	Ref	P$WRKY21_02	16	-	0.954	No Change
SNP_12754_63	Alt	P$WRKY21_02	16	-	0.954	No Change
SNP_12754_63	Ref	P$WRKY48_02	16	-	0.986	No Change
SNP_12754_63	Alt	P$WRKY48_02	16	-	0.986	No Change
SNP_12754_63	Ref	P$WRKY57_01	16	-	0.961	No Change
SNP_12754_63	Alt	P$WRKY57_01	16	-	0.961	No Change
SNP_13118_185	Ref	P$LIM1_01	17	-	0.911	Loss of TFBS
SNP_13118_185	Ref	P$HSFA2_01	23	-	0.95	Loss of TFBS
SNP_13118_185	Ref	P$BZIP68_01	18	+	0.917	Score-Change
SNP_13118_185	Alt	P$BZIP68_01	18	+	0.939	Score-Change
SNP_13118_185	Alt	P$RAP21_02	22	+	0.872	Gain of TFBS
SNP_13118_192	Ref	P$IDEF1_Q2	23	-	0.888	Loss of TFBS
SNP_13118_192	Alt	P$AT2G41690_01	25	+	0.959	Gain of TFBS
SNP_13118_192	Alt	P$POPTR_01	22	+	0.943	Gain of TFBS
SNP_13118_192	Alt	P$SPL12_01	22	+	0.982	Gain of TFBS
SNP_13118_192	Alt	P$SPL4_01	19	-	0.956	Gain of TFBS
SNP_13118_192	Alt	P$SPL4_01	22	+	0.994	Gain of TFBS
SNP_13118_192	Alt	P$SPL5_01	21	+	0.972	Gain of TFBS
SNP_13118_192	Alt	P$BHLH28_01	19	+	0.85	Gain of TFBS
SNP_13502_157	Ref	P$HSFA2_01	24	+	0.98	Loss of TFBS
SNP_13502_158	Ref	P$HSFA2_01	23	+	0.98	Score-Change
SNP_13502_158	Alt	P$HSFA2_01	23	+	1.0	Score-Change
SNP_13502_158	Alt	P$GAMYB_Q2	21	+	0.908	Gain of TFBS
SNP_13502_158	Alt	P$MYB24_01	22	-	0.915	Gain of TFBS
SNP_13673_62	Ref	P$AT2G41690_01	22	-	0.941	Loss of TFBS
SNP_13673_62	Alt	P$FHY3_01	23	+	0.961	Gain of TFBS
SNP_13673_62	Alt	P$BHLH34_01	24	-	0.943	Gain of TFBS
SNP_13673_62	Alt	P$BIM1_02	22	-	0.972	Gain of TFBS
SNP_13673_62	Alt	P$CMTA2_01	26	-	0.99	Gain of TFBS
SNP_13673_62	Alt	P$CMTA3_01	23	-	0.982	Gain of TFBS
SNP_13673_62	Alt	P$PHYPA72483_07	23	+	0.859	Gain of TFBS
SNP_13673_62	Alt	P$PHYPA72483_07	23	-	0.859	Gain of TFBS
SNP_13673_62	Alt	P$SPT_01	24	-	0.85	Gain of TFBS
SNP_13673_62	Alt	P$CAMTA1_02	23	-	0.905	Gain of TFBS
SNP_13673_62	Alt	P$FAR1_01	21	+	0.977	Gain of TFBS
SNP_13673_65	Ref	P$ANAC042_01	24	-	0.851	Score-Change
SNP_13673_65	Alt	P$ANAC042_01	24	-	0.859	Score-Change
SNP_13673_65	Ref	P$ANAC094_01	26	-	0.883	Score-Change
SNP_13673_65	Alt	P$ANAC094_01	26	-	0.888	Score-Change
SNP_13673_65	Alt	P$BZR1_01	24	+	1.0	Gain of TFBS
SNP_13673_65	Alt	P$BIM1_02	21	+	0.971	Gain of TFBS
SNP_13673_65	Alt	P$CMTA2_01	18	+	0.98	Gain of TFBS
SNP_13673_65	Alt	P$CMTA3_01	21	+	0.975	Gain of TFBS
SNP_13673_65	Alt	P$PHYPA72483_07	20	+	0.859	Gain of TFBS
SNP_13673_65	Alt	P$PHYPA72483_07	20	-	0.859	Gain of TFBS
SNP_13673_65	Alt	P$CAMTA1_02	18	+	0.886	Gain of TFBS
SNP_13673_113	Ref	P$ERF7_02	24	+	0.857	Loss of TFBS
SNP_13673_113	Ref	P$ERF069_01	26	+	0.985	Score-Change
SNP_13673_113	Alt	P$ERF069_01	26	+	0.984	Score-Change
SNP_13673_113	Ref	P$ERF098_01	26	+	0.894	Score-Change
SNP_13673_113	Alt	P$ERF098_01	26	+	0.893	Score-Change
SNP_13673_113	Ref	P$ERF11_01	23	+	0.876	Loss of TFBS
SNP_13673_113	Ref	P$ERF11_01	26	+	0.955	Score-Change
SNP_13673_113	Alt	P$ERF11_01	26	+	0.953	Score-Change
SNP_13673_113	Ref	P$ERF112_02	25	+	0.914	Score-Change
SNP_13673_113	Alt	P$ERF112_02	25	+	0.903	Score-Change
SNP_13673_113	Ref	P$AT1G68550_03	26	-	0.947	Score-Change
SNP_13673_113	Alt	P$AT1G68550_03	26	-	0.942	Score-Change
SNP_13673_118	Ref	P$ARF8_01	25	-	0.953	Score-Change
SNP_13673_118	Alt	P$ARF8_01	25	-	0.95	Score-Change
SNP_13673_118	Ref	P$ERF7_02	19	+	0.857	Score-Change
SNP_13673_118	Alt	P$ERF7_02	19	+	0.862	Score-Change
SNP_13673_118	Ref	P$ERF7_02	22	+	0.94	Loss of TFBS
SNP_13673_118	Ref	P$ERF8_01	22	+	0.924	Loss of TFBS
SNP_13673_118	Ref	P$ERF069_01	21	+	0.985	Loss of TFBS
SNP_13673_118	Ref	P$ERF098_01	21	+	0.894	Loss of TFBS
SNP_13673_118	Ref	P$ERF11_01	18	+	0.876	Score-Change
SNP_13673_118	Alt	P$ERF11_01	18	+	0.883	Score-Change
SNP_13673_118	Ref	P$ERF11_01	21	+	0.955	Loss of TFBS
SNP_13673_118	Ref	P$ERF112_02	20	+	0.914	Loss of TFBS
SNP_13673_118	Ref	P$AT1G68550_03	21	-	0.947	Loss of TFBS
SNP_13673_118	Alt	P$LIM1_01	24	+	0.913	Gain of TFBS
SNP_13673_118	Alt	P$HBPA1_Q6_01	23	+	0.904	Gain of TFBS
SNP_13673_118	Alt	P$HY5_01	22	-	0.867	Gain of TFBS
SNP_13673_118	Alt	P$BIM1_02	22	-	0.915	Gain of TFBS
SNP_13673_118	Alt	P$BZIP68_01	23	-	0.945	Gain of TFBS
SNP_13673_118	Alt	P$NAC92_01	22	+	0.961	Gain of TFBS
SNP_13673_152	Ref	P$HSFA1E_01	24	-	0.983	Score-Change
SNP_13673_152	Alt	P$HSFA1E_01	24	-	0.98	Score-Change
SNP_13673_152	Ref	P$AT5G54070_01	24	-	0.989	Score-Change
SNP_13673_152	Alt	P$AT5G54070_01	24	-	1.0	Score-Change
SNP_13673_152	Ref	P$ERF069_01	23	+	0.912	Loss of TFBS
SNP_13673_152	Ref	P$GATA15_01	17	-	0.986	No Change
SNP_13673_152	Alt	P$GATA15_01	17	-	0.986	No Change
SNP_13673_152	Ref	P$GATA8_01	17	+	0.98	No Change
SNP_13673_152	Alt	P$GATA8_01	17	+	0.98	No Change
SNP_13673_152	Ref	P$TCP19_01	26	+	0.909	Score-Change
SNP_13673_152	Alt	P$TCP19_01	26	+	0.913	Score-Change
SNP_13673_152	Ref	P$TCP2_01	26	+	0.954	No Change
SNP_13673_152	Alt	P$TCP2_01	26	+	0.954	No Change
SNP_13673_152	Ref	P$TCP2_01	26	-	0.954	No Change
SNP_13673_152	Alt	P$TCP2_01	26	-	0.954	No Change
SNP_13673_152	Ref	P$UIF1_01	16	-	0.904	No Change
SNP_13673_152	Alt	P$UIF1_01	16	-	0.904	No Change
SNP_13673_152	Alt	P$MYB4_01	24	+	0.926	Gain of TFBS
SNP_14107_227	Ref	P$GT1_Q6	25	+	1.0	Loss of TFBS
SNP_14107_227	Ref	P$NAC6_01	23	+	0.911	Loss of TFBS
SNP_14107_227	Ref	P$HMG1_01	17	-	0.947	No Change
SNP_14107_227	Alt	P$HMG1_01	17	-	0.947	No Change
SNP_14107_227	Ref	P$BZIP68_01	20	-	0.909	Loss of TFBS
SNP_14107_227	Ref	P$NAC92_01	19	+	0.956	Score-Change
SNP_14107_227	Alt	P$NAC92_01	19	+	0.966	Score-Change
SNP_14107_227	Alt	P$CBNAC_01	23	-	1.0	Gain of TFBS
SNP_14107_231	Ref	P$GT1_Q6	21	+	1.0	Loss of TFBS
SNP_14107_231	Ref	P$NAC92_01	15	+	0.956	No Change
SNP_14107_231	Alt	P$NAC92_01	15	+	0.956	No Change
SNP_14107_231	Ref	P$UIF1_01	23	+	0.859	Score-Change
SNP_14107_231	Alt	P$UIF1_01	23	+	0.999	Score-Change
SNP_14107_231	Alt	P$DOF1_01	19	+	0.989	Gain of TFBS
SNP_14107_231	Alt	P$ARR1_01	24	-	0.979	Gain of TFBS
SNP_14107_231	Alt	P$ARR2_01	23	-	0.966	Gain of TFBS
SNP_14886_129	Ref	P$AT2G41690_01	20	+	0.935	No Change
SNP_14886_129	Alt	P$AT2G41690_01	20	+	0.935	No Change
SNP_14886_129	Ref	P$WRKY43_02	17	+	0.859	No Change
SNP_14886_129	Alt	P$WRKY43_02	17	+	0.859	No Change
SNP_14886_129	Ref	P$WRKY48_02	16	+	0.928	No Change
SNP_14886_129	Alt	P$WRKY48_02	16	+	0.928	No Change
SNP_15071_178	Ref	P$POPTR_01	22	-	0.943	Loss of TFBS
SNP_15071_178	Ref	P$GATA15_01	17	+	0.99	No Change
SNP_15071_178	Alt	P$GATA15_01	17	+	0.99	No Change
SNP_15071_178	Ref	P$GATA15_01	18	-	0.991	No Change
SNP_15071_178	Alt	P$GATA15_01	18	-	0.991	No Change
SNP_15071_178	Ref	P$SPL12_01	21	-	0.983	Loss of TFBS
SNP_15071_178	Ref	P$SPL12_01	23	+	0.897	Loss of TFBS
SNP_15071_178	Ref	P$SPL4_01	20	-	0.994	Loss of TFBS
SNP_15071_178	Ref	P$SPL4_01	23	+	0.96	Loss of TFBS
SNP_15071_178	Ref	P$SPL5_01	21	-	0.971	Loss of TFBS
SNP_15071_178	Ref	P$WRKY15_01	25	-	0.977	Score-Change
SNP_15071_178	Alt	P$WRKY15_01	25	-	0.978	Score-Change
SNP_15071_178	Ref	P$WRKY21_02	26	-	0.959	No Change
SNP_15071_178	Alt	P$WRKY21_02	26	-	0.959	No Change
SNP_15071_178	Ref	P$WRKY43_02	25	-	0.97	Score-Change
SNP_15071_178	Alt	P$WRKY43_02	25	-	0.971	Score-Change
SNP_15071_178	Ref	P$WRKY48_02	26	-	0.996	No Change
SNP_15071_178	Alt	P$WRKY48_02	26	-	0.996	No Change
SNP_15071_178	Ref	P$WRKY57_01	26	-	0.964	No Change
SNP_15071_178	Alt	P$WRKY57_01	26	-	0.964	No Change
SNP_15071_178	Ref	P$WRKY8_01	26	-	0.987	Score-Change
SNP_15071_178	Alt	P$WRKY8_01	26	-	0.988	Score-Change
SNP_15071_178	Ref	P$MYB61_01	14	+	0.867	Loss of TFBS
SNP_15071_178	Alt	P$BIM1_02	20	+	0.919	Gain of TFBS
SNP_15071_178	Alt	P$WRKY18_02	26	-	0.998	Gain of TFBS
SNP_15806_192	Ref	P$DOF3_01	20	-	0.992	Loss of TFBS
SNP_15806_192	Ref	P$CBNAC_01	20	+	0.988	No Change
SNP_15806_192	Alt	P$CBNAC_01	20	+	0.988	No Change
SNP_15806_192	Ref	P$AT3G51080_01	25	-	0.953	Loss of TFBS
SNP_15887_37	Ref	P$PDF2_01	16	+	0.926	Loss of TFBS
SNP_15887_37	Ref	P$AMS_01	25	-	0.98	No Change
SNP_15887_37	Alt	P$AMS_01	25	-	0.98	No Change
SNP_15887_37	Ref	P$EDT1_01	17	+	0.93	Score-Change
SNP_15887_37	Alt	P$EDT1_01	17	+	0.915	Score-Change
SNP_15887_37	Alt	P$WRKY48_02	21	-	0.961	Gain of TFBS
SNP_15887_110	Alt	P$NAC6_01	24	-	0.884	Gain of TFBS
SNP_15887_110	Alt	P$POPTR_01	22	-	0.936	Gain of TFBS
SNP_15944_158	Ref	P$KNOX3_01	24	-	0.982	Score-Change
SNP_15944_158	Alt	P$KNOX3_01	24	-	0.981	Score-Change
SNP_15944_158	Ref	P$AT5G54070_01	24	-	0.943	Score-Change
SNP_15944_158	Alt	P$AT5G54070_01	24	-	0.944	Score-Change
SNP_15944_158	Ref	P$ERF039_01	20	+	0.951	Loss of TFBS
SNP_15944_158	Ref	P$WRKY48_02	25	+	0.956	No Change
SNP_15944_158	Alt	P$WRKY48_02	25	+	0.956	No Change
SNP_15944_158	Ref	P$RAP21_02	20	+	0.901	Loss of TFBS
SNP_15944_159	Ref	P$KNOX3_01	23	-	0.982	Score-Change
SNP_15944_159	Alt	P$KNOX3_01	23	-	0.98	Score-Change
SNP_15944_159	Ref	P$AT5G54070_01	23	-	0.943	Loss of TFBS
SNP_15944_159	Ref	P$ERF039_01	19	+	0.951	Loss of TFBS
SNP_15944_159	Ref	P$WRKY48_02	24	+	0.956	Score-Change
SNP_15944_159	Alt	P$WRKY48_02	24	+	0.957	Score-Change
SNP_15944_159	Ref	P$RAP21_02	19	+	0.901	Score-Change
SNP_15944_159	Alt	P$RAP21_02	19	+	0.856	Score-Change
SNP_15944_159	Alt	P$ERF2_01	21	-	0.883	Gain of TFBS
SNP_15944_159	Alt	P$TGA1A_01	24	+	0.857	Gain of TFBS
SNP_15944_159	Alt	P$RAP210_04	20	-	0.854	Gain of TFBS
SNP_15944_159	Alt	P$ERF4_04	21	-	0.952	Gain of TFBS
SNP_15944_159	Alt	P$ERF7_02	18	-	0.986	Gain of TFBS
SNP_15944_159	Alt	P$ERF8_01	18	-	0.986	Gain of TFBS
SNP_15944_159	Alt	P$ERF069_01	20	-	0.993	Gain of TFBS
SNP_15944_159	Alt	P$ERF096_01	19	-	0.972	Gain of TFBS
SNP_15944_159	Alt	P$ERF098_01	21	-	0.989	Gain of TFBS
SNP_15944_159	Alt	P$ERF11_01	19	-	0.989	Gain of TFBS
SNP_15944_159	Alt	P$ERF112_02	20	-	0.967	Gain of TFBS
SNP_15944_159	Alt	P$TGA7_01	23	-	0.907	Gain of TFBS
SNP_15944_159	Alt	P$AT1G68550_03	20	+	0.964	Gain of TFBS
SNP_16325_80	Ref	P$MYBAS1_01	19	-	0.987	Loss of TFBS
SNP_16325_123	Ref	P$RAV1_01	16	-	0.961	No Change
SNP_16325_123	Alt	P$RAV1_01	16	-	0.961	No Change
SNP_16325_123	Ref	P$GAMYB_Q2	18	-	0.906	Loss of TFBS
SNP_17114_94	Alt	P$AT3G60580_01	26	+	0.972	Gain of TFBS
SNP_17118_184	Alt	P$GT1_Q6	25	+	0.924	Gain of TFBS
SNP_17118_186	Alt	P$RIN_Q2	23	-	0.918	Gain of TFBS
SNP_17118_186	Alt	P$HMG1_01	25	-	0.876	Gain of TFBS
SNP_17118_189	Alt	P$CBNAC_01	24	-	1.0	Gain of TFBS
SNP_17119_185	Alt	P$AP1_01	26	+	0.852	Gain of TFBS
SNP_17119_199	Ref	P$NAC92_01	14	+	0.953	No Change
SNP_17119_199	Alt	P$NAC92_01	14	+	0.953	No Change
SNP_17119_199	Alt	P$BZIP68_01	22	+	0.905	Gain of TFBS
SNP_17152_90	Ref	P$RAV1_01	23	+	0.944	Loss of TFBS
SNP_17152_90	Alt	P$ATMYB15_Q2	26	+	1.0	Gain of TFBS
SNP_18089_287	Ref	P$GT1_Q6_01	14	+	0.901	No Change
SNP_18089_287	Alt	P$GT1_Q6_01	14	+	0.901	No Change
SNP_18089_287	Ref	P$HMG1_01	22	-	0.952	Loss of TFBS
SNP_18089_287	Ref	P$NAC92_01	24	+	0.981	Score-Change
SNP_18089_287	Alt	P$NAC92_01	24	+	0.964	Score-Change
SNP_18089_287	Alt	P$NAC6_01	24	+	0.858	Gain of TFBS
SNP_18722_32	Ref	P$MYBAS1_01	23	-	0.989	Score-Change
SNP_18722_32	Alt	P$MYBAS1_01	23	-	0.988	Score-Change
SNP_18722_32	Ref	P$ATHSFA1D_01	20	-	0.938	No Change
SNP_18722_32	Alt	P$ATHSFA1D_01	20	-	0.938	No Change
SNP_18722_32	Alt	P$ASR1_01	23	-	0.962	Gain of TFBS
SNP_18868_139	Ref	P$LIM1_01	18	-	0.89	Loss of TFBS
SNP_18868_139	Ref	P$HY5_01	22	+	0.857	Loss of TFBS
SNP_18868_139	Ref	P$AT2G41690_01	22	-	0.959	Loss of TFBS
SNP_18868_139	Ref	P$BIM1_02	22	+	0.917	Loss of TFBS
SNP_18868_139	Ref	P$BZIP68_01	22	+	0.946	Loss of TFBS
SNP_18868_139	Ref	P$NAC92_01	25	-	0.966	No Change
SNP_18868_139	Alt	P$NAC92_01	25	-	0.966	No Change
SNP_18868_146	Ref	P$NAC92_01	18	-	0.966	Loss of TFBS
SNP_18868_156	Ref	P$ASR1_01	22	+	0.989	Loss of TFBS
SNP_18868_156	Ref	P$AT5G54070_01	24	+	0.937	Loss of TFBS
SNP_18868_156	Ref	P$MYB24_01	26	+	0.867	No Change
SNP_18868_156	Alt	P$MYB24_01	26	+	0.867	No Change
SNP_18868_156	Alt	P$HSF3_01	22	-	1.0	Gain of TFBS
SNP_18868_156	Alt	P$HSFA1E_01	22	-	0.942	Gain of TFBS
SNP_19387_103	Alt	P$ATHB6_01	22	-	0.977	Gain of TFBS
SNP_21665_61	Ref	P$RAV1_02	15	+	0.963	Score-Change
SNP_21665_61	Alt	P$RAV1_02	15	+	0.964	Score-Change
SNP_21665_61	Ref	P$BIM1_02	26	+	0.918	No Change
SNP_21665_61	Alt	P$BIM1_02	26	+	0.918	No Change
SNP_21665_65	Ref	P$BIM1_02	22	+	0.918	Loss of TFBS
SNP_21665_65	Alt	P$TEIL_01	20	-	0.916	Gain of TFBS
SNP_21665_69	Ref	P$BIM1_02	18	+	0.918	Score-Change
SNP_21665_69	Alt	P$BIM1_02	18	+	0.917	Score-Change
SNP_21665_159	Alt	P$HSFA4A_01	23	+	0.938	Gain of TFBS
SNP_21911_37	Ref	P$GAMYB_01	24	-	0.968	Loss of TFBS
SNP_21911_37	Ref	P$ABI3_01	18	+	0.95	Score-Change
SNP_21911_37	Alt	P$ABI3_01	18	+	0.952	Score-Change
SNP_21911_37	Ref	P$ABI3_01	19	-	0.95	No Change
SNP_21911_37	Alt	P$ABI3_01	19	-	0.95	No Change
SNP_21911_37	Ref	P$DREB1E_03	25	-	0.901	No Change
SNP_21911_37	Alt	P$DREB1E_03	25	-	0.901	No Change
SNP_21911_37	Alt	P$IDEF1_Q2	21	+	0.887	Gain of TFBS
SNP_21911_128	Ref	P$ARR1_01	19	-	0.954	Loss of TFBS
SNP_21911_128	Ref	P$SPL12_01	21	+	0.913	Loss of TFBS
SNP_21911_128	Ref	P$SPL4_01	21	+	0.943	Loss of TFBS
SNP_21911_128	Ref	P$SPL5_01	20	+	0.919	Loss of TFBS
SNP_21911_128	Ref	P$OSRR22_01	19	+	0.874	Loss of TFBS
SNP_21911_128	Alt	P$BZIP68_01	23	-	0.908	Gain of TFBS
SNP_21911_203	Ref	P$O2_Q4	16	-	0.942	Score-Change
SNP_21911_203	Alt	P$O2_Q4	16	-	0.938	Score-Change
SNP_21911_203	Ref	P$NAC92_01	16	+	0.95	No Change
SNP_21911_203	Alt	P$NAC92_01	16	+	0.95	No Change
SNP_21911_203	Ref	P$O2_04	14	-	0.854	Score-Change
SNP_21911_203	Alt	P$O2_04	14	-	0.855	Score-Change
SNP_21911_203	Alt	P$ERF069_01	21	-	0.914	Gain of TFBS
SNP_21911_203	Alt	P$ERF11_01	20	-	0.876	Gain of TFBS
SNP_21911_224	Ref	P$CBF1_01	20	-	0.88	Loss of TFBS
SNP_21911_224	Ref	P$AT2G41690_01	21	-	0.988	Score-Change
SNP_21911_224	Alt	P$AT2G41690_01	21	-	0.935	Score-Change
SNP_21911_224	Ref	P$ERF7_02	19	-	0.934	Loss of TFBS
SNP_21911_224	Ref	P$ERF8_01	19	-	0.916	Loss of TFBS
SNP_21911_224	Ref	P$ERF069_01	21	-	0.974	Loss of TFBS
SNP_21911_224	Ref	P$ERF098_01	22	-	0.886	Loss of TFBS
SNP_21911_224	Ref	P$ERF11_01	20	-	0.952	Loss of TFBS
SNP_21911_224	Ref	P$MYB24_01	19	+	0.875	Loss of TFBS
SNP_21911_224	Ref	P$AT1G68550_03	21	+	0.899	Loss of TFBS
SNP_21911_224	Alt	P$TGA1A_Q2_01	11	+	0.869	Gain of TFBS
SNP_21911_224	Alt	P$ARF8_01	22	-	0.955	Gain of TFBS
SNP_21911_224	Alt	P$DREB1E_03	15	-	0.918	Gain of TFBS
SNP_22380_298	Ref	P$ASR1_01	25	-	0.989	Loss of TFBS
SNP_22380_298	Ref	P$SQUA_01	18	-	0.863	Loss of TFBS
SNP_22380_298	Ref	P$SEP3_01	18	-	0.858	Loss of TFBS
SNP_22380_298	Ref	P$TCP19_01	24	-	0.88	Loss of TFBS
SNP_22380_298	Ref	P$TCP20_02	22	-	0.896	Loss of TFBS
SNP_22380_323	Ref	P$DOF3_01	17	+	0.987	Loss of TFBS
SNP_23071_78	Alt	P$AT3G51080_01	26	+	0.954	Gain of TFBS
SNP_23123_68	Ref	P$GAMYB_Q2	13	-	0.915	No Change
SNP_23123_68	Alt	P$GAMYB_Q2	13	-	0.915	No Change
SNP_23123_68	Ref	P$ARR1_01	21	-	0.984	Score-Change
SNP_23123_68	Alt	P$ARR1_01	21	-	0.978	Score-Change
SNP_23123_68	Ref	P$MYB3R1_01	19	+	0.853	Score-Change
SNP_23123_68	Alt	P$MYB3R1_01	19	+	0.898	Score-Change
SNP_23123_68	Ref	P$SPL5_02	25	-	0.85	Loss of TFBS
SNP_23123_68	Ref	P$UIF1_01	20	+	0.977	Score-Change
SNP_23123_68	Alt	P$UIF1_01	20	+	0.906	Score-Change
SNP_23123_68	Alt	P$ARR18_01	18	+	0.946	Gain of TFBS
SNP_23123_68	Alt	P$MYB3R4_01	19	+	0.882	Gain of TFBS
SNP_23123_68	Alt	P$MYB3R5_01	18	+	0.874	Gain of TFBS
SNP_23515_101	Ref	P$AT2G41690_01	25	+	0.959	Loss of TFBS
SNP_23515_101	Ref	P$POPTR_01	22	+	0.943	Loss of TFBS
SNP_23515_101	Ref	P$SPL12_01	22	+	0.982	Loss of TFBS
SNP_23515_101	Ref	P$SPL4_01	19	-	0.956	Loss of TFBS
SNP_23515_101	Ref	P$SPL4_01	22	+	0.994	Loss of TFBS
SNP_23515_101	Ref	P$SPL5_01	21	+	0.972	Loss of TFBS
SNP_23515_101	Ref	P$BHLH28_01	19	+	0.851	Loss of TFBS
SNP_23515_101	Alt	P$TEIL_01	25	+	0.934	Gain of TFBS
SNP_23956_200	Ref	P$MYBAS1_01	24	+	0.986	Loss of TFBS
SNP_23956_200	Ref	P$MYB1L_01	22	+	0.96	Loss of TFBS
SNP_23956_200	Ref	P$MYB24_01	24	-	0.92	Loss of TFBS
SNP_25372_214	Alt	P$DOF2_01	23	-	0.994	Gain of TFBS
SNP_25372_214	Alt	P$PBF_Q2	25	-	0.964	Gain of TFBS
SNP_25372_214	Alt	P$DOF_Q2	23	-	0.994	Gain of TFBS
SNP_25372_214	Alt	P$SQUA_01	26	+	0.857	Gain of TFBS
SNP_25372_214	Alt	P$AT5G04340_01	26	-	0.963	Gain of TFBS
SNP_25372_214	Alt	P$STZ_01	26	-	0.962	Gain of TFBS
SNP_25372_214	Alt	P$CDF2_01	23	-	0.988	Gain of TFBS
SNP_25372_214	Alt	P$CDF3_01	23	-	0.984	Gain of TFBS
SNP_25372_214	Alt	P$DOF43_01	19	+	0.864	Gain of TFBS
SNP_25372_245	Ref	P$ATHB6_01	21	+	0.923	Score-Change
SNP_25372_245	Alt	P$ATHB6_01	21	+	0.925	Score-Change
SNP_25372_245	Ref	P$MYB24_01	19	-	0.899	Score-Change
SNP_25372_245	Alt	P$MYB24_01	19	-	0.897	Score-Change
SNP_25375_135	Ref	P$GT1_Q6	24	+	0.935	No Change
SNP_25375_135	Alt	P$GT1_Q6	24	+	0.935	No Change
SNP_25375_135	Ref	P$BPC1_Q2	26	+	1.0	Loss of TFBS
SNP_25375_138	Ref	P$GT1_Q6	21	+	0.935	Loss of TFBS
SNP_25375_138	Ref	P$BPC1_Q2	23	+	1.0	Loss of TFBS
SNP_25375_184	Ref	P$ATHB6_01	21	-	0.973	Loss of TFBS
SNP_25375_184	Alt	P$NAC6_01	23	-	0.911	Gain of TFBS
SNP_25377_208	Ref	P$AT5G54070_01	23	+	0.933	Score-Change
SNP_25377_208	Alt	P$AT5G54070_01	23	+	0.937	Score-Change
SNP_26145_211	Ref	P$ESR1_01	19	-	0.858	Loss of TFBS
SNP_26145_211	Alt	P$GT1_Q6	25	+	0.986	Gain of TFBS
SNP_26145_211	Alt	P$WRKY11_Q2	23	-	0.999	Gain of TFBS
SNP_26145_211	Alt	P$WRKY15_01	23	+	0.979	Gain of TFBS
SNP_26145_211	Alt	P$WRKY2_01	23	+	0.984	Gain of TFBS
SNP_26145_211	Alt	P$WRKY21_02	22	+	0.962	Gain of TFBS
SNP_26145_211	Alt	P$WRKY40_01	23	+	1.0	Gain of TFBS
SNP_26145_211	Alt	P$WRKY43_02	23	+	0.975	Gain of TFBS
SNP_26145_211	Alt	P$WRKY48_02	22	+	0.996	Gain of TFBS
SNP_26145_211	Alt	P$WRKY57_01	22	+	0.967	Gain of TFBS
SNP_26145_211	Alt	P$WRKY8_01	23	+	0.989	Gain of TFBS
SNP_27173_111	Ref	P$HMG1_01	23	+	0.854	Loss of TFBS
SNP_27173_111	Ref	P$HMG1_01	26	+	0.948	Loss of TFBS
SNP_27173_111	Ref	P$AT5G54070_01	25	-	0.958	Loss of TFBS
SNP_27173_111	Ref	P$WRKY11_01	23	+	0.861	Loss of TFBS
SNP_27173_111	Alt	P$ATHB6_01	22	-	0.928	Gain of TFBS
SNP_27362_188	Ref	P$BEE2_01	20	+	0.854	Loss of TFBS
SNP_27362_188	Ref	P$BEE2_01	20	-	0.854	Loss of TFBS
SNP_27362_188	Ref	P$BIM1_02	19	-	0.898	Loss of TFBS
SNP_27362_188	Ref	P$BIM2_01	20	+	0.866	Loss of TFBS
SNP_27362_188	Ref	P$BIM2_01	20	-	0.866	Loss of TFBS
SNP_27362_188	Ref	P$PHYPA72483_07	20	+	0.868	Loss of TFBS
SNP_27362_188	Ref	P$PHYPA72483_07	20	-	0.868	Loss of TFBS
SNP_27364_36	Alt	P$WRKY15_01	23	+	0.998	Gain of TFBS
SNP_27364_36	Alt	P$WRKY18_02	22	+	0.998	Gain of TFBS
SNP_27364_36	Alt	P$WRKY2_01	23	+	0.997	Gain of TFBS
SNP_27364_36	Alt	P$WRKY21_02	22	+	0.996	Gain of TFBS
SNP_27364_36	Alt	P$WRKY25_02	23	+	0.985	Gain of TFBS
SNP_27364_36	Alt	P$WRKY30_01	24	+	0.994	Gain of TFBS
SNP_27364_36	Alt	P$WRKY40_01	23	+	1.0	Gain of TFBS
SNP_27364_36	Alt	P$WRKY43_02	23	+	0.985	Gain of TFBS
SNP_27364_36	Alt	P$WRKY48_02	22	+	1.0	Gain of TFBS
SNP_27364_36	Alt	P$WRKY57_01	22	+	0.986	Gain of TFBS
SNP_27364_36	Alt	P$WRKY60_01	22	+	0.99	Gain of TFBS
SNP_27364_36	Alt	P$WRKY62_01	23	+	0.952	Gain of TFBS
SNP_27364_36	Alt	P$WRKY63_01	23	+	0.999	Gain of TFBS
SNP_27364_36	Alt	P$WRKY75_01	23	+	0.999	Gain of TFBS
SNP_27364_36	Alt	P$WRKY8_01	23	+	0.999	Gain of TFBS
SNP_27364_36	Alt	P$WRKY11_01	20	-	0.852	Gain of TFBS
SNP_27417_323	Ref	P$MYBAS1_01	24	+	0.991	Score-Change
SNP_27417_323	Alt	P$MYBAS1_01	24	+	0.989	Score-Change
SNP_27417_323	Ref	P$GAMYB_Q2	21	+	0.923	Loss of TFBS
SNP_27417_323	Ref	P$PBF_Q2_01	20	+	0.995	No Change
SNP_27417_323	Alt	P$PBF_Q2_01	20	+	0.995	No Change
SNP_27417_323	Ref	P$ATHSFA1D_01	22	-	0.923	Loss of TFBS
SNP_27417_323	Ref	P$CDF3_01	18	-	0.956	Score-Change
SNP_27417_323	Alt	P$CDF3_01	18	-	0.961	Score-Change
SNP_27417_323	Ref	P$MYB118_01	23	-	0.862	Loss of TFBS
SNP_27417_323	Alt	P$SBF1_01	22	-	0.949	Gain of TFBS
SNP_27417_323	Alt	P$GT1_Q6	24	-	0.989	Gain of TFBS
SNP_27417_323	Alt	P$ATHB6_01	21	-	0.911	Gain of TFBS
SNP_27417_323	Alt	P$CDF2_01	18	-	0.943	Gain of TFBS
SNP_27417_357	Alt	P$MYBAS1_01	21	-	0.986	Gain of TFBS
SNP_27417_357	Alt	P$AT3G51080_01	26	-	0.953	Gain of TFBS
SNP_27793_47	Ref	P$GAMYB_Q2	14	+	0.902	Score-Change
SNP_27793_47	Alt	P$GAMYB_Q2	14	+	0.923	Score-Change
SNP_27793_47	Alt	P$RAV1_01	17	+	0.953	Gain of TFBS
SNP_27793_47	Alt	P$HMG1_01	22	-	0.86	Gain of TFBS
SNP_27824_304	Ref	P$GAMYB_Q2	15	-	0.909	Loss of TFBS
SNP_27824_304	Ref	P$AT3G51080_01	23	-	0.953	Score-Change
SNP_27824_304	Alt	P$AT3G51080_01	23	-	0.954	Score-Change
SNP_28130_200	Alt	P$GT1_Q6	23	+	0.971	Gain of TFBS
SNP_28130_200	Alt	P$SED_Q2	26	-	0.993	Gain of TFBS
SNP_28130_200	Alt	P$PBF_Q2	26	+	1.0	Gain of TFBS
SNP_28130_200	Alt	P$PBF_Q2_01	26	-	1.0	Gain of TFBS
SNP_28130_200	Alt	P$HSFA4A_01	26	-	0.897	Gain of TFBS
SNP_28130_200	Alt	P$CDF2_01	24	+	0.956	Gain of TFBS
SNP_28130_200	Alt	P$CDF3_01	25	+	0.983	Gain of TFBS
SNP_28884_261	Ref	P$TEIL_01	26	+	0.982	Loss of TFBS
SNP_28884_261	Alt	P$SEP3_01	17	-	0.857	Gain of TFBS
SNP_29447_36	Ref	P$KNOX3_01	18	+	0.976	Score-Change
SNP_29447_36	Alt	P$KNOX3_01	18	+	0.994	Score-Change
SNP_29447_36	Ref	P$ABI3_01	25	+	0.897	Loss of TFBS
SNP_29447_36	Ref	P$ERF7_02	20	-	0.851	Loss of TFBS
SNP_29447_36	Ref	P$ERF11_01	21	-	0.877	Loss of TFBS
SNP_29447_36	Ref	P$WRKY43_02	18	-	0.866	Loss of TFBS
SNP_29447_36	Ref	P$WRKY48_02	19	-	0.965	Score-Change
SNP_29447_36	Alt	P$WRKY48_02	19	-	0.957	Score-Change
SNP_29447_36	Alt	P$ATH1_01	22	+	0.995	Gain of TFBS
SNP_29447_179	Ref	P$CDF2_01	17	-	0.948	Score-Change
SNP_29447_179	Alt	P$CDF2_01	17	-	0.949	Score-Change
SNP_29447_179	Ref	P$CDF3_01	17	-	0.972	No Change
SNP_29447_179	Alt	P$CDF3_01	17	-	0.972	No Change
SNP_29447_179	Alt	P$HSFA2_01	21	-	1.0	Gain of TFBS
SNP_29452_204	Ref	P$C1_Q2	15	+	0.973	No Change
SNP_29452_204	Alt	P$C1_Q2	15	+	0.973	No Change
SNP_29452_204	Ref	P$BIM1_02	20	-	0.966	Loss of TFBS
SNP_29452_204	Ref	P$BZIP68_01	21	-	0.897	Loss of TFBS
SNP_29452_204	Ref	P$PHYPA72483_07	21	+	0.855	Loss of TFBS
SNP_29452_204	Ref	P$PHYPA72483_07	21	-	0.855	Loss of TFBS
SNP_29452_204	Ref	P$UIF1_01	24	-	0.864	Loss of TFBS
SNP_29452_204	Alt	P$RAV1_01	17	+	0.966	Gain of TFBS
SNP_29452_204	Alt	P$HMG1_01	20	-	0.885	Gain of TFBS
SNP_29452_206	Ref	P$BIM1_02	18	-	0.966	Score-Change
SNP_29452_206	Alt	P$BIM1_02	18	-	0.916	Score-Change
SNP_29452_206	Ref	P$BZIP68_01	19	-	0.897	Score-Change
SNP_29452_206	Alt	P$BZIP68_01	19	-	0.896	Score-Change
SNP_29452_206	Ref	P$CDF2_01	25	-	0.943	Score-Change
SNP_29452_206	Alt	P$CDF2_01	25	-	0.946	Score-Change
SNP_29452_206	Ref	P$CDF3_01	25	-	0.966	Score-Change
SNP_29452_206	Alt	P$CDF3_01	25	-	0.969	Score-Change
SNP_29452_206	Ref	P$PHYPA72483_07	19	+	0.855	Loss of TFBS
SNP_29452_206	Ref	P$PHYPA72483_07	19	-	0.855	Loss of TFBS
SNP_29452_206	Ref	P$UIF1_01	22	-	0.864	Score-Change
SNP_29452_206	Alt	P$UIF1_01	22	-	0.998	Score-Change
SNP_29452_206	Alt	P$TEIL_01	22	+	0.898	Gain of TFBS
SNP_29452_206	Alt	P$ARR10_01	23	-	0.997	Gain of TFBS
SNP_29452_206	Alt	P$AT2G41690_01	22	+	0.946	Gain of TFBS
SNP_29452_206	Alt	P$ARR1_01	21	+	0.994	Gain of TFBS
SNP_29452_206	Alt	P$ARR18_01	21	-	0.937	Gain of TFBS
SNP_29452_206	Alt	P$ARR2_01	22	+	0.998	Gain of TFBS
SNP_29452_206	Alt	P$OSRR22_01	21	-	0.914	Gain of TFBS
SNP_29452_276	Ref	P$LIM1_01	23	+	0.854	Loss of TFBS
SNP_29452_276	Ref	P$UIF1_01	26	+	0.917	Score-Change
SNP_29452_276	Alt	P$UIF1_01	26	+	0.918	Score-Change
SNP_30053_84	Ref	P$ATHB6_01	24	-	0.92	Loss of TFBS
SNP_30053_84	Alt	P$ERF069_01	20	-	0.912	Gain of TFBS
SNP_30053_84	Alt	P$ERF11_01	19	-	0.875	Gain of TFBS
SNP_30053_91	Ref	P$CBF1_01	22	+	0.929	Loss of TFBS
SNP_30053_91	Ref	P$AT1G77200_01	22	+	0.988	Loss of TFBS
SNP_30053_91	Ref	P$AT2G44940_01	22	+	0.974	Loss of TFBS
SNP_30053_91	Ref	P$DBF2_01	22	+	0.996	Loss of TFBS
SNP_30053_91	Ref	P$CBF5_01	22	+	0.929	Loss of TFBS
SNP_30053_91	Ref	P$CBF17_01	22	+	0.928	Loss of TFBS
SNP_30053_91	Ref	P$AT5G54070_01	26	-	0.904	Loss of TFBS
SNP_30053_91	Ref	P$TINY2_02	22	+	1.0	Loss of TFBS
SNP_30053_91	Ref	P$ATHB6_01	17	-	0.92	No Change
SNP_30053_91	Alt	P$ATHB6_01	17	-	0.92	No Change
SNP_30053_91	Ref	P$ERF7_02	23	+	0.938	Loss of TFBS
SNP_30053_91	Ref	P$ERF8_01	23	+	0.919	Loss of TFBS
SNP_30053_91	Ref	P$ERF069_01	22	+	0.981	Loss of TFBS
SNP_30053_91	Ref	P$ERF069_01	25	+	0.919	Loss of TFBS
SNP_30053_91	Ref	P$ERF098_01	22	+	0.891	Loss of TFBS
SNP_30053_91	Ref	P$ERF11_01	22	+	0.95	Loss of TFBS
SNP_30053_91	Ref	P$AT1G68550_03	22	-	0.938	Loss of TFBS
SNP_30172_189	Ref	P$O2_02	22	-	0.945	Loss of TFBS
SNP_30172_189	Ref	P$O2_Q2	22	-	0.863	Loss of TFBS
SNP_30172_189	Ref	P$TEIL_01	21	+	0.948	Score-Change
SNP_30172_189	Alt	P$TEIL_01	21	+	0.931	Score-Change
SNP_30172_189	Ref	P$OCSBF1_01	25	-	1.0	Loss of TFBS
SNP_30172_189	Ref	P$RITA1_01	24	-	0.99	Loss of TFBS
SNP_30172_189	Ref	P$ATSPL3_01	17	-	0.98	Loss of TFBS
SNP_30172_189	Ref	P$ATHB6_01	26	-	0.921	Score-Change
SNP_30172_189	Alt	P$ATHB6_01	26	-	0.92	Score-Change
SNP_30172_189	Ref	P$POPTR_01	22	+	0.93	Loss of TFBS
SNP_30172_189	Ref	P$BEE2_01	22	+	0.916	Loss of TFBS
SNP_30172_189	Ref	P$BEE2_01	22	-	0.916	Loss of TFBS
SNP_30172_189	Ref	P$BIM1_02	23	+	0.95	Loss of TFBS
SNP_30172_189	Ref	P$BIM3_01	22	+	0.893	Loss of TFBS
SNP_30172_189	Ref	P$BIM3_01	22	-	0.893	Loss of TFBS
SNP_30172_189	Ref	P$PHYPA143875_02	22	+	0.877	Loss of TFBS
SNP_30172_189	Ref	P$PHYPA143875_02	22	-	0.877	Loss of TFBS
SNP_30172_189	Ref	P$SPL12_01	22	+	0.977	Loss of TFBS
SNP_30172_189	Ref	P$SPL4_01	19	-	0.965	Loss of TFBS
SNP_30172_189	Ref	P$SPL4_01	22	+	0.992	Loss of TFBS
SNP_30172_189	Ref	P$SPL5_01	21	+	0.971	Loss of TFBS
SNP_30172_189	Ref	P$SPT_01	23	-	0.919	Loss of TFBS
SNP_30418_55	Ref	P$ERF039_01	22	+	0.949	Loss of TFBS
SNP_30418_55	Alt	P$ASR1_01	25	-	0.973	Gain of TFBS
SNP_30628_213	Ref	P$BPC1_Q2	24	-	1.0	Loss of TFBS
SNP_30628_213	Ref	P$WRKY15_01	26	-	0.956	No Change
SNP_30628_213	Alt	P$WRKY15_01	26	-	0.956	No Change
SNP_30628_213	Ref	P$WRKY43_02	26	-	0.949	No Change
SNP_30628_213	Alt	P$WRKY43_02	26	-	0.949	No Change
SNP_30628_213	Alt	P$WRKY18_Q2	25	-	0.989	Gain of TFBS
SNP_31306_116	Ref	P$HSFA4A_01	22	+	0.916	Score-Change
SNP_31306_116	Alt	P$HSFA4A_01	22	+	0.964	Score-Change
SNP_31306_116	Ref	P$MYB1L_01	19	+	0.942	Loss of TFBS
SNP_31306_116	Ref	P$MYB24_01	21	-	0.883	Loss of TFBS
SNP_31306_116	Alt	P$SQUA_01	23	+	0.931	Gain of TFBS
SNP_31306_116	Alt	P$RIN_01	23	-	0.921	Gain of TFBS
SNP_31306_116	Alt	P$RIN_Q2	23	+	0.921	Gain of TFBS
SNP_31306_130	Ref	P$WRKY48_02	19	-	0.935	Score-Change
SNP_31306_130	Alt	P$WRKY48_02	19	-	0.938	Score-Change
SNP_31306_130	Alt	P$ESR1_01	22	+	0.855	Gain of TFBS
SNP_31306_130	Alt	P$AT3G63350_01	25	+	1.0	Gain of TFBS
SNP_31306_130	Alt	P$ERF039_01	22	-	0.949	Gain of TFBS
SNP_31306_139	Ref	P$BPC1_Q2	21	-	1.0	Loss of TFBS
SNP_31306_139	Ref	P$PBF_Q2	20	-	0.965	No Change
SNP_31306_139	Alt	P$PBF_Q2	20	-	0.965	No Change
SNP_31306_139	Ref	P$SQUA_01	19	+	0.882	Loss of TFBS
SNP_31306_139	Ref	P$HSFA2_01	23	-	0.98	Loss of TFBS
SNP_31306_139	Alt	P$AT2G41690_01	22	-	0.978	Gain of TFBS
SNP_32308_65	Alt	P$WRKY48_02	23	+	0.931	Gain of TFBS
SNP_32308_75	Ref	P$ARF8_01	23	+	0.954	Loss of TFBS
SNP_32308_75	Ref	P$ATHB6_01	18	+	0.996	No Change
SNP_32308_75	Alt	P$ATHB6_01	18	+	0.996	No Change
SNP_32308_75	Ref	P$ATHB7_01	18	+	0.992	Score-Change
SNP_32308_75	Alt	P$ATHB7_01	18	+	0.991	Score-Change
SNP_32308_75	Ref	P$HAT1_01	18	+	0.993	Score-Change
SNP_32308_75	Alt	P$HAT1_01	18	+	0.988	Score-Change
SNP_32308_75	Ref	P$DREB1E_03	17	+	0.938	Loss of TFBS
SNP_34171_208	Ref	P$ATHSFA1D_01	22	+	0.941	Loss of TFBS
SNP_34171_208	Ref	P$ARR1_01	16	+	0.967	No Change
SNP_34171_208	Alt	P$ARR1_01	16	+	0.967	No Change
SNP_34171_208	Ref	P$BZIP68_01	24	-	0.899	Loss of TFBS
SNP_34171_208	Ref	P$GATA15_01	18	-	0.985	Loss of TFBS
SNP_34171_208	Ref	P$GATA8_01	17	-	0.995	No Change
SNP_34171_208	Alt	P$GATA8_01	17	-	0.995	No Change
SNP_34171_208	Ref	P$GATA8_01	18	+	0.987	No Change
SNP_34171_208	Alt	P$GATA8_01	18	+	0.987	No Change
SNP_34171_208	Ref	P$UIF1_01	17	-	0.903	Score-Change
SNP_34171_208	Alt	P$UIF1_01	17	-	0.907	Score-Change
SNP_35034_190	Ref	P$ARR10_01	24	-	0.975	Score-Change
SNP_35034_190	Alt	P$ARR10_01	24	-	0.978	Score-Change
SNP_35034_190	Ref	P$ARR1_01	22	+	0.971	Score-Change
SNP_35034_190	Alt	P$ARR1_01	22	+	0.96	Score-Change
SNP_35034_190	Alt	P$AGP1_01	23	+	0.997	Gain of TFBS
SNP_35034_190	Alt	P$GATA10_01	24	-	1.0	Gain of TFBS
SNP_35034_190	Alt	P$GATA11_01	24	-	1.0	Gain of TFBS
SNP_35034_190	Alt	P$GATA15_01	23	+	0.985	Gain of TFBS
SNP_35034_190	Alt	P$GATA15_01	24	-	0.985	Gain of TFBS
SNP_35034_190	Alt	P$GATA8_01	23	-	0.999	Gain of TFBS
SNP_35034_190	Alt	P$GATA8_01	24	+	0.999	Gain of TFBS
SNP_35034_190	Alt	P$GATA9_01	22	+	0.993	Gain of TFBS
SNP_35034_190	Alt	P$GATA9_01	23	-	0.992	Gain of TFBS
SNP_35057_113	Ref	P$ARR10_01	26	+	0.978	Loss of TFBS
SNP_35057_113	Ref	P$ARR1_01	25	-	0.975	Loss of TFBS
SNP_35057_113	Ref	P$GATA15_01	24	+	0.985	Loss of TFBS
SNP_35057_113	Ref	P$GATA8_01	24	-	0.978	Loss of TFBS
SNP_35057_113	Ref	P$GATA8_01	25	+	0.984	Loss of TFBS
SNP_35057_113	Ref	P$UIF1_01	24	+	0.909	Loss of TFBS
SNP_35302_94	Ref	P$SPL12_01	18	-	0.901	No Change
SNP_35302_94	Alt	P$SPL12_01	18	-	0.901	No Change
SNP_35302_94	Ref	P$SPL12_01	20	+	0.916	Loss of TFBS
SNP_35302_94	Ref	P$SPL4_01	17	-	0.959	No Change
SNP_35302_94	Alt	P$SPL4_01	17	-	0.959	No Change
SNP_35302_94	Ref	P$SPL4_01	20	+	0.971	Score-Change
SNP_35302_94	Alt	P$SPL4_01	20	+	0.964	Score-Change
SNP_35302_94	Ref	P$SPL5_01	19	+	0.896	Loss of TFBS
SNP_35302_94	Alt	P$LEC2_01	22	+	0.991	Gain of TFBS
SNP_35638_187	Ref	P$PBF_Q2	21	+	1.0	Loss of TFBS
SNP_35638_187	Ref	P$DOF_Q2	18	+	0.99	Score-Change
SNP_35638_187	Alt	P$DOF_Q2	18	+	0.992	Score-Change
SNP_35638_187	Ref	P$PBF_Q2_01	21	-	1.0	Loss of TFBS
SNP_35638_187	Ref	P$HSFA4A_01	21	-	0.897	Loss of TFBS
SNP_35638_187	Ref	P$CDF2_01	19	+	0.982	Score-Change
SNP_35638_187	Alt	P$CDF2_01	19	+	0.977	Score-Change
SNP_35638_187	Ref	P$CDF3_01	20	+	0.978	Score-Change
SNP_35638_187	Alt	P$CDF3_01	20	+	0.975	Score-Change
SNP_35638_187	Alt	P$BPC1_Q2	24	+	1.0	Gain of TFBS
SNP_35638_187	Alt	P$PBF_Q2	25	+	0.965	Gain of TFBS
SNP_35638_212	Ref	P$HMG1_01	26	+	0.854	Loss of TFBS
SNP_35638_212	Ref	P$AT3G51080_01	19	-	0.953	No Change
SNP_35638_212	Alt	P$AT3G51080_01	19	-	0.953	No Change
SNP_35638_212	Ref	P$SPL12_01	23	-	0.901	Loss of TFBS
SNP_35638_212	Ref	P$SPL4_01	22	-	0.923	Loss of TFBS
SNP_35638_212	Ref	P$SPL5_01	23	-	0.907	Loss of TFBS
SNP_35638_212	Alt	P$AT5G54070_01	24	+	0.933	Gain of TFBS
SNP_36024_104	Ref	P$WRKY48_02	22	+	0.931	Loss of TFBS
SNP_36024_104	Alt	P$MYB24_01	25	-	0.933	Gain of TFBS
SNP_36024_112	Ref	P$KNOX3_01	24	-	0.982	Loss of TFBS
SNP_36024_112	Ref	P$WRKY43_02	26	+	0.866	No Change
SNP_36024_112	Alt	P$WRKY43_02	26	+	0.866	No Change
SNP_36024_112	Ref	P$WRKY48_02	25	+	0.965	No Change
SNP_36024_112	Alt	P$WRKY48_02	25	+	0.965	No Change
SNP_36024_112	Ref	P$BHLH64_02	24	+	1.0	Loss of TFBS
SNP_36024_112	Alt	P$RAV1_01	17	+	0.945	Gain of TFBS
SNP_36024_112	Alt	P$HSFA4A_01	24	+	0.928	Gain of TFBS
SNP_36024_112	Alt	P$HSFA4A_01	24	-	0.928	Gain of TFBS
SNP_36025_131	Ref	P$GAMYB_Q2	23	+	0.928	Score-Change
SNP_36025_131	Alt	P$GAMYB_Q2	23	+	0.904	Score-Change
SNP_36025_131	Ref	P$WRKY48_02	16	-	0.965	No Change
SNP_36025_131	Alt	P$WRKY48_02	16	-	0.965	No Change
SNP_36025_179	Ref	P$DOF2_01	20	-	0.992	Loss of TFBS
SNP_36025_179	Ref	P$PBF_01	20	-	0.998	Loss of TFBS
SNP_36025_179	Ref	P$PBF_Q2	22	-	0.964	Loss of TFBS
SNP_36025_179	Ref	P$AT2G15660_01	25	-	0.893	Loss of TFBS
SNP_36025_179	Ref	P$CDF2_01	20	-	0.963	Loss of TFBS
SNP_36025_179	Ref	P$CDF3_01	20	-	0.988	Loss of TFBS
SNP_36025_179	Alt	P$HMG1_01	23	+	0.868	Gain of TFBS
SNP_36025_179	Alt	P$NAC92_01	18	-	0.949	Gain of TFBS
SNP_36025_179	Alt	P$WRKY48_02	23	+	0.96	Gain of TFBS
SNP_36286_64	Ref	P$GT1_Q6	25	+	0.935	Loss of TFBS
SNP_36286_64	Ref	P$ARR1_01	26	+	0.953	Score-Change
SNP_36286_64	Alt	P$ARR1_01	26	+	0.952	Score-Change
SNP_36960_50	Ref	P$UIF1_01	16	-	0.866	No Change
SNP_36960_50	Alt	P$UIF1_01	16	-	0.866	No Change
SNP_36960_50	Alt	P$CDF2_01	19	-	0.948	Gain of TFBS
SNP_36960_50	Alt	P$CDF3_01	19	-	0.977	Gain of TFBS
SNP_37169_134	Ref	P$PHYPA64121_06	14	+	0.867	No Change
SNP_37169_134	Alt	P$PHYPA64121_06	14	+	0.867	No Change
SNP_37169_134	Ref	P$WRKY43_02	18	-	0.864	Loss of TFBS
SNP_37169_134	Ref	P$WRKY48_02	19	-	0.939	Score-Change
SNP_37169_134	Alt	P$WRKY48_02	19	-	0.942	Score-Change
SNP_37169_134	Alt	P$AT2G41690_01	25	+	0.978	Gain of TFBS
SNP_37169_134	Alt	P$PHYPA64121_06	19	-	0.875	Gain of TFBS
SNP_37169_134	Alt	P$MYB24_01	24	-	0.916	Gain of TFBS
SNP_37169_134	Alt	P$TCP16_03	20	-	0.857	Gain of TFBS
SNP_37169_135	Ref	P$PHYPA64121_06	13	+	0.867	No Change
SNP_37169_135	Alt	P$PHYPA64121_06	13	+	0.867	No Change
SNP_37169_135	Ref	P$WRKY43_02	17	-	0.864	No Change
SNP_37169_135	Alt	P$WRKY43_02	17	-	0.864	No Change
SNP_37169_135	Ref	P$WRKY48_02	18	-	0.939	No Change
SNP_37169_135	Alt	P$WRKY48_02	18	-	0.939	No Change
SNP_37169_135	Alt	P$ATHSFA1D_01	23	+	0.923	Gain of TFBS
SNP_37169_144	Alt	P$PBF_Q2	25	+	0.965	Gain of TFBS
SNP_37169_144	Alt	P$AT2G41690_01	23	+	0.978	Gain of TFBS
SNP_37866_140	Ref	P$RAV1_01	25	-	0.942	Score-Change
SNP_37866_140	Alt	P$RAV1_01	25	-	0.953	Score-Change
SNP_37866_140	Ref	P$GAMYB_Q2	24	-	0.944	Score-Change
SNP_37866_140	Alt	P$GAMYB_Q2	24	-	0.951	Score-Change
SNP_37866_140	Ref	P$AT5G54070_01	26	-	0.958	Loss of TFBS
SNP_37866_250	Ref	P$DOF3_01	25	+	0.99	Loss of TFBS
SNP_37866_250	Ref	P$EDT1_01	20	-	0.898	Loss of TFBS
SNP_37866_250	Alt	P$C1_Q2	16	+	0.968	Gain of TFBS
SNP_38027_245	Ref	P$CDF2_01	19	-	0.953	Loss of TFBS
SNP_38027_245	Ref	P$CDF3_01	19	-	0.979	Loss of TFBS
SNP_38027_245	Alt	P$AT2G15660_01	24	-	0.893	Gain of TFBS
SNP_38415_123	Ref	P$GT1_Q6_01	21	-	0.934	Loss of TFBS
SNP_38854_317	Ref	P$BZIP68_01	24	+	0.917	Loss of TFBS
SNP_38854_317	Ref	P$MYB24_01	25	+	0.867	Loss of TFBS
SNP_38854_317	Alt	P$ERF2_01	22	-	0.922	Gain of TFBS
SNP_38854_317	Alt	P$ERF1_Q2	22	+	0.994	Gain of TFBS
SNP_38854_317	Alt	P$ERF13_01	20	-	0.926	Gain of TFBS
SNP_38854_317	Alt	P$CBF1_01	20	-	0.891	Gain of TFBS
SNP_38854_317	Alt	P$ESR1_01	20	-	0.871	Gain of TFBS
SNP_38854_317	Alt	P$DRF13_01	20	-	0.912	Gain of TFBS
SNP_38854_317	Alt	P$AT3G63350_01	21	-	1.0	Gain of TFBS
SNP_38854_317	Alt	P$ERF4_04	22	-	0.93	Gain of TFBS
SNP_38854_317	Alt	P$ERF7_02	19	-	0.988	Gain of TFBS
SNP_38854_317	Alt	P$ERF8_01	19	-	0.967	Gain of TFBS
SNP_38854_317	Alt	P$ERF069_01	21	-	0.987	Gain of TFBS
SNP_38854_317	Alt	P$ERF096_01	20	-	0.991	Gain of TFBS
SNP_38854_317	Alt	P$ERF098_01	22	-	0.998	Gain of TFBS
SNP_38854_317	Alt	P$ERF11_01	20	-	0.975	Gain of TFBS
SNP_38854_317	Alt	P$ERF112_02	21	-	0.951	Gain of TFBS
SNP_38854_317	Alt	P$ERF094_01	21	-	0.987	Gain of TFBS
SNP_38854_317	Alt	P$AT1G53910_02	12	+	0.851	Gain of TFBS
SNP_38854_317	Alt	P$AT1G68550_03	21	+	0.945	Gain of TFBS
SNP_39036_30	Ref	P$AT2G41690_01	23	-	0.949	Loss of TFBS
SNP_39036_30	Alt	P$WRKY_Q2	25	+	0.882	Gain of TFBS
SNP_39036_30	Alt	P$AT3G51080_01	25	-	0.953	Gain of TFBS
SNP_39036_30	Alt	P$CDF2_01	19	-	0.941	Gain of TFBS
SNP_39036_30	Alt	P$CDF3_01	19	-	0.966	Gain of TFBS
SNP_39036_36	Ref	P$TGA1A_01	23	+	0.872	Loss of TFBS
SNP_39036_36	Ref	P$TGA7_01	22	-	0.897	Loss of TFBS
SNP_39036_36	Ref	P$WRKY48_02	23	+	0.964	Loss of TFBS
SNP_39036_36	Alt	P$HSFA2_01	24	+	0.945	Gain of TFBS
SNP_39036_48	Ref	P$GAMYB_Q2	21	+	0.932	Score-Change
SNP_39036_48	Alt	P$GAMYB_Q2	21	+	0.922	Score-Change
SNP_39036_48	Ref	P$HSFA4A_01	22	+	0.916	Loss of TFBS
SNP_39036_48	Ref	P$MYB24_01	21	-	0.884	Loss of TFBS
SNP_39036_68	Ref	P$HMG1_01	17	-	0.95	No Change
SNP_39036_68	Alt	P$HMG1_01	17	-	0.95	No Change
SNP_39036_68	Ref	P$AT5G54070_01	21	+	0.958	Loss of TFBS
SNP_39036_68	Ref	P$SPL4_01	22	-	0.936	Loss of TFBS
SNP_39036_68	Ref	P$SPL5_01	23	-	0.895	Loss of TFBS
SNP_39036_68	Ref	P$LBD23_01	23	+	0.861	Loss of TFBS
SNP_39036_68	Alt	P$SBF1_01	25	-	0.957	Gain of TFBS
SNP_39036_68	Alt	P$RAV1_01	19	+	0.956	Gain of TFBS
SNP_39036_68	Alt	P$GT1_Q6_02	23	+	0.992	Gain of TFBS
SNP_39036_104	Ref	P$ARR10_01	20	-	0.975	Loss of TFBS
SNP_39036_104	Ref	P$ARR1_01	18	+	0.973	Loss of TFBS
SNP_39036_150	Ref	P$DREB1B_01	23	-	1.0	Loss of TFBS
SNP_39036_150	Ref	P$ARF8_01	20	+	0.993	Loss of TFBS
SNP_39036_150	Ref	P$ERF039_01	21	+	0.95	Loss of TFBS
SNP_39036_150	Ref	P$GATA8_01	24	-	0.983	Loss of TFBS
SNP_39036_150	Ref	P$GATA8_01	25	+	0.975	Loss of TFBS
SNP_39036_150	Ref	P$TCP19_01	25	+	0.916	Score-Change
SNP_39036_150	Alt	P$TCP19_01	25	+	0.907	Score-Change
SNP_39036_150	Ref	P$ARF5_01	21	-	0.977	Loss of TFBS
SNP_39036_150	Ref	P$AT1G77200_03	17	-	0.871	Loss of TFBS
SNP_39036_150	Ref	P$CBF3_02	19	-	0.921	Loss of TFBS
SNP_39036_150	Ref	P$TCP7_01	24	-	0.875	Loss of TFBS
SNP_39036_150	Alt	P$GATA15_01	24	+	0.999	Gain of TFBS
SNP_39036_159	Ref	P$O2_02	21	+	0.956	Loss of TFBS
SNP_39036_159	Ref	P$OCSBF1_01	23	+	1.0	Loss of TFBS
SNP_39036_159	Ref	P$HY5_01	20	-	0.942	Loss of TFBS
SNP_39036_159	Ref	P$RIN_Q2	25	+	0.943	Score-Change
SNP_39036_159	Alt	P$RIN_Q2	25	+	0.955	Score-Change
SNP_39036_159	Ref	P$ABI5_Q2	22	-	1.0	Loss of TFBS
SNP_39036_159	Ref	P$BEE2_01	21	+	0.92	Loss of TFBS
SNP_39036_159	Ref	P$BEE2_01	21	-	0.92	Loss of TFBS
SNP_39036_159	Ref	P$BIM1_02	20	-	0.946	Loss of TFBS
SNP_39036_159	Ref	P$BZIP68_01	21	-	0.977	Score-Change
SNP_39036_159	Alt	P$BZIP68_01	21	-	0.912	Score-Change
SNP_39036_159	Ref	P$PHYPA143875_02	21	+	0.886	Loss of TFBS
SNP_39036_159	Ref	P$PHYPA143875_02	21	-	0.886	Loss of TFBS
SNP_39036_159	Ref	P$SPT_01	21	+	0.944	Loss of TFBS
SNP_39036_159	Ref	P$TCP19_01	16	+	0.916	No Change
SNP_39036_159	Alt	P$TCP19_01	16	+	0.916	No Change
SNP_39036_159	Ref	P$TCP20_02	18	+	0.907	Score-Change
SNP_39036_159	Alt	P$TCP20_02	18	+	0.908	Score-Change
SNP_39036_159	Ref	P$TCP7_01	15	-	0.875	No Change
SNP_39036_159	Alt	P$TCP7_01	15	-	0.875	No Change
SNP_39123_28	Ref	P$SED_Q2	18	+	0.984	Loss of TFBS
SNP_39123_28	Ref	P$PBF_Q2	22	-	0.965	Loss of TFBS
SNP_39123_28	Ref	P$AT2G41690_01	24	-	0.978	Loss of TFBS
SNP_39123_29	Ref	P$SED_Q2	17	+	0.984	Score-Change
SNP_39123_29	Alt	P$SED_Q2	17	+	0.997	Score-Change
SNP_39123_29	Ref	P$PBF_Q2	21	-	0.965	Score-Change
SNP_39123_29	Alt	P$PBF_Q2	21	-	1.0	Score-Change
SNP_39123_29	Ref	P$AT2G41690_01	23	-	0.978	Loss of TFBS
SNP_39123_29	Alt	P$PBF_Q2_01	21	+	1.0	Gain of TFBS
SNP_39123_29	Alt	P$HSFA2_01	23	-	1.0	Gain of TFBS
SNP_39123_29	Alt	P$HSFA4A_01	21	+	0.897	Gain of TFBS
SNP_39123_29	Alt	P$CDF2_01	19	-	0.949	Gain of TFBS
SNP_39123_29	Alt	P$CDF3_01	19	-	0.971	Gain of TFBS
SNP_39123_30	Ref	P$SED_Q2	16	+	0.984	No Change
SNP_39123_30	Alt	P$SED_Q2	16	+	0.984	No Change
SNP_39123_30	Ref	P$PBF_Q2	20	-	0.965	No Change
SNP_39123_30	Alt	P$PBF_Q2	20	-	0.965	No Change
SNP_39123_30	Ref	P$AT2G41690_01	22	-	0.978	Loss of TFBS
SNP_39123_30	Alt	P$AGL9_01	23	+	0.901	Gain of TFBS
SNP_39123_30	Alt	P$AT2G41690_01	25	+	0.978	Gain of TFBS
SNP_39123_31	Ref	P$AT2G41690_01	21	-	0.978	Loss of TFBS
SNP_39123_31	Alt	P$SQUA_01	24	-	0.88	Gain of TFBS
SNP_39123_31	Alt	P$RIN_Q2	23	-	0.934	Gain of TFBS
SNP_39221_194	Ref	P$AGL3_01	26	-	0.923	No Change
SNP_39221_194	Alt	P$AGL3_01	26	-	0.923	No Change
SNP_39221_194	Ref	P$TGA1A_Q2_01	11	+	0.856	Loss of TFBS
SNP_39221_194	Ref	P$PBF_Q2	20	-	1.0	No Change
SNP_39221_194	Alt	P$PBF_Q2	20	-	1.0	No Change
SNP_39221_194	Ref	P$PBF_Q2_01	20	+	1.0	No Change
SNP_39221_194	Alt	P$PBF_Q2_01	20	+	1.0	No Change
SNP_39221_194	Ref	P$HSFA4A_01	20	+	0.897	No Change
SNP_39221_194	Alt	P$HSFA4A_01	20	+	0.897	No Change
SNP_39221_194	Ref	P$CDF2_01	18	-	0.95	Score-Change
SNP_39221_194	Alt	P$CDF2_01	18	-	0.947	Score-Change
SNP_39221_194	Ref	P$CDF3_01	18	-	0.971	Score-Change
SNP_39221_194	Alt	P$CDF3_01	18	-	0.97	Score-Change
SNP_39221_199	Ref	P$DOF2_01	22	-	0.997	Loss of TFBS
SNP_39221_199	Ref	P$AGL3_01	21	-	0.923	Loss of TFBS
SNP_39221_199	Ref	P$TGA1A_Q2_01	6	+	0.856	Loss of TFBS
SNP_39221_199	Ref	P$SQUA_01	25	+	0.865	Loss of TFBS
SNP_39221_199	Ref	P$RIN_01	25	-	0.902	Loss of TFBS
SNP_39221_199	Ref	P$CDF2_01	22	-	0.93	Loss of TFBS
SNP_39221_199	Alt	P$AGL1_01	11	-	0.89	Gain of TFBS
SNP_39221_199	Alt	P$AGL1_02	11	-	0.878	Gain of TFBS
SNP_39221_202	Ref	P$DOF2_01	19	-	0.997	Loss of TFBS
SNP_39221_202	Ref	P$AGL3_01	18	-	0.923	Loss of TFBS
SNP_39221_202	Ref	P$SQUA_01	22	+	0.865	Loss of TFBS
SNP_39221_202	Ref	P$RIN_01	22	-	0.902	Score-Change
SNP_39221_202	Alt	P$RIN_01	22	-	0.874	Score-Change
SNP_39221_202	Ref	P$CDF2_01	19	-	0.93	Loss of TFBS
SNP_39221_202	Alt	P$HSFA2_01	26	-	0.935	Gain of TFBS
SNP_39221_202	Alt	P$AT5G54070_01	22	-	0.905	Gain of TFBS
SNP_39221_202	Alt	P$POPTR_01	25	+	0.932	Gain of TFBS
SNP_39221_205	Ref	P$DOF2_01	16	-	0.997	Score-Change
SNP_39221_205	Alt	P$DOF2_01	16	-	0.993	Score-Change
SNP_39221_205	Ref	P$AGL3_01	15	-	0.923	Loss of TFBS
SNP_39221_205	Ref	P$SQUA_01	19	+	0.865	Loss of TFBS
SNP_39221_205	Ref	P$RIN_01	19	-	0.902	Loss of TFBS
SNP_39221_205	Ref	P$CDF2_01	16	-	0.93	No Change
SNP_39221_205	Alt	P$CDF2_01	16	-	0.93	No Change
SNP_39221_205	Alt	P$GT1_Q6	20	-	0.935	Gain of TFBS
SNP_39221_205	Alt	P$SPL12_01	22	+	0.914	Gain of TFBS
SNP_39221_205	Alt	P$SPL4_01	22	+	0.943	Gain of TFBS
SNP_39221_205	Alt	P$SPL5_01	21	+	0.921	Gain of TFBS
SNP_39221_382	Ref	P$ANAC013_01	12	-	0.958	Loss of TFBS
SNP_39221_382	Ref	P$NAC078_01	11	-	0.927	Score-Change
SNP_39221_382	Alt	P$NAC078_01	11	-	0.857	Score-Change
SNP_39221_382	Ref	P$NAC078_01	15	+	0.863	Loss of TFBS
SNP_39240_229	Ref	P$RAV1_01	24	-	0.939	Loss of TFBS
SNP_39240_229	Ref	P$GAMYB_01	25	-	0.936	Loss of TFBS
SNP_39240_229	Ref	P$ASR1_01	22	-	1.0	Loss of TFBS
SNP_39240_229	Ref	P$BZIP68_01	17	+	0.913	No Change
SNP_39240_229	Alt	P$BZIP68_01	17	+	0.913	No Change
SNP_39240_229	Ref	P$MYB61_01	20	-	0.873	Loss of TFBS
SNP_39358_52	Ref	P$TEIL_01	20	-	0.939	Loss of TFBS
SNP_39358_52	Ref	P$TEIL_01	26	+	0.976	Loss of TFBS
SNP_39358_52	Ref	P$NAC6_01	22	-	0.884	Score-Change
SNP_39358_52	Alt	P$NAC6_01	22	-	0.876	Score-Change
SNP_39358_52	Ref	P$O2_Q4	22	-	0.922	Loss of TFBS
SNP_39358_52	Ref	P$ARR1_01	25	+	0.978	Score-Change
SNP_39358_52	Alt	P$ARR1_01	25	+	0.98	Score-Change
SNP_39358_52	Ref	P$ARR2_01	26	+	0.965	No Change
SNP_39358_52	Alt	P$ARR2_01	26	+	0.965	No Change
SNP_39358_52	Ref	P$UIF1_01	26	-	0.995	Score-Change
SNP_39358_52	Alt	P$UIF1_01	26	-	0.996	Score-Change
SNP_39358_52	Alt	P$RAV1_02	21	+	0.925	Gain of TFBS
SNP_39358_52	Alt	P$GAMYB_Q2	18	-	0.921	Gain of TFBS
SNP_39443_132	Ref	P$ASR1_01	25	-	0.989	Loss of TFBS
SNP_39443_132	Ref	P$SQUA_01	17	-	0.919	Loss of TFBS
SNP_39443_132	Ref	P$RIN_Q2	17	-	0.947	No Change
SNP_39443_132	Alt	P$RIN_Q2	17	-	0.947	No Change
SNP_39443_132	Ref	P$AT5G66730_01	21	+	0.918	Loss of TFBS
SNP_39443_132	Alt	P$ASR1_01	26	-	0.973	Gain of TFBS
SNP_39443_132	Alt	P$HSFA4A_01	23	-	0.916	Gain of TFBS
SNP_39443_132	Alt	P$MYB1L_01	22	-	0.999	Gain of TFBS
SNP_39443_132	Alt	P$MYB24_01	21	+	0.883	Gain of TFBS
SNP_39443_132	Alt	P$TRB2_01	24	-	0.976	Gain of TFBS
SNP_40378_92	Ref	P$ASR1_01	24	-	0.989	Loss of TFBS
SNP_40378_92	Ref	P$HMG1_01	26	-	0.886	Loss of TFBS
SNP_40378_92	Ref	P$SPL4_01	24	-	0.953	Score-Change
SNP_40378_92	Alt	P$SPL4_01	24	-	0.957	Score-Change
SNP_40378_92	Alt	P$TEIL_01	26	-	0.899	Gain of TFBS
SNP_40378_92	Alt	P$TGA1A_01	24	-	0.859	Gain of TFBS
SNP_40378_109	Ref	P$ASR1_01	23	+	0.962	Loss of TFBS
SNP_40378_109	Ref	P$SQUA_01	26	+	0.851	Loss of TFBS
SNP_40378_109	Ref	P$RIN_Q2	25	+	0.956	No Change
SNP_40378_109	Alt	P$RIN_Q2	25	+	0.956	No Change
SNP_40378_109	Ref	P$HSFA4A_01	25	+	0.964	Loss of TFBS
SNP_40378_109	Ref	P$ERF069_01	17	+	0.912	No Change
SNP_40378_109	Alt	P$ERF069_01	17	+	0.912	No Change
SNP_41254_131	Ref	P$GT1_Q6	26	-	0.935	Loss of TFBS
SNP_41254_131	Ref	P$ERF7_02	18	+	0.85	Loss of TFBS
SNP_41254_131	Ref	P$ERF11_01	17	+	0.874	Score-Change
SNP_41254_131	Alt	P$ERF11_01	17	+	0.873	Score-Change
SNP_41254_132	Ref	P$GT1_Q6	25	-	0.935	Loss of TFBS
SNP_41254_132	Ref	P$ERF7_02	17	+	0.85	No Change
SNP_41254_132	Alt	P$ERF7_02	17	+	0.85	No Change
SNP_41254_132	Ref	P$ERF11_01	16	+	0.874	No Change
SNP_41254_132	Alt	P$ERF11_01	16	+	0.874	No Change
SNP_41325_80	Ref	P$RAV1_02	21	+	0.925	Loss of TFBS
SNP_41325_91	Alt	P$ASR1_01	25	+	1.0	Gain of TFBS
SNP_41325_91	Alt	P$MYB61_01	18	+	0.87	Gain of TFBS
SNP_41645_212	Ref	P$BZIP68_01	22	+	0.913	Loss of TFBS
SNP_41645_218	Ref	P$ASR1_01	21	-	0.989	No Change
SNP_41645_218	Alt	P$ASR1_01	21	-	0.989	No Change
SNP_41645_218	Alt	P$EDT1_01	25	-	0.907	Gain of TFBS
SNP_41645_218	Alt	P$TCP19_01	20	-	0.87	Gain of TFBS
SNP_41645_218	Alt	P$TCP20_02	18	-	0.912	Gain of TFBS
SNP_43401_99	Ref	P$GT1_Q6	25	-	0.964	Loss of TFBS
SNP_43401_99	Ref	P$AP3_01	25	-	0.881	Score-Change
SNP_43401_99	Alt	P$AP3_01	25	-	0.876	Score-Change
SNP_43401_99	Alt	P$WRKY48_02	23	+	0.929	Gain of TFBS
SNP_43401_139	Ref	P$WRKY21_01	22	+	0.997	Loss of TFBS
SNP_43401_139	Ref	P$AT2G34830_01	22	+	1.0	Loss of TFBS
SNP_43401_139	Ref	P$WRKY25_01	22	+	0.992	Loss of TFBS
SNP_43401_139	Ref	P$AT1G18860_01	22	+	1.0	Loss of TFBS
SNP_43401_139	Ref	P$AT1G66560_01	21	+	1.0	Loss of TFBS
SNP_43401_139	Ref	P$AT1G64000_01	22	+	0.985	Score-Change
SNP_43401_139	Alt	P$AT1G64000_01	22	+	0.936	Score-Change
SNP_43401_139	Ref	P$AT4G22070_01	22	+	1.0	Score-Change
SNP_43401_139	Alt	P$AT4G22070_01	22	+	0.93	Score-Change
SNP_43401_139	Ref	P$AT1G29860_01	22	+	0.952	Loss of TFBS
SNP_43401_139	Ref	P$WRKY6_01	22	+	1.0	Score-Change
SNP_43401_139	Alt	P$WRKY6_01	22	+	0.923	Score-Change
SNP_43401_139	Ref	P$AT3G62340_01	22	+	0.927	Loss of TFBS
SNP_43401_139	Ref	P$AT1G66600_01	22	+	1.0	Loss of TFBS
SNP_43401_139	Ref	P$AT1G68150_01	22	+	1.0	Score-Change
SNP_43401_139	Alt	P$AT1G68150_01	22	+	0.931	Score-Change
SNP_43401_139	Ref	P$AT5G41570_01	22	+	0.985	Score-Change
SNP_43401_139	Alt	P$AT5G41570_01	22	+	0.935	Score-Change
SNP_43401_139	Ref	P$AT1G69810_01	22	+	1.0	Loss of TFBS
SNP_43401_139	Ref	P$AT1G69310_01	22	+	0.972	Loss of TFBS
SNP_43401_139	Ref	P$AT5G15130_01	22	+	1.0	Loss of TFBS
SNP_43401_139	Ref	P$WRKY46_01	22	+	0.948	Loss of TFBS
SNP_43401_139	Ref	P$AT1G30650_01	22	+	1.0	Loss of TFBS
SNP_43401_139	Ref	P$AT2G24570_01	22	+	1.0	Loss of TFBS
SNP_43401_139	Ref	P$AT4G23550_01	22	+	1.0	Loss of TFBS
SNP_43401_139	Ref	P$WRKY7_01	22	+	0.995	Loss of TFBS
SNP_43401_139	Alt	P$SBF1_01	15	-	0.917	Gain of TFBS
SNP_43401_139	Alt	P$ATHSFA1D_01	22	+	0.953	Gain of TFBS
SNP_44312_145	Ref	P$DOF3_01	15	-	0.992	No Change
SNP_44312_145	Alt	P$DOF3_01	15	-	0.992	No Change
SNP_44312_145	Ref	P$GATA15_01	19	+	0.999	No Change
SNP_44312_145	Alt	P$GATA15_01	19	+	0.999	No Change
SNP_44312_145	Ref	P$GATA15_01	20	-	0.986	Loss of TFBS
SNP_44312_145	Ref	P$GATA8_01	20	+	0.986	Score-Change
SNP_44312_145	Alt	P$GATA8_01	20	+	0.981	Score-Change
SNP_44312_145	Alt	P$AT3G51080_01	20	-	0.952	Gain of TFBS
SNP_44312_145	Alt	P$ARR1_01	20	-	0.951	Gain of TFBS
SNP_44879_142	Ref	P$MYB24_01	17	-	0.94	No Change
SNP_44879_142	Alt	P$MYB24_01	17	-	0.94	No Change
SNP_44879_142	Alt	P$CBNAC_02	24	-	0.941	Gain of TFBS
SNP_44880_95	Ref	P$ARF8_01	20	-	0.952	Loss of TFBS
SNP_44880_95	Ref	P$BZIP68_01	23	-	0.906	Loss of TFBS
SNP_45674_29	Ref	P$RIN_Q2	17	-	0.935	Score-Change
SNP_45674_29	Alt	P$RIN_Q2	17	-	0.923	Score-Change
SNP_45674_29	Ref	P$WRKY40_01	24	-	0.968	Loss of TFBS
SNP_45674_29	Ref	P$WRKY43_02	22	-	0.87	Loss of TFBS
SNP_45674_29	Ref	P$WRKY48_02	23	-	0.969	Loss of TFBS
SNP_45674_106	Ref	P$GT1_Q6	20	-	0.935	Loss of TFBS
SNP_45674_106	Ref	P$GT1_Q6_01	14	+	0.951	No Change
SNP_45674_106	Alt	P$GT1_Q6_01	14	+	0.951	No Change
SNP_45674_106	Ref	P$GT1_Q6_01	16	+	0.895	Loss of TFBS
SNP_45674_106	Ref	P$SPL4_01	22	+	0.932	Loss of TFBS
SNP_45674_106	Ref	P$SPL5_01	21	+	0.886	Loss of TFBS
SNP_45674_106	Alt	P$TEIL_01	23	-	0.904	Gain of TFBS
SNP_45674_106	Alt	P$TEIL_01	25	+	0.907	Gain of TFBS
SNP_45674_200	Ref	P$AGL15_01	10	+	0.881	No Change
SNP_45674_200	Alt	P$AGL15_01	10	+	0.881	No Change
SNP_45674_200	Ref	P$AT5G54070_01	26	-	0.91	Loss of TFBS
SNP_45969_185	Ref	P$GT1_Q6_01	15	-	0.896	Loss of TFBS
SNP_45969_185	Alt	P$HMG1_01	18	-	0.853	Gain of TFBS
SNP_46340_105	Ref	P$ARR1_01	22	+	0.958	Score-Change
SNP_46340_105	Alt	P$ARR1_01	22	+	0.976	Score-Change
SNP_46340_105	Ref	P$UIF1_01	23	-	0.899	Score-Change
SNP_46340_105	Alt	P$UIF1_01	23	-	0.905	Score-Change
SNP_46340_105	Alt	P$ARR18_01	22	-	0.95	Gain of TFBS
SNP_46602_205	Ref	P$ARR18_01	19	+	0.94	Loss of TFBS
SNP_46602_205	Ref	P$MYB1L_01	23	-	0.951	Loss of TFBS
SNP_46602_207	Ref	P$AT3G60580_01	26	-	0.972	Loss of TFBS
SNP_46602_207	Ref	P$ARR18_01	17	+	0.94	No Change
SNP_46602_207	Alt	P$ARR18_01	17	+	0.94	No Change
SNP_46602_207	Ref	P$MYB1L_01	21	-	0.951	Loss of TFBS
SNP_47322_196	Ref	P$ATHSFA1D_01	20	-	0.923	No Change
SNP_47322_196	Alt	P$ATHSFA1D_01	20	-	0.923	No Change
SNP_47424_181	Ref	P$WRKY43_02	26	-	0.881	Score-Change
SNP_47424_181	Alt	P$WRKY43_02	26	-	0.882	Score-Change
SNP_47424_181	Alt	P$C1_Q2	19	-	0.959	Gain of TFBS
SNP_47424_181	Alt	P$MYBAS1_01	21	-	0.987	Gain of TFBS
SNP_47424_188	Ref	P$LIM1_01	21	-	0.905	Score-Change
SNP_47424_188	Alt	P$LIM1_01	21	-	0.91	Score-Change
SNP_47424_188	Ref	P$MYB24_01	26	+	0.87	No Change
SNP_47424_188	Alt	P$MYB24_01	26	+	0.87	No Change
SNP_47424_188	Ref	P$WRKY40_01	21	-	0.968	Loss of TFBS
SNP_47424_188	Ref	P$WRKY43_02	19	-	0.881	Loss of TFBS
SNP_47424_188	Ref	P$WRKY48_02	20	-	0.972	Loss of TFBS
SNP_47424_188	Ref	P$MYB61_01	23	-	0.921	Score-Change
SNP_47424_188	Alt	P$MYB61_01	23	-	0.923	Score-Change
SNP_47424_188	Ref	P$BHLH64_02	25	-	1.0	Loss of TFBS
SNP_47424_188	Alt	P$ATHB6_01	21	-	0.993	Gain of TFBS
SNP_47424_188	Alt	P$ATHB7_01	20	-	0.989	Gain of TFBS
SNP_47424_188	Alt	P$HAT1_01	20	-	0.989	Gain of TFBS
SNP_47424_188	Alt	P$MYB61_01	19	-	0.888	Gain of TFBS
SNP_50086_126	Alt	P$TEIL_01	24	-	0.916	Gain of TFBS
SNP_50086_126	Alt	P$EDT1_01	18	+	0.899	Gain of TFBS
SNP_50086_192	Ref	P$ATHSFA1D_01	21	-	0.938	Loss of TFBS
SNP_50086_192	Ref	P$AT3G51080_01	26	+	1.0	Loss of TFBS
SNP_50086_192	Alt	P$AT3G62340_01	18	-	0.956	Gain of TFBS
SNP_50086_214	Ref	P$AZF3_01	20	+	0.925	Loss of TFBS
SNP_50086_214	Ref	P$AZF3_01	21	-	0.925	Loss of TFBS
SNP_50086_214	Alt	P$HSFA4A_01	25	+	0.914	Gain of TFBS
SNP_50086_214	Alt	P$ARR1_01	19	+	0.96	Gain of TFBS
SNP_50577_59	Ref	P$GT1_Q6	23	+	0.95	Score-Change
SNP_50577_59	Alt	P$GT1_Q6	23	+	0.932	Score-Change
SNP_50577_59	Ref	P$WRKY43_02	21	+	0.858	Score-Change
SNP_50577_59	Alt	P$WRKY43_02	21	+	0.855	Score-Change
SNP_50577_59	Ref	P$WRKY48_02	20	+	0.933	Score-Change
SNP_50577_59	Alt	P$WRKY48_02	20	+	0.935	Score-Change
SNP_50577_59	Alt	P$HSFA2_01	25	+	0.994	Gain of TFBS
SNP_50577_74	Ref	P$DOF3_01	17	+	0.987	Score-Change
SNP_50577_74	Alt	P$DOF3_01	17	+	0.99	Score-Change
SNP_50577_74	Alt	P$WRKY15_01	22	+	0.98	Gain of TFBS
SNP_50577_74	Alt	P$WRKY21_02	21	+	0.969	Gain of TFBS
SNP_50577_74	Alt	P$WRKY40_01	22	+	0.996	Gain of TFBS
SNP_50577_74	Alt	P$WRKY43_02	22	+	0.991	Gain of TFBS
SNP_50577_74	Alt	P$WRKY48_02	21	+	0.995	Gain of TFBS
SNP_50577_74	Alt	P$WRKY57_01	21	+	0.987	Gain of TFBS
SNP_50577_74	Alt	P$WRKY8_01	22	+	0.991	Gain of TFBS
SNP_50577_74	Alt	P$WRKY11_01	19	-	0.908	Gain of TFBS
SNP_50577_74	Alt	P$WRKY40_03	21	+	1.0	Gain of TFBS
SNP_50577_81	Ref	P$BIM1_02	21	+	0.921	Loss of TFBS
SNP_50577_81	Ref	P$GATA15_01	24	+	0.999	Score-Change
SNP_50577_81	Alt	P$GATA15_01	24	+	0.991	Score-Change
SNP_50577_81	Alt	P$GATA8_01	25	+	0.976	Gain of TFBS
SNP_50707_57	Ref	P$RAV1_02	26	-	0.919	Score-Change
SNP_50707_57	Alt	P$RAV1_02	26	-	0.92	Score-Change
SNP_50707_57	Ref	P$PBF_Q2	25	-	0.965	Loss of TFBS
SNP_50707_57	Alt	P$PBF_Q2	24	-	1.0	Gain of TFBS
SNP_50707_57	Alt	P$PBF_Q2_01	24	+	1.0	Gain of TFBS
SNP_50707_57	Alt	P$HSFA4A_01	24	+	0.897	Gain of TFBS
SNP_50707_57	Alt	P$CDF2_01	22	-	0.948	Gain of TFBS
SNP_50707_57	Alt	P$CDF3_01	22	-	0.97	Gain of TFBS
SNP_51784_138	Ref	P$BPC1_Q2	23	-	1.0	Loss of TFBS
SNP_51784_138	Ref	P$PBF_Q2	22	-	0.965	Loss of TFBS
SNP_51784_138	Ref	P$HSFA2_01	25	-	0.98	Loss of TFBS
SNP_51784_138	Ref	P$NAC92_01	26	-	0.966	No Change
SNP_51784_138	Alt	P$NAC92_01	26	-	0.966	No Change
SNP_51784_138	Alt	P$POPTR_01	22	-	0.936	Gain of TFBS
SNP_51784_139	Ref	P$BPC1_Q2	22	-	1.0	Loss of TFBS
SNP_51784_139	Ref	P$PBF_Q2	21	-	0.965	Score-Change
SNP_51784_139	Alt	P$PBF_Q2	21	-	0.986	Score-Change
SNP_51784_139	Ref	P$HSFA2_01	24	-	0.98	Score-Change
SNP_51784_139	Alt	P$HSFA2_01	24	-	0.994	Score-Change
SNP_51784_139	Ref	P$NAC92_01	25	-	0.966	No Change
SNP_51784_139	Alt	P$NAC92_01	25	-	0.966	No Change
SNP_51784_139	Alt	P$PBF_Q2_01	21	+	0.998	Gain of TFBS
SNP_51784_139	Alt	P$CDF2_01	19	-	0.931	Gain of TFBS
SNP_51784_141	Ref	P$BPC1_Q2	20	-	1.0	No Change
SNP_51784_141	Alt	P$BPC1_Q2	20	-	1.0	No Change
SNP_51784_141	Ref	P$HSFA2_01	22	-	0.98	Loss of TFBS
SNP_51784_141	Ref	P$NAC92_01	23	-	0.966	Loss of TFBS
SNP_51784_141	Alt	P$CBNAC_01	25	+	0.988	Gain of TFBS
SNP_51784_151	Alt	P$ATHSFA1D_01	21	-	0.908	Gain of TFBS
SNP_51784_151	Alt	P$TCP24_01	21	-	0.854	Gain of TFBS
SNP_51784_167	Ref	P$RAV1_01	22	-	0.956	Loss of TFBS
SNP_51784_167	Ref	P$TGA1A_01	23	-	0.87	Score-Change
SNP_51784_167	Alt	P$TGA1A_01	23	-	0.989	Score-Change
SNP_51784_167	Ref	P$MYB61_01	12	-	0.874	Score-Change
SNP_51784_167	Alt	P$MYB61_01	12	-	0.873	Score-Change
SNP_51784_167	Alt	P$GBP_Q6	21	+	0.956	Gain of TFBS
SNP_51784_167	Alt	P$TGA1B_Q2	22	-	0.967	Gain of TFBS
SNP_51784_167	Alt	P$O2_Q2	19	+	0.91	Gain of TFBS
SNP_51784_167	Alt	P$KNOX3_01	19	+	0.982	Gain of TFBS
SNP_51784_167	Alt	P$HBPA1_Q6_01	22	-	0.935	Gain of TFBS
SNP_51784_167	Alt	P$HY5_01	23	+	0.872	Gain of TFBS
SNP_51784_167	Alt	P$AT5G54070_01	26	-	0.915	Gain of TFBS
SNP_51784_167	Alt	P$TGA1_01	20	+	0.989	Gain of TFBS
SNP_51784_167	Alt	P$TGA5_01	22	+	0.994	Gain of TFBS
SNP_51784_167	Alt	P$TGA7_01	21	+	0.942	Gain of TFBS
SNP_51784_167	Alt	P$WRKY48_02	20	-	0.961	Gain of TFBS
SNP_51784_167	Alt	P$GBF6_01	18	-	0.854	Gain of TFBS
SNP_51784_167	Alt	P$BZIP53_01	18	+	0.856	Gain of TFBS
SNP_51784_167	Alt	P$O2_04	21	-	0.852	Gain of TFBS
SNP_51784_174	Ref	P$RAV1_01	15	-	0.956	No Change
SNP_51784_174	Alt	P$RAV1_01	15	-	0.956	No Change
SNP_51784_174	Ref	P$EDT1_01	23	-	0.898	Loss of TFBS
SNP_53223_107	Ref	P$RAV1_02	21	-	0.92	Loss of TFBS
SNP_53223_107	Ref	P$ASR1_01	22	+	0.989	Loss of TFBS
SNP_53223_107	Ref	P$BZIP68_01	23	-	0.923	Loss of TFBS
SNP_53223_107	Alt	P$HSF3_01	22	-	1.0	Gain of TFBS
SNP_53223_107	Alt	P$HSFA1E_01	22	-	0.942	Gain of TFBS
SNP_53934_214	Ref	P$GT1_Q6	24	+	0.957	Score-Change
SNP_53934_214	Alt	P$GT1_Q6	24	+	0.971	Score-Change
SNP_53934_214	Ref	P$WRKY18_Q2	24	+	0.982	Loss of TFBS
SNP_53934_214	Ref	P$BZIP68_01	18	+	0.906	Score-Change
SNP_53934_214	Alt	P$BZIP68_01	18	+	0.895	Score-Change
SNP_53934_214	Ref	P$SPL4_01	17	+	0.96	No Change
SNP_53934_214	Alt	P$SPL4_01	17	+	0.96	No Change
SNP_53934_214	Ref	P$WRKY15_01	22	+	0.964	Loss of TFBS
SNP_53934_214	Ref	P$WRKY21_02	21	+	0.955	Loss of TFBS
SNP_53934_214	Ref	P$WRKY40_01	22	+	0.977	Loss of TFBS
SNP_53934_214	Ref	P$WRKY43_02	22	+	0.955	Loss of TFBS
SNP_53934_214	Ref	P$WRKY48_02	21	+	0.987	Loss of TFBS
SNP_53934_214	Ref	P$WRKY57_01	21	+	0.962	Loss of TFBS
SNP_53934_214	Ref	P$WRKY8_01	22	+	0.98	Loss of TFBS
SNP_54283_174	Ref	P$PHYPA64121_06	26	-	0.879	No Change
SNP_54283_174	Alt	P$PHYPA64121_06	26	-	0.879	No Change
SNP_54283_174	Ref	P$MYB61_01	11	-	0.871	No Change
SNP_54283_174	Alt	P$MYB61_01	11	-	0.871	No Change
SNP_54283_174	Alt	P$AT1G64000_01	19	-	0.936	Gain of TFBS
SNP_54283_174	Alt	P$AT4G22070_01	19	-	0.93	Gain of TFBS
SNP_54283_174	Alt	P$WRKY6_01	19	-	0.923	Gain of TFBS
SNP_54283_174	Alt	P$ATHSFA1D_01	22	-	0.953	Gain of TFBS
SNP_54283_174	Alt	P$AT1G68150_01	19	-	0.931	Gain of TFBS
SNP_54283_174	Alt	P$AT5G41570_01	19	-	0.935	Gain of TFBS
SNP_55314_181	Ref	P$WRKY48_02	19	-	0.935	Score-Change
SNP_55314_181	Alt	P$WRKY48_02	19	-	0.938	Score-Change
SNP_55314_181	Ref	P$BHLH64_02	24	-	1.0	Loss of TFBS
SNP_55314_181	Alt	P$HSFA1E_01	25	+	0.926	Gain of TFBS
SNP_55464_89	Ref	P$ARR10_01	25	+	0.972	Loss of TFBS
SNP_55464_89	Ref	P$SEP3_01	18	-	0.875	Loss of TFBS
SNP_55464_89	Ref	P$ARR1_01	24	-	0.966	Loss of TFBS
SNP_55464_89	Ref	P$ARR18_01	21	+	0.957	Loss of TFBS
SNP_55464_89	Ref	P$CDF2_01	20	+	0.974	Loss of TFBS
SNP_55464_89	Ref	P$CDF3_01	21	+	0.974	Loss of TFBS
SNP_55464_89	Ref	P$MYB24_01	17	-	0.906	No Change
SNP_55464_89	Alt	P$MYB24_01	17	-	0.906	No Change
SNP_55464_89	Alt	P$SEP3_01	19	-	0.912	Gain of TFBS
SNP_55608_47	Ref	P$ARR1_01	18	+	0.953	Loss of TFBS
SNP_55608_58	Ref	P$GAMYB_Q2	20	+	0.935	Loss of TFBS
SNP_55608_58	Ref	P$NAC6_01	20	+	0.876	No Change
SNP_55608_58	Alt	P$NAC6_01	20	+	0.876	No Change
SNP_55608_58	Ref	P$HMG1_01	21	-	0.866	Loss of TFBS
SNP_55608_58	Ref	P$ATMYB15_Q2	23	+	1.0	Loss of TFBS
SNP_55608_58	Alt	P$GT1_Q6	22	+	0.971	Gain of TFBS
SNP_55608_176	Ref	P$AGL15_01	26	+	0.916	Score-Change
SNP_55608_176	Alt	P$AGL15_01	26	+	0.892	Score-Change
SNP_55608_176	Ref	P$AGL15_01	26	-	0.888	Loss of TFBS
SNP_55608_176	Alt	P$ATHB6_01	22	-	0.972	Gain of TFBS
SNP_55608_226	Alt	P$ARR10_01	24	+	0.96	Gain of TFBS
SNP_55608_226	Alt	P$ARR1_01	23	-	0.963	Gain of TFBS
SNP_55608_226	Alt	P$ARR2_01	22	-	0.959	Gain of TFBS
SNP_55608_226	Alt	P$UIF1_01	22	+	0.918	Gain of TFBS
SNP_55937_91	Ref	P$MYB61_01	20	+	0.911	Score-Change
SNP_55937_91	Alt	P$MYB61_01	20	+	0.904	Score-Change
SNP_55979_137	Ref	P$LIM1_01	14	-	0.902	No Change
SNP_55979_137	Alt	P$LIM1_01	14	-	0.902	No Change
SNP_55979_137	Ref	P$PCF5_01	22	+	1.0	Score-Change
SNP_55979_137	Alt	P$PCF5_01	22	+	0.988	Score-Change
SNP_55979_137	Ref	P$OJ1581_01	22	+	0.955	Score-Change
SNP_55979_137	Alt	P$OJ1581_01	22	+	0.992	Score-Change
SNP_55979_137	Ref	P$OJ1581_01	22	-	0.955	Score-Change
SNP_55979_137	Alt	P$OJ1581_01	22	-	0.992	Score-Change
SNP_55979_137	Ref	P$TCP4_01	22	-	1.0	Loss of TFBS
SNP_55979_137	Ref	P$ARALY897773_01	22	-	0.992	Score-Change
SNP_55979_137	Alt	P$ARALY897773_01	22	-	0.94	Score-Change
SNP_55979_137	Ref	P$TCP19_01	22	-	0.93	Score-Change
SNP_55979_137	Alt	P$TCP19_01	22	-	0.995	Score-Change
SNP_55979_137	Ref	P$TCP2_01	22	+	0.962	Score-Change
SNP_55979_137	Alt	P$TCP2_01	22	+	0.974	Score-Change
SNP_55979_137	Ref	P$TCP2_01	22	-	0.962	Score-Change
SNP_55979_137	Alt	P$TCP2_01	22	-	0.974	Score-Change
SNP_55979_137	Ref	P$TCP20_02	20	-	0.863	Score-Change
SNP_55979_137	Alt	P$TCP20_02	20	-	0.999	Score-Change
SNP_55979_137	Ref	P$TCP5_01	22	-	1.0	Loss of TFBS
SNP_55979_137	Ref	P$ARALY496250_03	22	-	1.0	Loss of TFBS
SNP_55979_137	Ref	P$ARALY493022_04	22	-	0.973	Score-Change
SNP_55979_137	Alt	P$ARALY493022_04	22	-	1.0	Score-Change
SNP_55979_137	Ref	P$TCP16_03	22	-	0.955	Score-Change
SNP_55979_137	Alt	P$TCP16_03	22	-	0.965	Score-Change
SNP_55979_137	Ref	P$TCP24_01	21	-	0.996	Score-Change
SNP_55979_137	Alt	P$TCP24_01	21	-	0.915	Score-Change
SNP_55979_137	Alt	P$PCF2_01	22	-	0.999	Gain of TFBS
SNP_55979_137	Alt	P$TCP15_01	22	+	0.999	Gain of TFBS
SNP_55979_137	Alt	P$TCP11_02	22	+	1.0	Gain of TFBS
SNP_55979_137	Alt	P$TCP20L_01	22	-	1.0	Gain of TFBS
SNP_55979_137	Alt	P$OSI_01	22	-	1.0	Gain of TFBS
SNP_55979_137	Alt	P$TCP20_02	25	+	0.895	Gain of TFBS
SNP_55979_137	Alt	P$ARALY495258_02	22	-	1.0	Gain of TFBS
SNP_55979_137	Alt	P$ARALY484486_05	22	-	1.0	Gain of TFBS
SNP_55979_137	Alt	P$TCP7_01	22	+	0.955	Gain of TFBS
SNP_55979_137	Alt	P$TCP7_01	22	-	0.877	Gain of TFBS
SNP_55979_165	Ref	P$GAMYB_01	18	+	0.975	No Change
SNP_55979_165	Alt	P$GAMYB_01	18	+	0.975	No Change
SNP_55979_165	Ref	P$MYBAS1_01	15	+	0.989	No Change
SNP_55979_165	Alt	P$MYBAS1_01	15	+	0.989	No Change
SNP_55979_165	Ref	P$MYB3R1_01	17	-	0.889	Score-Change
SNP_55979_165	Alt	P$MYB3R1_01	17	-	0.887	Score-Change
SNP_55979_165	Ref	P$MYB3R4_01	17	-	0.889	Score-Change
SNP_55979_165	Alt	P$MYB3R4_01	17	-	0.883	Score-Change
SNP_55979_165	Ref	P$MYB3R5_01	18	-	0.878	Score-Change
SNP_55979_165	Alt	P$MYB3R5_01	18	-	0.876	Score-Change
SNP_55979_165	Alt	P$HSFA4A_01	24	+	0.91	Gain of TFBS
SNP_55980_213	Ref	P$RAV1_02	16	-	0.966	Score-Change
SNP_55980_213	Alt	P$RAV1_02	16	-	0.965	Score-Change
SNP_55980_213	Ref	P$ERF2_01	22	-	0.905	Score-Change
SNP_55980_213	Alt	P$ERF2_01	22	-	0.924	Score-Change
SNP_55980_213	Ref	P$AT2G02070_01	21	+	0.968	Loss of TFBS
SNP_55980_213	Ref	P$WRKY43_02	16	+	0.863	No Change
SNP_55980_213	Alt	P$WRKY43_02	16	+	0.863	No Change
SNP_55980_213	Alt	P$AT2G41690_01	26	+	0.934	Gain of TFBS
SNP_55980_213	Alt	P$ERF7_02	24	+	0.936	Gain of TFBS
SNP_55980_213	Alt	P$ERF8_01	24	+	0.942	Gain of TFBS
SNP_55980_213	Alt	P$ERF069_01	23	+	0.987	Gain of TFBS
SNP_55980_213	Alt	P$ERF098_01	23	+	0.884	Gain of TFBS
SNP_55980_213	Alt	P$ERF11_01	23	+	0.966	Gain of TFBS
SNP_55980_213	Alt	P$ERF112_02	22	+	0.921	Gain of TFBS
SNP_55980_213	Alt	P$AT1G68550_03	23	-	0.956	Gain of TFBS
SNP_55980_289	Ref	P$RAV1_02	14	-	0.96	No Change
SNP_55980_289	Alt	P$RAV1_02	14	-	0.96	No Change
SNP_55980_289	Ref	P$HMG1_01	22	+	0.884	Loss of TFBS
SNP_55984_200	Ref	P$ASR1_01	22	-	1.0	Loss of TFBS
SNP_55984_200	Ref	P$TCP20_02	19	-	0.895	Score-Change
SNP_55984_200	Alt	P$TCP20_02	19	-	0.904	Score-Change
SNP_55984_200	Alt	P$TCP11_01	20	+	0.997	Gain of TFBS
SNP_55984_200	Alt	P$ERF13_01	23	+	0.852	Gain of TFBS
SNP_55984_200	Alt	P$ESR1_01	23	+	0.865	Gain of TFBS
SNP_55984_200	Alt	P$TCP19_01	21	-	0.871	Gain of TFBS
SNP_55988_207	Alt	P$ARR1_01	20	+	0.966	Gain of TFBS
SNP_56700_126	Ref	P$AT5G54070_01	23	-	0.947	Loss of TFBS
SNP_56700_126	Ref	P$MYB24_01	21	+	0.876	Score-Change
SNP_56700_126	Alt	P$MYB24_01	21	+	0.9	Score-Change
SNP_56700_126	Ref	P$MYB3R1_01	13	-	0.913	Score-Change
SNP_56700_126	Alt	P$MYB3R1_01	13	-	0.909	Score-Change
SNP_56700_126	Ref	P$MYB3R4_01	13	-	0.92	Score-Change
SNP_56700_126	Alt	P$MYB3R4_01	13	-	0.915	Score-Change
SNP_56700_126	Ref	P$MYB3R5_01	14	-	0.91	Score-Change
SNP_56700_126	Alt	P$MYB3R5_01	14	-	0.895	Score-Change
SNP_56700_158	Alt	P$ASR1_01	25	+	0.973	Gain of TFBS
SNP_56700_158	Alt	P$MYB1L_01	24	+	0.999	Gain of TFBS
SNP_56700_158	Alt	P$TRB2_01	24	+	0.973	Gain of TFBS
SNP_57029_35	Ref	P$AGL3_01	14	-	0.911	Loss of TFBS
SNP_57029_35	Ref	P$AGL3_02	14	-	0.9	Loss of TFBS
SNP_57029_35	Ref	P$MYBAS1_01	26	+	0.989	Score-Change
SNP_57029_35	Alt	P$MYBAS1_01	26	+	0.992	Score-Change
SNP_57029_35	Ref	P$ARR10_01	20	+	0.972	Loss of TFBS
SNP_57029_35	Ref	P$AGL2_01	14	-	0.936	Loss of TFBS
SNP_57029_35	Ref	P$AGL2_02	14	-	0.954	Loss of TFBS
SNP_57029_35	Ref	P$AGL3_03	14	-	0.9	Loss of TFBS
SNP_57029_35	Ref	P$SQUA_01	18	-	0.851	Loss of TFBS
SNP_57029_35	Ref	P$ARR1_01	19	-	0.965	Score-Change
SNP_57029_35	Alt	P$ARR1_01	19	-	0.951	Score-Change
SNP_57029_35	Ref	P$ARR18_01	16	+	0.958	Loss of TFBS
SNP_57534_156	Alt	P$ABI3_01	19	+	0.952	Gain of TFBS
SNP_57534_156	Alt	P$ABI3_01	20	-	0.953	Gain of TFBS
SNP_58266_214	Ref	P$TCP16_03	26	+	0.863	Loss of TFBS
SNP_58284_83	Ref	P$RAV1_02	18	+	0.926	Score-Change
SNP_58284_83	Alt	P$RAV1_02	18	+	0.924	Score-Change
SNP_58284_83	Ref	P$GATA15_01	22	+	0.999	Loss of TFBS
SNP_58284_83	Ref	P$GATA15_01	23	-	0.986	Loss of TFBS
SNP_58284_83	Ref	P$GATA8_01	23	+	0.979	Loss of TFBS
SNP_58284_83	Alt	P$BZIP68_01	19	+	0.922	Gain of TFBS
SNP_59382_64	Ref	P$AT2G41690_01	22	-	0.941	Loss of TFBS
SNP_59382_64	Ref	P$WRKY48_02	16	-	0.934	No Change
SNP_59382_64	Alt	P$WRKY48_02	16	-	0.934	No Change
SNP_59382_64	Ref	P$LBD23_01	14	-	0.861	Loss of TFBS
SNP_59382_64	Alt	P$ATHSFA1D_01	21	+	0.953	Gain of TFBS
SNP_59382_78	Ref	P$BIM1_02	20	-	0.919	Loss of TFBS
SNP_59382_78	Ref	P$MYB24_01	25	+	0.974	Score-Change
SNP_59382_78	Alt	P$MYB24_01	25	+	0.976	Score-Change
SNP_59382_91	Ref	P$BPC1_Q2	22	-	1.0	Loss of TFBS
SNP_59382_91	Ref	P$GAMYB_Q2	16	-	0.913	Loss of TFBS
SNP_59382_91	Ref	P$GT1_Q6_01	21	+	0.946	Score-Change
SNP_59382_91	Alt	P$GT1_Q6_01	21	+	0.988	Score-Change
SNP_59382_91	Alt	P$DOF_Q2	19	-	0.999	Gain of TFBS
SNP_59382_91	Alt	P$SQUA_01	22	+	0.892	Gain of TFBS
SNP_59382_91	Alt	P$RIN_Q2	23	+	0.914	Gain of TFBS
SNP_59382_91	Alt	P$HMG1_01	19	+	0.852	Gain of TFBS
SNP_59382_91	Alt	P$CDF2_01	19	-	0.978	Gain of TFBS
SNP_59382_91	Alt	P$CDF3_01	19	-	0.975	Gain of TFBS
SNP_59382_95	Ref	P$GT1_Q6_01	17	+	0.946	Loss of TFBS
SNP_59382_95	Ref	P$ARR1_01	26	-	0.974	Score-Change
SNP_59382_95	Alt	P$ARR1_01	26	-	0.972	Score-Change
SNP_59382_95	Ref	P$ARR18_01	23	+	0.952	Score-Change
SNP_59382_95	Alt	P$ARR18_01	23	+	0.951	Score-Change
SNP_59382_95	Ref	P$ARR2_01	25	-	0.958	Loss of TFBS
SNP_59382_95	Ref	P$UIF1_01	25	+	0.924	Score-Change
SNP_59382_95	Alt	P$UIF1_01	25	+	0.902	Score-Change
SNP_59382_135	Alt	P$HMG1_01	25	+	0.948	Gain of TFBS
SNP_59382_213	Ref	P$ARR10_01	24	-	0.96	Score-Change
SNP_59382_213	Alt	P$ARR10_01	24	-	0.972	Score-Change
SNP_59382_213	Ref	P$ARR1_01	22	+	0.965	Score-Change
SNP_59382_213	Alt	P$ARR1_01	22	+	0.983	Score-Change
SNP_59382_213	Ref	P$ARR2_01	23	+	0.961	Score-Change
SNP_59382_213	Alt	P$ARR2_01	23	+	0.976	Score-Change
SNP_59382_213	Ref	P$UIF1_01	23	-	0.922	Score-Change
SNP_59382_213	Alt	P$UIF1_01	23	-	0.929	Score-Change
SNP_59382_213	Alt	P$GT1_Q6_01	26	+	0.896	Gain of TFBS
SNP_59382_213	Alt	P$ARR18_01	22	-	0.946	Gain of TFBS
SNP_59383_125	Ref	P$RAV1_01	23	+	0.947	Loss of TFBS
SNP_59383_125	Ref	P$HSFA2_01	25	+	0.952	Loss of TFBS
SNP_59383_213	Ref	P$ARR10_01	24	-	0.96	Score-Change
SNP_59383_213	Alt	P$ARR10_01	24	-	0.972	Score-Change
SNP_59383_213	Ref	P$ARR1_01	22	+	0.965	Score-Change
SNP_59383_213	Alt	P$ARR1_01	22	+	0.983	Score-Change
SNP_59383_213	Ref	P$ARR2_01	23	+	0.961	Score-Change
SNP_59383_213	Alt	P$ARR2_01	23	+	0.976	Score-Change
SNP_59383_213	Ref	P$UIF1_01	23	-	0.922	Score-Change
SNP_59383_213	Alt	P$UIF1_01	23	-	0.929	Score-Change
SNP_59383_213	Alt	P$GT1_Q6_01	26	+	0.896	Gain of TFBS
SNP_59383_213	Alt	P$ARR18_01	22	-	0.946	Gain of TFBS
SNP_59383_228	Ref	P$ARR1_01	17	+	0.953	Score-Change
SNP_59383_228	Alt	P$ARR1_01	17	+	0.955	Score-Change
SNP_59383_228	Ref	P$BZIP68_01	26	-	0.926	Score-Change
SNP_59383_228	Alt	P$BZIP68_01	26	-	0.915	Score-Change
SNP_59383_242	Ref	P$GAMYB_Q2	17	-	0.912	Score-Change
SNP_59383_242	Alt	P$GAMYB_Q2	17	-	0.925	Score-Change
SNP_59383_242	Ref	P$EDT1_01	26	+	0.963	Score-Change
SNP_59383_242	Alt	P$EDT1_01	26	+	0.961	Score-Change
SNP_59383_242	Alt	P$GT1_Q6_01	19	+	0.92	Gain of TFBS
SNP_59383_242	Alt	P$GT1_Q6_01	22	+	0.943	Gain of TFBS
SNP_59383_290	Ref	P$ARR1_01	17	-	0.961	Score-Change
SNP_59383_290	Alt	P$ARR1_01	17	-	0.965	Score-Change
SNP_59383_290	Alt	P$AT2G15660_01	26	+	0.919	Gain of TFBS
SNP_59383_314	Ref	P$BIM1_02	21	-	0.974	Loss of TFBS
SNP_59383_314	Ref	P$BZIP68_01	17	-	0.916	No Change
SNP_59383_314	Alt	P$BZIP68_01	17	-	0.916	No Change
SNP_59383_314	Ref	P$CMTA2_01	25	-	0.996	Loss of TFBS
SNP_59383_314	Ref	P$CMTA3_01	22	-	1.0	Loss of TFBS
SNP_59383_314	Ref	P$PHYPA72483_07	22	+	0.859	Loss of TFBS
SNP_59383_314	Ref	P$PHYPA72483_07	22	-	0.859	Loss of TFBS
SNP_59383_314	Ref	P$NAC92_01	16	+	0.955	No Change
SNP_59383_314	Alt	P$NAC92_01	16	+	0.955	No Change
SNP_59383_314	Ref	P$SPT_01	23	-	0.867	Loss of TFBS
SNP_59383_314	Ref	P$WRKY43_02	20	+	0.862	Score-Change
SNP_59383_314	Alt	P$WRKY43_02	20	+	0.869	Score-Change
SNP_59383_314	Ref	P$WRKY48_02	19	+	0.963	Score-Change
SNP_59383_314	Alt	P$WRKY48_02	19	+	0.968	Score-Change
SNP_59383_314	Ref	P$CAMTA1_02	22	-	0.935	Loss of TFBS
SNP_59383_314	Alt	P$WRKY40_01	20	+	0.968	Gain of TFBS
SNP_59383_327	Ref	P$GT1_Q6	26	+	0.986	Loss of TFBS
SNP_59383_327	Ref	P$GT1_Q6_01	25	-	0.901	Loss of TFBS
SNP_59383_327	Ref	P$TGA1A_01	23	+	0.857	Loss of TFBS
SNP_59383_327	Ref	P$CDF3_01	18	+	0.955	No Change
SNP_59383_327	Alt	P$CDF3_01	18	+	0.955	No Change
SNP_59383_327	Ref	P$TGA7_01	22	-	0.867	Loss of TFBS
SNP_59383_327	Ref	P$WRKY15_01	24	+	0.96	Loss of TFBS
SNP_59383_327	Ref	P$WRKY21_02	23	+	0.948	Loss of TFBS
SNP_59383_327	Ref	P$WRKY40_01	24	+	0.981	Loss of TFBS
SNP_59383_327	Ref	P$WRKY43_02	24	+	0.955	Loss of TFBS
SNP_59383_327	Ref	P$WRKY48_02	23	+	0.987	Loss of TFBS
SNP_59383_327	Ref	P$WRKY57_01	23	+	0.955	Loss of TFBS
SNP_59383_327	Ref	P$WRKY8_01	24	+	0.978	Loss of TFBS
SNP_59383_327	Alt	P$TGA7_01	19	-	0.864	Gain of TFBS
SNP_59383_327	Alt	P$WRKY40_01	21	+	0.968	Gain of TFBS
SNP_59383_327	Alt	P$WRKY43_02	21	+	0.883	Gain of TFBS
SNP_59383_327	Alt	P$WRKY48_02	20	+	0.972	Gain of TFBS
SNP_59383_327	Alt	P$WRKY57_01	20	+	0.87	Gain of TFBS
SNP_59383_357	Ref	P$SQUA_01	18	+	0.966	Score-Change
SNP_59383_357	Alt	P$SQUA_01	18	+	0.9	Score-Change
SNP_59383_357	Ref	P$RIN_01	18	-	0.862	Loss of TFBS
SNP_59383_357	Ref	P$SEP3_01	17	+	0.883	Loss of TFBS
SNP_59383_357	Alt	P$AT3G51080_01	22	-	1.0	Gain of TFBS
SNP_59467_32	Ref	P$ARR1_01	24	-	0.962	Loss of TFBS
SNP_59467_32	Ref	P$NAC92_01	16	+	0.985	No Change
SNP_59467_32	Alt	P$NAC92_01	16	+	0.985	No Change
SNP_59467_121	Ref	P$WRKY_Q2	21	+	0.872	Loss of TFBS
SNP_59467_121	Ref	P$WRKY15_01	26	+	0.972	Score-Change
SNP_59467_121	Alt	P$WRKY15_01	26	+	0.973	Score-Change
SNP_59467_121	Ref	P$WRKY21_02	25	+	0.959	No Change
SNP_59467_121	Alt	P$WRKY21_02	25	+	0.959	No Change
SNP_59467_121	Ref	P$WRKY40_01	26	+	0.996	No Change
SNP_59467_121	Alt	P$WRKY40_01	26	+	0.996	No Change
SNP_59467_121	Ref	P$WRKY43_02	26	+	0.983	Score-Change
SNP_59467_121	Alt	P$WRKY43_02	26	+	0.985	Score-Change
SNP_59467_121	Ref	P$WRKY48_02	25	+	0.993	No Change
SNP_59467_121	Alt	P$WRKY48_02	25	+	0.993	No Change
SNP_59467_121	Ref	P$WRKY57_01	25	+	0.973	Score-Change
SNP_59467_121	Alt	P$WRKY57_01	25	+	0.977	Score-Change
SNP_59467_121	Ref	P$WRKY8_01	26	+	0.986	Score-Change
SNP_59467_121	Alt	P$WRKY8_01	26	+	0.987	Score-Change
SNP_59467_121	Alt	P$ATMYB15_Q2	21	-	0.991	Gain of TFBS
SNP_59467_121	Alt	P$AT2G34830_01	21	-	0.958	Gain of TFBS
SNP_59467_121	Alt	P$WRKY25_01	21	-	0.971	Gain of TFBS
SNP_59467_121	Alt	P$AT1G18860_01	21	-	0.973	Gain of TFBS
SNP_59467_121	Alt	P$AT1G66560_01	21	-	0.953	Gain of TFBS
SNP_59467_121	Alt	P$AT1G64000_01	21	-	0.94	Gain of TFBS
SNP_59467_121	Alt	P$AT4G22070_01	21	-	0.952	Gain of TFBS
SNP_59467_121	Alt	P$WRKY6_01	21	-	0.95	Gain of TFBS
SNP_59467_121	Alt	P$AT1G66600_01	21	-	0.951	Gain of TFBS
SNP_59467_121	Alt	P$AT1G68150_01	21	-	0.967	Gain of TFBS
SNP_59467_121	Alt	P$AT5G41570_01	21	-	0.939	Gain of TFBS
SNP_59467_121	Alt	P$AT1G69810_01	21	-	0.969	Gain of TFBS
SNP_59467_121	Alt	P$AT1G69310_01	21	-	0.936	Gain of TFBS
SNP_59467_121	Alt	P$AT5G15130_01	21	-	0.973	Gain of TFBS
SNP_59467_121	Alt	P$AT1G30650_01	21	-	0.958	Gain of TFBS
SNP_59467_121	Alt	P$AT4G23550_01	21	-	0.958	Gain of TFBS
SNP_59467_121	Alt	P$GT1_01	21	-	0.968	Gain of TFBS
SNP_59467_121	Alt	P$WRKY11_01	23	-	0.856	Gain of TFBS
SNP_59467_121	Alt	P$WRKY40_03	25	+	0.998	Gain of TFBS
SNP_59467_125	Ref	P$WRKY_Q2	17	+	0.872	Loss of TFBS
SNP_59467_125	Ref	P$WRKY15_01	22	+	0.972	Loss of TFBS
SNP_59467_125	Ref	P$WRKY21_02	21	+	0.959	Loss of TFBS
SNP_59467_125	Ref	P$WRKY40_01	22	+	0.996	Loss of TFBS
SNP_59467_125	Ref	P$WRKY43_02	22	+	0.983	Loss of TFBS
SNP_59467_125	Ref	P$WRKY48_02	21	+	0.993	Loss of TFBS
SNP_59467_125	Ref	P$WRKY57_01	21	+	0.973	Loss of TFBS
SNP_59467_125	Ref	P$WRKY8_01	22	+	0.986	Loss of TFBS
SNP_59467_143	Ref	P$AG_01	12	+	0.863	Score-Change
SNP_59467_143	Alt	P$AG_01	12	+	0.866	Score-Change
SNP_59467_143	Ref	P$AGL2_01	12	-	0.901	Score-Change
SNP_59467_143	Alt	P$AGL2_01	12	-	0.905	Score-Change
SNP_59467_143	Ref	P$AGL2_02	12	-	0.908	Score-Change
SNP_59467_143	Alt	P$AGL2_02	12	-	0.91	Score-Change
SNP_59467_143	Ref	P$AG_03	12	+	0.863	Score-Change
SNP_59467_143	Alt	P$AG_03	12	+	0.866	Score-Change
SNP_59467_143	Ref	P$ASR1_01	23	-	1.0	Loss of TFBS
SNP_59467_143	Ref	P$AGL15_02	13	-	0.945	No Change
SNP_59467_143	Alt	P$AGL15_02	13	-	0.945	No Change
SNP_59467_143	Ref	P$HSFA2_01	20	-	1.0	No Change
SNP_59467_143	Alt	P$HSFA2_01	20	-	1.0	No Change
SNP_59467_143	Ref	P$AGL15_03	13	+	0.888	No Change
SNP_59467_143	Alt	P$AGL15_03	13	+	0.888	No Change
SNP_59467_143	Ref	P$SOC1_01	11	+	0.889	No Change
SNP_59467_143	Alt	P$SOC1_01	11	+	0.889	No Change
SNP_59467_143	Ref	P$AP3_01	13	-	0.907	Score-Change
SNP_59467_143	Alt	P$AP3_01	13	-	0.911	Score-Change
SNP_59467_143	Ref	P$SEP3_01	15	+	0.89	No Change
SNP_59467_143	Alt	P$SEP3_01	15	+	0.89	No Change
SNP_59467_143	Ref	P$SEP3_01	16	+	0.867	Loss of TFBS
SNP_59467_143	Ref	P$MYB24_01	19	+	0.906	Loss of TFBS
SNP_59467_143	Ref	P$AP1_01	13	-	0.869	No Change
SNP_59467_143	Alt	P$AP1_01	13	-	0.869	No Change
SNP_59467_143	Alt	P$AGL1_02	12	+	0.871	Gain of TFBS
SNP_59467_143	Alt	P$AGL1_02	12	-	0.877	Gain of TFBS
SNP_59467_143	Alt	P$MYB24_01	18	+	0.917	Gain of TFBS
SNP_59559_178	Ref	P$WRKY48_02	20	+	0.936	Score-Change
SNP_59559_178	Alt	P$WRKY48_02	20	+	0.938	Score-Change
SNP_60314_37	Ref	P$DOF1_01	26	-	0.99	Loss of TFBS
SNP_60314_37	Ref	P$MYBAS1_01	17	+	0.989	Score-Change
SNP_60314_37	Alt	P$MYBAS1_01	17	+	0.988	Score-Change
SNP_60314_37	Ref	P$GT1_Q6_01	24	+	0.954	Loss of TFBS
SNP_60314_37	Alt	P$ARR1_01	23	-	0.952	Gain of TFBS
SNP_60314_37	Alt	P$UIF1_01	23	-	0.901	Gain of TFBS
SNP_60314_64	Ref	P$DREB1B_01	25	+	1.0	Loss of TFBS
SNP_60314_64	Ref	P$CBF1_01	22	+	0.888	Loss of TFBS
SNP_60314_64	Ref	P$ARF8_01	24	-	0.996	Loss of TFBS
SNP_60314_64	Ref	P$ARR1_01	19	-	0.955	Score-Change
SNP_60314_64	Alt	P$ARR1_01	19	-	0.962	Score-Change
SNP_60314_64	Ref	P$DREB1A_04	22	-	0.999	Loss of TFBS
SNP_60314_64	Ref	P$DRE1C_01	24	-	1.0	Loss of TFBS
SNP_60314_64	Ref	P$ERF7_02	23	+	0.977	Loss of TFBS
SNP_60314_64	Ref	P$ERF8_01	23	+	0.96	Loss of TFBS
SNP_60314_64	Ref	P$ERF039_01	22	-	0.988	Loss of TFBS
SNP_60314_64	Ref	P$ERF069_01	22	+	0.979	Loss of TFBS
SNP_60314_64	Ref	P$ERF096_01	22	+	0.958	Loss of TFBS
SNP_60314_64	Ref	P$ERF098_01	22	+	0.986	Loss of TFBS
SNP_60314_64	Ref	P$ERF11_01	22	+	0.976	Loss of TFBS
SNP_60314_64	Ref	P$ERF112_02	21	+	0.937	Loss of TFBS
SNP_60314_64	Ref	P$DREB1G_02	22	+	1.0	Loss of TFBS
SNP_60314_64	Ref	P$ARF1_01	24	+	0.957	Loss of TFBS
SNP_60314_64	Ref	P$ARF5_01	24	+	0.993	Loss of TFBS
SNP_60314_64	Ref	P$DREB1E_03	17	-	0.988	Loss of TFBS
SNP_60314_64	Ref	P$AT1G77200_03	22	+	0.898	Loss of TFBS
SNP_60314_64	Ref	P$CBF1_04	21	+	0.989	Loss of TFBS
SNP_60314_64	Ref	P$CBF3_02	20	+	0.985	Loss of TFBS
SNP_60314_64	Ref	P$AT1G68550_03	22	-	0.902	Loss of TFBS
SNP_60314_64	Ref	P$UIF1_01	18	+	0.897	No Change
SNP_60314_64	Alt	P$UIF1_01	18	+	0.897	No Change
SNP_60314_64	Alt	P$ARR10_01	20	+	0.96	Gain of TFBS
SNP_60314_64	Alt	P$WRKY43_02	22	-	0.858	Gain of TFBS
SNP_60314_64	Alt	P$WRKY48_02	23	-	0.969	Gain of TFBS
SNP_60358_262	Ref	P$AT5G54070_01	25	-	0.904	Loss of TFBS
SNP_60358_262	Ref	P$ARR1_01	26	+	0.954	Score-Change
SNP_60358_262	Alt	P$ARR1_01	26	+	0.958	Score-Change
SNP_60358_262	Ref	P$ERF069_01	24	+	0.919	Loss of TFBS
SNP_60832_147	Ref	P$MYB24_01	18	-	0.974	No Change
SNP_60832_147	Alt	P$MYB24_01	18	-	0.974	No Change
SNP_60832_147	Alt	P$TEIL_01	25	+	0.916	Gain of TFBS
SNP_61616_184	Ref	P$GAMYB_Q2	21	-	0.923	Loss of TFBS
SNP_61616_184	Ref	P$NAC92_01	15	-	0.966	No Change
SNP_61616_184	Alt	P$NAC92_01	15	-	0.966	No Change
SNP_62297_177	Ref	P$RAV1_01	17	+	0.947	Loss of TFBS
SNP_62297_177	Ref	P$C1_Q2	19	+	0.962	Score-Change
SNP_62297_177	Alt	P$C1_Q2	19	+	0.968	Score-Change
SNP_62297_177	Ref	P$GAMYB_Q2	14	+	0.904	Score-Change
SNP_62297_177	Alt	P$GAMYB_Q2	14	+	0.912	Score-Change
SNP_62297_177	Ref	P$MYB61_01	15	+	0.871	Score-Change
SNP_62297_177	Alt	P$MYB61_01	15	+	0.872	Score-Change
SNP_62297_177	Alt	P$GAMYB_Q2	17	+	0.947	Gain of TFBS
SNP_62297_177	Alt	P$BZIP68_01	23	+	0.939	Gain of TFBS
SNP_62297_182	Ref	P$RAP21_02	22	+	0.872	Loss of TFBS
SNP_62297_182	Alt	P$LIM1_01	17	-	0.85	Gain of TFBS
SNP_62374_81	Ref	P$RAV1_02	19	-	0.985	Loss of TFBS
SNP_62374_81	Ref	P$GT1_Q6	26	+	1.0	Loss of TFBS
SNP_62374_81	Ref	P$BZIP68_01	21	-	0.919	Loss of TFBS
SNP_62374_128	Ref	P$TGA1A_Q2_01	22	+	0.858	Loss of TFBS
SNP_62374_128	Ref	P$ATHB16_01	23	+	0.98	Loss of TFBS
SNP_62374_128	Ref	P$ATHB6_01	22	+	0.98	Loss of TFBS
SNP_62374_128	Ref	P$ATHB6_01	24	-	0.978	Loss of TFBS
SNP_62374_128	Ref	P$EDT1_01	19	+	0.943	Loss of TFBS
SNP_62374_128	Ref	P$ATHB4_02	23	+	0.962	Loss of TFBS
SNP_62485_329	Ref	P$GAMYB_Q2	20	+	0.915	Score-Change
SNP_62485_329	Alt	P$GAMYB_Q2	20	+	0.945	Score-Change
SNP_62485_329	Ref	P$ARR18_01	15	-	0.946	Score-Change
SNP_62485_329	Alt	P$ARR18_01	15	-	0.944	Score-Change
SNP_62485_329	Ref	P$UIF1_01	16	-	0.906	No Change
SNP_62485_329	Alt	P$UIF1_01	16	-	0.906	No Change
SNP_62865_91	Ref	P$GBP_Q6	24	-	0.949	Score-Change
SNP_62865_91	Alt	P$GBP_Q6	24	-	0.956	Score-Change
SNP_62865_91	Ref	P$TGA1B_Q2	25	+	0.967	No Change
SNP_62865_91	Alt	P$TGA1B_Q2	25	+	0.967	No Change
SNP_62865_91	Ref	P$TGA1B_Q2	25	-	0.961	Loss of TFBS
SNP_62865_91	Ref	P$O2_Q2	25	-	0.899	Score-Change
SNP_62865_91	Alt	P$O2_Q2	25	-	0.91	Score-Change
SNP_62865_91	Ref	P$KNOX3_01	26	-	0.981	Score-Change
SNP_62865_91	Alt	P$KNOX3_01	26	-	0.982	Score-Change
SNP_62865_91	Ref	P$HBPA1_Q6_01	25	+	0.93	Score-Change
SNP_62865_91	Alt	P$HBPA1_Q6_01	25	+	0.935	Score-Change
SNP_62865_91	Ref	P$TGA1B_01	25	+	0.952	Loss of TFBS
SNP_62865_91	Ref	P$TGA1B_01	25	-	0.952	Loss of TFBS
SNP_62865_91	Ref	P$NAC6_01	26	-	0.886	Loss of TFBS
SNP_62865_91	Ref	P$TGA1_01	26	-	0.996	Score-Change
SNP_62865_91	Alt	P$TGA1_01	26	-	0.989	Score-Change
SNP_62865_91	Ref	P$TGA7_01	24	+	0.867	Loss of TFBS
SNP_62865_91	Ref	P$TGA7_01	26	-	0.971	Score-Change
SNP_62865_91	Alt	P$TGA7_01	26	-	0.942	Score-Change
SNP_62865_91	Ref	P$MYB118_01	22	-	0.913	Loss of TFBS
SNP_62865_91	Ref	P$TGA1_02	21	+	0.852	Loss of TFBS
SNP_62865_91	Ref	P$TGA1_02	24	-	0.857	Loss of TFBS
SNP_62865_91	Ref	P$TGA5_02	22	-	0.856	Loss of TFBS
SNP_62865_91	Ref	P$TGA5_02	24	+	0.857	Loss of TFBS
SNP_62865_91	Ref	P$TGA6_02	21	-	0.866	Loss of TFBS
SNP_62865_91	Ref	P$TGA6_02	24	+	0.853	Loss of TFBS
SNP_62865_91	Ref	P$TGA7_02	20	-	0.856	Loss of TFBS
SNP_62865_91	Ref	P$TGA7_02	23	+	0.874	Loss of TFBS
SNP_62865_91	Ref	P$BZIP14_01	26	-	0.959	Loss of TFBS
SNP_62865_91	Alt	P$HY5_01	24	-	0.872	Gain of TFBS
SNP_62865_91	Alt	P$AT5G54070_01	25	+	0.915	Gain of TFBS
SNP_62865_91	Alt	P$GBF6_01	24	+	0.854	Gain of TFBS
SNP_62865_91	Alt	P$BZIP53_01	24	-	0.856	Gain of TFBS
SNP_62865_91	Alt	P$O2_04	23	+	0.858	Gain of TFBS
SNP_62865_105	Ref	P$HSFA4A_01	20	+	0.902	No Change
SNP_62865_105	Alt	P$HSFA4A_01	20	+	0.902	No Change
SNP_62865_105	Ref	P$MYB24_01	19	-	0.867	No Change
SNP_62865_105	Alt	P$MYB24_01	19	-	0.867	No Change
SNP_62865_105	Ref	P$MYB4_01	18	-	0.961	No Change
SNP_62865_105	Alt	P$MYB4_01	18	-	0.961	No Change
SNP_62865_105	Ref	P$MYB61_01	16	+	0.873	Score-Change
SNP_62865_105	Alt	P$MYB61_01	16	+	0.881	Score-Change
SNP_62865_105	Ref	P$TGA7_02	9	+	0.874	No Change
SNP_62865_105	Alt	P$TGA7_02	9	+	0.874	No Change
SNP_62865_107	Ref	P$ASR1_01	26	-	0.962	Loss of TFBS
SNP_62865_107	Ref	P$MYB24_01	17	-	0.867	No Change
SNP_62865_107	Alt	P$MYB24_01	17	-	0.867	No Change
SNP_62865_107	Ref	P$MYB61_01	14	+	0.873	Score-Change
SNP_62865_107	Alt	P$MYB61_01	14	+	0.87	Score-Change
SNP_62865_107	Alt	P$ASR1_01	25	-	0.989	Gain of TFBS
SNP_62865_107	Alt	P$AT5G54070_01	22	-	0.937	Gain of TFBS
SNP_62865_116	Alt	P$AT2G41690_01	24	+	0.959	Gain of TFBS
SNP_62865_116	Alt	P$SPL4_01	21	+	0.917	Gain of TFBS
SNP_62865_116	Alt	P$SPL5_01	20	+	0.881	Gain of TFBS
SNP_63087_229	Ref	P$GAMYB_Q2	22	+	0.91	Loss of TFBS
SNP_63087_229	Ref	P$HMG1_01	23	-	0.975	Score-Change
SNP_63087_229	Alt	P$HMG1_01	23	-	0.989	Score-Change
SNP_63087_229	Ref	P$WRKY48_02	22	-	0.964	Loss of TFBS
SNP_63087_229	Alt	P$ATHB6_01	20	-	0.978	Gain of TFBS
SNP_63334_199	Ref	P$ASR1_01	22	+	0.973	Loss of TFBS
SNP_63334_199	Alt	P$AT2G41690_01	25	+	0.974	Gain of TFBS
SNP_63368_142	Ref	P$AT3G51080_01	19	+	1.0	No Change
SNP_63368_142	Alt	P$AT3G51080_01	19	+	1.0	No Change
SNP_63726_60	Ref	P$DOF2_01	24	+	0.997	Score-Change
SNP_63726_60	Alt	P$DOF2_01	24	+	0.998	Score-Change
SNP_63726_60	Ref	P$SPL12_01	20	+	0.921	Score-Change
SNP_63726_60	Alt	P$SPL12_01	20	+	0.904	Score-Change
SNP_63726_60	Ref	P$SPL4_01	17	-	0.957	No Change
SNP_63726_60	Alt	P$SPL4_01	17	-	0.957	No Change
SNP_63726_60	Ref	P$SPL4_01	20	+	0.967	Score-Change
SNP_63726_60	Alt	P$SPL4_01	20	+	0.961	Score-Change
SNP_63726_60	Ref	P$SPL5_01	19	+	0.895	Loss of TFBS
SNP_63726_60	Alt	P$CDF2_01	25	+	0.93	Gain of TFBS
SNP_63726_60	Alt	P$CDF3_01	26	+	0.953	Gain of TFBS
SNP_63749_28	Ref	P$MYBAS1_01	25	-	0.989	Loss of TFBS
SNP_63749_28	Ref	P$ARR1_01	18	-	0.956	Score-Change
SNP_63749_28	Alt	P$ARR1_01	18	-	0.955	Score-Change
SNP_63749_28	Ref	P$MYB61_01	23	-	0.866	Loss of TFBS
SNP_63749_28	Ref	P$UIF1_01	17	+	0.922	Score-Change
SNP_63749_28	Alt	P$UIF1_01	17	+	0.921	Score-Change
SNP_63749_28	Alt	P$RAV1_01	24	-	0.965	Gain of TFBS
SNP_63749_28	Alt	P$TEIL_01	19	-	0.964	Gain of TFBS
SNP_63749_28	Alt	P$TEIL_01	21	+	0.904	Gain of TFBS
SNP_63749_40	Ref	P$TEIL_01	24	+	0.934	Loss of TFBS
SNP_63749_40	Ref	P$MYB61_01	11	-	0.866	No Change
SNP_63749_40	Alt	P$MYB61_01	11	-	0.866	No Change
SNP_63749_40	Alt	P$DOF2_01	22	+	0.997	Gain of TFBS
SNP_63749_40	Alt	P$CDF2_01	23	+	0.934	Gain of TFBS
SNP_63749_40	Alt	P$CDF3_01	24	+	0.956	Gain of TFBS
SNP_63749_87	Alt	P$BZIP68_01	24	+	0.917	Gain of TFBS
SNP_63778_203	Alt	P$PEND_02	24	+	0.905	Gain of TFBS
SNP_63778_203	Alt	P$HSFA4A_01	21	-	0.938	Gain of TFBS
SNP_63778_211	Ref	P$ATHB6_01	24	-	0.975	Loss of TFBS
SNP_63778_211	Alt	P$ARR1_01	25	-	0.962	Gain of TFBS
SNP_63778_238	Ref	P$GT1_Q6	26	-	0.953	Loss of TFBS
SNP_63778_238	Ref	P$GAMYB_Q2	26	+	0.935	Score-Change
SNP_63778_238	Alt	P$GAMYB_Q2	26	+	0.928	Score-Change
SNP_63874_98	Ref	P$RAV1_01	15	-	0.959	Score-Change
SNP_63874_98	Alt	P$RAV1_01	15	-	0.958	Score-Change
SNP_63874_98	Ref	P$LIM1_01	19	-	0.859	Loss of TFBS
SNP_63874_98	Ref	P$GAMYB_Q2	17	-	0.911	Loss of TFBS
SNP_63874_98	Ref	P$HSFA2_01	22	-	0.945	Loss of TFBS
SNP_63874_98	Alt	P$ATHB6_01	20	-	0.923	Gain of TFBS
SNP_63874_102	Ref	P$LIM1_01	15	-	0.859	Loss of TFBS
SNP_63874_102	Ref	P$MYB80_01	24	+	0.993	Loss of TFBS
SNP_63874_102	Ref	P$GAMYB_Q2	13	-	0.911	No Change
SNP_63874_102	Alt	P$GAMYB_Q2	13	-	0.911	No Change
SNP_63874_105	Ref	P$MYB80_01	21	+	0.993	Loss of TFBS
SNP_63874_105	Alt	P$ARR1_01	24	-	0.961	Gain of TFBS
SNP_63874_105	Alt	P$UIF1_01	23	+	0.918	Gain of TFBS
SNP_64612_63	Ref	P$RAV1_01	24	+	0.959	Loss of TFBS
SNP_64612_63	Ref	P$RAV1_02	19	+	0.99	Loss of TFBS
SNP_64612_63	Ref	P$GAMYB_Q2	21	+	0.911	Score-Change
SNP_64612_63	Alt	P$GAMYB_Q2	21	+	0.921	Score-Change
SNP_64612_63	Alt	P$ATHSFA1D_01	23	+	0.985	Gain of TFBS
SNP_64612_63	Alt	P$MYB4_01	21	-	0.942	Gain of TFBS
SNP_64612_63	Alt	P$MYB61_01	19	+	0.877	Gain of TFBS
SNP_64612_67	Ref	P$RAV1_01	20	+	0.959	Loss of TFBS
SNP_64612_67	Ref	P$RAV1_02	15	+	0.99	Score-Change
SNP_64612_67	Alt	P$RAV1_02	15	+	0.987	Score-Change
SNP_64612_67	Ref	P$GAMYB_Q2	17	+	0.911	Loss of TFBS
SNP_64612_67	Ref	P$ATHB6_01	25	+	0.917	Loss of TFBS
SNP_64612_67	Ref	P$WRKY48_02	26	-	0.961	No Change
SNP_64612_67	Alt	P$WRKY48_02	26	-	0.961	No Change
SNP_64612_67	Alt	P$ATHB6_01	22	+	0.997	Gain of TFBS
SNP_64851_177	Ref	P$AT5G54070_01	22	-	0.933	Loss of TFBS
SNP_64851_177	Ref	P$GATA15_01	25	-	0.999	No Change
SNP_64851_177	Alt	P$GATA15_01	25	-	0.999	No Change
SNP_64851_177	Ref	P$GATA8_01	24	-	0.981	Score-Change
SNP_64851_177	Alt	P$GATA8_01	24	-	0.986	Score-Change
SNP_64851_177	Alt	P$GATA15_01	24	+	0.986	Gain of TFBS
SNP_65100_30	Ref	P$ARR10_01	20	-	0.96	Loss of TFBS
SNP_65100_30	Ref	P$ARR1_01	18	+	0.964	Loss of TFBS
SNP_65100_30	Ref	P$UIF1_01	19	-	0.896	Loss of TFBS
SNP_65100_30	Alt	P$GAMYB_Q2	22	+	0.905	Gain of TFBS
SNP_65100_105	Ref	P$MYB61_01	12	+	0.948	Score-Change
SNP_65100_105	Alt	P$MYB61_01	12	+	0.949	Score-Change
SNP_65100_169	Ref	P$ATHSFA1D_01	23	+	0.953	Loss of TFBS
SNP_65100_169	Ref	P$ARR1_01	25	+	0.97	Score-Change
SNP_65100_169	Alt	P$ARR1_01	25	+	0.971	Score-Change
SNP_65369_137	Ref	P$GATA15_01	19	+	0.985	No Change
SNP_65369_137	Alt	P$GATA15_01	19	+	0.985	No Change
SNP_65369_137	Ref	P$GATA15_01	20	-	0.985	Loss of TFBS
SNP_65369_137	Ref	P$GATA8_01	19	-	0.99	Score-Change
SNP_65369_137	Alt	P$GATA8_01	19	-	0.978	Score-Change
SNP_65369_137	Ref	P$GATA8_01	20	+	1.0	Score-Change
SNP_65369_137	Alt	P$GATA8_01	20	+	0.995	Score-Change
SNP_65369_137	Ref	P$GATA9_01	19	-	0.992	Loss of TFBS
SNP_65369_137	Ref	P$MYB1L_01	23	-	0.941	Loss of TFBS
SNP_65369_137	Alt	P$RAV1_02	22	-	0.924	Gain of TFBS
SNP_65369_137	Alt	P$ARR1_01	20	-	0.966	Gain of TFBS
SNP_65369_137	Alt	P$BZIP68_01	24	-	0.933	Gain of TFBS
SNP_65369_137	Alt	P$UIF1_01	19	+	0.905	Gain of TFBS
SNP_65553_171	Ref	P$SPL4_01	20	-	0.953	Loss of TFBS
SNP_65553_171	Ref	P$SPL4_01	23	+	0.956	Loss of TFBS
SNP_65942_246	Ref	P$AT5G54070_01	24	+	0.947	Loss of TFBS
SNP_65942_246	Ref	P$MYB24_01	23	-	0.905	Score-Change
SNP_65942_246	Alt	P$MYB24_01	23	-	0.896	Score-Change
SNP_65942_246	Alt	P$ASR1_01	23	+	1.0	Gain of TFBS
SNP_66229_137	Ref	P$WRKY43_02	24	-	0.856	Loss of TFBS
SNP_66229_137	Ref	P$WRKY48_02	25	-	0.94	Score-Change
SNP_66229_137	Alt	P$WRKY48_02	25	-	0.936	Score-Change
SNP_66233_44	Ref	P$ARR1_01	21	+	0.96	Loss of TFBS
SNP_66233_44	Alt	P$ARR1_01	19	+	0.963	Gain of TFBS
SNP_67812_84	Alt	P$AT4G36620_01	26	+	0.988	Gain of TFBS
SNP_67812_99	Ref	P$HSFA2_01	21	+	0.952	Loss of TFBS
SNP_67812_99	Ref	P$AT3G20750_01	26	-	0.969	Loss of TFBS
SNP_67812_99	Alt	P$O2_02	21	-	0.941	Gain of TFBS
SNP_67812_99	Alt	P$OCSBF1_01	24	-	1.0	Gain of TFBS
SNP_67812_99	Alt	P$ABI5_Q2	24	+	0.979	Gain of TFBS
SNP_67812_99	Alt	P$HSFA1E_01	21	+	0.98	Gain of TFBS
SNP_67812_99	Alt	P$AT5G54070_01	21	+	1.0	Gain of TFBS
SNP_67812_99	Alt	P$ABF2_01	21	-	0.95	Gain of TFBS
SNP_67812_99	Alt	P$BEE2_01	21	+	0.92	Gain of TFBS
SNP_67812_99	Alt	P$BEE2_01	21	-	0.92	Gain of TFBS
SNP_67812_99	Alt	P$BIM1_02	22	+	0.947	Gain of TFBS
SNP_67812_99	Alt	P$BZIP68_01	22	+	0.951	Gain of TFBS
SNP_67812_99	Alt	P$CMTA2_01	21	+	0.94	Gain of TFBS
SNP_67812_99	Alt	P$PHYPA143875_02	21	+	0.886	Gain of TFBS
SNP_67812_99	Alt	P$PHYPA143875_02	21	-	0.886	Gain of TFBS
SNP_67812_99	Alt	P$SPT_01	22	-	0.913	Gain of TFBS
SNP_68987_182	Ref	P$GAMYB_Q2	17	+	0.915	Loss of TFBS
SNP_68987_182	Alt	P$SEP3_01	19	-	0.865	Gain of TFBS
SNP_69280_221	Ref	P$ARR1_01	24	+	0.952	Loss of TFBS
SNP_69280_221	Ref	P$UIF1_01	24	+	0.901	Loss of TFBS
SNP_69280_221	Alt	P$ATHB6_01	22	+	0.925	Gain of TFBS
SNP_69618_111	Ref	P$SQUA_01	26	+	0.905	Loss of TFBS
SNP_69618_111	Ref	P$RIN_01	26	-	0.917	Loss of TFBS
SNP_69618_111	Ref	P$ARR1_01	19	+	0.958	Loss of TFBS
SNP_69618_111	Ref	P$CDF2_01	25	-	0.928	Loss of TFBS
SNP_69618_111	Ref	P$CDF3_01	25	-	0.957	Loss of TFBS
SNP_69618_111	Alt	P$GT1_Q6_01	15	-	0.935	Gain of TFBS
SNP_69618_111	Alt	P$ARR1_01	21	+	0.958	Gain of TFBS
SNP_69618_151	Alt	P$KNOX3_01	19	+	0.981	Gain of TFBS
SNP_69618_151	Alt	P$ATH1_01	23	+	0.99	Gain of TFBS
SNP_69618_151	Alt	P$WRKY48_02	20	-	0.962	Gain of TFBS
SNP_69774_167	Ref	P$BIM1_02	20	-	0.919	Loss of TFBS
SNP_69774_167	Ref	P$MYB24_01	26	-	0.933	Score-Change
SNP_69774_167	Alt	P$MYB24_01	26	-	0.965	Score-Change
SNP_69774_167	Alt	P$ASR1_01	26	+	1.0	Gain of TFBS
SNP_69774_167	Alt	P$MYB61_01	23	+	0.904	Gain of TFBS
SNP_69776_26	Ref	P$HSFA2_01	22	-	0.98	Loss of TFBS
SNP_69776_33	Ref	P$ARF8_01	24	-	0.953	Loss of TFBS
SNP_69776_33	Alt	P$KNOX3_01	22	+	0.983	Gain of TFBS
SNP_69776_33	Alt	P$TGA1A_Q2_01	22	+	0.851	Gain of TFBS
SNP_69776_33	Alt	P$GAMYB_Q2	19	-	0.904	Gain of TFBS
SNP_69776_33	Alt	P$WRKY48_02	23	-	0.957	Gain of TFBS
SNP_69776_165	Ref	P$BIM1_02	22	-	0.919	Loss of TFBS
SNP_69776_165	Ref	P$EDT1_01	16	+	0.911	No Change
SNP_69776_165	Alt	P$EDT1_01	16	+	0.911	No Change
SNP_69776_170	Ref	P$HSFA2_01	25	+	0.952	Loss of TFBS
SNP_69776_170	Ref	P$BIM1_02	17	-	0.919	No Change
SNP_69776_170	Alt	P$BIM1_02	17	-	0.919	No Change
SNP_69776_170	Ref	P$MYB24_01	23	-	0.933	Score-Change
SNP_69776_170	Alt	P$MYB24_01	23	-	0.967	Score-Change
SNP_71178_369	Ref	P$MYBAS1_01	20	+	0.986	Loss of TFBS
SNP_71178_369	Ref	P$PBF_Q2	25	-	0.964	Loss of TFBS
SNP_71178_369	Ref	P$PBF_Q2_01	25	+	0.998	Loss of TFBS
SNP_71178_369	Ref	P$HSFA4A_01	25	+	0.933	Loss of TFBS
SNP_71178_369	Ref	P$CDF2_01	23	-	0.994	Loss of TFBS
SNP_71178_369	Ref	P$CDF3_01	23	-	0.989	Loss of TFBS
SNP_71178_369	Ref	P$MYB1L_01	18	+	0.96	No Change
SNP_71178_369	Alt	P$MYB1L_01	18	+	0.96	No Change
SNP_71178_369	Ref	P$MYB24_01	20	-	0.92	Loss of TFBS
SNP_71178_369	Alt	P$ATHSFA1D_01	21	+	0.908	Gain of TFBS
SNP_71811_129	Ref	P$CBNAC_02	26	-	0.933	Loss of TFBS
SNP_71811_129	Ref	P$TGA2_Q2	19	-	0.925	Loss of TFBS
SNP_71811_129	Ref	P$ATHSFA1D_01	25	+	0.953	Loss of TFBS
SNP_71811_129	Ref	P$TGA7_01	21	+	0.893	Loss of TFBS
SNP_71811_129	Ref	P$WRKY40_01	21	-	0.968	Loss of TFBS
SNP_71811_129	Ref	P$WRKY43_02	19	-	0.884	Loss of TFBS
SNP_71811_129	Ref	P$WRKY48_02	20	-	0.972	Loss of TFBS
SNP_71811_129	Ref	P$WRKY57_01	20	-	0.867	Loss of TFBS
SNP_71811_129	Ref	P$TGA1_02	18	+	0.868	Loss of TFBS
SNP_71811_129	Ref	P$TGA5_02	19	-	0.87	Loss of TFBS
SNP_71811_129	Ref	P$TGA6_02	18	-	0.871	Loss of TFBS
SNP_71811_129	Ref	P$TGA7_02	20	+	0.867	Loss of TFBS
SNP_71811_129	Alt	P$ATHB6_01	21	-	0.972	Gain of TFBS
SNP_72772_169	Ref	P$ARR1_01	24	-	0.952	Loss of TFBS
SNP_72772_169	Ref	P$UIF1_01	17	+	0.859	No Change
SNP_72772_169	Alt	P$UIF1_01	17	+	0.859	No Change
SNP_72772_169	Alt	P$RIN_Q2	24	+	0.924	Gain of TFBS
SNP_73428_139	Ref	P$MYBAS1_01	25	+	0.996	Score-Change
SNP_73428_139	Alt	P$MYBAS1_01	25	+	0.991	Score-Change
SNP_73428_139	Ref	P$ERF2_01	20	+	0.919	Loss of TFBS
SNP_73428_139	Ref	P$CBF1_01	19	+	0.881	Loss of TFBS
SNP_73428_139	Ref	P$ESR1_01	19	+	0.894	Loss of TFBS
SNP_73428_139	Ref	P$AT2G47520_01	19	+	1.0	Loss of TFBS
SNP_73428_139	Ref	P$ERF1_02	19	+	0.997	Loss of TFBS
SNP_73428_139	Ref	P$EREBP1_01	19	+	0.992	Loss of TFBS
SNP_73428_139	Ref	P$JERF3_01	19	+	0.984	Loss of TFBS
SNP_73428_139	Ref	P$DRF13_01	19	+	0.864	Loss of TFBS
SNP_73428_139	Ref	P$CEF1_01	19	+	0.986	Loss of TFBS
SNP_73428_139	Ref	P$ERF2_03	19	+	0.987	Loss of TFBS
SNP_73428_139	Ref	P$JERF1_01	19	+	0.991	Loss of TFBS
SNP_73428_139	Ref	P$AT1G53910_01	19	+	0.994	Loss of TFBS
SNP_73428_139	Ref	P$ERF4_04	19	+	0.931	Loss of TFBS
SNP_73428_139	Ref	P$ERF7_02	20	+	0.983	Score-Change
SNP_73428_139	Alt	P$ERF7_02	20	+	0.937	Score-Change
SNP_73428_139	Ref	P$ERF8_01	20	+	0.959	Score-Change
SNP_73428_139	Alt	P$ERF8_01	20	+	0.917	Score-Change
SNP_73428_139	Ref	P$ERF069_01	19	+	0.986	Score-Change
SNP_73428_139	Alt	P$ERF069_01	19	+	0.982	Score-Change
SNP_73428_139	Ref	P$ERF096_01	19	+	0.986	Loss of TFBS
SNP_73428_139	Ref	P$ERF098_01	19	+	0.997	Score-Change
SNP_73428_139	Alt	P$ERF098_01	19	+	0.892	Score-Change
SNP_73428_139	Ref	P$ERF11_01	19	+	0.971	Score-Change
SNP_73428_139	Alt	P$ERF11_01	19	+	0.949	Score-Change
SNP_73428_139	Ref	P$ERF112_02	18	+	0.944	Loss of TFBS
SNP_73428_139	Ref	P$ERF13_02	20	+	0.985	Loss of TFBS
SNP_73428_139	Ref	P$AT1G68550_03	19	-	0.944	Score-Change
SNP_73428_139	Alt	P$AT1G68550_03	19	-	0.941	Score-Change
SNP_73428_148	Ref	P$TEIL_01	23	-	0.916	Loss of TFBS
SNP_73428_148	Ref	P$MYBAS1_01	16	+	0.996	No Change
SNP_73428_148	Alt	P$MYBAS1_01	16	+	0.996	No Change
SNP_73428_148	Alt	P$GAMYB_01	19	+	0.983	Gain of TFBS
SNP_73428_148	Alt	P$LIM1_01	16	+	0.882	Gain of TFBS
SNP_73428_148	Alt	P$ASR1_01	25	+	0.989	Gain of TFBS
SNP_73574_144	Ref	P$CBF1_01	21	-	0.88	Loss of TFBS
SNP_73574_144	Ref	P$AT2G41690_01	22	-	0.988	Loss of TFBS
SNP_73574_144	Ref	P$ANTL_02	22	+	0.911	Loss of TFBS
SNP_73574_144	Ref	P$ERF7_02	20	-	0.934	Loss of TFBS
SNP_73574_144	Ref	P$ERF8_01	20	-	0.916	Loss of TFBS
SNP_73574_144	Ref	P$ERF069_01	22	-	0.974	Loss of TFBS
SNP_73574_144	Ref	P$ERF098_01	23	-	0.886	Loss of TFBS
SNP_73574_144	Ref	P$ERF11_01	21	-	0.952	Loss of TFBS
SNP_73574_144	Ref	P$MYB24_01	20	+	0.875	Loss of TFBS
SNP_73574_144	Ref	P$AT1G68550_03	22	+	0.899	Loss of TFBS
SNP_73908_137	Alt	P$RIN_Q2	16	+	0.915	Gain of TFBS
SNP_73908_137	Alt	P$ARF8_01	22	+	0.899	Gain of TFBS
SNP_73908_138	Ref	P$GATA8_01	26	-	0.987	Score-Change
SNP_73908_138	Alt	P$GATA8_01	26	-	0.985	Score-Change
SNP_73908_145	Ref	P$CDF3_01	26	-	0.955	Score-Change
SNP_73908_145	Alt	P$CDF3_01	26	-	0.954	Score-Change
SNP_73908_145	Ref	P$GATA15_01	20	-	0.99	Score-Change
SNP_73908_145	Alt	P$GATA15_01	20	-	0.999	Score-Change
SNP_73908_145	Ref	P$GATA8_01	19	-	0.987	Score-Change
SNP_73908_145	Alt	P$GATA8_01	19	-	0.983	Score-Change
SNP_73908_145	Alt	P$ASR1_01	26	+	0.973	Gain of TFBS
SNP_73908_169	Ref	P$AT3G60580_01	26	-	0.97	Loss of TFBS
SNP_73908_169	Alt	P$LIM1_01	21	+	0.905	Gain of TFBS
SNP_73918_55	Ref	P$AGL3_01	24	+	0.882	Score-Change
SNP_73918_55	Alt	P$AGL3_01	24	+	0.912	Score-Change
SNP_73918_55	Ref	P$AGL2_02	24	+	0.9	Score-Change
SNP_73918_55	Alt	P$AGL2_02	24	+	0.92	Score-Change
SNP_73918_55	Ref	P$ASR1_01	26	+	0.989	Loss of TFBS
SNP_73918_55	Ref	P$PDF2_01	16	+	0.925	Loss of TFBS
SNP_73918_55	Ref	P$EDT1_01	17	+	0.933	Score-Change
SNP_73918_55	Alt	P$EDT1_01	17	+	0.919	Score-Change
SNP_73918_55	Ref	P$TCP19_01	22	+	0.87	Loss of TFBS
SNP_73918_55	Ref	P$TCP20_02	24	+	0.912	Score-Change
SNP_73918_55	Alt	P$TCP20_02	24	+	0.905	Score-Change
SNP_73918_55	Alt	P$AGL15_01	25	+	0.902	Gain of TFBS
SNP_73918_55	Alt	P$AGL15_01	25	-	0.886	Gain of TFBS
SNP_73918_55	Alt	P$AGL1_01	24	+	0.881	Gain of TFBS
SNP_73918_55	Alt	P$AGL2_01	24	+	0.912	Gain of TFBS
SNP_73918_55	Alt	P$AGL15_03	26	-	0.861	Gain of TFBS
SNP_73970_72	Ref	P$GATA15_01	18	+	0.986	No Change
SNP_73970_72	Alt	P$GATA15_01	18	+	0.986	No Change
SNP_73970_72	Ref	P$GATA15_01	19	-	0.99	No Change
SNP_73970_72	Alt	P$GATA15_01	19	-	0.99	No Change
SNP_73970_72	Ref	P$GATA8_01	18	-	0.982	No Change
SNP_73970_72	Alt	P$GATA8_01	18	-	0.982	No Change
SNP_73970_72	Ref	P$GATA8_01	19	+	0.976	Loss of TFBS
SNP_74053_111	Ref	P$PEND_02	22	+	0.918	Loss of TFBS
SNP_74053_111	Ref	P$ARR18_01	24	-	0.943	Loss of TFBS
SNP_74053_111	Alt	P$ATHB6_01	22	-	0.913	Gain of TFBS
SNP_74114_124	Ref	P$ASR1_01	21	-	0.989	No Change
SNP_74114_124	Alt	P$ASR1_01	21	-	0.989	No Change
SNP_74114_124	Alt	P$ATHSFA1D_01	26	+	0.908	Gain of TFBS
SNP_74114_124	Alt	P$TCP24_01	20	+	0.853	Gain of TFBS
SNP_74265_189	Ref	P$DOF2_01	15	-	0.99	No Change
SNP_74265_189	Alt	P$DOF2_01	15	-	0.99	No Change
SNP_74265_189	Ref	P$GT1_Q6	20	-	0.971	Loss of TFBS
SNP_74265_189	Ref	P$ASR1_01	25	+	1.0	Loss of TFBS
SNP_74265_189	Ref	P$BZIP68_01	26	-	0.909	Score-Change
SNP_74265_189	Alt	P$BZIP68_01	26	-	0.919	Score-Change
SNP_74265_189	Alt	P$AT3G51080_01	22	-	0.953	Gain of TFBS
SNP_74266_28	Ref	P$GT1_Q6	19	-	1.0	No Change
SNP_74266_28	Alt	P$GT1_Q6	19	-	1.0	No Change
SNP_74266_28	Ref	P$GT1_Q6_02	15	+	0.975	Loss of TFBS
SNP_74266_28	Alt	P$ASR1_01	24	+	1.0	Gain of TFBS
SNP_74266_28	Alt	P$HSFA2_01	26	+	1.0	Gain of TFBS
SNP_74266_28	Alt	P$MYB24_01	24	-	0.906	Gain of TFBS
SNP_74266_79	Ref	P$AT2G41690_01	22	-	0.948	Loss of TFBS
SNP_74266_79	Ref	P$WRKY48_02	22	-	0.931	Loss of TFBS
SNP_74468_125	Ref	P$GT1_Q6	22	+	0.932	Loss of TFBS
SNP_74468_125	Ref	P$HSFA2_01	24	+	0.994	Loss of TFBS
SNP_74468_125	Ref	P$WRKY43_02	20	+	0.855	Loss of TFBS
SNP_74468_125	Ref	P$WRKY48_02	19	+	0.935	Loss of TFBS
SNP_74468_125	Alt	P$HSFA4A_01	25	+	0.916	Gain of TFBS
SNP_74468_125	Alt	P$MYB1L_01	22	+	0.942	Gain of TFBS
SNP_74468_125	Alt	P$MYB24_01	24	-	0.882	Gain of TFBS
SNP_75152_175	Ref	P$PBF_Q2	23	-	1.0	Loss of TFBS
SNP_75152_175	Ref	P$PBF_Q2_01	23	+	1.0	Loss of TFBS
SNP_75152_175	Ref	P$HSFA2_01	25	-	1.0	Loss of TFBS
SNP_75152_175	Ref	P$HSFA4A_01	23	+	0.897	Loss of TFBS
SNP_75152_175	Ref	P$SEP3_01	20	+	0.865	Loss of TFBS
SNP_75152_175	Ref	P$CDF2_01	21	-	0.951	Loss of TFBS
SNP_75152_175	Ref	P$CDF3_01	21	-	0.972	Loss of TFBS
SNP_75152_175	Ref	P$DOF43_01	17	+	0.98	Score-Change
[truncated: 10,011 more rows]
