# Supplementary material for: Identification of Regulatory SNPs Associated with Vicine and Convicine Content of Vicia faba Based on Genotyping by Sequencing Data Using Deep Learning
Source: Genes (Basel). 2020 Jun 5;11(6):614. doi: 10.3390/genes11060614 (PMC7349281; doi:10.3390/genes11060614)
Supplement: Supplementary file 1 [file genes-11-00614-s001.zip › S5_Table.xlsx]

## Sheet: Tabelle1
Vicine and convicine status of the 20 lines, name, and pedigree. The lines were inbred via single-seed descent from cultivars, from a gene-bank accession, from biparental crosses or from a landrace (minor, equina, major are taxonomic groups, based on seed size).
Low	High
+		Line 1268-4-1	Ancestor of low content
+		Mélodie/2	cv. Mélodie; minor, spring bean
+		F7(Mélodie/2 x ILB938/2)-139-1-1	Near isogenic lines (ILB938/2 is from Ecuador)
+		F7(Mélodie/2 x ILB938/2)-201-3-1
	+	F7(Mélodie/2 x ILB938/2)-139-2-1
	+	F7(Mélodie/2 x ILB938/2)-201-4-1
+		F7[VC.14.8099-843-2-1]	Near isogenic lines from a breeder’s cross, spring beans
+		F7[VC.14.8099-848-3-1]
	+	F7[VC.14.8099-843-3-3]
	+	F7[VC.14.8099-848-4-1]
	+	HediLin-1	cv. Hedin; minor, spring bean
	+	PietraLin	Major, Mediterranean bean
	+	(HediLin/1 x PietraLin)-2-4	Near isogenic lines
	+	(HediLin/1 x PietraLin)-4-4
	+	S_281	Academic winter bean lines
	+	S_301
	+	S_034
	+	S_290
	+	Hiverna/2	cv. Hiverna; minor, winter bean
	+	Côte d’Or/1	Côte d’Or, minor, winter bean
