# Supplementary material for: Identification of Regulatory SNPs Associated with Vicine and Convicine Content of Vicia faba Based on Genotyping by Sequencing Data Using Deep Learning
Source: Genes (Basel). 2020 Jun 5;11(6):614. doi: 10.3390/genes11060614 (PMC7349281; doi:10.3390/genes11060614)
Supplement: Supplementary file 1 [file genes-11-00614-s001.zip › S6_File.fasta]

>Promoter_0
TGTGATGGCTTGCGTTGTCACACGTGTCTAGTGTTCCCTTGGATGCGGTGCATGCGGCGAACGCGGGCTGATGAGTCTGCCCCGTTGAGTCCCTTCGATTTATCGGTTCCCTTGAATAACACTTTGCCGTGGTGTCGGTCTTGCTTAACCGTTTGCGGTGGCAACACTGGCACCTCGAGCAAAGTCGTTGATGGATGCTACCTGGTTGATCCTGCCAGTAGTCATATGCTTGTCTCAAAGATTAAGCCAT
>Promoter_1
ATAGGGGCCCTAGAAAGAGTTACCTTTTCTTTTTAACAACCTTCCCACCCTAGAAACAGCTCTGCCGGAGGTAGGGTCCAGCGGCTGGAAGAGCACCGCACGTCACATGGTGTCTGGTGCGCCCCCGACGGCCCTTGAAAATCCGGAGGACCGAGTGCCTCCCACGCATCAGGTCTCCAAGGTGAATAGCCTCTGGTCGATGGAACAATGTAGGCAAGGGAAGTCGGAAAAATGGATACGTAACCTTGGG
>Promoter_2
ATTGAACATGAAAATATGCAACTTAGCAATTCTAATATGAATGTATGAATGTATAAAATCGTATATGAAATCTATTTAAAAATTAGTTTATACAGAAAAGCTGTTTTTCATCCAGTTAATCGATTATGTTGCTTGTTAATTGATTAATGGGCTGTTAGAGAGTAAGTGAAATCTATTTTTCAGTTTTCTGTTGAAACTATTAAAAACTGTTTTTCATGTTAATCGATTAAAGCTTCTCTTAGTCGATTAA
>Promoter_3
ATTGTGATGGCTTGCGTTGTCACACGTGTCTAGTGTTCCCTTGGATGCGGTGCATGCGGCGAACGCGGGCTGATGAGTCTGCCCCGTTGAGTCCCTTCGATTTATCGGTTCCCTTGAATAACACTTTGCCGTGGTGTCGGTCTTGCTTAACCGTTTGCGGTGGCAACACTGGCACCTCGAGCAAAGTCGTTGATGGATGCTACCTGGTTGATCCTGCCAGTAGTCATATGCTTGTCTCAAAGATTAAGCC
>Promoter_4
ATTGTGATGGCTTGCGTTGTCACACGTGTCTAGTGTTCCCTTGGATGCGGTGCATGCGGCGAACGCGGGCTGATGAGTCTGCCCCGTTGAGTCCCTTCGATTTATCGGTTCCCTTGAATAACACTTTGCCGTGGTGTCGGTCTTGCTTAACCGTTTGCGGTGGCAACACTGGCACCTCGAGCAAAGTCGTTGATGGATGCTACCTGGTTGATCCTGCCAGTAGTCATATGCTTGTCTCAAAGATTAAGCC
>Promoter_5
TATCTTTTCTGTTTAATAGCTTGCCCAACCTGGAAACGGCTCAGCCGGAGGTAGGGTCCAGCGGCTGGAAGAGCACTACAAGTCGCGTGGTGTCCGGTGCGCCCCCGGCGGCCCTTGAAAATCCGGAGGACCGAGTGCCTCCCACGCCCGGTCGTACTCATAACCGCATCAGGTCTCCAAGGTGAACAGCCTCTGGTCGATGGAACAATGTAGGCAAGGGAAGTCGGCAAAATGGATCCGTAACCTCGGG
>Promoter_6
TGTGATGGCTTGCGTTGTCACACGTGTCTAGTGTTCCCTTGGATGCGGTGCATGCGGCGAACGCGGGCTGATGAGTCTGCCCCGTTGAGTCCCTTCGATTTATCGGTTCCCTTGAATAACACTTTGCCGTGGTGTCGGTCTTGCTTAACCGTTTGCGGTGGCAACACTGGCACCTCGAGCAAAGTCGTTGATGGATGCTACCTGGTTGATCCTGCCAGTAGTCATATGCTTGTCTCAAAGATTAAGCCAT
>Promoter_7
AGAGTCGGTCCGCCAATCGACTCAGGGCATGGACCGACGCGAATTGTGATGGTGGCCCAAGAAGAGGCTGTTGACATGCTTGTGGAGACGTCATTATCACGATTGTGGTTGGAAGTGCGCGCCATTTGGTGTACCTCAGCCCTACGTGCTCCGAGCATCGGCCTGCGGGCTCCTCATTTGGCCCGTCTTGAAACTTAGACTAAGGAGTTGGACATGTGTGCGAGTAAGCGGGCAAGTAAACTTGTAAGGC
>Promoter_8
GTGATGGCTTGCGTTCTCACACGTGTCTAGTGTTCCCTTGGATGCGGTGCATGCGGCGAACACAGGCTGATGAGTCTGCCCCGTTGAGTACCTTCGATTTATCGGTTTCCCTTGAATAACACTTTGCCGTGGTGTCGGTCTTGCTTAACCGTTTGCGGTGGCAACACTGGCACCTCGAGCAAAGTCGTTGATGGATGCTACCTGGTTGATCCTGCCAGTAGTCATATGCTTGTCTCAAAGATTAAGCCAT
>Promoter_9
TGTGATGGCTTGCGTTGTCACACGTGTCTAGTGTTCCCTTGGATGCGGTGCATGCGGCGAACGCGGGCTGATGAGTCTGCCCCGTTGAGTCCCTTCGATTTATCGGTTCCCTTGAATAACACTTTGCCGTGGTGTCGGTCTTGCTTAACCGTTTGCGGTGGCAACACTGGCACCTCGAGCAAAGTCGTTGATGGATGCTACCTGGTTGATCCTGCCAGTAGTCATATGCTTGTCTCAAAGATTAAGCCAT
>Promoter_10
TGTGATGGCTTGCGTTGTCACACGTGTCTAGTGTTCCCTTGGATGCGGTGCATGCGGCGAACGCGGGCTGATGAGTCTGCCCCGTTGAGTCCCTTCAATTTATCGGTTCCCTTGAATAACACTTTGCTATGGTTTCGGTCTTGCTTAACCGTTTGTGTTGGCAACACTGGCACGTCGAGCAAAGTCGTTGATGGATGCTACCTGGTTGATCCTGCCAGTAGTCATATGCTCGTCTCAAATATTAAGCCAT
>Promoter_11
TGTGATGGCTTGCATTCTCACACATGTCTAGTGTTCCCTTGGATGCGGTGCATGCGGCGAACGCGGGCTGATGAGTCTGCCCCGTTGAGTCCCTTCGATTTATCGGTTCCCTTGAATAACACTTTGCCGTGGTGTCGGTCTTGCTTAACCGTTTGCGGTGGCAACACTGGCACCTCGAGCAAAGTCGTTGATGGATGCTACCTGGTTGATCCTGCCAGTAGTCATATGCTTGTCTCAAAGATTAAGCCAT
>Promoter_12
TGTGATGGCTTGCGTTCTCACACGTGTCTAGTGTTCGCTTGGATGCGGTGCAGACGGCGAACGCGGGCTGATGAGTCTGCCCCGTTGAGTCCCTTCGATTTATCGGTTCCCTTGAATAACACTTTGCCGTGGTGTCGGTCTTGCTTAACCGTTGGCAGTGGCAACACTGGCACCTCGAGCAAATTCGTTGATGGATGCTACCTGGTTGATCCTGCCAGTAGTCATATGCTTGTCTCAAAGATTAAGCCAT
>Promoter_13
AATTGTGATGGCTTGCGTTCTCACACGTGTCTAGTGTTCCCTTGGATGCGGTGCATGCGTCGAACGTGGTCTGATGAGTCTGCCCCGTTGAGTCCCTTTGATTTATCGGTTCCCTTGAATAACACTTTGTGGTGTCGGTCTTGCTTAACCGTTTGCGGTGGCAACACTGGCACCTCGAGCAAAGTCGTTGATGGATGCTACCTGGTTGATCCTGCCAGTAGTCATATGCTTGTCTCAAAGATTAAGCCAT
>Promoter_14
ATTGGGATGGCTTGCTTTCTCACACGTCTCTAGTGTTCCCTTGGATGCGGTGCATGTAGCGAACGTGCGCAGATGAGTCTGCCCCGTTGAGTCCCTTTGATTTATGGGTTCCCTTTAATAACATTTTGCCGTGGTGTCGGTCTTGCTTAACTGTTTGCAGTGGAAAAACTTGCACATCGAGCAAAGTCGTTGATGGATGCTACCTGGTTGATCCTGCCAGTAGTCATATGCTTGTCTCAAAGATTAAGCC
>Promoter_15
ATTGTGATGGCTTGCGTTGTCACACGTGTCTAGTGTTCCCTTGGATGCGGTGCATGCGGCGAACGCGGGCTGATGAGTCTGCCCCGTTGAGTCCCTTCGATTTATCGGTTCCCTTGAATAACACTTTGCCGTGGTGTCGGTCTTGCTTAACCGTTTGCGGTGGCAACACTGGCACCTCGAGCAAAGTCGTTGATGGATGCTACCTGGTTGATCCTGCCAGTAGTCATATGCTTGTCTCAAAGATTAAGCC
>Promoter_16
TGTGATGGCTTGCGTTGTCACACGTGTCTAGTGTTCCCTTGGATGCGGTGCATGCGGCGAACGCGGGCTGATGAGTCTGCCCCGTTGAGTCCCTTCGATTTATCGGTTCCCTTGAATAACACTTTGCCGTGGTGTCGGTCTTGCTTAACCGTTTGCGGTGGCAACACTGGCACCTCGAGCAAAGTCGTTGATGGATGCTACCTGGTTGATCCTGCCAGTAGTCATATGCTTGTCTCAAAGATTAAGCCAT
>Promoter_17
TCTGATGGCTTGCATTCTCACACGTGTCTAGTGTTCCCTTGGATGTGGTGCATGCGACAAACGCGGGCTGATGAGTCTTCCCCGTTGAGTCCCTTTGATTTATCGGTTCCCTTGAATAACAATTTGTCGTGGTATCAGTCTTGCTTAACCATTTGCGGTGGAAACACTTGCACATCGAGCAAAGTTGTTGATGGATGCTACCTGGTTGATCCTACCAGTAGTCATATGCTTGTCTAAAAGATTAAGCTAT
>Promoter_18
TATCTTTTCTGTTTAACAGCTTGCCCACCCAGGAAACGGCTCAGCTGGAGGTAGGGTCCAGCGGTTGGAAGAGCACCGCACGTCGCGTGGTGTCTAGTGTGCCCTAGTCGGCCCGTGAATATCTAGAGGACCGAGTGCCTCCCAAGCCCGGTCGTACTCATAACTACATCAGGTCTCCAAGGTGAACAACCTCTAGTCGATGGAACAACGTAAGCAAGGGATGTCGACAAAACGGATCCGTAACCTTGGG
>Promoter_19
GGAAGTCCGAAGACGTCGGCGGGGACCCCGGAAAGAGTTATCTTTACTGTTTAACATCATGCCCATCCTGGAAACGGCTCAGCCAGAGGTAGGGTCCAACTACTGGAAGAGCACTGCATGTCATGTGTTTTTTTGTGCCTCCCACGCCCGGACGTACTCCTAACCGCAATAGGTCTCCAAGGTGAACAAGCTCTGGTCAATGGAACAATGTAGGCAAGGGAAGTCAGCAAAATGGATTCATAACCTTGGG
>Promoter_20
AGCCATTAGGCCCAGGGCACGCCTGTAATGGTGTTGCACATCATTGCCATGTGCCTTGGCCACGTGCTAGGCACCAAGCGGGGCGAATGTTGGCTTCCCTTGAGCAATGTCTCACGGTTGGTTGAAAACTGAGTCCGCACTGGAGGACGCCGTGATGGATGATGGCTGAGCTAAAGCTCGAGACCGATCGTGTGTGTCACCACCATCAGCTTTGCGACTCTTTGACCCATGGGGGTCTATTGGCCTACTA
>Promoter_21
GCTTATATGTTGCTTGTGAGACCCTTTTCGCCATGAAAGGACATAGTGTGAGATGATGCCCTAAGGGCTGAGCTGCAGCACATAGAGAGATGAGCATGTTTGTCGGAAGTGCATTGTGGGAGGAATTGGCAGTCGGATAAACTTTGAACCTTGGTCCCTATCGATTTTGGTGGTTACCTTTTCTGTTCGCACCCGACGTAGCGGATCTGGCGGCACCATGTGTTTCCATTTGCTTGTCATTGGCATTACC
>Promoter_22
GCACTGTCTGATCCAACATAATACCTCACCCTGGAAACAGCTCAGCCGGAGGTTGAGTCCAACGGCTGGAAGAGACCCACACGTCGCGTGATGTCTGGTGCACCCTGACGGCCGTTGAAAATCCGGAGAACCGAGTGCCTCCCACACCCGCTCATACTCATAACTGCATCAGGTCTCCAAGGTGAACAACCTCTTATCGATGGTACAATGTAGGCAAAGGAAGTCGGAAAAATGGATCCGTAACCTCGGG
>Promoter_23
GGTTTCTCATAACTTTTTTCTTTGAAGCAGAATTTCTATCATTGTAAGTTTTCTTCTCTTCATTAGTCACAGATCTTCATCTTCTGTATTCAATTCTTCATCAAACTTGTTTTGTGTTGGAAACAATAAGTTTCCATTTCTGGGTTTTTTATTTCATTCTTTTGAACCTTTTTTATTGTTTCTTTTGTAAACCAGATAATATGGAAACAGAAGAGAGGAACCAGAGAGGGTTAAAAGGCTCAGAGCCAGA
>Promoter_24
ATTATTGATTTTATCTTTATATTTAAAAGTCATATTATATAATTTTTTTCCTTTTAGTTTTTATGTATTTCTCTTTCCCTATGCATCAATAAGGCCATCATTTTTGTCTCTCCTTTTCTTCTTATTCTATATTTCTTTCTATCTATATATTATACGAAGAAATAAACCAACCTTCCTTGCGATCACTCTGAAGAATCCTAATGGAGATGGATATTGACGGATGGGAAATTCTCTCTGATGATAGCTTGCT
>Promoter_25
GGAATGCTATTAATTACTTTTAGCTAATAGAAAATATTGATAGTCTTGAATACAGTGATCCTTGCTCTGCTGTGTGTTGTTGACGTGTTGGTCTTTAAAACTATATTCACGAGCAAAATGATACTGTTGGCTATGACGAATCCCAAACATGAACCGTGACATACTCAACACGAATTTTCTTAATTTTTTTATGGATCAGCATGAACTTGGTACGTACCCGGGCATACCCATCGCATACTTGAATGCAATT
>Promoter_26
AAAAAAAAACTTCCGTCAACAAATTAGGTAACTCTTATCCTTATCTTTATATTTTATTTCCATATTACCACTGTGGAAAAAATTATGGGGTTCATTGAGTGAGATTAGTGTAGAGGTGGCCTGGTCCTCCTCCTATCTTTGTCGAATCGTCGGTAGGGGTGTCCTTATTCAAGGTGGGTTTTCCTGATTAGTCAGCATATGTCACTTGTATATGATAAATCTTCTAGTGGCAGGTATAAGATGACACATA
>Promoter_27
TGACCACTTAGAACACAAAAGATTGCATGTTTTTTCGTGTCAACGAGGTAACATCATAATTACATTCCTTACCTCTTTACATTCTTTCTTCTCACTTTCTCTTTTCTGTCTCTCTCTTAGTTACAAGACTCTGCATTCAAAATACAAAAAAACTCTTTCACAACGCAAAATCTCTATTACTTGAACTAACTTATATCACAATGCAGGTTGGTTTTTATTTTTCATTTTTCACCTAAACTTCTGCTACTTC
>Promoter_28
GATTAATTTAGGAGAAGTGTTTGGTAAGTGACACTTTGATTATAACTGATTTGAATTCTACAGAGATTTTAAGTTCGTGTTTGGTTCAGCTTAAATTCTAGGGTAAACTGGATTTGATTGTAAGTGATTTGAATACAGAGTAAGTGAATCTAAGTAAAACTTGAATGTTAATTTGGATTTTGTTGTGATGTAACAGAACAATGGCATCTCATATTGTTGGATACCCGCGCGTGGGCCCCAAGAGGGAGCT
>Promoter_29
TTTTCTCCTTCATTTCTTTTCTGTTTTTCCCATACTTACACGGTTGTCATAGAATTAGATATTCCACACAAAAAAAGTATGGCGAACCATGTAACTATTGTTTTTCTTTCGAAACACACCTATAATCTGCCATAAAGCATAGATCATAGTGACTGTGAAACAAAAAAACAGACTAAGCTCCAAGCCTTTATACCAGAAACATGGACAGGCTAATAAGATTAGACCCATCAAACATAGTCCCAATCAGGGT
>Promoter_30
GGACCCTCATTCAATTTCATCATCTATACACTAATGTTTATTATTACTAAGCCCAAAAAGCCCAAACGCAACTTTTTATACCTTTATTGTCATTTTCATTCACTCCCACTCTTGTTTCTTTCCCAGTGTGAAAAATCCCTAAACTCAACAACCCTCTTCACTTCTGCAAATTGAATCAAGCTTCAATCTTTTGTAATAATGAAGGTAGTAGCACTTGTTAGCGGTGGCAAAGATAGCTGCTATGCAATGA
>Promoter_31
GTGATGCGGTCCGCAATTTGAATCTTTAGATTGTAATGCTTAATTAGTTCAATTCACTATATCCTTTACACTTTTTTCTCCTTTAAACTAACATTATTTCTTGTAATTACAGGACTTCTATCTATGCTCACAGCTTTCAGTTTAGAGAAAGTCTTAATCTTAGGAAAGTTTTCACAATATAACCAAAATTCTCTAACAATGACAAATAGAGGCCATTCTTCACTGCTTCTATTGCTGGTTACTATTATAC
>Promoter_32
TTCATTAATATTACACCATGACCACGTGCATATCACGTGGAAAAACTCAACTTGGTCTCCTGACTTGATCTAACGAGTTACTAGTGTGAATGTGAGTTCAATAGCCCAACCTCTTTTTTCCCCTAAATCCTTCTTCTCCAAAACCCTTGATAACTCCCCAACATCCCAACCCCAATTCATTCACCAAAACCCAAACCAATGTATCTCACGCGCCACATCCTCACCCGACCCTCCTCCTTCCTCCGCCACT
>Promoter_33
AAATTGGATATTTAGTCTTCTTCTTATATGACAAAATCCATATCCCTCCTCACTCATTGCTGATTTTCTAACACAAACGAAAAGGGTGGTGTGTAGATTTTTCTGGGCATAAAATATTTGTGGGGTTCATCAAAGTTTACTCCTTTACTAGAAAAAAAGTGAGATAAACTCTTAATACTTATATACTGGTTTTAGATAATGATAGCAAGGGATGAAAATGGTGGAGTTGGAAGAGGAACATGGTCAAGAG
>Promoter_34
ACATTTAAAAAATAAAAATATTATATTATGATATTTTTTACTTTTTTTATTTACTTTTCTATTTAGTACTGAAGAAGATCAGAGATCCTGATTCTCTACAAGGTGGGTTTCGTGTCCTCCTAAAAAATCCAAGATGATAATGGTAGCCCTAAAGTTGAGAGCCTGTGCAATACAGCCCAAAACATTCCATGATCATAGATGGAGCCTTTGGTGGGTTATATTACTTATATATGGATAGAGATATGACCTT
>Promoter_35
GTAACAACAAAATGACCGAAAAGAATTTCTTAATCTGCACGCTATCAATTTCAACTGAAAAGGAAAGCTTTGAGATTAATTAATTATATTTCATTATTTTTTTTACAATAATTTTGTGATCATTACTTTATTATTTATTGGGTAGCTGTAGTGTTTTGGTGATTGAGCAAAGTTTGGTTTTTTCTTCATTTAACTTTGATGGGTGTTTCGGTTGGTTCGCAAGCACAAGAGGGTGCATGGAGTTCTTTGA
>Promoter_36
TAAAGTAGATCAGACCATACTTGAACTATGAGTTTGAAATATAAGCCATTCTTTTCATGTTAGGAGTACCTAGCTCAGCCTAGCTTATTCCCACTCTATATAAATAACTCCACTTACACACGTATTCTTCAAAACTAAAACCTTAGGTACTAAAGCACAAGAGTCATTGACAAATAATCAACTTTACTATAAGTTAAAAGATGTCTTTTGCATCCTCAACACTCAATTGTTTTAGCCTTGTTGACAAATG
>Promoter_37
ATCCATTTTCTTTATCCAAGGAAAAAGAATATTCTCATATTACATCGCCTTGATAATAATTTTTATTTCGGGGATTTTCTCTCTCTCTCACTCTCTCAAATTGTGTTTTATGGGCTTGTGTAAGAATCTGGTTGGATATTGAATTGTGGATAAAGTTTTGATTTTTCTGCGGTTTCATTAAAAGGGACAGTGAGATCTCGATGTCTTCAAGGACATCTTCGTATTGGTGTTATAGGTGCAGCCGTTCAGT
>Promoter_38
GTTCAAGAATAGTGGCGTTGAGTTTCTCGACCCTTTGCCTTAGGATTAGTCAGTTATATTTCTCGATGGGGGCAAGAGAAGGAAGGGGTATAACTCAGCGGTAGAGTGTCACCTTGACACGGTGTAAGTCATCAGTTCGAGCCTGATTACCCCTAAATCCAATGTGAGTTTTTCTATTTTGTTTGATGCCGTGATCGAATGAGAATGGAGAGTGATAAGAGGCTAGTGGGATTGACGGGAGCGGGGGGGG
>Promoter_39
CACTTTTTACTTAAAACAAATGTATCCAGATTTCAATTGCCCAAAATCTAAGGTTTTGGAATTTCCAAAACTGCCTCTTTTGACCTTATGTAACATTATCACTTCACCAATGCCTAATAGTATTTCCACAAATCGAGTGATGAAGACAAGTTAACCGGACAACTACAAACATTGAAACAAAGGAAGTGCGAGTGTTGATAATGTCTTTGTTGTTTCCCACTCTCAACTCTTCCATCATTTGCAAATGCAA
>Promoter_40
ATGATTTCCTTGGTTTGTGTAAAAAGCCCTAGGATGACACTTCTAAAGGAACAGGTGGAGTAGAGCTTAATAATGCAAGTGCTAATAATACTACTCGACAATCTTTCATTTATACTATCATTTAGTAATTCCATGCAGCTTATATTGTTGTTTTATTTCTTGTATATGTATAATCTTTATTGAGATTCTTATGTTGTGTTATGTGTATCTCAATCTCTAGTGGTACGCGGATTAAGACCCGCAAACGGAA
>Promoter_41
TCTGAATTTTATGTACCAAAACCTGAATTTTATGTTTCTCTGCAGGGATGTATAATATGCTTAGTACTTGCTTTGGGGTGGGCTCTTGCTGCTCGTGTCAGGTACTCTTTGTTGTCTGAGTTAGGAAACACTTCCATTGTCATCTTAACCAGAAACTTACAGCATCCCCCCCTTTACAGGAACAGAGAGATAAAACGAATGACCGATAGCATGAAGAATGGCAATAGCTTATCTTTCCTTTCTCATGATA
>Promoter_42
TTCAATTATTACCAAGAAATAGCATTGTTTTTGTTGTTGTTGTGAAGCAAGGAAACGTGTCTTTAGACAACTACTTTGGCACTTTAAATAGGAACAGCATAACAAAGGGTCATAAATTCATAACAATATTGATAACAGTTAGTGGTGGTGAAGAAGAAGAAGAAGGAGAAGAGAAGAAAGTAATTGGAAGGAAGAAGAATATGGAGAGTGTACTCAAGGGTGTGAGAGGTGGTGAGTGTGTGCTTGACCT
>Promoter_43
ATAGCACCATTGACCCAGTAACATTCATAACTACCCACTTATCTAACTGCACTCACATACCACAATTGCACCAACTTCATGCCCATATCATCACCACCCATTTTCTACAATCAAACCCTGCCCCATTTAACTGGAACAATATCATAAGGTGCTACACTAGGCTCCATGCTCCACACAAGGCACTTAACGTCACTGTTTCAATGCTCCGTGCCGGGGTGTTACCTGATCACTATACACTGCCCATTGTTCT
>Promoter_44
GTCCATGTGTGAGCAAAACTCATATGCACATGTTATATTCCATCTCATTCTAACATCTTACCAAGTGCTACCATATTGTGTGTGAATATGCGGTAGTAAGTAGTAATTGTGCTTTCTACAAACTACATATGATGTCTTCAAGCATTTCATCGACTGTTGATGATTTTAAACATTTATTATGAAATTGGTATTTAATAAATGTTTGAGTACTTTGGGTGTCGTACCGATCAGGTACCATAGAAGTTCCTAC
>Promoter_45
TCTTCTCTTAACACCACATGATGTAACTACGCTACCTTAGAAGTCAAGGAATAAGAAGAAACTATATCTTCACACAAACTCGTTTACTCTAACAATCTCACACTCTAAGCATAGAACAAAGATAACATCATCATTAGTTGTTTGAGTTAGAGAGTCCAAAACACAAAAAAGGTACAATGTTACTGCATAAAAATAACACCATGCACATGCATCACTCATTTGAAGAAAATCTTCCCAACCCAGTTCCGGT
>Promoter_46
TGTAAACTTTAAAGTTTAAACTATAAATTGTGACATTTCATTGATGAGGTATATGGACAAGAAGTGAAGCATGAAATAAAGTTGATAGAACCTGAACGTGGTCACATTCCGTAACATCTTATAATATTTTTGCAGTATTCACGTGTCCGTGTCATATCTGTGCTTCATTAGTGTTGACACTGAAGTTGAATTAAATAAATGAAGGTCAAACAAAATCTTCACCGAGCCATAGATTTTATGCGGTCTCGTG
>Promoter_47
CTTCTTTTACTAGAGGCATTGAGCCTTCATTCTATTGATAATAACATGTAATTCTTGTTTCAACCATGATTAATGCATGGAAAAAAATTCAGCAATGTTGCAAATCTCAGTCATTCTTTCAATTTGTGTGGGTTTTATTGAGAAACAGTAAAGCAAAGACTGCATTCTACATTTTATGCGCAAAGCTTAAACAGAGAAATGGGATTCGGAGCCCTACGGAATATTATTCGTCCCTTCTCACTCTCATCAG
>Promoter_48
ACCCCCACAAAAGTGTTCCATTCACAACGAGAGAACCAACCGATTTTTTTGATACACTACCAAGAAGAGTATATGCTCAGCCTTTGGTTAATGATCTAATCTTTTTTGGTGAGTGATTGTCCTCCCAAGAAGTGTCGCTCTCAACCAACCGATTTAATCCAGATTAACCAGTTTCTTAGGGGGAAATTTTTGTTCACCATATGGGTTCCAAACTCTTCACTAGAGTTATTTTTTCCAAACCTTACTTCAA
>Promoter_49
CCTTAAGCCCGGAGCCATTCATTTGTGAAAACTTTCACCCATTCATCACTTCTAAATCCCCTCACCCTTATTTTCCTTCTGTTATTTCTATCATCACCTCATATTCTCCTTCTCCTCTCTCTGCGTCTTTGTTATCTTCCCTTAAAATATTTCGATTCTTTCCAATCAGATCCTAACCGTAAACTCTCTGCTAGACATCCATGACGCTTGGTTCAGGAGGATCCAGTGTCGTGGGTCAGTTCCCTTCACC
>Promoter_50
AAATTATATAGCTTCTCAAAAAGCTGAATTTCAGTTTTATTTGCAGCTTTTGTTTTTATTGTAAAATATCAACTAAATGATTGTATGAGTGTTATAACTCATAAGTGATTTTTTAAATAAAATAATCATTTTTGTACACTATGAATTATAATACAAACAAAGTTACCATGTTTGATCCTTTTTCTTGTAATCTGGCAGATGTCATTGTTTATTGGTAACCTTTCTAAGCACACACGAAGAGATGAGCTTG
>Promoter_51
TGGTATTTTATTATGATTCCATTATATCGTTATCTCTTTGATTTTTTCCTTTTTCACGTTCCTAATTAGTTGCCACTTTCGATTATTTTCCAGTTTTAGTGAAGTCCTTTCTCATTGTTGATATTGTACTGGTGTGTACTTCTAGGGAAGGCAATAAAGAAGAGTAATTAGTGGCCGTTTGGAGAAACAAACTTGCAATCATGGAATGTAATAAAGATGATGCCTTAAAGGCTAAAGAGCTTGCAGAAGA
>Promoter_52
TTATGATGATATGATTTTATATTAACTAGGAACCAAGGTCCACACAATGCAATAATTGGAGTTGGTAAACACAAAAAAACTATCAAAATCACCCACCATTGAACCTTTTGTATAAACCAATCACCCCATTTTTCCTTTCTCTTTCTTTGTGTGTGTGTTGGAGTCCCAAAGAGAAAGAGTAGTGGGTATTAGTTAGTAATGGAAAGAGCAACATGCTCAGGAACAGTATATGTTAGTGACACATGTAAGG
>Promoter_53
TTATGATAAAGAAAAATTAACTTAAATTCAAGATTCTTTAATAAGAGTTTGGATTTTATTTTCTAGCACATAAATGATCCTAATGACACCGTTTCTCCACTCCATAAATAAAAGGTGCAGTAGACTGCAATGATGAATAAATAACAAGTTAACCTTGTATGAAACCACACCCTTCTTTGTCTACATAGCATTCTACCACCATGGTTCCCAAACCCATCATAGTAACAGCACCACCTGCATCATCTCCACC
>Promoter_54
TAAAGGAGAAAAATAAAACTAATTACAAAGTAAATGACCAAAATATCATTTAAGCCATACTTGTTTTTTTGTTGTTGTTAAAGTTGTTGCATCCATGTAATGGGTTTGGGTTTCTTCTATTCTATGCGATGATTCTCAAGTTTTGACCTTTATTCCTTCACTCGCCGGAACAACCAGGTGGCTCCAACGGTAGAGCCACCATGGTCTGCACTTCCGTACTCTCCTCCCTTTTCACTCCTTCTCCTTCAAA
>Promoter_55
AATTTTATTTATTTATTTTTTATTCAAAAATAATATGAAATCATGACCGTTGAAAAGATTTTTTTACCCCATCTTATCATCCTATCTGGTACTGACTCTCCAAGACAAGAGAGGGCCCCTTTCCCTTACTTAATATGGCTTTATATATGTGGCAAAGTGCATGTTTTCATTCCTTGATACTGACACATCCCCACAATTATGGTGAAGAGCATTCCAGTGATTGATTTGGAGAAGATTTCAGAGGAAGAAG
>Promoter_56
AGAGATAAAATGTTATATGATATTATTTTTTTCATTTTTCATACACTCTCATCTCCATTTACTAGTGTAGATATTGACTAAGTTAAAAAAGTCAAAAACTGAAGAAATTTCATAAACACCTTCATCTTTCAATATTCAGAAATACATATATTATTATACTTTCACTCCAATATAGCATCAACCGCTACCATAAACCTAACATGGGTCCACGGTGGAGCCTCCTCATCACCGCCATAACCATACTACTCCT
>Promoter_57
ACTATTAAAAAGAAATAAAAAAAATAATTGATATTTAAAATTCTATTAATATAGAATTAATAAAAAGAGTACAATTAATATAGAAAAGTTATAAAATAGTAACGAATCTTGTTTTGATATAAAATGGATATATCCATAGATCTTGGACTTCAATTGCTAAATAAAAAATTTAATAAAGTATGGCAAAACCTACACCCAAAATGGGTTCGCGTAAAAATGGACGTATTGGTTCGCGTAAGCATGCTCGTAA
>Promoter_58
GCCAATTTTTTATTAGCTGAAACAGGAAATTGGGACAAGTTTGGGGATATGGTTTATGTTCATACATAGGTTGGGTAGAAAACAAGAGCTTTTGTGGTCCACCCTTATTTCTTTAAAACAAATCTCTACCTTATTTTGTAGTAGTTAACTTCAGTTTTGTTTTATGTATAAATTTTCCATGCGTTTAGCAGAAGAAAAATGGAGATTTCAATGGAACAAAAGAAAGCCACCCAACAACGTACAAGGAAGA
>Promoter_59
TAAAATGGAATTAAATATAACCCATCATTTCCAAAATTACTTTCTTTAGAAAAGGAAAATTACTTCGTTCGTTATAGCTTTATCTGAAAATTTGTCATTTTGTGTTCTCTTGAGTCTAAGGTGAAGAATCTACGAGGATAGGGGTTGTGTTTCTGGAACATTAAAACGGCGTCGTAATAGAAGATCTTTCCTCTGGTAATGGGCGATGTCAAATCCTCAACGGTGATGGCCAACAGAGACAAAGATCGTG
>Promoter_60
TTTTAATAACGACATTAATTAAGAAAAATATTAGATAAAGATAAGACTATAATCTTATGATAAGAAATAATCACTACCCAGAATATAGTTAAAAGTCTATTGTGGATAAGTAATACAGATTTTTTAGTTGTCTGATTTTCACATCTCAAACTCGCATTGAAGCTTCTTTGAACTCAGCACAGCTAAGAAGCAAAGAAACTATGCCATCTCTATGCATCTTCACACCATTCCCATCACTTCAAAACCCTAA
>Promoter_61
TTGTTTTGATGGTAGACTGAACTCTTCTCATTTGTGATGTAATATTGGGTTGTAGCACGTTAAATGATGTGCGATAAATTGAAAGAAGGGAATAAGGGATGTGGTATTCCCAAATAGATTGATGAAGGGGGTGTGGTAATCCCTTCAATAGTACATATCTATTTTGCTTTTCAGCATTGTTGTTATCTTTAGATTTTAATGTCCCTTTATGGTTTCAGCAATTTGCAGCATTTTCAGGTTAAACTAGTTG
>Promoter_62
TGTACAAGTTTATTGGAAAAAATATCGTGTAAGAGAAAAAGAGGGAGGGAGAGTGAAGAACATAACACAAGACAAACGAAACTAACTAGTTTTATCTCTCTCACTTCATTCTCTCCTATGTTACTCTTCACAACAATTCAACAATGAACCCAAATCACCACTTTTTTCTTTCTCTCCTTTTTCCTTAACACACCAACCATGACAATCACCTCCACTTTCTTTCTCTCCATTTTCTTTCTCTTCCTTTCCC
>Promoter_63
GACACTAACTTGTACCCTTTTCTTTTATTCATCCCCATCTCTTGGGAGTTTTGGCATTCTGTGCAGTCCAAACATGGTACACATTTTCTTTTTTTTATTGCAGTGTTATCTGTAATTGTTGCTGTTGTTATCATAAGCTATTTCCTTGTCACTGATAATTCATAAGTTGTATGGTTGCAGATAACTCTTACGGGATTTATGTTCTTACTACTGTCAGCATTGCTTGGCTATGTAAGTCGAACCTAAATAC
>Promoter_64
GTTCATTTTGCAGTGCGCTCGCAAACCATCCTGATATTACCGATTGATAATCCCTTTATTTTAAGTGCTTTATTTCTGTCTTTTTCTTTCCAATTTTTAAAATTAGTCAATACTCTCCTTTCAAAGTCATCTTTCCAATCCCTCTCTTTGCGACTCTGTATTCTCTTTTGGTTTTGTGTTCATTTCTTTTCTGAGGCAATATGGCCATGGCAGTTTCTGCAATCGGGTTTGAAGGGTTTGAAAAAAGGTT
>Promoter_65
TTCTGGCTTTGGTAGCAGGAAGGAATAATACTAGTTAGTTCCACTTTTAATGTAAACATGACTTGTAACAAAACCAAACCAAGTTTAATTTGGTTATAGTGAAGTTGAATCCTTAAAAACCTGTTCCTAACTTTGCTTCCTTCAAGATACAACTTGGTCTAGTTTGTTCTGATAATATGTTTTTACATATCCTTCATCCAATGGAAAGGAAAGGAGATATAACTTTCTTTTGCTTAGCTTTACTCTTCTT
>Promoter_66
TCCCTGGTACTTAATTGTTTATTGTTTTGAATTTGATATCATAGGTTAGTGATATAAGAACTATATGATAGTTTTTTTCATTTTAAATTAGGATTATTTGACTATTGTATTACAGTTATTTTGGTTTCTTTTTTGATGGTTTGTGTTTTTTCTTCTTTTGTTGTGTATTATTATTAGCTGAATTGCTGAAGCATAAAAATGGGCGATGTTTTGGGTCCTGATTTCATCAGTGACCTTCCTCAAAGCATTA
>Promoter_67
TGGAACACTTGATTTATGTTGAAAAAACCTTTGTTTTGATTAGTAAGCTATAATGCAGAGTCGTACCACTTGCATCGGTGTAAGGAGTACAATGATATATATGGGCTCTAATATAGATGTTAGGCTATATTTTGTTCTAAAATTTATTTGTACTAGTTAACAAATTTTTCTCTCTTGAAGGAATTCAAGAGTTGTTCAATGACGAAGGATACATCAAATGCTGATTCCCAAAATACACGTCTTGGTCTTT
>Promoter_68
TTCACATTAACTCTCCTTCCAAATTTGAGGGAAGTGAAAAAAGAATGCAGAGATATTTCTCTATATTAATCTTATCCTCCAACATTGTCTATGCTCCAAACCTTTATTCAACACATGTTACACTACATACTACAAAACACTAACTTCATAATACTTGGTTCCTACTCCAACCAATAACACATTCCAAGAAAACAAGCCATGATATGTTCTCCATCTTATATATCTGCATTCTCCTTCACCAATCCATCAC
>Promoter_69
AGGATTGATGTGAACTAAGGAGAATGTTTGGCTTGTCGTGCAACCTTAGCAGTTAGAAGAGTCATAGTTAAGTAAATCAAAAGAAGTTTTAATATGGAAAAAACGTGATTGTTTAGAAGTCCCTTTATTATTCCTACAAAATTGTATTCTTTCTTAATTTTTGCTATAAAATTTCTGTTTTCTCCTTCAGTGATGGAGGAATGAGGGTGAGCCGTGGCACAACAGTAAAGTTGCTACGTTGTGACTTGAT
>Promoter_70
CTTTCCATTCATTCCTTGACAATCACGGAACTTTTTGTTCAATGAAGAGAGAGAAAGTGATAGAGATAGAAACAAAATCGATTCTTTGCTGCAACCCTAGTTTTTGTTGCTTCGTTTTTCTCCTTCGTGAGTTTTAGGGTTTGGGAATCACAACCGCGAATTTGAGGAAAAGTTTGGATCTTTGATCGATTTTTGGGCATGGAAGGCGATGATGTTTCAGAGGGAGGTGATAATCACAAAAGGGGTGGCT
>Promoter_71
TGATTGTTGGTCTAGAAGTAAGACATTTTTCTAGTAGTATATAAGATTCAGACCAAAATATGGTTGAGTTAATTGTTGGTACTTGGTAATGGGCACTCAAGCAATTAATTAGTTAGTATAAGAAAAATTAACAATTCTGGAAACAGCATAAACAAGAAAATAAAAAACAGGCAAACCGCTTGAAAGAAAGAAGCGCGACGATGCTCAACCTTTTCAAACGAGGTAGGGAAAATCCCGCCGACGCTGAACC
>Promoter_72
CTTTTTTCCTTCTATATTTCCTAGATAAATAAAAACTGATCTTCTCTATCTTCTATACACTCATAAAGATCCTTTAGCAAGAATATGATTTCTTGCTAATAAGTCTTCATTTCATTTGTGTATAAATTGAAGCTGCTAATGCTCTCATAACCTCACTCTTTTCCTTGCCCAATAGTCACTAACATAGAAGTTGGAGAAATGGGTCCTGTGGCTATATTTCTTGTCTGTTTACTTTCACTATCAAGTAAGT
>Promoter_73
GGTTTTTTGTGCTAGAATTTATGGACTCTTGGTGTGTGTAGAATGTGCTGGAATATGCTCTTATCATGATTACCATACCTGCAAGCTGTATATGTATCTTGTGTTTTATCTCTTTTTTATTCTATAGATGTTGATTTTATGTGGACTGAAACTTAGTTTGTTGTATCGGTCGGTGTAGGGTTAACTCAAGGTTTAGCAATGAAGAAGATTTCCAAGACCAGCTGCAAATCATCGCCACACATGCTCTTTA
>Promoter_74
AGTTTTACAACTTGTCTTTGTTCCAACTTCCAATAACCAATATTTGTGCTTATTTTGAACATAACATTAATTATAATTGATTAGATTATCGATAAGCAAAGCAACACCTTGGGCAAAGTGCACCCCTTTCGTATTCCTTTTATTCACGTTAGTCAAAGTACTCAGCTAAACCTCACAACTTGGTTGCTATTTTCCACAATGGGAAGGGGAAAATTCAAAGCCAAGCCTACTGGTCGCCGCCAATTTTCCA
>Promoter_75
TTTTTTTTACCTTTTTTAACCTTCTTCTAAATCTGGGTCTCAATTTTGAACATACCTAACAAAAATGATTCCTTTCTTTCAATCACACCAACCCATTTGAGCCTTTTCCACATTCATCAAATCAAAATCACTTTTTTATTCTCCCTCTGTCCAAAACACAAATACCCACATACGATAATAAGCAAAAGTGTTTGTGGCAAATGGGGGCTTATAGAGCCGATGATGATTACGATTACTTGTTTAAGGTGGT
>Promoter_76
GAGGGGATCTGTTGGCCTAATCGATTCAGTTCGAAGTTGAGACAAAAAAGCTAGTGCAAAAAAGGGCTTTTTTCTTATTTTGTTTTCTCAGATTGTTTTCACTTCTGGTTGGTTGCTTTCAATATATAGCTTCCAGTTCTGTGATTATCCTATCACCTTCACATCACTTTTTTCTCATCATCATAAGCATTATTAACATCATGGCTTCCTCCAATAAACACTGGCCAAGCATGTTCAAGTCCAAGCCTTA
>Promoter_77
CGGAAGAGATAACTACACAACTCGAAAAAAAGATTACTTGGTTAACTGAGAAAAGCTATACTTCAAATCAAAATAAAAAGTATGAAAGTAAAGCCCTAGCACGTGGATACTGGATAGTGAGAGTTTGAATAGATAAGAAGAGAGAGAAGATTCTCAATAGTTGTGATTTAAACTGAAGAACTCAACTTTCTCTCTCTAATGGCAGACCCTTCTGAAGAGGCTGCGTACATCGACAAACTCTACCAATACG
>Promoter_78
TTAATAATTATAATTTTAATTTAAATAATTTTTTAATCAATCAAAGGTAATAATAAATATATGGAGTGGTACAAAAAAAAGTGAGAAGTGTATTCTTTTCTCAGGTACACTCATATTAAACAACTACTGTGATAACTGAAAGTGTGGATGTGAATAAAACGCACAAAATCATAACTGGATCAAACTTCATCAAGTAAGTCATGGCATCAATTTTGGGCACTTCTTCTTCAATTGCGCTGTTGCATTCACC
>Promoter_79
ATATAAAACCGGTAATTATATATATTTATTTCTCTTTTATTATTAAAAAATAAGGCAGTTTATTTAAATAAAAGCGGTGCAATACCCGATAAGATGCTACGTGTTGCTATATATAGAAGTGTAGTGCATGACTTGTGCAACTGCTGAATCAAATTGAGAGGCTTTGTGTTTGAACATTGAAACAAATCCACACTAAAATCATGAGGCCAAAGATTTATCTTTTCGGTGATTCAATCACTGAGGATTCATT
>Promoter_80
TATATATTTTTTAATTATCTTTATGTATTTATACATTACATACGTTAAAGAGTTTTTTTTGTAAATATAAAAAAAAAAGTAAAAACTGAAGGGAGATGTTTGTGTAATTTCATTTCACTTACTCTATATTATATCTCCTGTTCCACTCTTCAAGTCTGGAACCCCTAATTCACATTCACTCACTCAATCTCTGTCGCTATGGACTTCACCAAGAAGCGCAAAACTGAAGAAAACGGCGACGCCGCCGAAT
>Promoter_81
ATAAGCACTTCAAAGCTTCTCTCATTTCGTAATGGAAGTTATGACCAACAACACCATCACCAAACAAAGCAACACAAGTACACAAAGATTTCATCTCCACAAGCTCTCTTTTTGGTTCACCCCTACTACACGTCCACCTGGTTTCTTTCTTCTCTTTATATAGTAAAATACTACTACTACTACCATTAGAAGGTTCATTCATGTCAATGATTTATTCATCATTATATAACTCAAATCCTTCATCTGAAGC
>Promoter_82
TATATTATCTTTTCAGTTATATTACGAGTTAATAATAATTGAAATAGATAGAATAAGATGTAGTAATAAAAAAACTTTGACATTATTGATGAATACATATATTCTCTTTTTATACATTGGCTTTATTTATTTTTAGAACTTAGTATTTATACCCAATAACCCCTCCCTTTCTCTCTCTTTAGTTTACATAACAAAAACAAATGGAAGGAGGAGGAGCTGCTCCGCCTGCTGACACCGTCATGTCAGACGC
>Promoter_83
GAGATAAGATAAATCAATTGCCACTATGATTGGTGGGAAATCACTAACTAGATTGCGTCACAACAAAAAGCAAAGATTACTCTAAGAGAAAATGTCCTTTGAGCCTATCTGTTTCTTTCTCTTCTTCATCCCACGTGGCAGATTGAGATATCGTTGACACTCGCTCCGGTTCTGAGCTAAGCAAATCTCCGACACAATCCATGGCGGCTCCGGCACCATCCTCAGCTCCTTGTCTTCGAATTCTCCACAC
>Promoter_84
AACTGTTAAATTTTTTGTGTTATTATGACAACTTGAATTTTTATGTTTTAGCTTTTATTATTAGTATTTTGGGCTTTAGGGAACGTTTTTCAAATTTCTCTAATTTTTATCCTGAATCTTTATACTTGTATCTCATGTCTTGTTGAGCTTGATGCCAATGATAACATATATATTTCTAAGTACTGCAGTTACAAAGAAATGGGGAATCTTTTCTGTTGTGTGCAAGTTGACCAATCCACAGTGGCTATGA
>Promoter_85
ACATGTGTATCCGTGTTGGATACCTCAAACGGTACTTAATATCTTCTTATTTTTATTTTTTAATTATTTTCAAGAGTCAAATACTTCATGCAGCTCCTCTCTCTATATATATTAACAAATAAAAGAGACTTTTTTTTGCTGACCCAGAAAGTAGAAAGCATTATCAAAAAAGAAAAGAAAAGTAGAAAGGAGAAGCATATGGAGTTTGGTTCAGAAAGATCTGATTCTGATCATGGTGGTGAAGTCAAAG
>Promoter_86
TAAACATTTTAATTGTATGTTTACTTTTACGATATAAATAAATTTTGATTGATTCCTGCCCATTGAAATTTGAGTTGGATTTATATATTGGATTTATTGTCTCCTATGTGGTGGTGTTGTTGGAGTTTTTTTCTTTATATACAATGATTTGAGTTTGTATTGAGTTGTCTCTTTGTGGTTGGTTTTTCTAGGTGGTGAATGATGTCAACTCCTGCTCGGAAGAGGCTAGTGAGAGATTTTAAGAGGCTGC
>Promoter_87
ACTGCTTAATCTTGTTTGCACTTATCAAAGTAACTAAAGTTGATGATCTTGTATAGTAGTCTTCTTACATGGTTTCAGAATTAAGTGTATTTTTGTTGTGTTTATTTACTTTCTTATTTGATGATATGAAAGAATAATGATGCATTATCAGTCTAAAACTTTGGTTCACTATTTTCTGCTACAGGTCGTGATCTCGGAATGGGGAAATCACCAGGACGATGGATTAAAACAGTACTATTGGGGAAAAAGT
>Promoter_88
AAAAAGTAAAAATAAAGTGGGCCTTGAAAACAAAGGGTACTGAAATATCTTCTTACTCAGAAGAAGAAGCATAGAGAAGTTGTTGCTATTTTCATCACACTTTCTTCGATTCTCATTTTCCTCTCTCTCTCTCTCTCTCTCTCTCTCTCTCTCTCCCTGCAAACCCTACTTTCCTTCCCGATATCTTCCTTCACAGCCATGGCCAAGAAGCGAAAGCTCCGATCCTCAGACTCCGAAGCTACCAAGCAAT
>Promoter_89
CTACCTTATATTCACTCTTCTCAGGGTTCATTCTAGTCGATATCATTGACCCAGGTGCAGTAGAGTTTCAATCTCATATCTTTATATTTATTGATCAATGCCCATTATTTTATTAGTTTCAAGTTTTTGTTTAGTTTCAAAAGTGAGATCATTAGGAGGAAATCTTGTGTAAGTGGTGAGAGAGAGAGAAAAATAGTTATGGTGATGGCTAAAAATGAGATTGGCAATGATCACAATAAGGAGGTGATTG
>Promoter_90
AACAACATTTGACCGTAACGCTTCTTGCCTTTTTATTTTCTTTCATATATTTATAATGTTTTTTGAAGAAGGTGATACATTTATTATAAATTCAGATTTTGATCCCTTGAAAAATGCAATAAATAAAGTCCCTTATCTTGATTAACCCCTTTAGTGTATGAGTTTAGGCACTGATCAGAAAAGAAAAACAGAAACACAATGGCGAGTTTGATGTTTAGAAAGATGGTGTTGTTGGTGATAATAATGGTGA
>Promoter_91
TTCTGTAAACCCTAATTTTGAAGATAATCACTGAGAGTGAAAACCTGCGGCCACTGCAATTTTGGTATGCCAATTCAATCCCCAATCCCAATCCTTTTCTATTTTCATTCCTAATACATTACCTAAATCCTTTTATTCATTATTAATCCTCACATTTCACACTAACTTGATTTGAATCATCTGGTACAGAAGTTTTAGTGATGGTGGAAGGAAGTAGCAAGAGGAAGAGGCCAAATATTCTGGTGACTGG
>Promoter_92
CAAAATTAAAAAAATAGACGAACCCTAACTATTGAACCAAGAAAAATTGGACCCTACACGTCGTTCACATGAAAACAAACGACGTTTCTCATCTGTCGTTTTGACAGAAACTCCCTTCCAAGTTTCATTCATTATCTGAAGCCGAGCCTGTTACTACAAAACCAGAACATGAAGAGAAAGAGAGAAGGAGAAGCGGGAATGGATATAGTGTGGCAGACCCCAGCGAATCCCCCGCACCCTCAAGACTACA
>Promoter_93
ATCTGAAAAGGACCTGTATAAGTTGATAAGGTTCTTGGTGGAGGAGATCTTGGAGTCATTATTAGTACTAGAAACAAACTAAGAGAAGATAACTAAAGAAGCTATTTTGGGGTCTCAATCACTCAACTAAAAGGGCAGATTATGCAGGGGTAGTTGGTGGTTATTCTAAAGTTAAAAGAAAAATCAATGATCTCAAAAATGGAGGCACAAATGCCTGAAACAGAGAGCACCATAGCTGACGCCTTTACCA
>Promoter_94
TTTTAGATAAAAATAATATAAATAAATAATTTATAATATATTAAGTGCGTATAAATTTTTATATCGTGATTGCAATAGATGTTATACTAAAAAAACAGATTAGTACTCTACTATTAAAATTATTCAAGTCTTTTAACACCTCTCTCTACTCTATAGTCTATAGTCACACTTCCCCAACCCTCTTCTCCTCTAAAATCAGCATGAACAGCATCAATGGTGGGTCTTCTAGGGTTAGGGTTTCAATCCCAAA
>Promoter_95
AGATTTTAAATTAAGATTGAGTTGGTTTGATTCATTGGTAGTAATAACGGATCCTAGCCCACGTCGTCATCCTGTTCTTTCCCAGTAAACCCTTAAACCCTAGAGCTAGCCGTTTCTGATTTTCTTCTTCTCGTTACATAGAAGAACAAACCAAAACCACTCATCACAATTCGCATTCACTGTTGTTACTTTTCTTCAATGGCTCCTACAGTGAAGAAGAAACTTTCCAAGCCACAAAAACCCACAACGA
>Promoter_96
CAACATAATCATACTAAAATTAGTGATTATGCACTAATATAAAGGTCTTTTAGTGTTTTTTCCTCTTTTTATTTTGTAAATCTACATTTTTATTTATTTATCATGATTATCTGGTTTTGTGTTAACCAGTAAGAGTAAATTTTGTCTGTCTTATTATCTGCAATCATGAGTATTTTCTTTTTTTCTTAAAACTTTCTCATTGTATTTCAGAATATGCACCAGGACTATCCAACTGAAACCTTGTTAAGGT
>Promoter_97
TGGTATCTGGAGTTTTGTTTCATTTACTTACTTGGTTGTGAGTTTGTGATCTTCCTAAAGCATTGAATATTTAGAAATATGGGATTTTTTGCATAAAAACTAGTTTATGATGATAATACTTGTATTTTAATTTCCTTGTTGTGACACATTGTTTTTGACAGGTTGGCTCCAAAATCTTTAACATTGAAACATAAAACACAATGGTCGCAAAAATCCGGCAAAATGCTACTGACTCTCCTAATCCAAAACC
>Promoter_98
TTAGTAATATAAAGTAGAGGCTTCTTATTCTGTGTAGCTCATTAGTGGTTAGGTATTACTTTGGTGGTTATGATTATATGGCTGATGTATTTCTCATTGTTCTATTGAAGCGGGCCGAGCATTGCGAGGAAAAGGAGGGAGAAGCTTGATTCTGTTTTTTTCTGGATTTCACTGTATACAACAAAAGTTTCACCCAGTATGGAAGCCGAAAAATCTAATGATTCAAAGGCTGAAGAACTAAAGCTCCTAG
>Promoter_99
AGGGTTTGAAGGCTTTTTCCTAGCATATATTGACAAGTTCTCTTTCCTTTTTTGCCTTCTCTTAGTTAGAGTTTTTTATGCTCAGTCATTGTGTCCCTCTCTTGTTAATAAACTTCATTTATAAAACAAAGTAGTAATGTTTTAGGTTTGTATTTCTTATTTTGCTTGCTCCTTGGATGTTGGTCATCAGTCATACTAATGGAAGTGGAAGCAGTGGACCCTTATGTGACTAATCCAGGTCCACTCGATG
>Promoter_100
AAGGAAAGAAACTTACAGTTGATGCCACTTAAAACAATAGAAAACCTCAATCTGTGCAATTGCATGAGTTCGTTACTAGTTTTAGTAGCATATCCTTCAAAACATGTTTTCGTATACATCAATATCTTATATTTAAACAAAATGAAATAATCAGATGATTATTTTAGTGGGAAATACATAGAAACAAAAGTTGTGATCATGAAGGCACTTGGATACAACATCATTGTATCTCATGCTGAAAATGTGAGCA
>Promoter_101
GTTTGAAGGCTTTTTCCTAGCATATATTGACAAGTTCTCTTTCCTTTTTTGCCTTCTCTTAGTTAGAGTTTTTTATTCTCAGTCGTTGTATCCCTCTCTTGTTAATAAACTAAACTTCATTTATAAAACAAAGTAGTAATGTTTTAGGTTTGTATTTCTTATTTTGCTTGCTCCTTGGATGTTGGTCATCAGTCATACTAATGGAAGTGGAAGCAGTGGACCCTTATGTGACTAATCCAGGTCCACTCGA
>Promoter_102
ACAACATGAAATTTGTTTTATGGAACCAAGAATGCGAGCAGTTGATCAAACAATCGGCTGCTGAATTGAAGGTGTTGTTGTTATCTGTAATATTTTCACATTGTTACAATTGTTCTACCATTTTACATCTTTATTTAACATATAAATGTTACTTATCAATGTTGGATTGCTTTTCTGTTCAGGAGGGGGAATTGAATCCAATGTCCATTCCCCAAGCTGTGGATGATATTGTGACCACATCATTGGCTTT
>Promoter_103
TTATATTGGTTTGACATAAAACCTTTCAAAATCACAGGGGGCATAAGATAACAGTGTTGAGGACAGTGAGGTTTAATTTCACGACCCTGTCACAAAAGGGTGTTTCAGATTCTGATTTTTTTTTTGTTTCATTTGTTCTTGTCTCCAATCTTTTAGCAACCCAACAAGGTTTTGGTCGAAAAGTTTGAAACTTTTGCAATGAATTCCCTTATAAGACAACCTGGTATAGGAATTACTGGTTCTGATTTTG
>Promoter_104
CATTATCTCCACTTATTCTCATAATTCATATATAACAAATAAAAAATAAAGTGTCTTTCATAAATTATCTCATAATTTAGAAAATTCTCTAACAAGTAATACCAATTAATGGATATATGCATGATATTGCATTCTAAATAAATACTAAGAACCCAAAACAAAGTATCATCTCTCACTGAAAACCTAAATCTGATATTACCATGGCTGCATCCACAACAATCCCTGCTATTGCTTGCAATAACAGAACCCA
>Promoter_105
ACTTAAAATACACAAAATTACATGTTATATCCTCCACATATAAATATACAAATGCACCAAAAACATAAAAATATAAGTAATTCATACTCTTTATGTTTTGACAACAAAAAGAAACTCACAAAAGGAAGGGAAGGGGAAAATAAAAGGAAAACAAAAAATATAAAGTAATACATTAAGATGAAAGTGTTGAACATGTAAAGATGGAAACCAAAAATAAATTCACAGAAGGGGCAGACGGGAAGGGGGAAGA
>Promoter_106
TTACACTAACAATGGTGAAAAAAATGAATGAAAGAAACCACTACTCCCCAAGTCCACTTGTTACGGTTGGGCTTTTCTTTAAAGGCCAAATCCAATAAAAAGATGACTAATATGTTATGGGCCTATAAGGACACTCATTGTTTGGATAGGGCACAAAATCCCGAAATTCGAACAAACCAAAAAAAAAAAAAGAATCATTGATGGCGAAACGGAGGAGGGCAGCGTTAGAGGCGGAGGATGCGGATTTCGA
>Promoter_107
AGTCCAGACCAAGACAAGGCCCTACACATGCAACGGTTCACATTTAATATTCATTCACACCAATCCCTATAATAAAGCATAATAAAAAACTTGAAAACACTGTCACAATATTTCCCCATTACACACAAAGAAACATACACACATCTAGAAGAAATAATTAGAGAAGAAAATAAACGAACGAACGAAGCAATTCCTCCAATGAAGTTAATCGGCGACGGCGGATGCGGCGGCCGGAAGAAAGTATTGGTTG
>Promoter_108
ATGCTAACATAGAACATGAGTGTGAAAATATTAAAAGACAACCTTTGGAAATAAAATTAGAAACAAAATTAAATATATGCAAAACCTTTTCCTTCCAACTTCAGTTGTCTAATTTAGAGTCAACCAATACTATTTGTGTTCCTGCGACTCTCTTTTCTTGTTTCTCTCTCTTCTCAACCCAAAAGATAGAAGGAAATAATGGAGGGTGAAGGTGCAGGTTGTGCAGTGTGGCAAGGTGTTATTTTAGGAG
>Promoter_109
TCAAAAAGAATAAAAGGGATTCATCGATTTATAACAAACCCATTTCCCCTTTCTACTTCACGCGCCCTCTCCTTTTTCGATTCTCACTCTCCCCCCCCACATTCTCCGACACCGGAGAGAATCTTCGAAACCTAGGGTTAGGGTTTCCCCTAATTCCCCGATTCTTCACCGCGTTCTGATTCAGAAGAGGATCGATCACCATGGGCGCCAATTCGATTCCGTCAGAAGGTTCTCACGATCTTGACGAGCA
>Promoter_110
TTTCGTTTTATTTTTTTGGTATTATTTATCATAGGTTTTAGAACATTTGTCCATATAATTTGTTATTGTTAATGATGTTTTTTGTAAACACTTGTAACTGTTTCTATATCTTTTAGCGTTTACTGAATCATATTGTATTGTTATGTTCATTGCAGATTTTTATTTTTGCTGTATTGATCTGCCCAGAAATTTGACAGAAGATGGCTTCAAGATTCTGGACACAGGTATTTTACCTAATTTGCATTAATAA
>Promoter_111
TTTGTATGATTCACGCTAAAAGTCCAAAGCGCTCTTGCGTGAAGGGACACATTAGTGCGAGATTCACGTGCATTTGCCAAACATCCTCAAACCTTTTTTTGTTAATTTTTTGTCCTATTTACTATCTACCTGAACCCCACAAGTTTTGTTGCGACTCATAATTAACTTGCTATAAACAAATCATACAGTGCAGGGAAAATGATATTTGAAGAATCTCTTACCTTTAATGGGAGGGAATTGGACACCATAC
>Promoter_112
TTGAATAATTTATTTTGCACGGTTTGATTAGAAGCATACGAAAGCACGAGTTGGTGAGAATTGAGAACTGAGAAAGGCACACACATTCACGACTTCACTGTTTTTTGAATCAGAATTCGAAAACAAACTCAATCAGCGTTTAATCGAATTCAATTTCGAAAATTCCAAATCCGTAAAGTGTTATTCAGAGCCATAAACATGAGACCTGATATCGTTACCGAGGTTAATTCTTCAATTCTCTCTCTCATGA
>Promoter_113
ATTAAACCATTATGATACACCTCTATCATTTATTCATATGTAACCGTCTTTAAATATAATGTATGGGATATTGGAGTTTGAACTTTACCCCTTCCTAAAATGAGCAATGAGTGAGATTAATTAGAGCAGTTTTGTGTGTGTTTGAACATTGTCCTTAATCCACAGAAGCACTTTCACTGTGTTTTCTTTTCTTCATCTAAATGAAACCCATCAACTTCTTTTTAGTAAAGCCTTCACCTTTAACCATTTT
>Promoter_114
TCATGATTCACCCACCACCTTTTTACTCTCATATTGGATTCTTATATGATTATCATTTTTATTTTGATCCAAATAACAATAAAAGAGTAAAAGTCAATCCCAATTATTACTTGAATGAAATCTACAATACCAACAAAAATTTGGGTACCCATTTTTAGATCAAGGAGTGGTCTTTATTGGTTATCAAAGAAAAGAAGATAATGGAGCATGGAACAACAACAACAACAAACCCTTTATTGGAATCTCTTCC
>Promoter_115
TGTTTATATGATTTAACCATTTGTCTCCAGTTTCAACACTATCCTTCGTTTTATATTTGTTTTGCGACCCTTGATCTCGAACTACATTGCCTTACGTGGATTATGCATGTGGTTTAATATTTGTATTGATTGGTTTATTTTTATGTGGGTGTTGTTTTTGCTTAATTGGGATTTGGATGGTGGAAGCAAAAAGAAGAGATGAAATTTGGGTGTGCATTCAGAGAGTATCTGGAAGAAGAGAAGGAGTTGA
>Promoter_116
TATATAAGTATGTTCTTGAGTGAAATGAAATGTGATCAGTGTTTTTTATTATAATGTCTATCTGAAGTGGAAGTATAAGAAAGAGAAGAAACATCTTCAACAACAATAAAAAATCACCTCTTAATCTCAATCTTCATCTCAAACCATTCATTCTCTTCTCTCTTTCTACCACTTCATATATACTTGTCAGTTTCAACCATGTCAAAATTCTCATCATGGATCTCTCGCTTTCGTTCTTCATCTAAGTACT
>Promoter_117
CAATCATTTCATAATATTAAATTACACAATCACCCCCACCAATTCACACTAATAACAAAGCTCCCACTACGATGTGTCATATATTTATATACCCCTCCCTTAGTGCCCCATTCCACAAAATCAAACTTGCAAAATCAAAAACACAAATTAATATAATCATTCAAAATGGGTTCCAACCCTCACGTAGTAGAAGACTGCATGGGTTTCCTCAAACTATTTAGCGACGGTTCCATTTACCGTTCCAACAACA
>Promoter_118
CCCTCCAAAATCAAACTCCAAAATTAACCCTAAAGAAATGAGTAAATGAGTTAAGTTTGAAGGCTTTGGGGGTGAGAGAATTAGAAATTTTTAGTTTATTTACAAAGAGGATAATTTTGATCATTTTTTAGGCAGACATCACTAACGTGTTCTTCATAAAATGAAGTTGACTTGTCCATAATCCTATCTTGTTCATTCCCATGGCTGAATCAACCCGCTACCTCATTGCTAACTCACTCATAGCAAAAAT
>Promoter_119
ATTATGTATAAATGTTTACATTAATAAAAGATAGATTTATATATTACCCAGTTTAAGGATATTCACTTTTATTAATCAAGCTCTGGTGTAACTATTGTACCAACTATATATAGCAATAAAACCTTTCGTCTTTGGTTGAATCATTGACTTATCCAAATTCCTATCTCTTCTTCAGTCTTCACCTCTCTATTGTTCATTCCATGGCTGAATCCTCCTTCTTCTTCACTGCTAACTCACTCATAGCAAAGAT
>Promoter_120
TGGTTCACTAGCCACAAGGGTGATTCCAGGTAGAATCTGGATTCTAAGTTCACTTATAGAAATCATTGTTGGATATTGATCCTCAATGAATTTCCTTTTCTGCTTGTTCACAATGCTATGCATTCAAGAGAAGCACTCACACTTGTAAAATATTGCATCTGACTGAACTTTTCGGGTGATTTGTAAAAGGTTCCAGATATGGAAGGCAAGACTGAAAGTCATATGACATCAGCTGCAGCCTTTGTTGAAG
>Promoter_121
CCATTACACAAACATATTCCTTAAGCTAAGCAAAACTCATTGAATAAACAACAAAATAAACAGAGTGAAATAAACTCACCAACCATACTTCATTGTCATACTTATACTTCTCACTTCACTTTACCCACTTTCCCTAAACTCATAACAAACCTTAAACCTTCACCATTGTCTCTTCTTCCTTACAGCACCATCTTCATTATGGGTTCCTCTATCTCCATCTTCATCTTTGTTCTTCTAACTCTCTTACCAT
>Promoter_122
ATAGTGTTTTTGTCTTTTTGATAGATCTTTTCATTTCTAGTGCTAAAGCAAGGAGTTGTGATGCATGTGAGCCAAAACATTATGCAGACATTTACCCTCCTCAAACCTCACTAAGTGGGAGCCTCGTGCACTTGGTCGCCTTTTTTTTATTTCTTACAGCTTATCATCCCTCAATTTTACTTTGTGTAACAGTTTATAGCATGATGGAATCTGAAAATGGGGTTGTTGTGGAGGAAGAGAAACATGTTAT
>Promoter_123
TTGGTATTGACTGCTAGTGTAAGATGGGAAACAATTGTGTTGGATCAAGAAGCTCCAAAGATGGACTATTTCCTTATATTCTTCCAAGGTCATTCTGGTTGTCACAAAGTACCAACTCAATTTCCAATGTAATCTCACCTATGACTAAAATTCCAAATCAAAATGCTCTAAACATTGTTCAACAAAAACCTCCAGAGATAATGAAAATTCATAACAAGGATATGAAGCATGAAGAGGACAAAGATTCTAA
>Promoter_124
AATCTTTTATTTTTCTTATATATTCAATAATTTAATAATAATAATGATAATAATGTATTGGGGTACCCAATTCAATATTTTGATTTGGGTGTCTGTTATTTCTCTCTAATTTCATGTACTTGTTAGTTTATTTCCATCTGAAGAAATATACCATGTTCTGTATTTCATTGTAGGGTGTGAATGGTTGGATATTGAGATCTATGCTCTTTGTTGTTTGGAATTTCACCCAATTTTCCCTTATTAAAACCAT
>Promoter_125
ATTTGACCCAAAGAATATGAGTGGAAGTTATAGAAGTGAGAGATGATTGATGTCATTATGATATGACCCGTTTTCCCGATAAGCTCCGTTTATCTTCCTCCGTGACCCGTTTTCTCTCTCTTCTTTCTCTCTCCACTCTTCGTCTCTTCAAGTCCCTTTCACGTTTCTTACTCTCTCAAACCCTTCAACCTTTTCTCTCAATGGATAATCTCTTCGCCGATAACGATTACTTCAACGACGGCGACGGCGA
>Promoter_126
TATAACTTTTGACAATATTTAATGTCACTTTGATTTTTTTAAATATATAAGTATATCATAAAATATAGTAAATAATATATATACATATATATAAAAACACCCAATTCCATTTGCTCATTCTTATTCTCTTCTCATTCACATCAACCTCTACTCCTATTCATTCCTGAATATCTCACAAAACCCTTATAGAGATCATTAGAATGAAGAATTTGCTCTCTGGTTCCTTCTCTGGCTTCCAATCCTCTCAAGA
>Promoter_127
CTGTAATCTGTTAAATCATTAACCCATAATTTAAAACAATGTTTAATATCTAACAACATAACGCGTTTGTTTTCTTCTTCCTTCAACCCTTCATCGTGCATCACACTATTACAAACCCTCTTCAACACTTCATTATTTAATTATTAACTATAATTTAATTTCACTTAAATTCCCAAAACCAAAACCCAAAACTCGAAACAATGAATGACCTATTATCAACCTCATTTCCTCACGGCCAACCTTCGCCGGA
>Promoter_128
TAAACTTGTGCGTGATAATTTGACTTTCCCATATTTTGAACACGCATATGCATATAAATAATAAGACCCTCTTCCCATTCAACTCTCAAACTATCAAAGCATATTCAAACCATTACACTAGCTCCTCCAATATTCTCAACCCTTTTCCATCTTCTTCTTCTTCTTATCATAGCCTTAACTTACGTTCTTGATCATTCAATATGATGAACATGAGTGATGAAATTGATGTTCCACCATTCTTTCTATGCCC
>Promoter_129
AATCAACATAATCATTATATTTCTTAATAGACATACTTTTATAATGAGAGATATATAGATAATATTTTTTTGTGTTTGGAGATGTAGGTTTAGGGTATGTATATGTAAATGTTTGATGTGAAATATGAAAGGGTATAGGCCAACTAACATACTAGTCTTTTTTCAGTGAAGTAACAAACACATTCTTTTACTCAAAATCGATGGGGACATACTATCATGGTAATTCTGAAATCCAAGGTGCTAGTGCTGA
>Promoter_130
CTCATGTATGATAGAGATTAAAAAAATTCTTGGCTGGACAAAGCATCTATGATTTTGTCCCTATAAATATCACTCTTCAAATTCAATTTTCCCTCAAGCTTCTCAGCCTTACATTCTCTCCCTCTACTTTTGTACTTTGGTATATAGCAAAATACAATACTCATTTTCACATAGCTGTTCTTCACTCTATAGATAGCTATGGATATTGAGTCAACAACTCAAGGTAACAAGGTTGGATGTTTTGCTCACT
>Promoter_131
AAAAAAAACTCTCATAATCCCCTTCATATTCCATATATCTCTATTCCTTTGTTCTTCATTATCTTCTCCTTAACCAAACTTCGCATTCTCCAAAAAAAAAAAACAAAAAAACAAAAACCAAACCACTTTTGCTTCATGGGTTATTAGTTTGTTATCGAGTTTCGGCTTTGGGTGTAGGGTTTGGAGTTTAGTGTTCGGATATGGAACCTTCTACCTCATCCAATGCGTTCTCGTTCCTCTCTAAGGGTTG
>Promoter_132
GCACAAGTATGCTATCATGTGAAAACTGTTATAATCAAGTAGAAATGTGTATTATTAAGTGTCATGTAGAATCAACTTCTATTATTTTACTAATATTGTTATTGTTCTGTCTTAATTTATCACACTTTCTGAGGAGAACAAGTACAACATTTTCAGCATTTGTTTTGTATGCTTTTTTAAATTGATACGTAGGTACTACAATGACAAAGGGGAAGGATACAACATCAAGTTCTACTCAACCTAATAGAGA
>Promoter_133
ATGCCATCACATATAGTAGAAGAATAGATTAATTCTTTATACAAAAGGTGAAGTACTCATAAAAAAGCCACATCACTAATCAAACCCAAAAGTCTCATTTCATCATTTCTTCTATTCCTTCTCCAACACTCTCTCACTCCATTTAGCAACTACATCCTCTTCTCTCTCTCACATGAACCCTTCAACTCATCAACCACCATGCACCACCGTCACCTCCTCCTCTTCCTCCTCCTTCTCCTCCCATCTCTTT
>Promoter_134
GGCATCTCTGACTATAGAAGAAGAACTTGAAGCTGATTTCTAATGGTGGCGTAACCGCTCTTTATGTTGTTTAAGACCTTAAATAATGTGATTTTTGTTATTGGGCCGTGAGTGCAGAAACGAGGCCCAATAAGAATTGTACGAAAAGAATTTAGTGAGAAGGAACTTACTTCTCTCTATTGTTGGCGAAAACAGCGCAAATGCAACAGACTCCGCAATTCACGGCGGCGGCGGCTATCTCAACCTCCAC
>Promoter_135
CGGTTACGCCACCATTAGAAATCAGCTTCAAGTTCTTCTTCTATAGTCAGAGATGCCTCGTGCTAAACCTAACGCGAAGAAACAGAAACAACGTGGTGTGGACTTCAAGGTTTTACTTCTAATTCATTCTACTATTCTATACTCGTTTTGTTTTTCCTTGAAGTTTTTTTATAATGCTTATTGTTTCAATTTTTTTTGTTTCAGAAAATAAGGAGAAAGATTGGGAGGAAACTTCCACCGCCTAACAACA
>Promoter_136
GAAGTGTTCTTTTCTACCCTTCACCTATCTTTTTTCTTCATAATAAGCATCCTATTTTTGTTCAAGTTCTCAAGAAGAACCATATCCAAACTCAATCTACCTCCCTCCCCACCAAAATTACCAATCATTGGCCATCTTCATCTTCTAGGCTCACTGCCACACCGATCTCTTCAAAAACTCTCACACAACTATGGTGATATGATGTTTTTGCAACTTGGGCAGATGCAAACTCCAACTCTAGTGGTTTCAT
>Promoter_137
TTGTATGGATGTAATGATGTTGGTTTTGGACTTTATGGAGAAAATTGGAGAAACAAAAGAAAAATATTAGTCCTTAAACTTCTTAGCTCTAAAAGGGTGCAATCATTTTCTCATATAAGAGAAGAAGAAGTTGAAGAGTGGATTAAAAAACTACGTGAAGCAAGTTTGAGTGATGCATGTTCGGTGAATATAAGTGATATGTTTATGTCTATATCAAACAATATTGTTTGCAAATGTGCTCTTGGACGCA
>Promoter_138
TTAAAAAAAGAAATCTTGTTCCCAAAGACATAAACACTCTATATAAGCTTCTCTTCGTTTCTAAAAGAGTTTATAGCGGCTAACCGGAACGCTTCATATTCCTCACACTTTTCCATAATCTGGTTAAAATCTCTGTGCTCTGTTTAGGGTTTCGTCTCTTTTGCCGTTAACTGCTTTCCTTTTCAATCGATCTGACAAATATGGACTCTACTTTAGTGATCAAGGTTCAATTATTGAATTTCCTTGTTTT
>Promoter_139
TCTAGTGGTACTATTAACAATCACCATGTTACAAAGGAATGAAACCATTGTACTTACTCTTTAGGATGTCTCTCCTGCATTTTTAATCCATTCTTTCTAATAATCAAATAAAAAAATCAAAGCAATCACTATTTCCAAACATCAATTCTCACCAATCCATATCCATAACATACATATTTGCTCTTACAATTTCCTCCACCATGGATCCAAATCCAGGAACGTTCCCTATTCTGTCCTATGTCATGTCCCG
>Promoter_140
TGTTTCTTCCTCTTTTTCCATATAAATTAATTTCATTCCTTCTACTATAAAACCCAGACCACGTCCACATATTATTAACGGTGCAAAAGTTAAGGTTATCATTTCACAACCACCACTAAAACATAGTCATAACATCATCAAAATCAATCTACAGTTTCAATTTGTGTCACTTGAATTTGACAGTTATTTAAAATGGGCATGAAGGAGAGTCCTACAGCTACTGCGACCACACTTCCACCGTTGATCCTCC
>Promoter_141
TAAGGATCCATGGAAAAGCAAACACAGAATCTAAAGTGTTACAACTTTCAGTTTCACTTATCTATTATACTTTTCTTTTCTACTTTGCTATCATATAAATCATATAAATAGACATGAAAAGATTGGGTTTTGGAATGCATTGATGTAAATGGCTGTTACATACTGTAACCTCACTCAAGCTTTTGGTTTCAACAAACACAATGAGTATCTTCAGAAGCATAGCTACTTCAAAAGGCAAGGTTCATCTTCT
>Promoter_142
TAAACATTCCCTTCAGAAATCCAAAAGTGCAAAATTAACATTGAGAATGGTGTATTTATTAGAATAACATTAGTATTTTTAGTTTTCCAACATTGACTTTGCACTTTTATCTCCTTAGGGCAACTTTTAGAACCTTATTATTATTATTTTGAATATTATATTGTTTTAAGCTCATTTCCTTTCATTGATAGACACTACATGGTGATCAAAATAGAGCAATATCCTTCTTTTGGAGTTTGTCATATTGGAG
>Promoter_143
TATTTTACTTCTCATCTTTAGTATTATCGTAGTTCACTCATTCTTTCAATTGAAAATAGCTGGGCTAAAGTGTGGTTTTATATTTATTATATATTATTGATGGTGGATCGGATATATTGATGAAATTGACACTCCTATCGGAGTTTAAAATTGAATTGATTTATGCCTCTTGTGATTTTGGCAGGGAAGTGATTCAGGATGTTTCAAAGATGGAGCAAGGCTATTACTCATGTCTCAAAAATTGGGTCTC
>Promoter_144
CATGTCATCATTTTCACCAAATCTAAAAATACAAAGTCTAGTACCTTCAATATTTGACACGTTTCAAATAAGCCATAAAGAGTAAGGAAGAGTAAGACAATTAGAAGAAGAAAGCTTTTTCCTTCAACATTGAGCTTGAAGAGGCAGAGCTACATATATTGGTTACTTCACTTCATTATCAACTTCTCTAATGGAGTAATGGCTTCAACCACTGCTAAGGTTAGCCAAGAATCCAAGAAGAACATTAGTT
>Promoter_145
ATTAAGCTGGAGTTTGTAATTTCCTTTTTCTTTCCTTTGTTCCTAAGAGAAGCAACAAGTTACTGAATTTCTCATAGAGCACCATCACATTTCCTGGTACATATTTTCAGATACACTTTTTTCATCTTTACAGCTTAAAGGGTCTCATATTTAGCATTGATGATTGGTTTCACTACTCTTTAGGTTGTTTATTCTGTTGGATGGTTAAGAGTGATAGCTCTTGGCCTCGCCCACAGCATGTGGCTTGGCA
>Promoter_146
GGAAACCATACCGCTTCTAGATTCTCCACACGCTAAAAATTTAATCTTGTAGAGTTTTTATTGATTTATCTATTTTTTTTGTTAATTTAATCATCTTCACTTTTCTGCATCTGGGTCATTTTCAATTTACTCTTGTAGCTTTAAACTCTCTTAAGAACATTATTTGAAGTTTCTGACAAGGGTCTTGCTTAGTTGACCATGAAATTAATGGAATTAGGTCGTGAATATAATAAGGCTAGGAAATGGAGCA
>Promoter_147
GGAACTCAATCCTTGATTACAGCTTTACCGATTCAAATGGATTTCATTATACATATATAACCTATTTAGTGAAGTGAAATTATTGATTATTATTGTTATTATTTTATATTTTGGGTTTATTTACTTAATGTGGTGGTGATTAGATTGCAATCCTTTTGAATTTTCAGGGTGTTATAATTGTGATCCACAAGGGAAATTAGATGGGGAGTGTTACTGAAGGGAAGTTAAAGTTTTGTATTGACAGAGGGGG
>Promoter_148
AACTATCCCTGCCAACTTGTTTTTTCCGCAGATTACTATAACCATTTTATCACTCTCTTAAACACATTAATGTGACCTATCTCCATATACAAAATGACCAAACTACCCTCGCATCGAAACCCTTCCTTATTCTTATCTTGAAGAACTAAAATCCCACAGCCCCGTCTTTTTCGTCAAGTCGCACCCAAACAACCACCGCCATGGAAGGTGGCGGAAGCAGAGCCGAAGCCGAGCGGTGGCTCTACACAGC
>Promoter_149
TTCACGCCTTTTTTCATATTTTCTAGGGTTTTCTTCTTTTTCAGATTAAATTTTGCTATTGTTAACTTTGTCGTCATTCTCAATTTTGGAATTTGACCCATTTTAGTTATGTTTAGGAGACACCAATGGAATACTATAGCCAATTACATCCAATATACTGTAGTTTGAAGTTTAACTCTGTTTGGTTTGTGGTTTAGTGAATGATGCATAGTTTGATTGTGAAGCTTTGTATAAAACTTGTTAAGGTTTT
>Promoter_150
GTTCACGCTTTCTTTCTTCCCTCACTCCTTCATTCCTATATAAAAACTTATATACATTTCCCGGCCACATTCCAAAACCCCAACCTTTCATGTCATTCACCGTTCCCACTTCTCACTTCTTTCCCTTAATAATTCTTCATCTATCTTCCGTTCTTTCTTTCTTCTCTTCGCTCTGTTTTTCTTTTCTTCTTCAGAGGTAAATGGTGTTACCCGCTTTGGCCGAAGACAGAGGTCAAATTCCGGCGCCGGC
>Promoter_151
GCGTGAGACACGAACATAGACTGCTTAGAAGTGGAGGCTGGCACTGCTCTGTTCTGTTGAGTTCTCTCATTTGAATAGCAAGGTGTGTTTATTTGTTTTTTACTTATTCAATTCGTGAAATGTGTGAATAGCATATTGATACAAATGATGAATTGAAATGAGTATGTTTAGATTTTTGATAACTAGAGAAGAAGAAGAAGATGGAATATGTGAGCCCAGAAGGACTTCGATTGGATGGTCGAAGACCTAT
>Promoter_152
CTTGGTAAAAATCTATGTCGGAGCATGCATTTATCATGATCAGCCTGTGATTATTTCTCTTAGAATAAATTTCTCATCCAGTGAACCTAGATGCTTCCAAACTAACTGTCACACAAAAGTTTCCAAGAAAACAAAAAACGAAGGAAAATATTTTATTCTCTTAATTTTAGTTTCTTTTCCTAGATTGTTAGCTTCAGAAAATGTCAAGAGACGGCGAGGAAGTGGAAGAGACCGTGCCGATAATTACTCC
>Promoter_153
GACATAGAATTCCCATTATTTATTATTAGGATATATTTATTATTAGGATTAGGATATGGTGCATTATTGGCGATCCAACTCGGACACCACAATTCCCGTTACTCTCGTTTATGATTTGATCAATATCAATCCATTTCCAAAACATTGAGGAAGAGTAGTTCGTAATCATTAATCGGAGATCGAAGAAGGAGGAGGGAGATGGAGAAGACCCAAAACGGAGGAGCAGCGAAGGAAGAAGGTGGTGGTGATG
>Promoter_154
GATTGTGATATGGTTGAGAAAAGTCTAAGTTCTTATCAACAATGGGATTTGTTTTGACTTTTCTGCTAAATTGAGTCACGGACTTACATTATGGAGATTGGACTCACTACATTATAAAATCATATCCTATGTGTCATGCTGAATACCACAAAATTCCTTGCATCCAATTGATTACTTACTGAAGTAATAACCAAACCAAAATGGTGTCACAAACAGTAGAACTCCTAAAGAATGAGATTCCTCTGGAGCA
>Promoter_155
CTTTCATTAAAGTTGCTTATTTTTCCCCCTACTTGTCATTACACCATGTTGCTTCCAAACAATTTCCAACTAGACATTATCTATGGCCTGCTTGTTGACTTCATACGTCAAGGCAAAAATCTCCTTGTTAAAAATCTTTTCATTTGATATTATCACTACATACAATCTATCTTACATTTTAATTTTGTGAGTTACAAGATGGCAGAGGCAATCCTTGAAGTTGTGCTTGAGAATTTAAGCTCACTCATTC
>Promoter_156
GATTGTGATATGGTTGAGAAAAGTCTAAGTTCTTATCAACAATGGGATTTGTTTTGACTTTTCTGCTAAATTGAGTCACGGACTTACATTATGGAGATTGGACTCACTACATTATAAAATCATATCCTATGTGTCATGCTGAATACCACAAAATTCCTTGCATCCAATTGATTACTTACTGAAGTAATAACCAAACCAAAATGGTGTCACAAACAGTAGAACTCCTAAAGAATGAGATTCCTCTGGAGCA
>Promoter_157
CTTTCATTAAAGTTGCTTATTTTTCCCCCTACTTGTCATTACACCATGTTGCTTCCAAACAATTTCCAACTAGACATTATCTATGGCCTGCTTGTTGACTTCATACGTCAAGGCAAAAATCTCCTTGTTAAAAATCTTTTCATTTGATATTATCACTACATACAATCTATCTTACATTTTAATTTTGTGAGTTACAAGATGGCAGAGGCAATCCTTGAAGTTGTGCTTGAGAATTTAAGCTCACTCATTC
>Promoter_158
CTGAATAAGTCAAAACAAGTTTTCTAAAAAAGCTATAAACAATATTAAAGTGACCATCCTGCTACTGTACTGGTTTCCACATGCTATCTCTACTCCCAAATTTGATATCTCTACCTTATGGAACACTTAATAGTGAATCGCATAGTCCTCTATAAACCCTAATCCTTCCTTCCCCTTCCACCGGTGACCGATTCCTTCATGGCGGACGAGTCGGTTTCACCTCCGCCGTCTCCGGCCGCTCCTTCTTCCT
>Promoter_159
ATTGTTTATCTAAGTAAAATTTTAAAATAACCATATTCGTAAAAATTATAAGGTTGATACAATTATCCTGGGAACCTTAAGGACTCTCCATCACTATATATCCCTCCATCTTTTTCTCATTTCCTCACAACACAAGCAACTCACAAATTTTATTATTTCTACCTCTCTTTTTAGCAACACTGTCTGTAAAACAGAGAAATGAATTATAGGTTCTCCTTTTTCTTCTTCACCTTTCTACTTCTCAATTCTT
>Promoter_160
TAATCATATTCAAAAGTAGTACAAATTATTTGGCTGATACAACTATCCATACCACCTTACGGATTCTCCATCACTATATATACAAAATAATTTCTATCCACTCTCCATCTTTTTCCCATTTTCTCACATCACAAACAACTCATATTTTTTTATTATTTCTACCTCTGTTTTCAGCAGCATTGTCTGTAAAATAGAGAAATGAGTTATAGGTTCTCATTTTTCTTCTTCACCTTTCTACTTCTCCATTCTT
>Promoter_161
CATGAGAGGAATGCAAGAATAGTCCAAACTCCAAAGGTCTCATTTGATAACCTACCTCTACCAAACATGTCATCACATACAACAATATACACTCAACTTGGTTGTTACAACTTCCATTTCTTCTTGACTTGAACAATTCCCCCTTAAAATTTAGCCTTCTTAAGCTCACTTTTCTCACATAGAATAATCAAAACCACACAATGGCTTCATGCTTGAAACCACCTAGCAATGAAGATGACTCTGTAATACT
>Promoter_162
ACTTCCACGAAAATCTCGAATGAACCAACGCTAAAGTAACACGTCCTCATGGACGACTATTTCTAAGGTTTAGACTTTAAATGGTTGAATAAATTGACCATTTCGTCACAAAAGCATAATCTGATATCCTTTGGCTTATTATCTTTCTCTAAGACACATCGCCGCCGCCTTTGCCCTCTCTTTGCCTTTGTGTCAACCATGGCTCGCCGTAGCTCCGGTGGTAACTTCTCTATCCATGTTCTTTTTTCTT
>Promoter_163
GTTGTAATAATAAAATAATAAAACGTGACCCTTTTCCTAACCCTCTCAAACCTTATAAAAACACCTACGCTACCATTTCCTCAAACTCATATTAAACATCTGTACCCAAAAAAAACTCATATTATACATACATATGAAGAGCTAAAAGAATAAATAAAAAGAAAACAGAAATAAAAACCTTTGTGGTTCAAAGGGGCAACATGAGCAACATACGTGGGAAAAGGTTTGCAGTGTTGTTGTGTGCAGAGGA
>Promoter_164
ACCCTTTGTCACAATTTTACATTAACTGCCCCATGTTCCTTAACTTCCATACATTTTTTGTACTAATTGTAGAGTAACTCCATAGCAAGATCATGTGTATAAGATCCCCCACTCCCAACACCACAAAGTTCAATACAATCCACAATTATCTTTCCACTGCTTTCATATTTTTGTTCTTCTGTACTCTTAAGTATCAGCATGACAATCATGTCAAACTCACAACAAAGCAAACATGTTGCAGTCTTTGCTT
>Promoter_165
AAATGTTGTATCAACATTGTAAAAAACTTTAGTATCAACAGCAGATAGATCTTAACATCTATTGCTTAAAACATAGCTATCTATTCACATAACAGTGATAACACCATACTATAGGGTTTAGCATCCTACTTAACCAAGCGCCGCATTCCTCATATTCAGGGTCCGAATTTACTTTTTGCTTTCACCACTCGAATCCAAATATGTCTATCACCCAAAACCTCACTGCCACTTCAATCTCTTCTTCTTCCTC
>Promoter_166
CTTTTCTATTCTCCTCCCAAGTCCTCACTCATTTCTCATTCATTTCCAATTTAATTTCCCAATAAAATAAACCACATGCTCCTGGTACTGTTCCCCCTCCTCGTATCTGAAAAAAAATGGAGGTGCTAGATCTGTGGTGGTTATGTTTGCTTTAACTATTAATATAAATTTATAAACCTAGAGAGATATTAAGTTAGAGAATGACGGTGGAGTATTCGTGCTGTGAAACAGAGTTCTTTGTACACATACT
>Promoter_167
CATATTTTTTACTCTTTGGTAAACCATGAGTCAACTCCTTATCAACTATTTAATATATAAAATAATAATAAAATGAGTAATATAATAAAATTTTAATAAAGAAATATATTACTAAGCAACTAAGAATTGGTACTTATGATTATAAATAAAGATTGGAACTAAATGGAAGAAGTAAAAGCGAGAAGAAAAGTGAAGAGAATGGGAGGGAGGACTGAATTGGCTGAAGATTTAGTGGAAAATATATTGGTGA
>Promoter_168
TTGTAAATGTGCACCATTTTGTATTTTTGTTTTACCCACCAAGATGCTATGTTATGAGTTCCTACTTATCCCTATATAAAGGCCACATAGCTATTCAGCTATGCACAATTGCACACATATATACTCCTTACTGTTGCATTATAAAACTCTCAAAAGCAAATGAGGATCCACATTATTATATGCTTTATTCTCACCACCATGCCTTTCAATCCTTCTAATGCAAAACCAACACAACCCATTTCAGATATCC
>Promoter_169
TTGAAAGATTTTAAAGAATTTGAGAAAACAAAACAGACTTTGTCCAAAATCTTCTTTTCCAATCCCTCTAAAACAATACCCCCAAATTGTGGATTTCACTAAACTAAAAGTGGAAGCTGGAAAAAGTGAGGGCTAGTTTCGGAATTCTGTCTAATTTGAAAAGAAAAAAGGCGCACACATCGTGCTTCCTCAACCCATACATGGCTTCCCGAAACCAGAACAAGCCTCCTCACAATGTAAGTATCTTCTC
>Promoter_170
TTGTCACTTTTTAAATGCAAACAACTGCAATGGAAGACAAGTTTGTGAATGAAAGCAAGTGGCATATTCTAGAACAATCTATATCCTTCCTTCTGCAACGAGAAAGAACTTGTCATCACTAACATATCATTACCCATTTCTTAAAGCTAAACAAACTCACTCAATTCTCCATTCATCTCAATTCTCCTCAAAAATAAAATGTCAGCATACAAATGGAAAAGCTTCGAGGAGAACGAGGATCGTCCCATGA
>Promoter_171
CCAATCGTGTTCTTTCTTGTTCTTGTTGGTTCCTTCTTGCTATCGATTCCCACTCGTGGGTTTTCCCTCATCATTTCTCTTTCTTATACTCACGAATCCCAAACCTTCATCAACTAAACTTACCGAGTACTCTGAAATTTAGTATCTGAGATAACGATCTCTTTTTTTCTTTTTCTTTTTGTTTTGGTGAGAGAGACAATGTCGAAGAAGAAAGTGAGTGGTAGCACCATGACGCTGAAGGACTTCCATG
>Promoter_172
ATAGTTTTTATATGATTAGACCACCATATTATAGTTAATGGGCTCTCATGATGTGTCAACCAAGGCTGCTCCAAGTCCAATCTTCTGTTATAGTTTATAGGTTATCGTAGCCATACCCATTACACCTCGTTCCTCTTTTCTGTTCCGCCTCCCTCTTATTCACTCAGTCGAGAACTCAAAAAAAAAAAAACATCAACACTATGTATCGCGTTCTCCACCGCAACTTGTGTACCTTAATACAACCCACCGC
>Promoter_173
TAATTCAAATGACATTTTTATAATATAAAGAACGAAATTAGGGATTAAATTGAGGGTATTTACGGTGAAATGAAAGGAAGCAACGGCGTTGGTAGTAGCACACTCCTACTTAAAGCAGTTAGGTTCGGTTCCAAAAACCTCAAAACCCCTCTCTTTTTTCTGAACCCTTCAAACTTGAAACTTCAAAATTGAGGTTTGAAATGGATACTCATCTTCCCGACCACTTCAAATGCCCAATATCACTTGAAAT
>Promoter_174
TATTTTTTATTTTTTCTGTTTCAAATTTGGGGCAAAGCCATATTTTCAAGACTGACAGTCTCAGACTACAGGTCAACTTGCACTGATTTGCTGTCCAACTAAAACCAATGAATTGTCTTAGACAAGAAGAAACAAAGTCCATGAAGTAGTTATATTTCTACTCATACAAACACAAACAAAGCCTCCCACTTTTTTCAAGCATGGGATGTGTCACTAGCCTCCTCAACACCTTCCTCTTTTGCTTCTCAAC
>Promoter_175
TAGCACACAAAGTTGTCTTTCAAAATTACAACGTAGTGGTCGGTATTCATATAAATGCTCTGTTTTTTGTTGTTCTGCATGCAAGGTGGTAATGGTAAAGTAGAAATCTCAATATCCATGAGACCATGACCATAGTATCTGACAGTTAAAATCTACAATCAAAACAAACAATCACTATTGCACGCTCTCTCTCTCTGAAAATGCAGCTAATGAAAGCTCTTTTGAAGAACACAAACAATCCCAAACTCGC
>Promoter_176
ACCTAAACTGGTCAAATCATTTCGCTCTGTTTTCCAATCTTTGACCATGCACAACAACAATGTCAAATAACAGCAGCGGCATTGGACGGAGTTGAACCTTCTTTTTTTAATAGTTTTCACTCATTTTTCATCATCATTATTATTTTTCCTAATTCTCATACTTCCTCTCTCTCCCTCTCTCTCTCTGCAATCAAGAGGCTATGAAAATAATCAACCGATACAAAGATACTCTTGTTCTGTTCTCTTTCTT
>Promoter_177
TCATAAATGTGTCCACACACGTCATCAACAACAGCAACAAAATACTCGTCCTTATCTTATCCAACTTTGTTTTTTAGTTATTTGTTTTTCACTTTCCTTCTTGAAAACCCATAAAAGCAAACCTCAAAGGGTGTCATAAAAAACCAAACTTTTCACTTTGTTATAGCAAAAAGGAAGGAACTTTGGTGCTAAGAATAAATGGGGGATTTGGAAAAGCAAGAGAGGGTGGTTATGATGGTGGAGGAGGAAG
>Promoter_178
TTTGACTTGCTAATAATTACGAGAATATGCCATTCTCATTGTTTTTTCTTCCTAATAAATACAACACAGACTTTGGGCCTGAAAACAGAAAAAACCCTTTCTATTCCTCTGCAGAAAATACGTATTTTTTCTGTGCCTAGGTTTCACTTTTCCCATCAAAATTTCCCAATTCTCTCATCATAGAAAAATTGAATTGCAATGGGGAAAAAATCAGCGGCGACGGAGGAGGAAGAGGCATTGCCGGACCACC
>Promoter_179
TTTTCTGCACAGCAAAAACAGTTAACGTCACAAAAAGCCGTGGACACGAAACCTCATTCTCCATCGTATTTAATAATCTCTCTCACATCCGCGTTTGCAACACTCAAGGGAAAAAAGTCATCGTCGTCGTTTACTTATTCCTTCTCTTGAACTCTGAACCTTTATTCTTCTTCTTCTTCTTCTTCCTCTCAAAACGACATGGACGTTGCTGATCCCAAACCTCACTCCGAACCCAAGGTCTGGAATTTCT
>Promoter_180
CTTTTTTATTTCCAAAATTTTAGGGAAAAAAACTACTATAATTGACAAGTGAAGGGATGAAGAGTAAAGAAAATATCGTCTCTCAGCTTTGTATATAAACACTAGTGAGCCCAATCATAAACTCCATTCCTTTGTATTTGCTCTTCTTCTTCTTCTTCTTCTTCCTTTTCTGTTCCTTTGTTTTCATATTGAACACAAAAATGCCTGCAGTTGGAGGAATAGGTGTTAGAAATAGTGGGAAGGAGTACCC
>Promoter_181
CATATTATCGAATTTTTAAATTTTGCCGTTCAAAACAAACTACAAATTAATTTGAAAGAAATGCACCTATGAAGTAAATATGCTAATATAAATATGTGAACTACTTGCACATCATTACCAAACCATTTCTCTTGATCAATCTATAAACCTTCTTAAGGAGAATGGAGACATTTTCTTTTCTTCTTTATACTATAACCATCATGTTGTCTATCCTACAGGCAACATCAAATTCAACCAATGAAAATTTTCT
>Promoter_182
AGATTTATTAATGTTCCTGTAAGGTAATGTTTATATTGAAGTAATAAAATAAACAAAAGGGAGCAATGGATCTAGATCATTGACTATAGGTTTTAATTCTAGATCAATAAAATCTTGGATTTATTTGCTTTGATTTGATTCTATATATAAGTAGCATGTAGAAATAACTTGATTTTCATCTTTAATCAGGGATTACCGATATGGAGATTCACTTTCTCCAAGTGAAATTCTATTCAATTGGAGTTTACTT
>Promoter_183
AGCTAAACACGAGTACACGACATGTCACATGATTCATCTTCGACTAAAAGCCTCAGCACTTGTTGTATATGTCACTTTATTCCACAGTGAATCGTCACACACAAAAACGCCGTCGTTTTGTACCAACCATAATCTCTAAACCCTAGCTGATTCTCGCACTCGTAGATTTTCCAAAAAAATCGATTTTCTCACTTCGCACCATGTCCTCAGAGGACATAGAAAACGGTCTCAACTCACCGCTCGTATTCCA
>Promoter_184
TTTGAGCTCTTTTAGCAATAAAGGTTAGATCAACCCATATTATTGGCGGGACAAAGGTGGGCCGAGCAGGGTCGGCCCGACCCATATTGTCACCCCTAAGCGGAGTGGCACATTTTGTGTGATGCTCCCATGGAGAACTCCCTCTTGCAAAAGTTACATGAGAAAGACTTTGCCTCATAATACTAGAACATGAACCAACCATGTTATTGTTACCTGTTGGGTTGAATAAGTCAAGTTCAACCTTTGAATC
>Promoter_185
GTTCTCTGATTCGTTCCACCTTCAAATCTAACCGTTGCAACTAAATAACCCTTTTTTTGTTCGGTTCTAGAATGAGCTAACTTTGAAGTTGGGTTTCTAAGTTTCAACCGTTTCGTTTTTACTCAGTAAATTCGGAGTCTTTTACCCTCTTGTGTTGTTTTTCTGAACTCAATTTCATATGGGTATGCAGAGTTAGAAAAATGCTTGCATTTTCAAACATGAGAACTATTTTTTTCTGCTTGTTATTTTT
>Promoter_186
GCCCAATGACAAAATCAAGTTACTTAACACGACAGCGTTTAACACACAAACGAAACAAATAACAAAATGAATAAGGGAATCACCCAAATCTAATCCCTTACAAGTGTTGAAGTAATTTAAGAACAGTGTGGACGAATTTGTAGCAGTAACTAACCAAAATCGCCACACAATCATTTCATTCATCAAGATATAGAAAAGATGGGTGCTCCTGACAGAAGAACCAGAAATCAATCGATAGCGTTAGCACTTA
>Promoter_187
TGTGACTTTCAAGTTTTGTTTCCTTTATGTTTTTTTCTTCTATTCTCTCTTCATTTATATACCCTCTTTTATTTATTGCAACTGCGTTTATTATTGCATTGTGCATGTAAAAAACATAGCTTCCTTCCTCATTTACTAACATAAGAAAGAGGAAAAGGAGGTAGTGTTATTAATTCTTGTGTTTATTAAGATCAACCCATGGCTTCTTCTTCTACTTGGTCATCTTCTAATTGGGTCATGGAAAGTGGTG
>Promoter_188
GTGTAAATGGAACACTTTACTTTCTCCTCATTGGTATTATTTCCTGCTCCCTAATTAGGCAGCAACACCAACGTAGAAGCTTACCTAGAAACTTTGCTATTTCTAACAAGTACTATATATATAATATAAGTATAGGAACACAACTATAGTTTCATAAGTGTTTAAACCTATATGGAAATTGATAAATATCTATAAACCATGGAACATGTTATTACTTCTATTCACCATGCTTGTGCATTAGCTCAAAGCC
>Promoter_189
ATTTATATAATTTTTATTCCTTAGTAAACATTTTTCACATTTTTCTATATATATTATCGAGAGAATGTATTTGATTATTGATAGGTACATACTACATTCTCCGACATTTGATTTCGTCTAAAGAGATATTCGCTGTGAAGTGCATCTTTTTCTCGTCCTAGGGTTCGCTTTCATCATCGTAGAGATTTGATTTGAGAAATGGCCGGTTTACCTGCGAAGCTTCGTCTTCAACCCTCCGTCGTCAAATCCG
>Promoter_190
TGGTTCCTTTCAGTGCCAACAGAACCGCAGCCACAAGAGAAGAACGAAGAAGTAGCAGCAACACCATTCTGGTAACTTCTCTCACTCTTTCCCCCTTCATTCTTCAATTCACTTTCTTATTTTTCATTCTTCTATTGTTTTTATGGCTTTTAATTGATTTGGTTATTCAGGAGGAAGAGAATAGGGTTGTGTGGTTCGATGGAGAAGGAGTTATTGGAATTGTATGAATCGGCCAAGAAGGCAGCTGATG
>Promoter_191
ACTACTTTTCCATGATTAACTAAGCACTTGTTTAACAATAATCCAATCTAAAATTTCCCCACTACTTATTTTTTACAGAAGTGAGAGCATTGGAAGAGCTTTGTTGCTGGAATTTGGTATTTGACTTTCACATCTTCTGTGCAAACTTTGTGGCAAAAATCCAAACTTTGGATTGTAATTAATTACATATTTGGAGCAATATGTCTGGTGATTTCGTTTCCAAATTTCGGCTAGTTAAATGTCCAAAATG
>Promoter_192
ATAATGATTAAATATTAAAATATATAATATAATAACAGTGTATAAAACTCATACATGTGTTAAATATGTACATATTTTTTTTTCTCTAATTAAAATGGAGAACATCACAACTTAACACTATTTATATTCACTATACAGTATTCCAATCCTTATATACATTGCCTTTGCCACCAACAAGGTTGAGAACAAGAAGCAAAAATGATAGTGAAGGCAGAGAAAGCCATAGGAGTGGTTGATGATGATCCTACAG
>Promoter_193
CCCGATTCCTATCCTTAAAACCAACGTCAAATTCTGATTTTTCTAACAATGTCTTCCATAAACCCGTAGCTACTGTTACCTCCGTTTTATCGCGCTATAGCACCGTTATTGGATTGCAGATTGAAGATTTTTTCAGGAGGAATAATTTGTTTCTTTTTGGTGCTGCTGGAGTTTTGATTTGTGGTATACTTTGGAAGTTTATGTTTTTTGTTGCAGACTCTTTCGTTGGCATTTCTGAAGGATTGGCTAA
>Promoter_194
ATGTTGGTATGAAGAAGAAAGGTGTTGACGAGTTTCCTTTCTGCGTCCACTTGGTTAGTTGGGAGAAGGAAAATGTTTCAAGTGAAGCATTGGAAGCTGCTAGGATTGCATGCAACAAGTATATGACCAAGTTTGCTGGAAAGGATGCATTCCACTTGCGTGTCAGGGTACATCCATTCCATGTTCTTAGGATCAACAAAATGCTTTCATGTGCCGGAGCTGATAGGCTTCAAACCGGAATGAGAGGTGC
>Promoter_195
ATCAAGATAATTAGGGCTGGGGAGCAACAGTGCAGGGTAGGTTCTATGTCATCGGCGGTGTCGTGGTAGTCATCATTTTTTTCGTCACCTAACCGGGTTGGGGAAGAGGGTTATGATGATACTTTTGGTGATTTGACGATGAGTGTTAGGATTGACATGTTATAATTGCGTAATCTGACACCAGAATCTAGGAGAGTTATGGATATAGACAATCCTTTTGAGTATGACACTGGTGAGAATGGTGGCTTTT
>Promoter_196
TTGATTTACACTTATGATTTTCATATTTTATGTGTTTTTATTATTTTATACGTGTACCCCTGAACGTATGGTATCCTGTGTTTTAGAACAAGAAAAATGAGTGTCCATGTATCGGATACTTATCGTATCCGACACATGTATCACTATCCGTGCTTCATAGCGAGTGGCCTCGTCAACTGTGGTTATCTAGTGAAGCAAATGCTGACAGGTGCACTCTCGTCTCGTATGAGTTCATCCGTTTCATCATCTG
>Promoter_197
TGTTAATTTATCATCATACTTTGATTACTAAAATTGATTATAAAATAATAACAATATATATAATATTTAATTAAAAATAACAATATTTAAGTACCAAAATGATGGAGTGCGATGAAATTGAGGAACCAATTTTATAACGTGAACCTAAGATTAATACACATAGATTAGCAGATTATCGATCATCCTCAAGAGGGTAAGAAATGGAAGCTCTGGTGTGCAGAGAATTGGGCGATCCAACATTGTCTATTGA
>Promoter_198
AGTATTAACCAGTGAACCAATATGCTGTTGCTAATGTTATATGCCAGTGCATACCTGTTTTACTTGCTACCGACCACAGTTTGTGGTTGTTGGTGATTTTATCCTTAACTTAGTTGATGAAGTGAATGAAGATTACAAGCTTGAACTGACACAAACTCAATCTCACTTGTGAGAAGAATTGTGAGGTTTGTTCTTCAAATGTTGAATTGTGAGCAATTGGGGTTCCTGGCCCTTCCTCCTTATTTACCAT
>Promoter_199
TAACAGATTCCTTTCTACCTCCTTATGCACTTAGCTGGAAAAGCATATAAGAGTTTTCTCACTAACAAAGTAAAGTAGCCCTTAAAATACCACAGAACACGTTTGCCTTATCTCTATTCCTGGCGCAACATACAGAAGCTTAAGGAGAAAACATCATACAAATTTCTAAAATCTCAATTTTGTTCATCTCTCTAATTTCTATGGGAGTTATCTGGGTGGAAGTGTGTTTGATATCTGCTCATGGAATCGA
>Promoter_200
CTATGAACGGTAGTGTAGTATAAATATTTATATATGCACTATATTATTCACTATTTATTTAAATGATATACTATCATAATGATAGTGTATACATATTTTTCTTTTGATAGTTTATATGCACTATGCTATAATAACTTGTTGACTGTATCACTTCTTTAAGAGTGAAACAAAGAGAACATAATAGAGGGTAAGAATTAAAGATGGAGGAGGTGTTTGTAGCAATGAAACTAGCTTCTTCATTTGCTATTGT
>Promoter_201
CCCTCTTCACTCATTCACACCTTTCCTTTTCTGCTTCCCACTCCTTATTATAAAAACCCTAATTCTCTTTCTAGGGTTTCATAATCCTTCGCGAAATCTTCCCTGTGTTTTGAGAAGAATAGGTTGTTGTTGTTTTTGGTGGTGGTTAAGAAGCTTCAGAGGCGCGAAATCAGCTCCATTCGTGATCGTGGGTTCAGCATGAGTGATGCCCAAGAACGATTTCGTAATATTCGCTTGCAGGTTCGATAAT
>Promoter_202
TAAATAGAGCATTATGATGTCATTCGATCGTATAGGCCACCCGGTATAGTGAAATAAAGGCTTGGGTGCTGGTGTTGTATGTAATGTTTTTTGAACATGTTCAGTGCTATTTAGCATATAATACATTGTTCCATTCCATCTAACTAATTTATTCATTTCAGGATCAAGTTGCTTTTTTTTCCATCTTAGGTTTTGGAAATGGAATATGCAATAGACGGTGATGTGCCATTGGATTATGCTTCAATACAGA
>Promoter_203
AACTCAAAGTGTATAAATATGTCACCTAAATAAATAAGGGTATTATTGCATTTCTATAAACATCCAACAATAAAACATATGGTTGGTGGGACTGTGGGAGCATAAGTTAGCATTTTCCTCTAAATCTGAATAGACTTGTGCCATAGGTTTCCTTGTTTTGTCTCTAACAAAACTCTCTATCCTTTGTGGGTAAACTTTTAATGGAGCAAAAACAAGTACAAAACCAGTGGATACCATTACCAGCAGAGGA
>Promoter_204
TATATATAAATCTTTACATTTAGATATTACAATAATTAGTTAATATAAAAGTTTGCTTCATTAATGTATGCTGTATCTACTCTAAAATATTAAGAGTGGTCAAACATTATAACTCAAACTTGGAGAAGGGGAAAGGGAAGGAAAAGGGCACTGCACTATAATACTAATCATTTCCAATTTCTGATTATAGCTAATGCAATATGAATATGGAATGGTCGACTTGCCCCTTCTGTGATTTATCACTTCCCTC
>Promoter_205
AAATCTCAATTTTGGACAAACCTGTACATGCCAAATCCGAAAGGACACCAACTTGAACATTTACTCATTAATAATAACGATAAATTAATAAATAATAACAAGTGTATCGAATAGTATAAACTATAAAATGAGAAAAACAATAACACCTTTTATTATCCATTTTCAAACACTTCTTCCATTACCAAAGAGAGTTGAAAACAATGGAGAAAGGGAAGAAGCATCAAGGAGCAATGATGGTTATACCAAAGGG
>Promoter_206
TCGAGTAAAAATAAATAACAAAAATGAAATTGAAAAAAAAAACACAATCTGCAGTGGTGGATGTGGGGGTTTACTAGGGCTTTCATATAGTCATTGTTGAACTAACAACTTATTAGATAAGACGCGGAAGAACATTGATGAACACGTAACACGAACAAGGTTTTGGAGTTGCAGTTACAAAGAAATCCTCAGCACAAAAAATGGCGAACATCTTCAAATCCAATTCAGTACGTTCTTTGAAACAACTCAG
>Promoter_207
TTCTTCTAAAAACAAGGACAATAGTGTGGGCCTGGCCCAATACAGTATAAAAAACGTTGACTCAAAGCCCATAACCCAAATACAAATAACATCCCTAGCAATCTATATACAACCACACTCAAATTCCGTTTTGCTTCTCCTATTGCTGAGGCACAGTTACACACATAGCCGCTAGAGAGTGAGTGAGAGAACAACAAAAAATGAAGACGATCCTTTCTTCAGAAACAATGGACATACCCGACGGTGTGAG
>Promoter_208
TTCAAACCCACAACATGAATTACGGTTACTTTCCAATAAAGTAGTTAAATTTAATAAAAAAGGTTTATTTTTATAACTGGGTATATCTTTTTTTCATTGCTTGCTAGGAATTTGTGTCAATATTTGTTATATAAAGGGTGAAGAAGAAGCATTTGTGGGTTTAAACGTAGAATGAGAACGGATCGGTGGGCTAAGAGTATGGGAAGGATTTCAAGGATTGGGAGTGTTGCAATTGCTTCTTCCATTAAGG
>Promoter_209
GAAAAAAGGTAAAAGCAAAAAAAAAAAAAAAACGATGGGCAGCATAAAATCTTCTGAATAATACCTCCGATTCTATTATTCTACTTCTGTTATTTCTTTATAAACTTGATCTCAGTTTTCTTCAAAGTTTTTTCCTTTCTCCTTTTCTTTCTTTGTACGTGTTCTGTTCACTGTTTTTATCCACCGTGTGAAGAAGAGATGGCTGTTTTGTCTCTGAATTCGTTGCCTTTAGGGTTTCGATTCCGACCCA
>Promoter_210
AATATCATTAATCAATGCCTTTCTACTTATAAATAGGATATAAGTGAGTCACAAGCTTAATGAGAATTATAGACAATGTTGCTAGAGAAAATGAGACCAAGGAAACTTAATTGTGTAATCATTGTTTTGGTCACATATTTGTTGAGTCAAAATGCTCATTCAGAACTGCAAGTTGGGTTTTATAGCTACTCATGTGGCATGGCTGAGTTCATTGTAAAGGATGAGGTCACAAAAAGTTACAATAGGAATC
>Promoter_211
AAATACACTTACACAAAAAATACACTAGACATAGGACAAGCGAGCCCAAATAAATGGCATGGCCCAAGAAATGTGAAAACCCTTCAGAAACATGAGGAAAATGGAATGAGCGTTATCCCTATCTATATTTCATTTCATTCATTCCCTCATTCAGTATCTGTGAGTGTTTGTTGAGAGTGAAAAAGGCATTAAGCTTCATCATGTCTCCAGGTCCAGTTGTTGAACCCGCCGCCGTGGCCGGAGCCGAACA
>Promoter_212
TTTCAATTTTTAACGAACAAATTTGTAAAATAGAAAGAATTAAAAAATAAAAAAACCTAACGGTTCTCTTCTTACTTCCAAAAAGTACTTATTTTGAATTCCAAGTCCTATTCAATTCATATCGCTCCACTACACAGCCCTCAATCTCATGCTATGTGCTGATCGCTGCGTCGTCGAACACATTTGCCTGAGATTCGATCATGGCTATCAAACGTAAGAAAACGACAGGAACCAGCGAGAAATCGAAGAA
>Promoter_213
ATGTGAGTAAAGTGGTTAAAGGAAGAAATGAGCTTGAAGTGTGCATGTAATTCCTTATTAATTATGCAATGTGAACTGTGTGATGAAATTAATGAACTATCATGTATTGAGTATAGTTCCACGCTTTCCTGGTCGATTCTAATGAAATATTTCCCCCTCTCACAGGTCACAGAGCTATAGGTATCTGATTCTATGAACATGGCATCGAATAGTCCATTATTTGACGATATACGCATCCATTCTGATATTG
>Promoter_214
TATGTTGAAAGAATTTCAGAAAGTAAGAGATCAAAGTTCTCCAACTACTTGTTAATACTGAAAGAAGTTTATATGTAGGTGCATTATTGATTCCTCAACCTCACTTATTATTTCTAACTTGGCTAACTTCAGCTGATATCTTATTCTGTTTCCTCATGTTACCAATTACCAGATCCACAAAAAAGACTAACAATTCTGATGCATCAAGCTGGGAACAACTTTTGTGCTGATTGTGGAACTCCAGAGCCAA
>Promoter_215
GGAGTTTAACAGAAACTACCCCGTCATTGTAAGCAAAAAAGAGTTTCCTTTTTTTCCACATCTCCTCGCCAAATATCATAATGTTGGTGGTATCTGCTAACCTCTGCATAATGGTTACGTTTTCTTCAGGCCAAAGAATATATAGAAAGATCCAGATGATGGGCGACAACGACTTTTGCTTGAATTCGAATTTATTCAATGCCTTCCCAATCCCACCTACATTCACTGTATGATTCTCACTTTAACTATA
>Promoter_216
ATAATGACTGAAGTTAATTGAAAACGTGTTATTATAAAAATAAGAGAGATGGGTTTAGATTCCTCCGCTGGAAGGCATAAATAGGCAACAAATGTGATATTTCCATAATTCCATTGGCTTTGTTGTTTGATAAAACAGTTATTTTCTTCTTCTTCTCTCTTAGTACCCAAAAGCACTGATTCATAGGTTTATTTTGTGATGAGTTCTTTGGTGGGACCACTTGTTCTTTCTCCAGATTCTGGTTACAGAG
>Promoter_217
TATATATAATTTTTTACAATGTCAATCCATCAATATCACACCTCATCCAAATAATACTACTACTTATATAATTGTACGCATTATATAGCCACACATAATAAGCCTTTGTGGTCACAACAGAGCAGAGTACTTGTTTGTTGTTCTAAAAATCCCACTCTTTTCCCACCACACTCTCATCAACCAAGGCCTCAATCAACCATGGGTTCAACCGGTGAGACTCAAATAACTCCAACCCATGTATCTGATGAAG
>Promoter_218
ACCTGACAACTCAGCTTTATTTTTATATATAAGTGCATGCTCTATGTCAATCATCTTCCAAGAAGTTACTCAGTCCTTCTTTGCTTCGTCACTTCCCCCAAGTCCCAAAGAGCTCTAATTATTTTCTCTTGTATTGTTCTTTTTGGCCTTTAATTTTCTATCTCCTTTCTCATCCAAACTACTCTTAAAAATTATAAATAATGAACAACAAGGTGCTTTCCTCAGGAATCCGGTACTCAAACTTGCCGGA
>Promoter_219
GGATTATGTTCAACCCACTGTTAAACTGAACCTTAAAAATATTCTATTCTTTTATTTACCCTTCAAAATTGAGCCTTTGGGGTAAGATATCATAATATCAAGGTGTGTTTTTGTGCTAATAAGGTTCTGATTTGAACTTTGAAGAAGAGGCAAATTATTGTCTCATAATAGTAGCAACTATTGTTGTGATTGTGTTAGAAATGGGTGATTTAGTGATGAGTGGAGAGAAGTTGAAGTTAGTGGGAGTGGA
>Promoter_220
CTTATGGATAAAATGAGCTACAGGATTGCCACGTTTGACTCCCGACAACATTGAACATTCATCGTCATCCAATTCCTAGAAAAAGACATCCTCACTCTCACTCACACTAATACCGACACCATCATCTCCTTCCCCCAACCACACCCAAAATTCTTTCTCTTTGTCCCATTGAAATCAAAATCTTCATTCTTTTCATCAATGGCTACTCTCTTCAACTTCCAAACTTCTCATCTTCCTTCTCCATCACTAT
>Promoter_221
TTGTATATTTAATCAAATAAAAAGCTATTTTATCCATAAGTTGCTTTTGGTTTTTGGACAATGGTGAACAAAAAGCGATTTATAAAAAAATTTATACCACCCAATCAAATTGACAGCTCCATTTGGAGTTTTAAACCATACGCGCCATATCTCTAACTAAATAGAAAGTGACTAGTTGCTTCTAGAGTCGCTTCGCAAAAATGGTTGCATCACTAACTCTACTCACAAACACTTCATATCTTTCAAGTAA
>Promoter_222
ATGTATATCCTTAGCATTATAAGAATAGTGAGGATGACACACATTCAACTCCTCTTTGCCTTTGCCACTCCCTATTTAAACTGATTCATTTTCACATAAACAATCACAATCAAACTCACAAAGATTCAGTTACAACTACAAACCCTATCTGACTTGTGAGTTTCTTACTTCTCCCTTTCCTTGGTTGTTCCATCATCACTATGGCTGGTATCAATGTTCTTGATGAATTGTTTAGGAGCATGCAAATTGA
>Promoter_223
AGTTTTCTCTTTTTTTGTTTTTCTTTTATCCTCACCTTACAAACTTCTTCAGCTCCTTCTTGCTAACCCTTTTATCATTTTTTGCTCAATTTGAACAAAAGGGTGTTCTACCAATAAATAAAAAAGGGATCTTTTTTGGTGTGGTTTTTAAACCCACTTATGATTTTGCTTCTTGAATCTTGAAACTTCTTTTATGTTATGGCTTTGCCAAACCCTTTCAATGATATGTTGGAGAACCCAACAATATTGG
>Promoter_224
TGGCTCACCTCATGGATTGCTCTCTTGGTTTGCTTCATAGTTTTGGTTTTATTTATTTTGTGTAATCATTAGAGTAATCAGAATTATAATTAGAAGTTCCAGGATTAGGTGTGCCTTCAGAAAGTGAAATGATTATTTTTTACTGACAAGCTACCATTTTTTGTTTGTAGACAAATTGTATAATTTCTTCTATCAGATATGAGTGGTCGCTTTTCTCGCACAATTTATGTTGGCAACCTACCTTCAGATA
>Promoter_225
ATCTTATGTCGAAGAAATTTTTGTAGACAAAAAACCCAGGTATGATCTTAACCTCGGATCATGTCTTTTTTTGTTGGATTTTCTTTTATCATCTCAATATGTTGATGCCCAGAATATTTTTATTGGTTTACAGCGAAATCTTAAAAAAGTTTCAAACTTTTTATCTCTACGGAAGTGGGTTTTTGATTCTCTTTGATTATGGCGGTTGCTGAGAATGTTGGAACCAAAATTGATTCTTCAAGTCAAAATT
>Promoter_226
GTTTGATCTTATGTGAACGAAAATTTTATAGACAAAAACCAAGGTATGATCTTAATTTTGTAAGGTTTCATGTTTTTTTTGTTCGAATTTCCTTTTACCAGCTCAATCTCTTATTACAGGTTCCCAGAAATCTGAAAACACAAAAAAAGTCCAAAACTTTTTATCAATACACAAGTGGGTTTTTGATCCTCTTTGATTATGGCGGTTGCTGAGAATGTTGGAACCAAAATCGGTTCTTCAAGCCAAAATT
>Promoter_227
CCAGAATCACTAAAGCACATGTTGATATGAAAATTTTCTCTTTGGTTGATTTGATTGATTGTTCACTATTCATACTTTACAACCAACCAAAACGGCTATTCTGACTTTTTTTCATTGTGCTCTGACTCTTTATTCTTTGTTCCTAGGATCTTATCTGTGTCTTTGTTTAAGTCTCTCAGTGTTTTGTGAATTGAATTCAGATGTCACAACCATGGCAAAACAACATGATGAGTCCAAATGTTTCATCAAC
>Promoter_228
AGACAAATTGGAGTGTTGTTGGGTCCAGAACTTTCGAACTTCCTCTCAAACTCTCAAGACCCTTCTCCATTTTTCACATCCACTTCCTATATATGTTCACATTCACTCCTCACTCTCATCAACACACAAACACTTGAACATTGCTTAACATTCATTATTTGAACTTTGCTCAATATTCAATTTTCTTTTTTATTTAACACATGGCTCAAGCACTGTCCTTAACTACTGCTTCACCTATGCTATCTCAAAA
>Promoter_229
AGAGAGAAACCAAACATAGTACTCACTTTGCGTGTTATTATTATGATCATTATTATTGTTAGATAGATAGACATATCCAAAATCCATAAACAGAAGCATCTTCCAATACCATACCCCAAGAGTTTGGTAGTATGTGTTTCTTTTTATGATGGGAAAGTGGTTTTCTATTTTTAGCCATTAAGTATTTGTTTTAAGTTATTATGGGTGAATTTGGCGTTTCACACAAGGAACCTAATAAAAGTAGTGTTAG
>Promoter_230
ATGTTGGTATAATATTATAAGATTTTGATATTAGATCTTGACCAAAAATCAACAAAATGCACTATTTAAAACAGAGTCGTTTTAATGAAGTGAGGGACTGTAGGCACGTGCCCCCTTTGGTAGGTTATTTACACGACGTCGTTCGGAGAAGAGATTGTGAATTTAGAAGTCAGAAGGAGAGAGAAGAAAGAGAAAAAAGAATGGGGTATGTGCTGAGAGTGAAGTTGGCTTCGTTCTTCACTGGGGCTGC
>Promoter_231
TCAACCAATCATCTTCTAATCACTCACTTTCCCACCTTTTCATTTTCTTCAACACTTCACTTTCAATTCTAAAATTCCTTTTCTATTTTCAATTTATTTGTTTCTTCTCTCTTATTTCCAATTCTAGGGTTAGGGATTTTGTTTTCAGTTCTCACTGAGACTCACCAAATTGGGTGACCCTTGCGATTCTTCTTCATTTGATGGAGGCCACGGCTGCTATTGCCGCCTCCGCCTCTGCTCGCGGCGCCTC
>Promoter_232
TAATCTCTATCCAAAGTATTAGCGCGTGGAACTTTCCTCTATTCCGCCTTTATATTCACTCCAAAAGCTCTTCCCAGAGTTTTCAACCCCCACTTTCCAAACCCAGAGGAACACACTCCTCCCTTCTTCTTCTCTCCCTTCTTTCTAGAACCTTCCCCTTTCTCATTCAACTCACCAAAACTTACACAGTCGTATGAGTCATGACACTCACACACAGCCACACCGTCAAGCTTCTCTATAGTTACGGCGG
>Promoter_233
TTCATCACAACTTGCATCTACTAGTTCCTCCTCTCCCAAACCTATACTTAGAACTCAACTGTCTTCTTAGCCATCAGTTCCTGTTCTTAGTTATTTTGTGCTACTCCATTATTGTAGAAGGAGTAAGTTCCCACTGCTTTATGTGAGAGTGCATCGCAACAAATTAAACCCTTTAGAATGGCTTCAGCTTCTGAAAAAATGGTACCTCCTTCTTGTGCTTGTTGTTCAGCCGGTAATGACTCTGCCATCA
>Promoter_234
TGCTTTTCAAGACATATCTCTCACAAGACCCATTTTATGCAACTAAAATTCTTAGGTTATATGCTGTTAACAATGATATTACTTCTGCATACCAATTGTTTGACAAAAGTCCCACTCGAAGTGTCTACCTTTGGAATTCCATGATTCGTGCTTTTGCCTGCTCCCGAAGATTTTCCTGCACAATCTCTCTGTTTAGGACCATGCTTGGGGGTGACATAAGTCCTGACAATTACACTTATGCTTGCGTTAT
>Promoter_235
CCTACTAGAATGTCCCACTCGCTAATGGAAGAAACAGAATATTTGAGAATTTTCTATATAAATCCCATAGTCACCAAGTCTCAACCACACCTACCTTAAGTCTTATTCTAGATTATGAAACTAAGTACTTTAAACCTTCCTCCTTTCTACTCCTATTTCTATCCTAAGCTTCCATTAGTTAGCTACGTTAATTATACTCTATGGCTCCTCCAAGCTTAACAAAAAATGTGCCCATAGAAGTAATGAGTCT
>Promoter_236
AAATAAAAATAGATTATTAAGAAGAAAAAAACTTGCAGCGAGGGCGCGAGGGTGAATGGTGATAAGCACTACTTCTACTGCTGCAACGACCGTAGCAATTTTGCGAGAAACCGTATTTCCAAGCTTTGTTTCTTTCACATCGTTTTTCACTCTCGATCTCTAAAATCTAGGGTTTTTTATTCTTCTTCTTCTTCAAGTTCATGGCTTCTCCTACACATTTCGATGATGTAAGTCCTAATGTCCCTCACCA
>Promoter_237
CCCCCTTACCTCGAGGTCAAATGAATTGAAAAATATATTATGGAATTCTTTGTAAGAGCAGCGGAACTAACAACTCTATTAGAAAGTAGAATTACCAACTTTTACACTAATTTAAAAGTGGATGAGATCGGTCGAGTGGTCTCATTTGGAGATGGGATTGCACGTGTTTATGGATTGAACGAGATTCAAGCTGGGGAAATGGTTGAATTTGCTAGCGGTGTGAAAGGAATAACGTTGAATCTTGAGAATG
>Promoter_238
TTTTTAGAATTCTGAGCTTCAGAGAAACAAGGTCACTTAGCTAGATTGGTCCAAGGAGTAATAATAACTCTTCACTATATAATATCTTTCTATATTAATATTTATAATATGTATATAAATAGCTATGTTGTGTCTATCCCCGCCCTATAATCAAATGCTATTTGTCCTTGCAAGATTTTCAAGCAAGCAAATTAAGCAATGAAGGCAGCACTAAGGTACTTAGCAGGAATTGCAGGGCCTAGTGGTTTTG
>Promoter_239
TACCGTGTTTCGTTCTTTCCTTCTCCCTCACATATTCTCATAATTTTCCTTTTTTTATATTTTCTGTTTCAATTTTGTGACAATGATAGAATTGGATAGGTCATGTTCGTTATGTTTTTTACGCCACTGTTGTTGCTTTGTTGAATAGGTTCTGTTCATTGAGGTGATTGGATAAAGATTAACGGATTAATTCACAAAATGGCTTTAGTATCCCATCAACCACAGGTACTTAGATTATAAAAACATCAAT
>Promoter_240
GGAAGTTAAAATTCAATTATAATATAGCAAACTTGCAAGTAGCGGTTGTCATCCCTCACATATGACTACTCTTTTTCCTCTCTTATTATGACTTAGGTTCATGACACTGCATATAAAATTTTCCTGGAACTTAATTTACTTTTGAAAAAAAAGAAGAAATGGAGAACCTGTGTGGCTTCAACTATTCAGAGCAATCATCAATGGCTCCACCATCATTACCACAGACCAGTCACAACTTGATTTCATCGGA
>Promoter_241
ACACTAAAAAAAGAAACATAAGAAATATATTATTTTGTGTTGATTGGTTTGAGATATAAAGAAATGAAATATAGTGATATCTCCTTCAACCTTTTCGTCCTAAAGTGATTATTTCTATTTAAGTTCACTCCCCTCCTCTTTCTCCCCTCATAGGGAGCTTTAACTTTTCTGAATCTCTCACTAATAATAAGATTAGCCATGGCAAAATCATTTTTCTCCACAATCTCTTCCCTTTCTTTCACTCACACAA
>Promoter_242
GGAAAATAATAAGTAAAGTAACTCAATGGTTTCTCTAACAAGCTATTCCACAGGTTCATGGCAACCAACCATGACTGCTAAGACAAACATGCAGAGTTATTGGCTAAATTGGAGGTTTTTGGTTTGTGCTATTTGGGTCATTGTTACAATAGTCCTATCATTTTTGCTTATTTGGAAGTATGAACATTTAAGAAGAAAGCATGCAAGAAATGGAAGTAGGGAAAGGAGCCAAGAGGTAGAAGCAATTTTG
>Promoter_243
TCTATTTATGACATTTAGACACAAAATTCATGTCTTAGCTTAATCCCGTGATAAAAGGTCGCAGCAGTCCCCGAATGAAACGTGCTTGCACATAAAAGCTGAAGAAGCCACTCTAAATATACGAAAAGAAAAAGTGCAAAATAAAAATCTCAAAGCCACTTATTCCATTCTGATTTGCAACTTTAAAAATCTGAAGCAAAATGCAACCGTTAAGAATGAAGACTTGTTTGGATATGAAGTTACCGGTTTT
>Promoter_244
GCGGCCGTTTTGCCATATTCTCTTACCACCCATACATTACATATATAAATATTATTAGATTTCTATATGTAGTTGTTGTACTTTCCACCAACCTTTTCCCACACTCACCAACCCAAAAACATTGCTGGTAACGAACACTTCCTTGTGCTTCATATCTCTCTCTTCTCTTCCCATTCTCAGATTCAGATCTCAGCGAAAATGCAAATCTCATCTTTCACTCTCTCTCACTCTTCTTCTTCATTCTCTCTCT
>Promoter_245
GATTTGGGGAGACCTAAAATAAACATATGTGCCCGATGAAGAGTGGTCAGACTTACGATGCACGGCTTGAATGGGGTTGAATCTCCACCCGCCACGTATAACCCAAATCTAATAAAAAAAATTCCCTTTATTTCCTTCTTTACCCTTTCCAGTTTCCAGTCCCAAACAAACAAAAACGAAACCCACCACAGAAGAAACATGCTGAGAATCGTTGAAACCGCAAAGAGAATTGTCGGAACGACGTCGTTAT
>Promoter_246
AAATGTATGCACTAATGTAAAAGTTTTATACACTGTCCGTCCATCATTGACTCTTCAAAAACTATTACAAATGGACTAGCGCTATATACATCTTTACGGTGACGATGCAAATATATTATACTCTATTTATATTTATGTATCGATAAAAAAAATATTTTTGGTTGTTGTTTGTTACAGTGTGGATTATATCATATAAATATGGCTGAATTGGTTGAAGAAGAGGATCACAAACAATTTTTTATTGGAATTA
>Promoter_247
AAAATCACTGCCTAACTTTTTCTCTTTTCAAAAATAACAAAAGGTTTCTCTTGCCAAACAGCACTTATTCTTAAAATATAAACATTTAAATAGAAATACAACCTTTTCTTCCTGAGCCTAAAACCCTTACTTTTCCGCGCCATTTCTCTTTCTCAAAGCCCTAGCTTCTGCTTCGATCATTTCCCCCATCTTTCAATAATGGCGATTGTAACTTCCAGGGATGTTCAAGAGATCGTAGACAAATTATCTT
>Promoter_248
AGTCTTACCCTCGCAAGCGAATAAACTATTTTCAGGATTTGAACCCATGACCTCTACTAGGTCACAAGTCAGACGACTTTACCGATGACGGATACCTTTGCAAAATACCAGCCTCTAATTTTGGACCACTATTTGTAACAGCAACAATATAGTTATCTTCAAATGACTTGACATGTTAATGATTCTCGTAGGTCAAACATGGAAACGCCACAAAGTCTGCTCAAAATCTCTGTTACATGGAGGGGAAAGA
>Promoter_249
GCGTACAATTCCCATACTCCACGAGACAGAAGCCTGGTGAATGAGTCTCCGTGATGTAACTTTCTTATGATTATGATGTTATGCCTCCTATAACAATTGAATGTTTCCATGCTTGGTTATTTGGGAATGATGATCTTGATTCATTTGTTATTGTTTTAGGTGCTGAAATTGTTGTTCCAACAAATGAGGATCAGCAGAATATGAGAGATGAGATTGTGAAAGAGGGTTCAGTGGCATTGGATTTTGTGAA
>Promoter_250
ATTTTTTACTCCTTATAATTTATCAAAAAATATTTTTTATTCGATCATTACTTAGTCCAATAAAATAATAGGGAAATGTGTCCAGAAACAAAAATATTTCACTTTTTTTATTCCACCTATGCAAACCAAACGACTGTATAAGGCAAGTTCGCAACATCTTCTCACGTTTTCTCTGATTTTCCACCAAAACAAAAAAGAATGGCATTGAACATAACTCACCAGATCGGAAACCACGCCGCTACTCCGATTT
>Promoter_251
GTTATTTTGAAAATGACCCATTTCACTGTTTGTTATTCTTTTGCAGTTTCTGAAGTCAAAATAGAAGCTTTTCTCTTCTGTTGATTGGATCGGGTTGCAGAAATTGAAGGTTAGGTTCAAAAGGGGTTTTGTTGATCTGCACGATGAAGCTTAATTTATGTTGAAAATCCATTTCATTTATGAGATTGAGCTTCAGAAATGAACCAGTTAGTTGAAAGCTCTCACAGGGTCTCTAGAGTTCAAGCCCCAC
>Promoter_252
TTCAAATATTACTTATTCAATATCATGCTTTATGATATGGTTAGCACTTTAGTCCCAACATTTAGTGTCATGAAAGTCACAACTTCAATCACAAGCAAGCATAGCATAAAAGAGAGAAAAGGGCATTGCTCCTATGATCCATCACATCCCATTGAACAAACAAGCAACTCTTTTTTATCTCATCTTTCTACATCTTCCAAATGGGTTCTAAAAGAGCCACTAATATAGCACTTTCCTCCACCTTTATTCT
>Promoter_253
ACTACATGGGGTCACTAGCATCTAACATATCGTAATCAGGCTTTACTTTATGTTAACGTAATATTCCCGCAATCTTCGTACGCGTTTTTATCACGATTATAAAGCAACCAAAGGGTGCTTCAACATCTTAGTTAAATAAGTGGAAGTGGAACCATTGCATATGTAGTACATCCTTAGCTTCTCCAATAGTCAATAAAAATGTCTTCCCACCATATCCACTATGTCTTGTTTCCTTTGATGGCCCAAGGCC
>Promoter_254
ACTTACTCATCTTTTAACTTACCACTCTGAAGCCTTATATTTTAGTACATGTAGATTCAAAAATAATAATATCTTCTAGAATCTACAATTCTTTATACACATATATATATAATGCATAGTAGCCTCAGTTTGAATCACAAATTGAAAGTTGCAACTTAAAATATTTTGCCTTCAATTTTTCTATAACATAGAAACTTGCAATGGATTCAACACTCCTAAGCAATCTCCACTTTGTATTCATACCCTTCTT
>Promoter_255
AAAGTGTTGATATCCCATTTCATATTACAGATCTTTGTCATATACATACGACCATAACCAATCCTTACATGCTTATGGTTGCAGATTTTCCTCACTGCCTCACAACAAAGTTATTTTTTATCTTCTAAAACATAAAAACATACCTTTTTATCTTTACAAGTCAAAAACTTTCCTCCAAACACAACAGTAACATAAGAAATATGAAGACCTTCATCAACCAAGTTGTGACTGGTCGCTGGTTCATGATCTT
>Promoter_256
ATAGTAATAATAATAATACCCTCTACCGCCACACCACTACTTGTACTTATATATATATATATATATATATCTTTGCTCCCTCCACCTTCAACTACCAACACAAACGAGTGAACCAGAAGCCACAGTGCCTCAAGTTTCACTCTTTCACTGCTTCTCTTTACACTACCATCGTGAACAAGTGTCCTGCAACAACAAAGGCTATGGGCATTCTACACGATGACGTAGTGCTTATTAGACAGGCAGAGAAAGA
>Promoter_257
CTGGGTGGGAGATACTCTTGTTTGTACCCAAAAAACCTTACCTTATGGTGGGGTACAATAAAAGCTGCACTAAAGAACAAGAACACCTCTGCAAAAAATGATCTTGGCTTACTATTTATTCACTCTCATCTCATTTCTTTCTCACCCTAACCCCACCCTTTTCTTAACTCACCTCAAGAGAAGAATCAAAACTAAGCAATGAATGCTGAAGCTAAGAACTCTCTCAAAGAAAAACCAACTCAAACCATGT
>Promoter_258
CAAACAAATGTGAAGTGTCAAAAGTGATTTTTTTCTCGATTCATTTCTTTTGTGTCAAAAATATTTAAGAAACAGGTCCTTGATGAGTTGAATGGATCAGATCTTTTCTTTGGACAACAACTTTTGTGATTTGAATTTCGTAATGTTAATTTCTGCTTGTGGATGGTGTATTGCAGAGTGTTTGCATCAAAATTAAATATGGCTGAGGTTACACAACCTAATGCTGAGTTGTTGGAATGGGCAAAGAAAG
>Promoter_259
GCAAATAAACCCGCTACAGGTGTAAGCATAAGGAATGAATTCAAAATGACGTCCAGGTTCAACGAACCTAAAAAGCCGCCTCTCATTGCTGATTCTTCTTTATATTGAAACCACTTTTTCCTCTCATTGTTTGAGGGAAAGAAAAAGAAGAACCCAACTCATCATTTTACCTTAGACTTAGATAATAGTTTCATTCTCTAATGGCTCTCGCTGTTTTTTCCTCTTCAACCGTTTCATCAAGCTCATTTTT
>Promoter_260
TCTTCAGCTTGAGTCAAACCAAAATAAGAAAGACCCTACCTAGTACCCACAATGTATACTATCACAAAGTTGTCTTCAACTATCAATAACTTGTCTCTTTGGAAAAAATTCTTTTCGATATACTATCACCAACTTCATCCCAATTCAAAACCCAAACCCAAAAACAAAGCCCCTTTCCACTAAAACACATTCCTTTTCCAATGGCAACAATCTCAACTTCAAACTCAACCCCAATCCCATTTTTTGTTCT
>Promoter_261
GTTTGAATGTAATAATTTTTATCAGCTATATCTATCATGTGTCCACATAAGGCTCAAGAAAAGTAGTATTGGAACCATAACCGAGGATTAGTCTCTCATCCCTTGATACTCTCTCCGTCAGCATCACCGGTATCTTCCTCGCCACACACTTTCTGTCAGAGACCTTCTAATCTGAATCACGAGCAACAAATCGAGACCCAATGCCAGCTCATCATAACCACCACCAGCCTCCGTGCACCCGCACGCACCA
>Promoter_262
GATAGAGACAGAGGTTATTTCATTTTCCTTCAATCGTTGATCCTTTCGTGTTGGGTAGGTGAATTAGGTTTTTATTTTTTTGAATCTTACACTCCTCCTCCTTCTTAATCTTTTCCTTTTTTCTGATTTAGGGTGTGGGAATTTCTAATGTTTTGTTGTTTGAAATTTTCAGAGAACAATCACCCTTCTAATTCCATCATGGCTAAAACCTCATTCAAGCTTCAACATCCTTTGGGTACGCTTTATTATT
>Promoter_263
AAAATCGTTATCCCAAAATCTCATCCATTCCTCTCTTCCTCTCCACTCATTCCTCATCACAACCAAACACATTACCTTTGACATGAGAAGAAGTGGATAAGACCTCACAAACCCCAAAAACACCTTCACCATCTCAACAAACACAAACCAAACAAAGACTTATTGCAACAACAACATTAACAATAACAACAAAAAACAATGTCTTGCTCCAACCTCACCATGTTGGTGTCTTCCAAACCATCATTATCTG
>Promoter_264
TGATATTTGACATGTATGTGTATGCACTGGAAGCTTCTTGAGTTTTGTATTTACTGCTTGCTGCTCTCTGATTTTTCTAGGGGCTCTAGTTTTTTCAACCTCCATCTTATTCATGCCGCCTCTTACACATTTCTGAATATTTCTATTCTCGAAGGGCCTCTCAACAATAAACGATTGCCTTAAGATTATTTCTTTAAAATGCCTTCGTGCTCAAATGCACTCCCATCTGGTGAAATCCATGAAAGGTCTT
>Promoter_265
AGACTAAAGAGATGTGGAACTTGATCACTCTTAGCCTTTTAGGTTAATCCTGGATGAATTATGAGTGCTGCCACAGTACTAAGTCTGTTTCCAAAATGGTTTATGAATGCATGTTTTGTTTTTTTCGTTTTTTTAAGGTAAGGTAAAAACTACAGAGAAGTGGAAATTGATCACTTTAAAGCTTTTTAGGTTAATGCTGGATGAAGGAGTATCGTTCCATTCCATATAAATTGCAGATGCAGTCCAAGAT
>Promoter_266
TATGAAATAAAAACGCATAGTGCCATTAGAGAGAAACATTCCAGAATTTCCAACTAACCTGTGTCGCTCACTTTTCTCTTTCGCACCTTTTGCTGCATAATTTATGTCCATCAACCTATATTTTCTCTGTTCAAGAACCCAATGACCTCCTCCTCCTTCTGCTGAGAACATTGGAGTTCAGCCACTGTCATTCACCGCATGTCAAGGATATACAAGAAGCATTATGATTACTCTGGTAATGGTTCAGTGA
>Promoter_267
CCGTCCTGTACTAGAAGATAAACATGTGGATTCTATGTTCCCCAAATTCTCACCTCTTGGTTCTCCGCAGCCGTTTCTTTCTCTTGCACCTTCGCCACTGGCTCCATACACCAATACCTCTATCCCAAAGTTATACTAATGTACTCACCTTAAATGGGACCATTGTAAAACATTGCATTTCGGATGTGGAGCAGATTTTGATGGGCCAGGGCGCCAATGTTGGTCTGCAACAGATATGTTCTATTCATTC
>Promoter_268
TTGAAAAAAAATCTAATGCCCATCACTCACCATTATCAAGAAATATCACAAGACCCCTTTTTTGTTTTCATCCAATCCATTCCTTTTTTAGGGTTAGGGTTTGTGTGTCCACTCTCTCTTTAAATTCAACACAACACACTCTTCTCTCTCTCTCTTCGCCCCTTTCTCTCTCTAGAAATTTTGAGATTTGTAGAGAAGATGATGCAGCCAGGAGGACCCGGAGGTATCGCTCCACCCAACCTGGGTCAGC
>Promoter_269
AGATGGATACTGTCTAAAGCAGCTTATAGTTTATAACCTTTACCTGTACAGGAGTTCTGAATGCTAATATTGTGATCAAAATGGTGAACTCGTGATGAGCTCACAACCTACCTAATTAACGCAGCTTGAACTTCCTATTCTTTTGTCATTGGAAATTGGGAAGGGAAATATTAAAGTACAGGTGCAAACAAGACAACCATGTTTTCACTGTTTTATGGACTTTGGAAGCACCTATTTAGTAAGATGGAAC
>Promoter_270
GAATCATATCATATGTTTGATGGCCTAAAACTACGGTGGTGCAGAATCATTTTGTGTGTGTGTGTGATTATTGGGATTGAATAAAAAAAGCAATAAATCTGGCAAATTTAGTGGGTTTGAGGGCTCGTTCTTCATTGAAGCAACATTCCTCTGATCTCAACGACGACAAGGAGTGTAGGCCTTGGCGTCGAAGGTTCATCATGTCTTTCTCTTTGCCCTCTGCTCTTAGGATCACCCTGTTCCTTTTCCT
>Promoter_271
TCTTTCAATTAATCTGAGTATCCCAAATTGTGTGATTATTCAAAGAAAGTTAACACTAAACATATATTAGAAGATTACTTTGCAATTCTTCAATTGATTGCCACATTTTTTCTATTAAAAATGATTATCTCTGTATCAGCCTCCTCTATTTGCAAACAAGTACAACCTTTGGTAAATTTTGAAAGGGGACTCACCAAAATGGATTCTTTATTCAACCATAGGAAGAAGGATAAAGTGGTTGTAATATTAG
>Promoter_272
TTAAATATCCTCAATGATGCAAGTGCTTGTGGCAAATTAGGTAGTTAATGCGAGGGATGATTTAGATGTGGAAGTGGTTATGAGCTATATCTGACAGCAGTGTTCCTTTGAATTCCCACCCCCTCTGGGTTTAATGATCAAAGAGTAGGGTATTGTCATTATGCTTCCGAAATACTAATATTAATTACAGGTGACGAAATGGAGGATGATTGTTCTATTAGTTTGGACAATTTGAGGGCGAATTGGACTC
>Promoter_273
TCATGCTCTGTCTCCTCTAAAGTATCCAGTTCCCTATTTCAAGGCAAGTTGCAATTTAAAAAGTTTAAACAATGAAGGATTTTTGCTACTTCACGATAATATATCATGGTGGTATTCTGTAAAGCAACACCATAACTGTCAATACTAACTAATATCTGTCTTTCAGGCACCATAATGTTAAGCCTAGGTGAAACAGTAATGAATCACCACTCTAGCAAGGATACTGATACAAGTGCACCTCAGGTAAACT
>Promoter_274
TTTGAAAATTGAAATTGTTGAAAATATCATATGATGGTGGTAGTGTGATATTAGTCATTCTAAAATTGTACTGGCTGATGTTGGATTTCTTTCATACCAGATGCAGCAAAATTCTAACATTTGATACATCGGTCTTCCTTCTTTTTAATGGCAGGACAAGGATCTGGCATTCTGATGCGTCTATTTAATTAATGAGTAATGTATGTTCGTGCTATGATGAAGAGGCTAGATTATGGATTCAGGGGCTTTC
>Promoter_275
ACAATTTGACCGTTGGAATAACCTTTCTATATGTTGGGTCGAGATTCTGATATAAATCTTCCCACGATATGACCGTTGTACTCTTCATCTTCACTCTTCACTCTTCACTCTCCACCTAAAAGAAGAAGAAGAAGAAGATAAAAAAACCTCTCTTTCTCTCTGTTTATCTCTTCACTCTTCATTCCATTTAAACAATGACAATGGAGTCACCTAAGACCAGAAAATCATGTCTGAACCTACCAACAGGAAT
>Promoter_276
CCAAAATCTCTCCTATCTATCTCCCTTTCACAAAACCATACATTTCATAATAATTTCCCAAACTTACAAATTTCACAACTCATCTCTCTCTAAGTAATAGGTTTTCTTCTTCTTCTTCTTCTTCTCAATTTTCCTTTACGTACATGACATCCCATTGGTGCTATAGGTGTAACAGGTTCGTCAGGTTATGGCGGAACGACATGGTAAGGTGTCCCGATTGCGACAGCGGATTCCTCGAAGAGATTCAAAG
>Promoter_277
ACTTAAACCTTTGATTTGAAGCTCATCTCGTGTAATTGATCCCACTAATAATTCAAAGAACTTTTTTGTACTTTTGATTAAGAACTGTTGATAGTTTATATATTTTCAGTTGGTTCTCTCCTCAAAGTTTCAATCTTTGTATAAATTAAACTATCTGTTCTGTGTTTTTCACTAAGTGGAGTTTTTTTTTTGTATCTAATGGTGAGTGATAGTTACCGGAACATGATGCTGAAGAACCCTGAATATGGCG
>Promoter_278
TTTCCACCTTGATTGACAAACCCAAAGGGTCCTTGCCTTAAACTGAAGTGAGAATGTCCTTTTTGGACACATTCCCATGTAATGGCTATAAAGCCTTGAAATCTCAAACTCTCCGTAGACAAAATCTAGTACTAAGTCTTATATACACTACTTCAATCATTGACATATACCGGCAAAAAAACTTGGGACAATAAGACAATGACAGGGTTTGGCTCATCATGTGGAGCATGCAAGTTCCTAAGGAGAAAAT
>Promoter_279
TGGTTAGACTAAATCATGGAAATTTTCTATCTGAATTGAATTTTGACGGAGGAATTAGTGACTGATAGTTGATGATGGTTATAGTAGCTCTGTGATGACTCCAATTTTTAGGAGGTGAAATCATACTTAAGTAACTGAGAAAGAGGATTCAACGTTCTATGATTTTTGCATATCATAGGACTGTTTTCAAGGGGATCAATGATAAAGTTAGTTTCATTCGTGCATATGATAAGCTATGTACATGTGCCTG
>Promoter_280
AGGGTTGAGATTGAATATAATGGTATGATGATGCCCGTGACGGTGACGGGCAGGCTGCCCGTTTTCTATCTGTGTCCCTCAGGTACCATCCCTTCCCTATTTCAAAGGTTCATTCCTCACAACCCTTCCCACTTTTTCTTCATTATTATTATTACAGTCTAAGACCAATTCAATTTTTAGATTAATTTGTTTTTTGTAATGGCTGGGATTTGTTGTGGTGTTGTTGAAGGAGAAACCTCAACTCCAATTG
>Promoter_281
AATGTGTGCAATAAGGTACACCAACTCATTCATGTGACACCCCTTCATGCCAAAGGAGCCTGACACCAACTTTAATAACACTCCATATTATATATATTATTTATTCAACAAAGCATTGAACACATAAAAATTTGGAGTACACAAGGAACAACATCAAGTTGTTTTTAAGCATAGTTAATATTGAGAAAAGCTAGAGAAACATGGAAAACCCCAAACTCAGCAAAGTTAGCTTCTTTGAGATGCCTCTTCA
>Promoter_282
ACATTTATTAGCTTAGTTTCAAGTTACTTGCTAGCTGTTCACTTAAGCGTACTGTGCAAGTTTTTTCTTTCCTAGCATCGTTATTTATAGGACTTGGTGGAACCTATCTGCTCACATCTTGGACTGTGTTATCTGTTGGCTTTTACTAACGTGCTTCTAAATTTATAAATTTACAGGAAAAACAAAGGGCATATCACAATGAAAGCATTGATTCTGGTCGGAGGGTTTGGGACAAGGTTGAGGCCATTGA
>Promoter_283
ACATTTATTAGCTTAGTTTCAAGTTACTTGCTAGCTGTTCACTTAAGCGTACTGTGCAAGTTTTTTCTTTCCTAGCATCGTTATTTATAGGACTTGGTGGAACCTATCTGCTCACATCTTGGACTGTGTTATCTGTTGGCTTTTACTAACGTGCTTCTAAATTTATAAATTTACAGGAAAAACAAAGGGCATATCACAATGAAAGCATTGATTCTGGTCGGAGGGTTTGGGACAAGGTTGAGGCCATTGA
>Promoter_284
GGCGCTCACTTTCTATAACTTATTAGTTCAAAATTTTCCAAACTCTGAACCGTTGTAGGGTTTCTCATTTCTAAATCCAAATCGAAAAATGTTGCCACCGATTTCTCCATAAAACCGTCGAATCCAACTCCGATCTCACACGACTCTCTTTACCACTGACATTTTCTCAAACTTAGTTGGAAAGTTTTAGGGATCCGTCAATGGCGTTGTTGGCAGCAAGTGGCGGCGACACCGTGAAGCTTTTTGATGC
>Promoter_285
TCATTGCTTTAGCCAAGCCAAGAATCTCTAAGATTCTTTACACCCACCACCTCTTCATATTCCTTCTTCAATGGCCCTTCTTCTTCTTCATCTCTCTCCCTTCCTTTCTCTCTCCATCACTTTCTTTCTTTCTTCTTCCCTTTTATCCTCTCTCACTACTTCCATTCATACACATAGCTTCATAGCTTTTTCATCATTATGGCTTCTTCTGATGTTAATCACCTTTCTCATCCATGTATATACGGCGGCG
>Promoter_286
TCACTTCACTCACTATAATCTATAAAACCAACTCACATGTTCTTCTTCATAATCTATGACTGTACCTCTAGCTATGCAGAGAACTGGTGAGAGTAGAGAGAGAAAAACAACTTGGTGATTACTACTACTACTACCCCATTTGCCTTTTGTGTCTTAAAAAGCAAAACTTTGTTGTTGAGGAAAAGTTATTGTTGTCAAAGATGGAGGCTTTATGCAACAAGGATGAAAATTTTCATAAGAAAAGAGATGG
>Promoter_287
TATTCTCTCTCTAACTTTCCCTTTCTCTCTCATTTCTCTGCTCTACTGTGGTCCCTAGTAACAGCTGTGTCGATTTTAAATCTTCATCAACCAGCAACTTTCTCATTCTTCACTAATCACCACAATTCGTAACGGTTCCATAACCATAACCCTCTCTTCCTTATTCTCTTATTCCATTTTATTTCTATTCTTCTCGTTATGGCGAAAGCTTCTTACGATGTTGAGTTCGATAAGGAAAATAAGAAGACCG
>Promoter_288
TTCCATTACACTTTAAATACTACTCCTTCCTCTTTCTCAGTTCTATTTTCCAATTTGCTACAAATTGCAGAACCCATACACTAACACCCACTTTCATTATCTATATCTTTCTCAGATCCATTAACCACAATTACAACAATACCCCTCCACCATTCCCCTTTTTTATACCCTCATAATTCCGATCTCGATCGAGAAACAAAATGAAAGGTAAGAGTCGTTTATTCACGATAGGGTTAGTTTCGGCATGGTA
>Promoter_289
TATTATTGTTCACACAACGCTTTTTAATTTGTCATAGCTATAGTTTTACAAATGATAATCTATTCCTCTATCACAAGTTCATGCTGCTTAGAAGTAATAAGATATAAACCAAGAACGTTCATAGTACTTGCCATTGAATAATGATTTCTACACAACTAATATAACTTAAATGTATATTAATAGTTAGTTAACATAAGTATGACCGTACGTAATTAATTTGTTTCGGTAGACAATAAGGATGCATATATTT
>Promoter_290
TTTATTTGAATTTTTTATTATTATAGGTTTATATATATATATAAAAATAAGTATGTATGTCGGCATGTAGATTAATTACTGAACTGTGTTGAACCATTGTAGCACTATAAAAGTTGACTGGTTTGATAACCGATATCATTTTAGATTTTAACAACATTGCTCTGAAATATTAGTTCTTTAGTAAAAAAAAAAATGATGGGATGAGGAGTTACAAGAAAAAACTTCTTAAGGTAAAATAAGAGAAATAATT
>Promoter_291
TTATCAAAAAGCCCAAGCTCAAATTGGAAGGTTATATTACACTCGTCTTCAAAATTCAAATCCCAAGGCGGTTATTTTGTTTCTTTCAATTGTGGCAACATCGTAAATCTCAACTAACCCCAGGGCCCATTTCATAACGCGCAATTAGAGAGCTATAAAATAAAAACTGACATTAGCATTACCTAACCAACAACCGCCATGACTGAAGAAGACCGAACCTACGCCGTACCAACCGCCCCCAATGGCGTTG
>Promoter_292
ATCTCTCTCAGAAGAGAGAGATTACCTACTACCACACTAGAGTAACTTGCTTGTTAATATACTTTAACACACATTTCACATCACTTACCTTTGCTGAGGATCAGAAAAAATACATCTTTCTTCTTTAAAGCTTGGTGGGTAGCAATGATCTTTGCCTCCTGAGTCATTATATGAAGATTCTCAACTTGAGTGTTCACAATGTTGGTCACTGAGGACAAGTCCCTTGTTGTTAACATAGAAGATAATGGAT
>Promoter_293
CTTCGATTCTAAAAGGTATGACTTTTATAGATTCTCAAGTTTATGCTGTCAAGGAAAGATTCTGAATTCTCAGCTCCTTTTGAATCAAATCTCTATATTTTATACTTTCTGTGCTTCTCATATGTGTTTCTATGCAACCCTTTTATAGTTCTTCATTTCCGTCTCTTTAGTGACTTCATTTCAATTCAAGTATAAGGTATGGAATTGGAAACTTTGTATCCTCCTTGTTTTATGTCAAGTTCAAATTTGT
>Promoter_294
AACTAGATTCTTCTCTTTCCAGTTTTTTTCTCTTCATGTTAACCTTCAAATCTGAACTTAACCGACCCAAATATTTTTTCAACCTCCTTAACCGATCTACATCTTCAAGTTGAGATCTTTCCACTTTTTCCCAATACCCCATGACCTTAAATTCCCCATCTTAAATAGTTTCTTTTTCATTTACTTCTTTTTCTCTGGTTATGGCGATGGTGGATCGAAACATCAATAGCAGAATGAATCATACGATGTC
>Promoter_295
ACATACCAGGAAAGACTGAGTGGTTATGTGTGTGTACACACATGTTGCCCAGTTGTGATGACTAAAACTTGTATGCTTAACTTGAAGATGTTTGTATTACTGACCTGAACTTTTTAACTCTACAGGTTTTGCACCAAATTTCTGTTGTGCAAGTTTGATTAATTGCATTTTTTAATCTCTTGTTATTTATCTTCTAGAGGATGAGCCTCAATGCATTAGTAATGTTGCTTTCCTTGTGGCCTGGAGGTTA
>Promoter_296
TAAGCAAAAACAAGTGCATGAATGAGAACACCGTCCCTTGCCTTATAAATAGCAATACATTCCAAACCAAACGCTCTCATCCAACCTCACACTCCTCACTTGCATCTAATTACCTCACAAGCAAGAAAGAGTAATAGAGAAAAAGAGGGGACACAAATTTGTTTTATCCAAAACTCCAATTAAAACAAAACCACCACAATGCCTTCTTGTGCAACAACAACCTTGGTCTCAAAATTCAGTGTCTTCCCAG
>Promoter_297
TTTATTATAAAGAGGTGAATAAAAAATGAAATAAATTAGGCAGTAGGACCCACTAACCCTGGTCCTGACTTCCATTAACTCAAACAGAATGTGATTATAAATCCGCAGCATAGCCACTCACTTCACATCCACACAGAATCATATAATAATAGAAAGAGCACAGTTTCAGGTTGAGAAGAAGAAGAAGAAGATAAGAAAAAATGGAGGGAAAGGAGCAAGATGTGTCTTTAGGAGCTAACAAGTTCCCTGA
>Promoter_298
AAACCGTCACACACTCATAGACCTAATATTTGAACAAACACCAATTCTGATTCACTTTTCACATATTCTTCTTCCTTCATTCCCAAGCTCCGGTTCAGAATGACTTAGACCGCTACGGTTCGTTACTGAACCCAAAACGGTTCAACTCGAACGGATCGGTTTAATTTAAGATACTCATCTTATTATTTTTTAGCAGTGATGAGAGGAAGCTGTTGTTTGAACCGTCGAACAGAGCTGAGATTCCGTGTAC
>Promoter_299
GGATTGCTTTTTCTATTACCCATTTTCTATTAATCAACACTGCAGTGATCTGATTTGTGATTAGATTATTTGATACCAGAAAAAAGTAAACTTTGTACCATGACTTTGATTACTATATATTTGGGGGCCTCTTAGCTGATATATTTTTGAAGTGTTATTAATTTTTTTCTGTGATCACTCCAAGAACTTGGTGATCCAAAATGGCCTCAAGGGTCTCTACCAATTTCAAGTGTTGGCACCTCAGAACCCA
>Promoter_300
TCAACTCATTTCTCTTCTTTCTCCACCGTTTCCTACACTCTCTTCCCACAAACCCTAACTCTAAACAGAAAGAGAAGGTTAAAGAGACGGCACCGTTTTGCTGTCCGCCTTGACGCTGTTCGCTTCGTCTTGGCCCTCGATTTTCCTTCCTCTTTTAGTTTCCCTATAAAAAAACAAATTCAAAAATCCATTCACAATCAATGGCGCCAAAAGCTACCAAAGCCGAGAAGAAAATCGCTTATGATGGCAA
>Promoter_301
ATAATATTCGAATTCCAATATTATGTTTAAGAGAATTAAACATATACCAACGGACAATCCTCACTATTAACACATGTGTTGTGTTGGTCACACTTAAAATAAAAAAATAAAAAACTGGAAGCAAAACCAGGACACCCGGTTTGTTTTGCATGGATCTGAAATCTAATAACCCAAAAGTGTGAAAATCTGTCCCTTCCAATGGCTTCCACTTACAGAGACCGCACCTCGGAGTTTCATTCATTGTCTCTGA
>Promoter_302
CTTTCTCTCACAATGCCTTCTCATTCTCGCTAAGCTAATTACCATTTCGTTTTTTCATCCATTGCCTTTTATTTCAATCTATATTTTACTTTTGGTGTGGATGGAACGATGAAACTGAGTTAGGTCTTCGATTGCGAGTTTTTCTTTGTTATTGTTACTATTATTGTTCTACACATTCGGTTTGGGTTTCGATCTTGGGAATGAATCGTAGTTTTAGGGCTCAGGAATCTCAAATGCAATCTGCGTTGAA
>Promoter_303
ATATATCATGAAAATTCAAATTATTAAATTAATCATTTACTTGACCCTTCACGTCATATCTAGATTCATCGCTTTAATTTACTTGACCCTTGTATGATTTTTGGTTGACTTGGTTCTTTGTTGATTTTCACTACGACCCTTTATATATATTAATCCTTCATTGATCTTCAATTCCTGTGTCGAATTCTGAGAATTGAGTTATGGGAAGGTTGTTCGTGCTTCATCTGGAGGGTAAGATCTATAGCTGCAA
>Promoter_304
TTTCTAAGTCTTCCCCCCACATTTGCCTTGTGAATTGCCTCGTACAATATATGCTTCCCTCCTCATACACACAACACAAAACATCGTTTCAAGTTTCAACCCAACTAAGATTACAAGCGAACCAATATGGGTTTTTCAAAGGAAGAGAAATTCCAAATAATATTGAGGGTTATCAAAACTTTGTTCTTCTTAATCACGATGCTTATGTCTCTTCTTCTATTCTCTGCACATATTCTCATTGTTATAGCTG
>Promoter_305
CCCTTCACAGTAAAGAGTAAAGACAAAAACCATAGAATGTGTCAGAGACAGATTCTGCTTAGAAGATTCTCTCATTTTTATCCCTCTCTCTCACTGACTAGTTACACTAGATTTCATACATTATAAATGCATCCCTTGGTCTTTAATCTCTCAGTGTCTGAAAGGACTTTTTGGTAGCATAGTTTGTAGCAGAAAAAGATGGGCAATAGCATGGTCACACATAACAAGTACAAAAGTTTCATGTTCTTCA
>Promoter_306
ATGTGATTAATTATAGGGTCCCTGGTAGGACCCACTCGTCCTTCTCATGTCAGAACTTTGCAACAACACGAACAAGTTAACAACGTTATTCACTTTCTCTGATCACAATCTCAGAACACACACACACTTATCTATCTCTGTTTAGTGTACAAGTCAGAGAACAAAACTGAACACAACAAACTCATTATCATCATCATCATGTCCAAACAAACTTACAGTGTCTGCTTCTGTTGTCGCCGCCGTTTCAAAC
>Promoter_307
TTGAAATGTTTGAAACGATGTTTATGATGTGGTGTTACAACTTAGAACTGAGTTCACCGAAAAGGACCATAACAACCAAACACCACCTTCAAACGTTTCATCATTCTCTTCTTCTTCTTCTTCTTCTCTTTCCATTTACCAATGAAGCTAAAACGATTACAACCCATTACTACCCCAAGTCTCAAAAACCACCCTTTTAGATGATGGTCACTAAACCACCCTCCTCCGCCGTCACCCTCACCCTCACCGT
>Promoter_308
AGAGAGACACGCTGAATCTCTCTTTCTCTTTCTCTCTCTTTTATTTCAAACTCTCTCTCAGTAGGAGGAAGCATGCACATTACAAATACAAACCATGCGAGTTATTACACTTTTATCCCTCCCATATTTCTCACTTCACATTTCTCAACCTCATTCACTATCATTATCACCACCGAGTTTTTGTTATTGTTCTTGTTGTGATGGCTGTGTCAAACGATGTAGAAGCAGTGATAGAGTTTTTAAGGAAGAA
>Promoter_309
CAAGTAGGCATCATGTTTATTATATAAGAATTTCTCATGAGTCCCAGCCATGGCTCATCCCTTCACACCCACCTCTCCTTTTCTTCCTATGTCTCCAACTTTGGATAGAATGAAGGAACTTGTTTCATAGTACTGAGTCACACACACAAACACTATGAAGATTGAAGAGTAAAACTACAAAATCAACTTGCAACCACAATGATAAAAAACAGCCCACTAGAATGGCCTGAGCCAATAGTCCGGGTTCAAT
>Promoter_310
AAACCATGTTGTTGTCTTTTGATTGTTGATTACACCGCAAAGGATCTAAGATTCTTTTGTAAAACGTGTTTGTTTTATGCATCCTTATGAATTTGGAATCCGGGTTGTTTAATTACTTTTCTTCTGCGGTGAGAAATGTTAAGTTTAAATTGAGTGGCTTATTCATTATATTCTGTTCAATTCTGCAGGACTTGGAGCATGTGCAGCGGTTCAAAAAGTAATCTTTCTACCTCAAATCAAGTCATGGAAA
>Promoter_311
TGTTCTGTAGCAGCTTCTTCCTTCCAAGACAAGTTCATTTCACCAAACCACAATTAAACAAACACAACCTAATACTTCATCATCAACTCAAGTCTCTTATTCTCTCTTTGAAATGCCTTTCATTTCTTTCTCTATATCTCTATCTCTTTTCTTCTTCTTCTTTGTTCAAGCCTTGTTATCGATTCTTTCTCCTTTCCCATGCAGCCTTTTCGCCGTAAGACTCCTCTTTTCAACTCAGAAACAGGAACTA
>Promoter_312
CAACAACCACGGTGGAACCAGATATAGTTAGTTTTGCGCAGTGTTTAGGACCAACGAGAATACAAGAGTGGTTATAACTTATAAGGTACATGCCATTTCAAACTACAACTGTCTCTTATTGTTTTATCCTTCATCTTTTCCATTGAACATTTCATTTATGGTTAGACACATTCACCTAACATAGCCCTTTTATCAAAGATGATGAACTCCACTGCCATATTCAATGGCGTAGATCGCGTGAAGGGTTCAT
>Promoter_313
AAAGAAGACCATGATCCATAAGTGTATTTTAAGGAAATTGGGCCCTTTTAAAAAACGAACTTGGCAATAAGCCCATGACCCATCATTCACAACTAGGGTTTATAAACCATATTACAAAGCAGCAGCAAGTAATTCTAACCCTGAGTTTTGTTGCAGCAAGAGCCTAGCTAGGCATCTCTTATCTCAGAGTTCACCAAAATGGTTAGTATTTTCCTCTTACCTCTCTTTCATTCTATTCCTCTTTTTATTT
>Promoter_314
AAGTTCAATCATCTCGTGTGTATAAGTATATGAAAGAGACTTCACTGATGAAAAAAAACAGTTCAATATATCAATGTCTCGAACCAGATTATCGATATTCTTCTTGGTGTTATTTTCATTTGATTCATGTAGAATAGTGATGTTAGGTGATGTGGTGTTTTGAACTGAATTGGGTGTTTGTTGTGAATTGAAAAAGAGATGGTGAAGAGACAGAAAGTGGCGTATGCATTGGGGAAAACGGAGGAAGGGT
>Promoter_315
CTATCAGGTGATGTTCACTTAGGTTGTAATTGCCAGTACCTTTAAAGATACTTATAAGGCCATGTTTTATGTCCATTTTCCCCAATATTTAGCCTGTTTGTTTTGTAAAGTTAATGATGCCTTGAACTTAAGTAAAGTTTGTGTGAAATATCACCTGCTGCAGATTCTAAACATAGGCAAGTCAATTAGCTGTTTCAATCATGGTCAGAAAAAGGATTGTACATCAATCGAATCATCCATTTGATTCTTA
>Promoter_316
AAATATAATTTATTCTGTTTTAAATTATGTTTAACATAATTCTATAATTAGATGAAGGATAGAGCCATAATTGTTTGAAAATATAGATATTTTGATAAATATGTGAATTAACAAACCCTCTCAATCTCTCTTTGAATGTTCTTCTTCCCCTCACATTTCCAATCACTCGAATAAATAAAAAAAACAAAACAAAGCAAAATGATGAAGCAAGAGGAAGCTCACCTTCAATCTTCTCAATCCCAAGATGAAC
>Promoter_317
GTAGATGTAAAAAATACCGGCTGCTGAGACTAGCCCCACATACATGCATGTTATCAGTTCTGACAGGATTCTTCCGGTCCGACAACTTGCGCGAAACCAAAAAAAGGTGTAATAACGTATCTGATCCCAAATATTATATCTTATCAACGTGCTAGTGAGTAAGCAATGTGCGATCTCGTTCGAGTTAGACACTTACATTGATGGGGAATCTGAAAATTGGCGTAGTTGGGTTTGGGACCTTCGGGCAATT
>Promoter_318
TAGATTCCATCATTCACATAAGGAATCTAATTCTGTGTTCACGGTGCAATGCTGCTTATTTATATGCATATGTTATTCTATCATCTATGTCACACTCTCCACAAAGACATTCAACCAAAACTGCTATTAAAGGCTTATATAGCAGCAGAGACCATTGGTAACAATTTTCTCTCATATTTCAACATATATAGTCAATCAAAATGACTAATGTAAGAGCTAATCACAAACCCACTTTCTATTTAATTACCAT
>Promoter_319
GTGAATAAGTTTATCATGATCTTGTTTTTTATATGCTAGGTTGCCTTCTTTGTTCTTATGGATTCACATGAAATTTGTTATGGATTTGGATGCTTATACCAAAATTACTCTATCTTTGTGCTTGCAGCATTTGTTTTATACATTCACCATTTATTACATGGTTCTGATTTTGGTTGAGAAAGATCGGACATAATATCAGAATGGTTTCAGTTGATAATGGGGATTCCAAAGAGGAAATTGAGGAATCTAA
>Promoter_320
CTGGTAATTGGTGCAGCCCATAAAATAGTGGAAAAGCCCAATAATCAGAGCCCAGGGGAAAAGCAAAAATGGAGAAATGTGGTGTGTTAAACAGAAACCAGTTAGGTTGGGAATAGTATCATTCTGTAATTCTTCCATTAATATGTATCCATGTGAATTGAATGAATTGAATTGAATTGATTATCTTCTTATATTTGAAAATGGGAGATCAATTAGCAAGGGCTGAGGATTTCGAGAAGAAAGCAGAGAA
>Promoter_321
TATACCCAATTATTGATAGAAAGGTATGAACTTTGTCGTGAAAATTTTAACATATATTATTTTATTAAGATGCTAGTGTCACCACGAAACTGTCGTTACAATTAATAAATAATAATCTGTTCCTGATAGACACATATCACATAAAAGATAAGAACAACGTTTTTGTGTGTCTTCATTCAAGATTGAAACACCAAAATAATGCTTGACTCAGAATCTAACATCACCCATGTTGTTGCCCCTCTCCTACCAC
>Promoter_322
AAGTCACGATTTATAAGAAATGATATGTGATAAGATGGGCCTCAAAACATTGAACACTCCTAGCCCACGAAGCACACAATATCTGAGAGCGTTGTATAAATATTGGAGTATTATATATTATATTGGTTTTGCGTTCCAAGTCATTGATATAAGAATGGGAATAGAAAGAAACATTGACTCATGTGACTCAACCTAAGAATGGAACCAGACCCAACACGACGAGTTCTCACACGCAAAAGAAAACCTCTCT
>Promoter_323
TGATCTTAGTTTAGATTTTGCTGTACATAGTAGTTGTGTTTTACTTTTAAGATATGATCATTGAGATTTTAATTTTGCTTCTTCTCTATATTCACTAACCATAACCTTTGTTTTTAGTAGAATTTCATGGAATTTTGATGCTTGGTTATGGCAAAAGTCATGTTATATTGATTAATTTTCTTTCTTAGGGAAAGCTTCATGAAGGGTTGTAAACCTGAAAATTTCATTGAAATGGATAGGAAAGGGCATG
>Promoter_324
AATTTTATTTAATGGCATTGTTGTGAATGCAACATGTAAGAAACTAAGAATGTCACTAGCCTTTTATACTTTATCCAAATTCTCTAATATTGTAGCATCCTCTACCATCTTTGCATTGACATATTAATATATATAGTTGAGTTCAATCTCATTAAGAATTTGTGAAAAGTTATCTCTTCTGAAATTGGTTAAGCTGATATGGGTTTCACTGGGGGATTGGTGAGAAGTGTCTTCAGAAATTGTTCTGCTG
>Promoter_325
AAAATATATTTTTTGTCAAAAAGTCAAAACCTTTAGTTCATACTTGGTACTATAGCAATGATTTTTTGAAAAGAAAAAAAAGACTCATAACCTTATCCGCCACCATCAACTAGTTCTGTCCTAAATATCTCTTCACTGTTTCACACAAACAAACCTTTCTTAAACCCTCTCTCTCTCTCTCTCTCCCGGGTAACAAGTATGCAAATTTCATTGACCAATTCAACCTTCAAGGTCCCTCAAACATTCCCAT
>Promoter_326
CTATACCCCTTCTCTCCACTTTGCCAAAGCTTCAATCTTTCCTTGTTAATCCATCTTTATTCCTATTTTCTCGATCTGGGTTTTCGTCTATTTTGGATTTTGAATCGGTTTTCGTTCGTGGGTCTCTCACCACTTTGGAAAAGATCAAATATTTATTAATCCACCTTATTGTGTTGTATTTTGATCGGATCAGTGATCATGAGGAAAAGAGAAAGGGAAAACCCTTGTGCGGTGTGTGGCCACTATCACA
>Promoter_327
AGCCCCATAGGTTTATTCACACATAAAAAGAAAAACCCGAAATTGCAGAACATCAAGTAACAGAGTACGTACACACAATTTGAATTCCTAAGAATTTGTGAATGAATTCTTATCACTAAATTCATTGAAGTCTCCAATTATGAATAGCACTACAGTAATCTCTTCAATGCAGTAAGTGAGAAAGTGAGAGAGAGAACGAAATGATGGAGCGGCTAAGAAGTTCAATCTTATCATCCCCAAAACTTCAAAG
>Promoter_328
CCTATGAATTAAAAAAGAGGAAAAATACTAGAACAGTTTTAGTGTGAGTTCTCTTTTATTTTCTGTTTCTCTCTTCTCAACACACTTCATTTTTCTTTTCTTTCTCTTATAACTCATAAACGAAACTAGCTTTGTTTTTTTCTTCATGAAAAGCTGTTCCTAATGCTGTGTTTGGTTTTGTTCATAATTTCAGAATCGCAATGGAAAATTCCGACGACAACGAACGCGAACAGAAGAAGCCTCACCGCAC
>Promoter_329
TCTCTGATTCTTTACCTTTTCTTATTTGGTTTTATCTTTACCTGCAAAGTTTTAATCTTTTGTCTCTTTTTGTTAATTTACCATCTGGGTAAGTGAATTTGTGAGTGTTTTCTTCTTAAATGCTTAAAAGGGTGTTCTGGTTTTGATTGAACAAGCAAACATAGCAAAAGGGTGATCCTTTAGCATTTTAACGTTATCAGATGTCAGAAAACAGACACCCTCTCAGGAATGCTGTTTCTAATCACTCTGG
>Promoter_330
TGAACATTACTTACGGAAAATCAAACATATACTACTTGAACCAACGCTGCTGGGTCCCCTCTCGATTAATCTGAAACACACATAAACCACCATCACCAACAAAATCAAAAAAAGCAACCACTATCTCCAAATTCAAACACACACACACACTTCTCATATTCTTCAATCCCTAACTAACCCACTCAGTTAAACCCATTCATGGAGGACCTCTCAGCTGGTCCCTTTGTCCCCGCCGTCAAATCCGAACCCT
>Promoter_331
CATTATTATTTATACACAATACATCAAAAACACTTTCTTTGCACTTTCTTCTCTTTGCTCCTAATTAATACAAAACACAAAACATCTTACCTTTGTGTCTGAGTTTCCAACTAGATATTTGATATGCAAGTGTCAGAAATCCAACAACTTCAAGTAAAACATCACAAACAACATAATCATCATAACCAAGACACACCCATGTGCCAAAAGAAGATCCAAATTCAAGATGAGAAGAAGGTTATTGTGGAAG
>Promoter_332
AACAACAATTGCCTCCGGTCAAGAATACAAATGGAAAACCAAAACAATATCCTTTCTTAGCCGAAGAGACCCGACCCAGAATTTATGGGTGAGTGAGTTGGGCTAGAACCAACTCGATTGGAATGAGTGGGAATCATATCATATGATTGGGTCGCACTTTAATCGCATCACTTTCAAGTTTTGTTGAGCCCGTGAAGCATGCGAACTGTTACTTCCGTTATACACTACACCAGTTTCATTCAAGCAATAC
>Promoter_333
GTTTGAAAGAAATGTATGAGAATATCAGTACTTTAAAATTATATTCATAAGATTGGTAAATGAGAAGGAGAAAAAAATAGTGTAGTAAGTTCCTAATCCAACGCCTATAAATACCACTCTACCAAACTTCAATGAGCATAAAGCAACCTACACTTGTAAGAGAAAGAAAAAGGTTCAAAGTGAGTTTGAGTTTGAAAAAAATGGAGTTCCCATTGATCAACTTTGAGAAGCTCAATGGTGAGGAGAGAAA
>Promoter_334
CCTTAGTGAACTTGAAACAGCCACAAATTCTCATTATGATCTTCTAGCTTCTGTTTTAGGAAGGTATAGTAACTATATATAAAATGCTGTTAAATATTATAGGACTTATATATACACACATATACGTATATATATATATATAATGCTGAGAAGTTATACATATGTTTTTAACTAGTCATGAGGAGGCCAAGGAAGCAATTATGTACTCATACAATAAGGACATAAATGGGTTTGCTGCGCTACTTGAAAA
>Promoter_335
TTTAATAACACAATATATATATATATATATATAAATTAAGGAATTTTTTTATGTATAAAAAATAGAATTATCGTTTGTATAATTTCAATAAAATCAGAATATCAGTGTAATTTACTCGTAAATATAGAAAGAGAATTCAAACCCTGTGTACTTAAAGGCATCACTACCTTTTTTCTTCCTATTCTCCTTCAAGGGACAATGGAGGAGATGAGAAAACCACATAACAAACACCATCATGGAGCTTCCAACA
>Promoter_336
AAGCTAATAATCAATTTCAACTTTATTAAAATTAAGCTTCAAATCCTTACTCAAACAAAAATTGGTACCTCAAATTCTCTCTATTTATTTATTCGAAAAAAGTTTCCTCTCCGTGTTCTAGTGATTTCAAATTCTGAAAAAAGTTGATTTTTCTGATCCCTAAGAAGACCTGGATCCAAAGTTTTGATCTTTGGGCAAATGGGTTTCGAGAAGAGTGGGCAACAATGGCGGTGGTGCTTTGTCATATTCA
>Promoter_337
TCATATAATCATATATCAAAATAATTAAAATTAATAAAAGTAAGATGCATCTATTTTTCACTTCACTCACTATATAGGTATATGATGAAGCAACAATAAGGGTAGAAAAACGGTGTCGTATAATAATAGCCCAGTGAAGCTTCCAAGCGTATATATAAGCCCATGAGCGTCCCAAACACAGAACAATCGAATCATCGGAGATGGAAGCGACGGATTCAAATCCCGACGGCAACGCCGCCCTAATCAACTC
>Promoter_338
ATTTAAATATCTGTTTTCTATTTTTTATTCTATATTCGGTTTCAATTCCACGTACGTTGAGGCTTCTTAGAGCTCAAGGTTCAAATAATGTAGATAGATTAATCATTCATGCATGTTTGAGATTGTTATGAATTTGTTGTTGTTTTCTCTCATTTTTGTTTATTATATCAGGAATGGAGGTGTTTAATGGATAGTGGAAAATGTTGCGTGCTGTGGTGACAATTGAGGAACAGTTGTTGGAAAAAGCGAT
>Promoter_339
CTCTTAAGTGTTCGAAATCTGGTCTAGAATTGCAGTCTGAAATACCGAAAATACCCAAATCCTCAAATAAGAGCAAAGTCCTTTCTCCTTTCTTCTTCTTCTTTCTTCAGCTGATCTCGTTCTCTCTCTAGACACTCTTCTCTTCTTTCTCTCTCCTCCTTTGTTTCTAACCTAGTTTAGGTCAATTTCCATATTTCACCATGACTGTTATGACACCTGCTCCAATTGATGTACGTTTCCATAACATCAC
>Promoter_340
TCAAAAAACAAAACTTTTTAATTTTGGCGGAGAAATATTTTTTGAATGGAAAAAAAAAAAACAAAAAGAAGGACCTAGAATATATAAAAAGAGGAAAATAATTGTTTCCAAAAAGACAATTTTGTGCTTATAATTTGGGGGTATATGGGTACTTATTAGGGTTAGGGTTTTTGGGCGAAATCAAAGGAAGAAAGTTAGATGGGGAGAAAAGAGCGGCAGAAAAAGAAGAAGACACATAGCAGTGACGATG
>Promoter_341
TACATTTTTTTTCTGTTAAAATAAAGTAGAAAAAGAATATAAGAAACATAAATTGACCCAAGTTCTAAGTTTCAGATTATACAGAACCAAAAAGACAAATCAACCTCATTCATTACAACCACACATTTAGTTTTCTTGTAAGTGCTTCTTGTTCCTTAGCAACCTCTTACTTTTACTGTCATATTGTTAACTATCTTCTAATGAGTAACATTCTCCTATTATTGTTTATAGTTTATTTCTCTGTCTTCTT
>Promoter_342
AGGGTGAAATTGAAATTGATGGAATTTTTAGGACAATGTCCTCACAAATTGGAACACTCACGTGATGCAACCGAAAATAAGTCACACAGTTATTTTTACTAACTATATAAGTCTATGAACGCATACATCAAAGTTTGATTATATTATTCCATTTTCGTTATTTATTTTTGCTGAACTTCACTTTTGTAGTGCTCTAATTAATGGAGGAGAAGAGTGTTACACAATCAAAATTGGTTTTTGCTGTTAATGG
>Promoter_343
AATTGCGACTCCTCTTCTTACAAATCAACCACTTCTGGGTTCTCTCTCATTTCCCAATACGAAACTTCGATTCCGTACTCTCCGGATTCACAAATCCCTTTTGTCTGTCACTCCTTCAATTTTTCTCCGTGAATTCATTTTCATTCGGATTGAGGAATTCAATTCTCACCCCTCTTCGTATAAAAAAACAGAGAGCACATGGCCATGGATGGAACCCTAACACCAAAGAAGTCTCTGTTATCGCTGACGA
>Promoter_344
AATTGCGACTCCTCTTCTTACAAATCAACCACTTCTGGGTTCTCTCTCATTTCCCAATACGAAACTTCGATTCCGTACTCTCCGGATTCACAAATCCCTTTTGTCTGTCACTCCTTCAATTTTTCTCCGTGAATTCATTTTCATTCGGATTGAGGAATTCAATTCTCACCCCTCTTCGTATAAAAAAACAGAGAGCACATGGCCATGGATGGAACCCTAACACCAAAGAAGTCTCTGTTATCGCTGACGA
>Promoter_345
TTTAGAATAGATGATAAGCATAATAAAACAAATCCTAACTTAATGAAGGATGAAATCAGATCAATCTAAATCAATTATAATATAGTTATCATAATTTATGGTTTTTGATGTATATTATATATGGTGTCTAATGTTTATGTAACTCATTTTCTATTGAATCTACTGTTGTTAGGAGAAGTGATTTTCTTTGAGTTTTGAGGATGAAGGTTACTTTGGTTTCTAGGAGTGGAAGAGAAATAGTTAAGGGTGG
>Promoter_346
AGGTAGATGAATATAATGCAGCAATAAGTGAATAATGTGTAAGTGAAGCAGGGTCATTCACATGTTCACCTGTTTTTTTTATCAACATAAGGTACTACTTCACAACATATACTTTGCTACTTCAGTATAAGTAGAAGGTTCTTGTGTTGTGCCAAATACAATACAATACAATCTCAACCATTCATACATTGACCTTCAATGGTAGAGACTAAAGCTACAAAGAGAAATGGTCACATAGTAATGTCACCTT
>Promoter_347
AATCCCAACTTTCTCACACCCCTTTAAAGTTTAAACAAAAAAAAGTAAATTTGATTTCATAATAATATAACATTGTTTCCAAATTTGCGTTAATCCATAATTACCCCTTTGAACTCTTATTCTTACAGCATAATAATAGATCTCACTCATTCACTCATTCACTCATAGATCTTGAGAAATTTTGGTTTATGTTCAGCAATGGATAGTTTCAGCGCTGAAGATCTATCAACAATTGGAGGAATCGCCACTG
>Promoter_348
TGGAAGAGCTTAGTCATAAAATGTTTGGAATTATATACAGCAACTTATATGAAAATAGCTTATAATCAGAGAAGTTTATTTTAGCTTATTTAAACAAAGTTTATTTGAATAAGCTCTTAATTAAGTTGTTTATCCGAACAACATTCAAAAGTTATACATGTGTGTTGTTGATGCATGATGCAGGACTTACTTGGAAAAGCATGTTTTCTACTTGGTTGATATTGTTGTTGTCAGTGGCTATTGCATTTGG
>Promoter_349
TAAAGTCTTAATTCACCTTCAATTTTTGTTTTGTTTTTGCCAGGTGTGAAGCGCTTTAAATTTTAAACTCGAGAATTTGTTGACTTGAGTTGGTGTATAGTGCTGAAGGAGGGTGAAATTTGAATCCAAGAGTTTTCAGGCTGAATCCGGTTTTTTTTGACATCTAGACTATCTTTCGGGTTATATTTCTGTGAGAAAAGATGATGATGTTTGAAGACATGGGGTTTTGTGGTGATTTTGATATGTTATG
>Promoter_350
ATCATTTTTAATGATTGAAATTCCATGTGTCTTCTTTTTCATCCATTGGAAACTAAGGTCACATAATTGAAGATAATTAATTATGTGATTCCTTCCAATGAACCTAACCTCATTTCTGCAACATTGTGTGTCCTATATATTATACAATTCTTGTGGAACTGATACATCATACGTATTCATTTCTGTATTATATTATAAATGGAACTAGTGAAGTTTTTTATAATATATATATATATATATATATAATTGG
>Promoter_351
ACCAACTGACGTTGCTTCAAGTGGTACATACTTGAGTTCCCTTAAGCAAGAACTCGGGTTCGAGATACCCGTAGGAAACAAAAAAAGAGGCAAGAACACGTTGTAGAAGGGATACTTATTCCCCTTATAAAAGGGATACTTGTTGAATCATTTTTTTGTATTCTCCACAAGTAACATACAACTTGTTTAGCATTTTGAACATGATGAAAGTATTCCCCTTATGTTTGTTGGTTTCTATAACCTTAACCGT
>Promoter_352
TAGTAGCTGCATGTGTTTTTACGTGTTGGTATATTTGTACTCTTATTTGCCAATTAATTGTTTTTTTCCCCAACATTTTTTCTTTTTTGTGCTCCACTGCTACTTGTTCTCACCCTAGTTTACGTAGGGTTTTTTCCCTTCAAAATTACTTGCATTCATATTTTTTGTGCTCCACTGCTACGTGTATATGTGTAGGCCATGGATTTGTTTGAGACAAACGGTAATGGAAATGGAAATGGTATTGATGCTG
>Promoter_353
AATTTATTTTATAATAATAGTTAAATAATTAACTTAAATTCCAATTAATTCCATACTTTTTATTTTATTTCACGCGTCTATTAATGTATAAAATCAGATTCTGATCCCTTTTAAAAAATCGCGAAAAAGTATAAATAATCTCTCTTATTAATAAACCCTTTTGTGTATGAGAAATTGAGAAAGACGAAAAAAAAATAACAATGGAGGGTTTGGGATTTAGTAAGATGATTTTGATGTTGACAATAATGGT
>Promoter_354
ACACATTTACTAAATATTATCTTTATGACCTTCTAACACTATAAATTTTATCTTGTTTTACTTTGTTGCAAATAACGAACTTCCAATTATAGTATAATAAGTTAATATCCAAATTATGTATTTTGTTTCTATTGACAAAGATAGTTGAGTTTGAAGTTTGTTATTACAAGTTTGAAGTTTGTTGTTGATTTGGCAAAGTTATGGTGAGTGGTGAAGATCAAGAATCCAATGCTCCAAAATCAGCATGGAA
>Promoter_355
AAATATGGATAGATTGGGACTGACCCAATAATCCATAGCCACGTGGCAGTAAAATATCTTACTATACAGAATCAGCAGCATCAGCATCGAAGTTGGTACAATCACACTTTTCTTCAAACCTCATTTTCCTCTCTCTCTCTCTCTTCTCTCTCTCTTCTCTCTCTCTACAAACCCTAGCTTCCTGATCTCATCACACCGCCATGGCCAAGAAGCGAAAGCTCCGATCTTCCGACATCGAACCCACCAAGCA
>Promoter_356
TGCATTTGATGTTAGAGAAGAATAAGGAATTAAATTAAATTCCACAAAAGAAGAAAGAGATAGAATTGGGCCTTGTTTGGCCTTTGTTTTAATGTTGAACCATAACTGTATATAAATAACACTCTCCTCTTTCATTTTCCACATAACACCAAAGCATAAATTTTTCATTTTTTCATTTTCATTCTCTGAATTTTCTCCCAATGGCCGATCAACTTACCGATGAACAGATCTCTGAGTTCAAAGAAGCCTT
>Promoter_357
AATTAGAACTTTCGGAATTGGTTTATGGCTTTATGCTATTGCGGTTTTTGCTTCTTGTTCTTTTTTCACCCCTTTATGACAGTTAAATTCTACTAAGTTTTGTATGTGGTTTTAATTTCTAGTTCATCTGGCAATTTCTGCAGCTGCATGCATTTTTTAGGATAATAGTAGTGATTCAGAGCTAGGAGTTGGTTTTGAAGATGGTTGGGAATCTTTCAGCCCATGTCTCATCATTGCCGACTTGTTTATC
>Promoter_358
TTGCTTGAAAGTTGAAACTATAAGCAATAGTAGCATTTCTTAGTTAGGAACTCAGATTTGGATTAAGTTTCTGTATATTCCATCATTGAATTTGTGAAAAAGGTTTAGTTAGGAACTGAGTTATGGCATATATTTCAGGTAGGTTCCTTATAAGTGAGCAAAAGTTCCATTAATATCACAAATTTCAACCGGCATAGAGGATGAGTCAGCCTAAGATTAAGCGCCGAGTTGGTAAATACGAGATAGGGAG
>Promoter_359
GAATGAATTTAAGTAGATAATTATATTTCACCAGACTTTATTCTCTAACTAAAAAATATTGAAAGATAATTTTTCTTTCTATTTTAGATTCTATATATTATGCTCGTCTTTACAGTTATTTCTGGTAATAGGTGCTTGAATTAGTTGATGCTAGAAACCCTAATTGGATTTTCTGAGCTTTGTTTTTTGTTTTCGGAGTAATGGCTGTGGCAGCCATAGGGCAACTGAACCTAACTGAATCCCCCACTCG
>Promoter_360
TATTATTGTTACTTACTTCAAAAATGCAATATTAATCTTATAATTTATGATGTACCCCCCTTGTTGGTCCTTAATTATTATTATTTTTCATACAAATGTGTTTAAGGTTGTGATTTAGGGTTTATGCATCATATAAATATAAATCCCAATAACAATTGCAAAGCCGCTTTCTCTCACTTCAGTACCCAAAAAGTAGAAATGGCTGCTACCTTCTCAGATCTACACACTGAGTCCGGTCTCAAATCCCTTG
>Promoter_361
AGTTTCTTTTCCTTTTTTTCTACACATGTTAACCAGATGTTATTTGGTGAATATGAGATTGTCTTTGACTTTATTGATGCGTACTGTCGTGACCTGGATTGTGTTCACACATGTAAACTGCTGATTTGGTAATCAATTAGAAAAAAATGTATCGTAATTTACTTTCTTTGAATGTTGTAGGACCCTTGCCTTTTAAGGAGATGTCTCCTGCGTCCCAGTCCAAGCCCAAAGACAAAAGGGCAAGCAAGGA
>Promoter_362
GAATTTTAGGTCATGTTTTTTGTATTCGAAACAGGGTCAGTGTGTCGTGTAGTGCGAGGAGGGTTGTATATTCCTCCAAAATTTCTGTCCATGATCTTGATGTTTATATGTAGTATTATCCATGAGTGCGCTCCCTCAAAAAATGGCGAGTATGTAATCCGATTGAATTGATATTGACAGTCTAGGATTAAGAAAATTATGCAAGCGGACGAGGATGTAGGGAAGATTGCAATGGCTGTGCCTCTTCTAG
>Promoter_363
ATGAGATTATGAGATTATTTATATAAGAAATGAGAACAATTAATATAATTTATTAAATATTGGAAAATAATCATATGATTGTCAACTAATAAAAAGTTAGCGGACCAAAATTTAATTCCCGAAAGCGACACTTATTTGTCGAGTGTCAACTATTAAAAGAGAAGAAAATAAGAATAGGATTAGACATTTGTGGAGTGAAGATGGTGGTGTTGTTATTGAGATCAAAATTCGATTTCTATATTATCATATC
>Promoter_364
CTAATTTTGATCACTACTTTAGCATGAAATTGAGTTTCTATTACCTTTTTATATGATATAGCATCATATGCTGATGAACATGTGAATCTCCGTAGACCTGGATAAATGGTAGCGAGTAAGGTCTTAAGTTAGTTCATGATGCACAGTACTTACATTTACACATCTATTGCCATGATCCCTTTTAGCCTATTCATTTCACCATGTCAAGTTTGGAGGAACCACTTGGTCTCGACAAGTTGCCAAGCATGAG
>Promoter_365
TTGTGAATGATCACCTGTCACCTTGTTACCACTTTCTTTTCATTACATTTTTCCCTCTCAATTTCACTTTCTTTCATGGTAGTTAGTTTCATTTCCAACCAACTTTCTTTCATCCTTATACCCCTCCAATATTTTGATATCCACCACCATCTCCATCACCTTTCCTCCACCCTTCTCCTGAGTTTGTTCTCCCTTCCACCATGGGCAATTGTTGCCCGGGTGGTGCCGAAACCCCAGCTGACAATGCTGA
>Promoter_366
AAAACAAAAATCATCATGCGAGAATTCCTCCTTACCCTTGTCATGGATAGCACTGTCTTCATTGTAGTTAGTTTCATTTCCAAACAAACTTTGTTCAATCCTCAAAACTATTGTGTCATTCACCATCATCATGTCCATTCTCCTTAGCCTATATATCTCTTTTCTTCCACCCTTTTCCTGAGATTGTTCTCCCTTTCACCATGGGCAATTGTTGCTTAGGTGCTAATGATAATGCTCCAGAAGACAAGGG
>Promoter_367
TTAGTGTTGTTTTTGAAGCTCTTTCACTCTGTGGATCTCTTGATGGGTTGACTCAATGGAGAAATGGGATTGATTTTGTGGGGTTTTCAATATGTTGATAATTTATGTTCAATTTTAGTTATTTTTGGGTTTTGAAGTAAAAGTGTGAGTGACAAATGGTAATGGTGGTTGTTCATTGATAAGCTTTGTGTGTGGGAAATGTCTGCTTCTTTAGCAGCTTTCGAACGACCTCGACCTGGTGCTTCTAATA
>Promoter_368
TGCGTATTAATTATTTTTCACATTACATAGTTGGTATATACTTCTGTCCAATTTGTCAACTTATGTACTATTTATTTCCTTATTATATTTAATGTATGTTGTTGGCCCATTATACAGAGATTGGATTAGGATTAACTGGCTTTGGTGTATTTTTCTCTTTCCTTGGGATTATCTTCTTCTTTGATAAGGGATTACTAGCCATGGGAAATGTAAGTTTCAGCTATTAGAGGCTTCTTGCTTAAGTAGTTGT
>Promoter_369
GTACAATGGTATGTTAGATGTGATAAGTAGGCCATCATTTTTTACGTTTATTATTGGTACATATTGTGTTACCTTTTTTTGGGATAAACTAATTTATTTACATTCTCTATAAGTATTAGCTGAGAAGTTTGTTTGATTTTTGATTTGTAGGATTACTCAATGAACATTTGATGGATGATGATAGTAGAGAAGGATAAAATGTCTGCTCCTTCTTCACAGGAGCGTGCACAACGCCTTTATGAGAAGGTAC
>Promoter_370
TGCAGATTTTTCTAGTAGAGCAAAGTAAAGGATTGTTGTTGTGGCTAATGTATTGAGTATAACTATGAATTGCAGGTTTGATTTTGAAGTAAGAGAATGATATGAATGAAGTTTTAACCAGAAAATATTGCAGATAGCAGAATTGTACTGTGTTGGTTGACTTTTGGAGATTCAGAGAATTCATACTTTGAATAAAAACAATGGTTGTGAGGAAAAACATTGGTCATGCAAAGTCACTGATTATACTGAT
>Promoter_371
ATGCTTCATCCTTTACTTTCACCTACTCTACCTCAAGGTTCTTCAACCACTTTCTACTTCATTCAATGCATTATTAGTACTATTACCATTCATTTTGCTAGGTGAGAAAAATCTCTTTACCTCTTATAACAAAGTTCTCTTTTGATGGATTGAATCAACCAGATATTATATCAACTCTGTTTCCTATAACACAGGTTAGAATGGATGCATTTACTCATAGTATTCAGAATAGTGGCTTCAGGTATAATCC
>Promoter_372
TTAATCTTCTTCATATAATCATATCTTCAAACTTGTAACCAATAACAACCACAATGGGAAATACAATGACTCCATGTTTTCTTCACAACAAAACATCTTCATCATCATCTTCATCATCATCATCAAAGTCAACCGTGAAACTCATCTTTTGGGAAGGAACATCAAGAACCCTTAAAGGAAAACACATAGCTGGTGAAATCATGTTTGAGTTTCCAGAAAAGATGCTATGCCATGCAGACTCATTCTTCAT
>Promoter_373
TATCTGGCTCTTGTGAACATTTCTCATGAGTAGCTTGACTTCAGTTTCCATGCATCCATCCTTTCTCATGTTGTCGTTACTGTTTAGCATATAAACATATTTGTGATTTCATGACATTGGTGGATTAAATTGAGTCGCCGATATTTATTGATTTTTGTATCTTCTTGCTTGCAATAATTATTTTTTCCATTCTAACACATGCACCTTCTTGTCTGTTGGTGTTTAGAATCAAGTGAATTGCAATCAGAAG
>Promoter_374
CTCTAGTGAAGGGTTTGAACTGTTGAGGCGTGTCAATTTGGGGTTGAGTGAGAGTTTTGAGTTAATTCTTGAGCGAATTGATGAATGGAAGGGTTTGGATATGAAAATGGGTGAATGAACGATTAGTGTTTAGATTTGAGAAAAAGTTTCTAATAGTGCTTTTTGATTTTTTGATTTTTAAATTGTTTCTATCGGGTGATGTCACGTGGTGATAGAATGACTTCGGATCTTAACAGAACTGGTACTGTTG
>Promoter_375
TACATTCCAACCTTGATGAATTTGACATTACAGTCAATGAGTTTTTTGGTTTTATGAAATATAAAAATAAAGAATATAAAAAAGTGAACTTAAGGACTAAGAAATGATATTGAAATAAATAAGAAAGTGGTGAGAAGAAAATGAAAGGTTTTAGAATTGAGAAGAAAATAGAAAATAGAAAATAGAAAATTGAAAATTGAATGTCGAAACTTGAAGCGAAGTTAGGTAAACTAGTTGACTCTGTCGGTAA
>Promoter_376
AAAAATTGGTTAATAATAGCGGGTGAGGGATTTACATACATGTGCTGGAGGATAATTAGGCTATGCTCCTTCCTATTTACTTTATACTTTTTCACAATCATCATCATCGCGATGAACAACATTCATGATCTCAAAAACCGGGTTTATCTCAGAGCTAATCATAAAGATAAAAATTCAGAAGAAAGTTACGATTTTTGGAGATGGGTCTTTCGGAGGAGAATCTAATAGGTCTAACTCTAGCATTGATATC
>Promoter_377
AAAGTAAGTCCCACATCGCCTAAGGTATTACCTGTTGGGTTACTCTTCTCATAGCCAATTGGTTTTGAGATAGAACCTCAACATGGTATCAGAGTCGGCTTAAATTATTGTGATTTATAACCAACAATTGAAGAAGTTGTTAATACCCTTTGTTGACAGGAGTGCTTGAACTCAAAGGTTGAAATTTGAAACAGGGGAAGATGGATTATGTTTATGGACCTGGAAGAAACCATCTCTTTGTTCCAGGGCC
>Promoter_378
TCTCACTCTATTATATCTTGATATATAAAGTTAATACTTCATATATTATTTTAATAAAATAAAGTTAAATGAGGTGTTATTTTGACTTGTTAGGAAACACTGATTAATTCGGGATACTAGAGGAGATTAGAACTTTTATTGCTTGTAACATTTTCCATCTAAGATTGAACCTAAACCTTGATTTGGTTCATCCTTAGCATGCATCTTATAACAAGAAGACATGTCTTACCTTCCCTCCACAAAACCTTAA
>Promoter_379
TCTTTGGCTTCATCTTTTTGTGTCTAACTTGCCATGCTGCTTCTGTTTTTTCAACCCCTATGTCTTTGAGAATCCAAGCTTCTATCTTGGTTTCTGTTAAACAAGAGTTTGGAGTCAAACCTTCTTGTTTGAATAGTTGGAACATGTCAAATTACATGTCACTTTGCACTTGGCATGGCATAAAGTGTGACCATAATAACATGTCTGTTGTGTCACTAGACATATCCAACTTAAATGTTTCTGGCTCATT
>Promoter_380
TTGATTTAATAAAATGATTAGACGAAAGTGACAAGTCAGCATGCAGGCACATGATAGTGAGAAGACCTACACACACACGATAACTTCCTCTCTCCATACAAATATCATGCCTCTTTCTTAAACCCTAAACCCTCGATTTCTAGGGTTTGCTTTCTCAAATTTCACTGATCTTCACTCTCTCTATTCCCACTTCTCAAAATGACTTCTACTATCCTCAGAAGAACCCCTTCAATCCTCACCAACCGCGCTT
>Promoter_381
AGTTGTTGAGCATAAGGATACAAATTTGTAACAACACTGAAACTCAAGCCAAGTTTCACGTTTTTTTGAGTTGTTTAAGGTTCATGTTACAACACACACAACACTTTCCGCATAAAACGACACAGCATCATAATAAGAACTGTCACTGTCACGTTGAGATTCAGACCCATCATTGCATTCTTCGTCTCTCATTCTCATTCATGGCTGCTATTGTTGCTGCTTCTTCACTTCCCTCTGGTAAATTTTCCAT
>Promoter_382
AGTATTCGGACAATTTTACTGCATGAGCTGGTTGGGGAAACTTCGTTTATTATCGATTTTGAATTCTAATCAATCCGTTGCTTTTCTTTTAATTTTCATCCTTCATTTTTCACCTCAATTGCTTTTCAATCTCGAAAGTAATTCCCTCCAACCGTTATTATTCGATAATCAATTTTCTAATCGAGGATTCTCTTCACGCTATGGACTCAAGATTTAAGACTAATCCCCAGTTACGCAGAGGTTTGTTTTG
>Promoter_383
CGGAAAATGAGAATATGTGGCAGCAATGAAAGCATCTACAACCTTATCCCAACATAAAAAAATATGACCCAATCATCAACTTCCATGCAAATCTAATATCCAAAACCATCCATTCACATTCTCATTCTCATCAACCACCAAAGTTGAATTCACAAAAGCAGGTATAGGACAAGAAGAAAAGTGAGAGTAACAATCACAATGGCTTCAACCCAATGTCTACTACACCAACATGCACTCACTACCTTTGTTA
>Promoter_384
GGTTATTGATTTCGTGTTTAAGGTTCTGCCTCAGGATAAAGTTTTGTAGTACTTACTGTTGTTGTTGTTGTTGTTGATGATGATGTTTTTGTTTCTATGGCAATTTTGTGTGTAGACATTTGTTAGTTGCGGTTTTGAAGAGGCATATAAATATTCTTAGTTGTACTGAAAATTATATATGGGCTGAGGTGCACTTTCATGGGAGGTGTGGGAGATGAAGAACCAGCTTTAAAACGCATGAAGTTCTTGT
>Promoter_385
TTGGGCCTGGTAAGTAGAAGAGAGAAGGGTATATGATATATGATGAACCGAGAGAGAAGTGAAACAACAACACAACACAAAACATTATAAGAGCAGAGAAGGTGCTACAATAATCTTGTTAAACCTTTTACTTAGTACCAATACCAAATCTACTTTTCAGATTCAGGTTCTGTTTTGTTCTGTTTATTAAACCAAACAATGACCAGAAAAAGAGAAAATAGAGGAGGAGGAAGAGGTGGTGGTGGTGGTG
>Promoter_386
TATATATTGAATACCAGATGGAAATAGTGGCATTGATGAAAGATGAGAATGAATTTTGATAAATAAAAGTTTTTATCAACAAATTGAAATTTTATAAATAAGATATAAAAAGTTGGATTTTTATTTTTGTTTTCGTTGCTTCTTCAAGTGGAGGATCCAATTGAAATTCCAACGAAGGTTCGGCTGAGACCGGCACCACCATGGAAAGCGGCGGAGCAACGTTATCGGAGATTTACCAAAGCGCGAAGAA
>Promoter_387
CTAAGTGTGGGACAGCAGATGACATTCGTATATGGTACTATCTCATGGAGGTGGATGGTGATGATTCAAAAACCAAACCCTATCTTAATTCTCATTGTAGAAACAACATGAGCCTTTAATATCCAGTGATATCTTTCTGCCCACGTTTCATACTATATTCATTCATATGACTAAGTTCTAGGAATATTTTGGTCGTAGCAATGAGAAGCACACACACAAGTTTAAGGTACACGTTGTAATTTTAAGTCAC
>Promoter_388
TTTTTGTTTTTTCCATCTTCCAAACACAAGTTTTAGCCTCAAAAAAGCTAACTTTTTTTCTTCCAATTTCCATTTTTTATAGTTCAGGAATTTGGAGAAATTTTTACTCTTTGTGGGTTTTGTGTCTCCAATATTCCCCCCAGAAGTTTCTGTAAGGTGTTTGATGTTAGGATTTTCATTGGGTCAAACAAAGAAGATATGATTACTAAGGTTTTGAAGGTTTCTCTCATTCTAGTTCTCCTTGTAATAG
>Promoter_389
CATACAGCTAAGGCTAACACATTCCCTTGTCTTTGAAGCATCCAAAGCTTCTTTGTTCTTTCCACCCCTTCCTTCCTTTAACCACTTTATCACTCATATAAATATTCTCATACTCTATACTCTATATATACCCTTTCTCTCTGTCCAAATTCCATAGACCAAAACAAAGAAAGAGAGAGAAAAGGAAAGTGTGTTTGATAATGGGATTGGGAAAGAAGAGTAAGTTTTTATTGAAGAAGGTGATGAAGAA
>Promoter_390
GGGTATTTGTTTTGTTCGTGGGATTGTTGAGAGAAATGAAATGTTGGCTGTAAATTAGAGAGTTCAGATTTGTGTTTTTGAAGCCTTGTGTGAAGGGGAGTACTTAACTAGATTCTTGCACTCAGGTGGGAATGTCTTAACTCTATCAGCTGAAGAATTCGGGGAACAAAATTGATTGACTTATTGTAGCAACCGATTATGTCATCTGAAAATTCTTTGAATGACGTGTTGTCAAAGAAGACGTCAATTT
>Promoter_391
TAAATGAAACCTTAGAAAGATATATTAAGATATAGAGAAAACACTGCTTCATTACCTCCAAACATTAAAGAGATGAGAAAGTGCAAAAGTAGAAAGAATAAAAGCAACAAGCTTAGAGAAAAACAAAGTTCTTAGCTGAAATTTCATTCTCAAAGTTACCTTTATTATTTTTCTGATCCTTTCTCTTATTCTTTTCTTCCATGGATAATGACAAGGGTCCTTTCTATTACAGCAACCACCATGAACTCAA
>Promoter_392
TTAATGTTACAGTCAACCTTCATCTGCAACACCCTTTTAATGACTATAAATATTCTCTGCACATTTTCTCTTCACCACATATAAACAACACCACCCTTCTCTCATTTACTTCCCTTGCTCTCTCAACCTTATCTTGTTTTTAACCCTTCTCAACCATAATATCATTCAACTGTGAGAGAGATTTGAAGGAGTTATATATCATGGAGTTCCCAATGATGCTCCTAAGGCTTATAAACTTGGTCTTGTATAA
>Promoter_393
AGAATCAAACATGTACATGAACACGTTGCTAGCAACAAAAGAAAAACCCTAAAAAACATTGAGAAAGAATATAGCTAATGATTAATTTATGAAATTTAAATTATAAACTAAAAATTCCCCACCTTCTTTCTTTCTCTGTCACTATTTGTTTTTGCGACAGTGCCACTTACACAGAAGTGAATCCAACCATTGCGTAAAATGGCAGCAGAAAATGTTCCCAAATCAAAGAAGCAAGTTAATCTCTTCTATT
>Promoter_394
ATAGAAGTTGTAACCTTTGCTTCATAAGGTATTCAATTGATTGCTTGTGAGTGTTTTTAACACTTTTCTGTTTTTGGTTAGGCTAAAATGTGATTCATCTTCCTTAATTGACTGTGGTAGTTTTACTTGTAATGGTTTATCCGCGGCAATTTTAATATTGTATTCGAAGTCTTACTCTTTGTCACTTTTTTGTTACAATTATGTACCTAGAAAGTGATTTAATGGACAAACATTCTGAGGATTCTATGCC
>Promoter_395
GACATGGTTTAATTTCTCTTCATAATACAGCAGAGAAATCCACTTTCCAACTTTTTACTTCAATCTATCTATGGTGAAAATTTGTTTTCCCTTTGTTGCTTCAGGCCTTTAACTTGACATCAATTAATCAAATTTGAGCTTGCCTTGATTTTGCTATGTATAATAACTATAATATCATTGCTACAGAGTTCAACAGAGATGGAGTTCTTCTCCGAATATGGTGATGCCAACCGTTACAAAATTCAAGAAG
>Promoter_396
TGTTAATATGTAACTGACTTGGGATATGGAATGAGACACCATTCCAGACTGCTGATCTCCATCCATACTCCTCCACCTGCTTATATTTACTTCACTTTGTTAGCCATTTGAGACTCACTCCTCCACTCCACTCTCAAACCATTTCAAAATCCTCCTCTTTCTCCTTCTTTTCATAGTGTAACTAAGCACTCAGTGAGAATGGAAAGGGAAAGAAACAATCCTGCTTTTCTCACCATGTTCACATTGCTGG
>Promoter_397
GCAAGCAGACAACACAACACAAGAGAACATAACAGTCTTCTCCTTCTTTCTTCTCTCTTTCTCATCTTCCTTCTTTCATTCTCTCTCTCTCTCAATGGGTTTTCCATAAGGTATTATCTCATCATACTAATATATCTATCTATCTTCTTCTTATCATTATTCATAGTTCTTCTTATTGTTGCAGGGATTATACTTATAACATGAGGTCCATGAACGTGTTCAACTCTTGGCCCTTCTCTACTTTCCATAA
>Promoter_398
CTTTTAAGTTCCAGAGTATTATAGAGCTCCTTCACTAGGAAAATATTTGTTCTGGTTATTGGTTACAATTATGTAGGTGATCTGATTTCTTTGTTTTATTGCAGCAGGTCAAGTATTGTGAGTAAAAGAAGTTTAAACATGGATTTTGTTATGCTCTAGATTTCTTCGTCGTCGTTTGCAACAAAAGTTTTACCCGATATGGCAACTGAAAATTCGAATGTTTCGAAGGCTGAAGAATTCAAACTCCTTG
>Promoter_399
ATTTATACATATATTGTTTCTAATTTATATATTATTAGATCTATTTATGGAATTATTTCATATAACAACCAATGTTAGTATAAGCACCTAGATAGATAGATAGATAGAAAAACAACATCAATTCCTTTTTATGTGTTGAATTTCACTTTTTTGTTTTTGTTTTTGTTTTTGTTTTTGTGTCTGCATCTTTAGATAGCCATGAAAAGAAGACGGAATTCGGGGAATAGAGTAGAAGAAAAAGTTGATGCCG
>Promoter_400
AAACATTCCATTCTGATATCATAATCACATCATAGTGTCGTGTGAGTTCACTTTACGGTTCTGATTCTGACACACACTGGATTTCTAAATCTCTCCTTATATTGTTGTTTTCTCTTCAATTATTTAGCAACCCATTAATATTTTGGTCGGAAAGTTTAGATTTTTATTATTTTTTCTCCACCCCTTCATCACATAATCATGATTTGCACTGTGAAACAACCTGGTATAGTGATCCGAGGTTCTGGTCTTG
>Promoter_401
TATAAATTATGTTTTATGAAAGTTAAGTGTTTTCTCTTTTTAAATGGTTACATTTCAATTTATATTGGTCTTTGTTCATCCGATTTCTCAGAAATCAAATAGAATATGTGTGTTTTTAAGTGAGTTAACATGTGAGTTGTTTTTTTTTTACTTGTCCACTTGGCCTCTATTTGTATAGAAGTGTTCAAAGATTTTGTGATGGAGAATAGTGGAGGTGGTGCACTTTTGAGGAATAGAAGATTGGAGAGCT
>Promoter_402
GTTCTCTTTTTTATGTGTTTGCTTTCAGCCCTTTTGGATTTGTTTGTGGTAACAGCACTGGTTGAAGCTAAGGTTTCTGACACAGCTCTGAGGAATTTTATAAAGTTTGAATTTTGGATTGTGGGTTAAGTAAAGTGGGTAAATTAGATTGATTTTTTGTTTTGTTTAGAGTTTAGTGAAGGGATATAGTGAGTTGAAATGAGTGTTGTGGGTTTTGACATTGGAAATGAGAATTGTGTTATTGCTGTAG
>Promoter_403
CCATTCTCTTCATCTCTTTCAACTTTCACTTCCATTACTAATTCTGCAACCAATCTTTATATCTTATCACAAACTCACTATTTTCACTGAAACTTTATCTCTACTGAAAACTTTCATCTTCTAACTTTCACCAGTAATATAGAAAACCCGCGTGTACCCGTTGTATCCGCATCGAAATTCTGTAATTGAGTTCACTCCAGATGTTTTATCTGAGTAGAATTGAGCACACATTGCCATTGCCTCCTTCTCT
>Promoter_404
TTTAAAAAGGAAAATAGTGGGAGAAGGTAGAACTTATAAATGGCAAGTTTTAATTTGTTTTCAGAAAAAGAAAAAAACACAAAAGAGGGGAACGTGATAGAATCTGAAGCTATCATCGTCTATCACAACACAATATTTTGGTATTTGATTCTTGAATTTCATTTCCCTCCCTTTTTCAAATCTCTCTATCTCTCTTTTCCATGGCGGACTTCACAGCTCCATCGTTTTCTCTAGGGTTTGATCTCGATCT
>Promoter_405
CTGCTTCGGGTACGAGCAGACACATTGACAAAAAAGCACTCAAAGTTTGAGAGCATTTCCAATTGTAGTAAAAGATACGTATCTCTCTGTATTGTGTAAGGTACGTATTTGTAGTTTAGTATACGAATGAAATGAAATTGTGTCGTTGTTCCTCTCTTTATCAAACAAAATCGTTGAATATCTCACACTCGCTTTAGACAATGAAGTTTCCCTATAACTCACTCCACGCGCCATCTCACTCAGATCTTCA
>Promoter_406
ATGTAACCGACCATATCTAGTGGTATAAAGGCTTGGTTGTTGTTGTAATTTGTAACCATCTACTAAGCCTTTTGTAGCTTTTAACAAGTGTCAGTTGGTTAAATTTATTGCTCAGTTTTCTTGTCATCTCAATTTTGTGGCTGTCTTGTTTGCTTCGTTATGTACAAGGCCATTTTTAAATTCGTTATTTCTTCTAGAAAATGAATCTCATTTTACACAGACTTTTAACAGCAACCAGCAACTGTTACAC
>Promoter_407
GTGCGTATTCTCATTAGCTTATAGCCGTACCTGGTGTAAAAACTTTACTTTCATCAATCTGTAGCCTTGAGGCTGTTGATTATGTTATGTATTAAGACTAATGCGAAATCTCATGTGCCTCTTTCTTTAATCATTTATTTTGGATTTTGAACAACAGTCGTGATTAATTTTCAGAGTAATAGCTATCTGCCATCTGCATCATGGAAGGAATTATCGTGAGACGAGTCATTCCCTCGGATAATAGTTGCCT
>Promoter_408
ACTATTATTTACAATTCATTTTCGATCCAATTATGTTTGACTTTTCAGAAAAAAGTAATTTAAATGAAGGGTAATACTCTAATTATATATAATTCTTTATAATGCTGTCGCTGCATCAATATTATACGTGCATCCTTAAATGGGTACTTTTAGATAAGAAAAAAACAACACAAGAATAGAACTGATATCTAAGAAGTGAGATGGCTTCGTTGTGTGCTTCCAAGTTTTTCCTGATTCCGGCGGCGGCGGC
>Promoter_409
CAAATAGAATGACGGTCGTTGTGGATAGTAGATGTGCACCGGTTAAATATTATATCTGATAATTGGATTCCATGCCTATAAAGATATTTTTTAGAAACTTATGAACATGGCTTAGCTCAGCCTATAAATGCTAGTGTATCTGCATTCCTTTAAGGCAATACATTTAGACCATTTTCTTATCCTCTAGTCTCAATTTTGAAATGGCTATTATCAACACTTCTCCAACTATGACCAAGTGGTTTTCTACAGT
>Promoter_410
ACCGAACCTGAACCTCCGAACCTCAGGCTCGTACCTCACTGAAACTAAGCAAAAACCCACCCTCGAAAATAATGGAACCACAAAATCCAAACCAAAAGAGAGAAGAATCACACACAAAAACAGCGTTCTAGAGAGAGAAACACATACCAAAAGAAAAAAACAGCGTTCTAGAGAGAGAAACACCGTAATCCAACGCCTACATGGGTCAGATCGTGAGGAGGAAGAAGAAAGGGCGTCCCTCGAAGGCAGA
>Promoter_411
TAACAAAATTAATTGTAGTTATTTAGAAACGAATATACTGTATAAAAAGTTAAAAACTTACTATATATGTTTTTAGTTTGAACCATGCATTTGGTGCAGAATTCGTAATCTTCCACTACCACTACGATACTGTTAATTCATTCATAGGAACTAACGAAGGAAAAAGCTTCAAAAATCATCTTATCTTAGGCGCAGAAAATGGAGGAATCAGCCACAAATTCTATCGTGTCGAAAGCGAGGAACGCCTTTC
>Promoter_412
TGATGAAAAGTAAATTTAAAAAACTTACTATTGGAGTAAATGGATCTACTAGTATACAATAACCCAATAATTTTCCCAATTGTAATATTATTCTATGCTATCGTGGCCTATATAATGGTAGAATTAGAAGGTTGTATTACACATTCAACCATGGATAAGTCAAAGATTTGTGTTTCCTTTATTCTTCTTTTCTCTTTCATGTTATCTTCTCATGTCTTGGCTCATGAATTGCCTCAAACTTCACTCACTG
>Promoter_413
TGATGAAAAGTAAATTTAAAAAACTTACTATTGGAGTAAATGGATCTACTAGTATACAATAACCCAATAATTTTCCCAATTGTAATATTATTCTATGCTATCGTGGCCTATATAATGGTAGAATTAGAAGGTTGTATTACACATTCAACCATGGATAAGTCAAAGATTTGTGTTTCCTTTATTCTTCTTTTCTCTTTCATGTTATCTTCTCATGTCTTGGCTCATGAATTGCCTCAAACTTCACTCACTG
>Promoter_414
TAAATCATTTCTCATGCTTCATATAGACCGAAACTTAAACAATGTTGATTATATCTTTTAATTTGTTGATTAACTATTTAAGTTTACCTAATTGTTATACAAGCAGAAAAACAACACTATGATAACAGAAAGGTCCTTAAGGAACGAGATCCAATATCATCTTATGATTTGGAAAGAAAGAGAAGAAGTGATTCTAGCATGCCCAATTCTAACCACTTTATGAGACATGTTTACAAGACTCCATCATTGG
>Promoter_415
GCCTACTTGGTTATTTCCTGCTTTAAACTCTCTTTTGTGTCTATGAAAATATAATTATCTTAAGAATTTATACTGATTCTGTTATTCCAAACCATTAATTATTAGTGAGTGAAAGAGTTGTCACTGTCTCCTATTGTCACCAGTACTGTTCTAATTACCTTATTGCTATATAGGGAGGTTTTTCGTCAAGAAGCTACCATGCAAACATGGAGCCGTCCATTTTCTTCAGACAGTGGTGAGATATTAATGT
>Promoter_416
TGTCACATATACTAACTTTTACGATGCGTGACTGGCTCTACCACCTTTAATTTTTTGGTATCTAACGAGATCTTATACCAGTATCCATCTTTTTCCGGTGTATTTGTATTTTGTAATTATCATATGAGCTTGTTGAAATCAGTGTTCCAAAACCCAAACCCCGAAGCTCAAATCTCTTCTGAATGCTTCCATTCAATGATGGAGTTCAGAGCTCGCGATTACAATCTCCATCTTCAATCTCACGCGCTTC
>Promoter_417
TTATCATGTGATTGTGATTCCTTTAATTTATTTAAGCTTTTTCAATGCACATAAATTTGCTTTTTTGACCCTTTTGCTTCCTATGATATACTGAGAAAAGAATGATTTGAAATTCTTATTGAAACAATGTTTGTGTTATGCTAGTACAGAGTTTTATTTTCTCATATCAAAAGGGGATTTTGTCTTACATAGCCGTCAATGTCTGGTGCTTCTTTGTTATTCTCATGTTCCATTCAATTCGGAGTGTCTC
>Promoter_418
TACTTTTATATTAGAGTTAATAATTATTACTAAATCAACGATGAATGATTTACTTGTGTCAATTTTGTAATGCCAAGGTCCAAGCCCAAGACCAAGCCCAAGACCAAGCCCAAGTGAATCGTACTACTCTATTGTAATTCGGTCTTGAACCCGAAGCAAGTGAAGCAAAGGTGCGAAGAGTGCTTTGGTGAAGTGAAACGATGTCTGAGATACGTGAAAGCGATAATGTGTGTCGAATAATGGCGGAACT
>Promoter_419
TTAAAGAAAGGTATGAAGTGAAACAGATATTTGGATATTAAAATCTGAACCGTCCATTGATTAGTGCGCTGACGTCAGGGACCTTTATTATTGGTGTTGTATTTATTATTTAACCTAAGTAGCTGAGAAACGGTGAATGAGCCAGCGTGGCACGGCAGAGAACGGAGGTTGTTGGTGGTGGTTGAATCGAACAACAAAACATGTCATCGGGCGTAGTGAACGAAGAAGATAAGAAACCAACCGATCAGGG
>Promoter_420
CTGATTATGATTCCAGTTTTGCTTCGAAAATACCTTATTTGAATTCAGTGGTTACCAACAATGGTTTTTGAGTTTACATTCACTGTGCTTTTTTCATTTCCACTTTACTCACTTGATTTGGTGGAACCAGAAAGCACTTCCAATTCCAATTTTTTGTTATTGTGGTGCAGGCTAGGACTAGGTTGGGTTATAAACTCAATGGCAGTGACAGAATCTCAAAATCCTCTTGTTGGAGAAAATAGCTGTGGTT
>Promoter_421
TTCTATCGAAGAAGAGAAAAATAATAGCAAAAGAAAAAGGCATTGTGACTTTGACAACTATGTTCTGTTTGATGCTGAACTAATCAAATTCTCGTGTTATTTATGGTGTTTGTTTCAGTTTGTTCATTATTTTTGTAATTAATCAATGACATACAATCAGGTGAGGTACCCAGATCGGATAACACTCATTAGGGGGAATCATGAAAGCCGTCAGATCACACAGGTTTGTCTATTAGTTGAAGCGGACAAA
>Promoter_422
GTTGGTGAATCTCAGGAACTAAAGCACTTTGTAGTTGTATTTTGTTAGAGATTTGGTCCTTGTATTTCAATTTGACCGTGTAAAATTGTATCTGGCATTAGTTTAGGTTGTTGAGTAGTACAACACTGCAAATTGTTCCCTTTAAAAACATTTTTAAGCTTTTTTGGGGATACAATTTGTAGCATTAGTGATTCGCCACGATGTCAAAATTCGAGGGTGTTATTGTCTCGGATCAATGGCTTCATAGCCA
>Promoter_423
TTGGTCTTGTGACTTGAATTTTGATCATCTATGAATGATTTAGATTATTTGTATTGAAAATTCAATTATTCTTTGTTATTGTATCTGGTTTGGCATCAGAATTTTGATTCAAAATGAGTGCTTATTTGAACTTGCATAATCTCAACGTTGAAATGAGTGATTGATGGCTAATTTGGAATATTTGGTTGGTGACAGAAGAGATGGAATCAGATCTTGGCAAGCTCTTCATTGGAGGGATTTCATGGGATAC
>Promoter_424
CAGTCCCCTTTATGGCGTAGTGAGCAAAGCAAGTTGCAACAACCTTCAACTGAATGCTTAGGATGCACGCGTCGTTCATTCCCTTTCTCTCTAACCCTAATTATACTCTTCATTTCAATTATTTATTTGTTTCATAACATATCCAAAATTTGATTTTTACTTTTTGGGTGTTGTTCCCTTGTTATGATTTTAACTTGGATATGGCACTTCAATCATGGGTACTCGGTCACCAACTTCTTCTAACAGGTTC
>Promoter_425
TTGATTTTGTCTATAAACCCATTATTACAATAAACAATCTTCTCACTCCGCAGCTCTTAAAAAAGGGAAAAGGAACTGCACTATAATCTACTTTCTCATATCTCACATACCCTTTTTATATTTCATTCAACCACCAACAACAAAAAAAGACATCTTTTGTCTGATTCATTCAAGTACTACCTATGTTGTTTGTTTCCTTCATGCACTCTCTCACCGAGTTTCTCCTTAAACCCATTTTCCTTCTTACGTT
>Promoter_426
TACTCAAATTGAGTACTTCTAAGAACCCATCCACTACAAATTTACCTCCAGGACCATGGAAACTACCTATCATAGGTAACATACACCAGTTTATTGATCCATTACCCCATCACCACTTAAGAAATTTGGCAGCCAAGTATGGACCCTTAATGCACCTAAAACTTGGAGAGGTATCCACCATTATAGTCACTTCACCAGAAATGGCCCAAGACATTATCAAAACACATGACATCAACTTTTCTTATAGGCC
>Promoter_427
TCTTCTTCTTCATAACCCCTCTCACTTCCTTATACCATTACACCAACCCCATTCTCTCTCTCTCTCTAACTCTCTCTCTATAGCTTCATAACAGCACACATTGCCAGCATCTTCTGTCCTATGAAAAGCAACAAACTTTGCTTAAACCCACTTTGCTATTTCCTATTTTCTTTCAAAGTTTGCATCTTTTAGGGCTTCTAATGGACTTACAACAAAAAACCGAAACTGGGTTGTTCCCACCACCCGGGTT
>Promoter_428
TTTTTGGTGGTAGTATGTTATTTTAAATAAAAGTGATTATGGTAACATCTCACATATATAAATGAAGTAGCAGCTCCACTTTCCTGAACCCTAATACTTTCTCATCTTCATTTGATGCTTCTTCTCTATTCTCCTTCTTCTCCTCAAAGTTCCTATCTTTCCACACAACCCATTATTCCTCTCCCTTTACGTCACCTTCCATGGCTTCTCCATTTGATGCTTCTTCAATGCCACTTTCCCATAACCCAAA
>Promoter_429
CCTCATCCACGCTTTAACTCTAAGAACAACCGTTACTATATATATTATTTCATATATATATATATATATATATATATATATATATATATGCACTTCCATTCTCTTTCTCAACATTGTAGTTTCTTGTTTTCACTTTGGTCTTATATATTCTTGTAACACACACTTAACAAAGCACCTTTTAAGTGTGAAAATATGAAGATGGGGTTGCTGTCTTATAGAGTTGTAATAGTATTGTGTGTTATGGATTTTA
>Promoter_430
GGAAATAAAGGTTGTTCTGTGTGATTTTGTTGTTTTAGGATGATAGTATGTTAGAAACTTCTTACTTTATGACTGAGAGATTGTGTGACTGTCCATTTGGGCAAATAAATCAGAAGGGTTTGAACCCTTTTGCCATTGCTTTGGAATCAAGTTTTTTTGTGTTGTCCTTCTCTTGAACTACTATTGGTGTTTTCTTCAATATGAGTGTAAGCTGTCGCCGTTTTGTGGAATGGAAAGAGCAGTTTGTGTC
>Promoter_431
CCGCTTGTGCCAATTGCCATCCATTTATATTTTGGTAAAGAATGATTGAATGAATGGTGGGCTTGGGGTGATGGGCTATCTAGCCCAAGCAGATTTGGATGTATCTTGTGTAAACAAACCCCAAACCCCAAACCCCCACTTCAACCCCTTTCTTTCATAGTTTGATTCATCGATCAGTGAACTCAGCACACATCACAACAATGTCTTCGGCTATTCTTCGATCTCGACTCATTTCCCTCTCTTCCAAACG
>Promoter_432
ACACACTAGTTTATTTTTCAATGAAACACTTTGGATGACTAATATGCTCCATATTATTAATAATTTTGAAGTTCATATTTCGATTGCGTCTCTTATGTAGAGTAGTTCCTTTTTATTTGATCAATGTTCCTAATTTGGACTAATGTTCAACTGAATCAGGTCCTCCATTGCTGATCCTTGCTTTCGGAGTTCCTCTACATGGCCAACAATAGTGCAGATGAGCCTTTACTATTGGTATCACCAGATCCTG
>Promoter_433
ATACTGCTTTCTAGATATGGATTATGGAAGCTTAACAACTTTTCTAGCTCTTCTCTTTGTGCTTTGTTGTTTGGTATTCTTGTACTAATGAACTTTTGTATTCCCTTTGCAGGTTTGAGTTACCCAACTTAACAAAGCCAGTGAAGTAGAAAGTGTGCAGGAAGAAGTAATTGTAGATTTTCTGTAGATACCATCATTATGGGCGAGGAGGAATCAGCGAATGTTGTTTCCAATACTGACTCAAATGGCA
>Promoter_434
AAAAATATTATTAAATCTTAAATTTATAAAGTATAAAATATTTAGAACAAAATGAAAACCACAAAGAGTATTTGTTTTGATTATTTAGATAGCAACAATTCCCCATCTATAAATTAGTCACAGCCTTTGTTACCAATTGTCTCAAATCAATCAATCAAGAAAAGTTCAACCTATTATCCTTCAGTTCAAACACAGTTCATGGAACCCGAAGGTTCTTTTCTTCAGGATCAGAATCAAAACTCAAGCTCCA
>Promoter_435
AAAATTGAAAGAGTAATTTTGCATTGTTTATTTAAAAACCGTTGTAAAGCACTACACCCAAAAAGCTCACAGACGCGCCCTCCTTTAACGGATTTGAACCACCAAACCAAACTCTTGCATTCTTTCTTTCTCTCTTCAACTCTACTCATAAAATTCACTCCTTCTTTCTCAATTGTTGAATATCTTCAACTCTTAACCATGTCCACGCCTCATACAATAACAGCAACACCCTTCATCTTATTCTTCTTGT
>Promoter_436
ACAAAAATTATTATTTATGAATGGTGCACTTATCCTTACTATATGAATATTAAACTCTTAAGTCTTATCTTAATAAGAGGTTGTAGTGAGATTAATATTTTATGAAAATGATATGAGTTGGTAGTAGGTAAATTGCAAAATACAGGATATATAGAGTTGCCCAAGAAGGCATAATGATAGAAGAGGGAGAGATGGGAGAGATGGGAGAGAAATCATGTGAAATAGAAGAGAGGGTTGGTTTGTTTGAAAG
>Promoter_437
TTTATAAACGAATTGATAATTTTATCTCCTATTATTAATTTATTTTTTAGCGTTATGAAGTTTTATGATAGATCTTTGTCTACTATGCTTTACTTTACAGTCTCACATCACAATCACCCATTTTCTCATTCTTCATTCTTCATTCTTCATTTTTCATTCTTCACTCTTTTCTTTCTCACTCTCTCTTAACATTTTTCGATGTCGAGTAACCGAGACAGAGAAGAATCTCTCTCTTTCACTATCCCTTCTT
>Promoter_438
GTAATAATTTGTGTAGATTCCTATTTTGTTGAATAGATTTTTATTTGATTATTTAAGGTAGATAGAGTTATTTGAGTGAGTTACGTGTGATAATGTTGTGTAACCATTTCCTGCACTCACCGATCTCGATCTTATCTTCATCTTCATCTTCATCTTCATCTTCAAAATCAAAGCATAAACTTTTTGTGTCTCACTCTGTGATGGATGATAGAGGCAGCAAATTCAAGGAATTCCCTTTTGTTTCAATTCC
>Promoter_439
TCTTTTTCTTTATCACAATCTTATGTTTCCTACACACTCCTCAATCATTGATTGTATTTTAAGAAACTTGGCATATTAATTCATATTTCTATAACCCTTTTTCTCTTTGCTTTTTTCTGCTTTAATTGCCTTCTTTCAGTATTTGTGCCAGACTTGTATTTTACAAAGGTTCCATAGCATTTTGATTAAATATGTGATGTATGAGTGAGGTTGGTATGGGGTGGTTTGACTCACTGTGGGGAGAAGAAGG
>Promoter_440
TTGCTCCCAGTGGTGCCTCCAAATTTGACAGATCCTGCCATTTGGGATTGAGATCAACTGAATTTGGAAATGGTTAAAAGGTTTATTTTCCCTCTACCGACATATGATCACTTTATGGAGAATGAACAAAATGGAATATCTAATTGAATTGTTTTTTGGAACAGTTATGGAATGTTCTGATTTGCCAAAGATACTATCATGTTGCAGTGCATAGAGGGAATTTTGCATATATTTGCACCCATATTGCGAT
>Promoter_441
TTTGCCATATGGTTTGTGATGGGCAATGTTTGGATTTTTGAGTCATCACGTTTTGGATATTACAATGAAGCTCCAAAGCTTCATGTGCTCTGCATCACCTTACTTGGTTGGAATGCTATCTGCTATTCTTTCCCTTTCCTACTGTTTGTGCTGTTATGTTGTTGTGTGCCACTTATTAATTGCATCCTCGGATACAACATGGTCTCTTCTGATAAAGGAGCAACTGATGATCAAATTTCACAACTTCCAA
>Promoter_442
AACATCAACAAAATATATGGTGTAAAAGTTGAGCAATGAATTTGACAGAAAAAAATCTTAAAAAGTAATAAATAATGTTAAAAAGAGAAATAGAAATCAGCAATGTGTGAGAAGTTTGATTTTATTTTTGTGGAAGAGTATGTTATATATATGTATGGTTGAGAAGTTTCCATAGTGTGTTAGAATTGAGTGGTGTAAATGGGTCAGAACACCCCATTGCTGAATGAAGACCACATATCTGGTGGTGTGA
>Promoter_443
AGTTTATGAATTTGTGTTGCTGGATCTCATATCCAAGTTTTGTGTGTGAACTTTAAAACTAGTATTACTTACTTGTTTCTTCCATTCCAAAACTGCCAGCAGATATGCAAACAAGGTTGTATCTGATATTAGAAACTCTGTTGGACTGGTCATAGTTTCTGTTGCACGAGTTTAATTGTTAAGTGGCTTGATTACTACATGGAAGAAAACAAAGAGGAGGCACTTAAAGCAATAGAGAATGCTGAGAAGC
>Promoter_444
ATAGTATAGTAATGGATAGTATAGTAATGTTTGTTACAGCTCAGATTTTGTGTCATACTCATCATCTTTGACCAATGTGAACACGACACTTAAGGTTGGTTGAATCTGATGTCCTTCTTAGACAACTTGATTGCTATATAGATAACCAAAATGCTGAGTTTTTATGAGCAGAGTCACTCTTATTTCCTCTCCTTCCTAAAATGGCAATGTTAATGCTCAACTTGATGGTTTCTCTACTTTTCCTCACCAT
>Promoter_445
GTTTCATGCAAATTTCCATTTCAGTGATGAAAATATCATAAAACATCAAACTTTATGAGATCCTAGGGGGCATTTCTGAAAAGGATTTTCTAGGTTGCTTCAATTTTTGCTCAGAAGTTGAAGATTCATGGTTGGTCACTGTGGCTTTACCTTTAATCTTAAAGACATTTTGTGAGGACAATTAGTAAATTTACCAGAATATGTCACTGAATCGAAGGCTTTCTTCTTCAAATGGGAAATTGCAACAAAG
>Promoter_446
AAACATTAAACTAAATAAATAGGAAATATCTTTATAAGAAAGGTGGAACGCGTCATCAACTTTCAAGTTCAAAAAGTGTGGGTTGACCTGAAACCCTAACCACTTGGAACTTTCAATTTCAAATTGAATTCCTTGTTCTTCTCTTTCGATTTCAAATTGAATTCCTTGTTCTTCTCTTTCAATTCAATTATCAAAAAGATGCTTCAATCTCCAGGCCACTCACCTCTCCATCTATCTTCACCCTCTCCTT
>Promoter_447
AATTTTAAATTGTGGTTTCCCAAGTCTTTACAAACTCATCTTATCAAAATTCTAAAACTTCTTTTTAGCTTATTTCAATAAGCTTCTCAAAACCTTTGTTATGAAAATAAGGTTAGTGAATAAGTGGTTAATTAAGTTGTTTACCTAAAATTGTCCTTATTGTGTTGTGTACTAGAGGTTTAGGGTGGGTATTGAAAAATGCCTGGTGCTGAGAACTCAAGCAATTGCGATAGAGAAGTTGAAGCATTTG
>Promoter_448
CCCTGTACATATGTGTTGTGACAAACTCATCAAACTCCACATATTTTCACACTTCCACTCCTTCATCACCCATTTCCTTCCTTAATATTAATACAACCTTGCTGCACTTCTACTACTTTGTATTCTAGTTTCTTCTGACAAAGAAAGTGATTCAGCTTCCATTCATTTGTTAAGTACACTTAGTAGCCTCTGTTAATCATGGAGGTTGTGAGCCCAAAAGATTATTCTATAACTTCAAGCCCTTTCTCTT
>Promoter_449
GTATACCATTATAGCCTATAGATATGTTCAATGAATTGGATTGGATCCATCAGTAACAGGCATTCTCTTTTACCCTTCTAGTTAGCTGCTTCATTTCTCCTTGGAAGATTGGGTTTTTTATTTATCATTTCTAATGGTACAGCTACTTGCATTTTTGAGCTCAATGGATGAACTATGTGTCTTTTGCTTGTAGATAAAATGCAATCAGATAATGGCAAGTTATTCATTGGTGGGATATCATGGGACACGA
>Promoter_450
AATGACTAAAGAAATTAATGAACGGAAATGCATGCAAGTCCTTCCTACATTATCTGAAGAACCCACGTTGGTTTTCTGTTTCCAAAAATAAAAGCATTTTGCAAATTGTACGTAGATTCATTGAAATCCCATCAGTTTTTATTATATGGAAAATAGAAAATTACAAAACCCTAATTACATTTGTTGTTGTAATTCATGAGATGAAGAAAGATGTGATGAAGGGCCTTTTCAAGCACAAGACTCGATCACC
>Promoter_451
TAATGATAGGAAAGTAAGAAAGATGGGCTTGGATGGAATGATATTATAGGGATTGGGTTGGGTTGGGCTAAGGCCCGTGAGTAAGGAGCGGTTGTTATTATGTGAGAGAAGAGAACCCTGACTGTGTTGTTTTCATTAAGCATTGGCAGCAGCAGCAACAAGCAGCAGTATCAGAGAGAAGAGAGAAGAGCAAGAAGAGAATGATATCAGCAATATCTTGGATACCGAAAGGGGTAGCCAAGTCAGAACC
>Promoter_452
CACTTCCTTTCACTTTCAATCTCAATCTCATTCTCTAAGGTATCTCTCTCTCTCTCTCTCTCTCTCTCTCTCTCTCTCTCTCTTTTATTTTCTTCTCACTGTAATCTTCTATTGAATTTCTCTCAATTCCCTTAAACATGTGTTTGTTTTGCTTTGTCAGTGTTCTTCCATCTGTTTGATATTTTGTCCCAACCAACAACATGTCTAGTTTTGTGGGTGTCCTCGTTTCTGATCAATGGCTTCAGAGCCA
>Promoter_453
TATGCAAAAGGGATTCTAAAAATTTATAAACTCGCATAATTTATCGTCAAATTGTATCACCCATGTCCTCAAAATGGATCCTTTCCTGTTTTTAGCCTAATGGGTTGTTTCCTCATTTGATAAGCTCATTCCATTCCAATTAAAAATATAATCTTTGCTTCAACCCCCCTTTGTGGCCATATTTTCTTGATCTAAAAAAAATGTATGGAAGCAAAAGCAAAATAGACATTGCCTTTGAATACCAATCACA
>Promoter_454
GCTTTTTCACATTGGGGTCTCTTACAAGATCAAACTCAAATCGCTTCTAGTGAATAAGAATTACCCAGAATAAAAAAGGTATCTTATTTTATATTAATTGTGATAAAGTATATATTTTTATATATATTATTTTGTATGGATCGGTGTTTGAATGAATTGTAATATGGATAATTGATTGATGAATTGTTTTGAATATAGATGGGAGATGTTATGGTGGTGATGTTAGTAATAGTGTGTGGATTGTTAATGA
>Promoter_455
TTCATCTTTCAAACCAACAACACAACGATAATAATAATAACGTAACATCCCTTCTCTTCAGATCTCTCTCTCTCTCTCATTCATGATCCATCCCTATCTCTCATCTTCATCTATCATTTACCATTCAGATCCTACTTACATTTATTGATCTATTTGTTTTATGTTTTCGATTTCAGATTTCATTTTCATTTTCATTTTCAATGGCTCCAACTCCAGATTCCATCAACCCTAGAGGTCTTTCTCAATTATC
>Promoter_456
CCTATTCTCCATTCTCTATTCCTTATAAAACATACATACATTACCACTCTCCTCTACCTTCTTATCCCTTCTAAATCAATATCCCTACATACCCTCATTCCATTATCATATCCCTTACTACACCTATTACCTATTTGCTACTACTATTCCAAATTAAAATGAACCTTCTCACATTTTCCACTCTACTTTTCTTCTCTCTCATGATTATTCTGAATTCTTCTTCAACTACTGAAGCTCACAATATCACTCA
>Promoter_457
TTTCTTTCTGTTTCTGTTTGTTTTCTTCTCTATCTAATGAACTTGTCGCGTTTTGCAGCAACTTCCCTTGTTGAGCATGGATATCTACCTTACTCACTTTTTGTGCTTGAGTTTTGGTATGGTAATTTGATTGATTCTGAGATCACAGTGATATTACAATAAAAATCCGGGTTGGTTGGTTTATTTTAAATTTCAGTAATGAGAAATAAGAGTGGTGATGGCACTTCTGGAGTTAACAAGGATGATGATG
>Promoter_458
CATATCCTTGTAAAAAAAGAATATATAAATCCAGGTTGGATGTTTGAAGAAGTAGCCGTTGGAGGTAGCTGCTTCACTCCTTCATATCTGACACAACACACATACGCTCTTCATATCTTCCTCTGTTTTGGTTTGAAGATTGAAACATCATCACTCGTCATCATCATCATCTTCTTCTTCTTCTTCTTCATTTACTCATCATGATGTTCACCCAAGGCCTTGACGATAACGCTATTCAATGGATCAAACA
>Promoter_459
ATAGGTGTAATATATTCTCTCATTAACTTGATATTTGTAAATCACTCCCTCTATAAGAATGAAGAATCCATATAGAGTTTCTGCATCAATAAATTATGAAATATTGAACTGGTAGCCATTTTGCTAATACCCTTCATTGTTTCTTCTCTATCACCATATGTTACTAACCTGCTTTTAGCCAAAAGTTGGAACTTTAAACAATGTATTCTTCCAGTTATGCTAGAAGCAGTACCTTCCTGTATCTGATTCT
>Promoter_460
AAATATGCTAGATGAAACAGTTTCTTCATTTTTATGACCAATATATTTCTGTTTAATTTGTTCGATACTCATCATCAGCACTTATATTTGTTTATTCTGTGTTCATATAATCTTTCTATGAATATGAATGTCCTGTTGAGATGTATTTGCTTACTAAAGTCCCTTCTTTGCTTATAGCTAAGGAACATTGAGTATAAACTATGGGGCTTCAGGAGCTTTTTTATGTTGCCTCAATGCCAGTGATCAAAAT
>Promoter_461
TATTTAGAATCGGATAAAGCAAACCTTAACACGTCCTGACTTGGTGCATGCTCATCCCTAGCATATAGTATTATTATAAGTTTTATAGTTCATTTTTAATTATGATTGATTTAAAAAAAAACTTTATACTCCTATTCATAAGCTAACTTTAGAATGAAAAGAAAAATAAGAATAAAAGGAAGAAGAAAGAGAAGGTAAATGAGATTTTGCCCTAACCTCAACTGGAAAAATCTTTTCACTAAATCGCGTA
>Promoter_462
AAAAAAGTAACCTTGTTGGGAGAGAAAGAGGAGAGAAAAGTGGAGTGCACGCTGTACGCGTGGGCATTTGTGAGCTTAGGTCCACCGAGCCAACCTCTCTTCCTCCCTTCCCTTTCTTTCTTACTATATAATCTTCTCTTTTCCTTTCATTCATTCATCTCTTTTCCCTCTCTCCCTTTTCCATTTCCAAACCCGGTTCAATGGACCCGGTTCGTTCAAACCCCGTCACCAAAACCCACAACCACCATTC
>Promoter_463
TGGAGTGCATATGTGCTCCCCTGGCTTAATTACTATCACCACAAATATACATGAACCAAAAAACGAGGGAAGAATCCAATTTGGGATGTTTCCAGTTTCAAAAGGGTGTTCGAAATTGTCTTCAAGTTTCAAAATTTAGCTGAAAAAGTTGAAGTTTCAGAATGTGGGTGTTTGAATAAACACTGAATTCTAAGGAAAATGGAGATTTGGTCATCGGTGGATGCAGTGGTGGAAGAGATAATGAGGATTC
>Promoter_464
TGAGATTCCATAAATTCTGTTCCTTTCTCTCTTCCCATAAAATTGTGAATGAAGGATCATCATAATCATATACTCTAGTATAGTATTAGTTATAGAGTCTGTGTAGCAATGAATGAAGGGTAAGTTAGTTTTCCTCTGAACAAGTCTCAAGTTAACTATTTTCTCCTTTTATTTGGGAATTCTTATCAAAATTCATATTCATGGAGGGAAAAACATACGAAGAATTCACAGCCAGGTATTATGGCCTTTG
>Promoter_465
GGGGTTTGAATCTTTCTTTAGCTGAAAAAATGGTTACGACTACTCTATCAAGCTCTATCGTTATGGCGAAAAATTCAGAAACCCAATTTATGTCAGGTTACTGATTCATTACTATTATAACTGTGTAAAGGGCACAACTGAAAATAGAATATAAATATTATATATTGGACTCAACTCCCTTGTTATAATGTGCACCAGATGACGCACCTCATGAGTGTGCTAGAGTTTGTAATCCTATTCTCTATCCGCT
>Promoter_466
TCTTGCTGTAACATCTTCTGGGTTTGTCTAAAAATGGCTTGCATGTCGGTTATAATTTGAACAACTTTTCTTATAGGGAAATTTCTGACAAAAAAAGCAATTTTTTTAGAAATCTTGTTTTGTGTGTGATTGGGTAAATTTTGTATCATTATGGGAAAAGGGTGGCACCAGGGTCTGGTTGCACATTTTGAACAAGTAGAATGAGTTGTGGTGAGAGCCCTAAGGGGAATAGTGGTGAGTTTAGCATGGA
>Promoter_467
AATGGAAGCATTATTTATATACATCACCCTTTTCCACCATCTTTATCAGCTCTTGCAACCCTAGCTCCCTCGAAGTCACTACAAAAAACCGTGTTCCTCCATCTTATTCAGCCACTTCTATTTCATCCAATTTTCCATTCACAACAACACTCAATAACATATCACAGAAATTACACATAAAATAATAACAAACTCAAAATGGTTTATGCAAGTTCATCAAACTATTCCCTCCCACAAGAAGAAGAAGATA
>Promoter_468
AATTGAAGAGAGAGAAATAGCCTTGTTTATGCGATTTGCAAAAACCACACACCACAAATATAAAACACTGTCCCTTCAATTTTTAGTCACCCTCCTATAACACCACAAAGCAAAACAGAAGGAAAAGTAACAATTTTTTTGTTGGAAAAAATATCATCTTTTTGTGTTGTTGGGTGAATCTGAATAGATCAGAGAGTGATGTCGTGTTCATCTTCATCTGGGTCGGAAGAAGATGATGAAGGATTTGATT
>Promoter_469
AGATTTTGTTGAGATTTTTTAGGGTTTTAAAAATCTTCATTTGATCGCGGATGTGAATTGGTGTTTGAGTTGGATCAGCTAAAAAACATTTGGAATCTCTGTCGCTATAGTGTGATTTGGTTTTCGACATATTTGAAAATTAATTTATGTGAAGATTTATCATTCTTTTGTGAGCGTTGAATTGAACTTACTGGAGGAACATGGAGAACGTGTGTGATGTCAATCACTTGGATGCTGATATTCTTTTGCC
>Promoter_470
TGACATTTAGTTCATAATAAATATAGTTAATGTAGAACCATGTGAAACTTCCTAAAAAAGAGAGGGAAACTATTCGGTTACACGTGTGATCAAACCGCCGTTTTGGTGCAACAGAATTCAAAACAGTAACAGTGGCAGCGAAAACCCTAAAAGAAGAACCCTAAAAGAAGAACCCTCATTCGTTGCAATTTGCAGAAAATGGCGAGCATAATAAGGCCTTTGCCAAAATCTCTTCGTAGTTCAGTGCGTT
>Promoter_471
TCCTCCTTGAAAGTTAAAAGCTGCTAGTAGTTAATTTGCTTGTCAAATCTTGTATGATTTGGTTGTATCATTACATGGGATGAAAAAGTCTAATTGAATAGGATGATTAATTTGTCACAACAATGAAGATACTTGAAAAATCATATTTGCCCCCTTCTCTGATAGATTGATTTTGCTATGATATGGTGTCTTATGCAGGCATGGATGCTCCTCGAAATAGCCTTGATTTGCAAGTAGAAACATCTCATAA
>Promoter_472
TTTGCGTATTTCTTCAAATCACAGAATAAACTAACTGTTATCTATCTCTATCCTTAAACTACTTATAATATAAACTGTATCCTTTTCGATCATCACAAAGAACATTTTACATTACACGCTTTCTCTCTCTATCTCTCTATCTCTCTCCAATTTCCTTCAATTCATCACTCTGTATTTTGGTTCTCACAGCCTTCAACAATGTTTATGATGAAGAAGCTAGTGGAGAAAGCTTCCGTAAACAAGGTTAGAT
>Promoter_473
TTTGTAGTACAAAAAAACTATGCAATGTGTTTTTTCTCCACCTAGAAGTTTTTTTAACAGAATGATTAAATTAAAAGAAAACATAGAATTATATAAGAATACAAATTAAAATAAATAGTAGCAGGACTAAATCTGAAATTAATGTTTTAAAATGGTCTAAGGAATTTGATGATTATCATTATTAGCATAGAACCAGAACCATGGCTGGTACTGCCAAATGCTTCTTCGTCACGGGTCCTCCTGTGAGTGA
>Promoter_474
AGATTTTTTGTTATCCCGCGTAAACACTTTCGCGATTCAATTTTAATTTTCATATTTTGGTGTTACCCTTCTTATCCCTCCCTAGCAACCGTAACCACGTTCTGTCCGTGCTTATAACTTTCCCTTCTTTTCTCAACCCTAACTCACACCGTTTCTCAACTATTCTCTAAACATTCTCGTCGATCTTCTCAACTATCACTATGCCGAAAGCAAGTTCTGATGCCAAACCCGCCGATAGCCGGTGAGATTC
>Promoter_475
GCAAATTCAGTCATCTCCTTGAATCATTTTTGCTGTCACTTGCAAAAACTTCAAAGCCCATAACCCTCAAACACTGCAATCAAATCCACGCAAACCTCATAACCTCCCAATGCACTTCACAACTACATTTAACCAACACCCTTTTGAGTTTGTACTCCAAATGTGGTCACTTTCGCCATGCCCATCACTTGTTCGATCAAATGCCTCAAAAAAATGTTGTCACATGGACAACATTGATTTCTGCTCATCT
>Promoter_476
CTCTCTCTCTGATCATATCATACCTACCTATAACAACAACACACTCACTTTTTTATTTCATTTCTCATTCTCTCTCTCTCTCTCTCTCTCTCTCTCTCTCTTTAGCTAGCTATAATCTCTATGTTGCTATCTTTCAAAATTCAAACACTTATCTTGGACCTAAAATAAAATAAAATGGTTCCTGGTTTTGAAAAACCAATGGGTTATCAAATGTTGCTGCTTAAAGATTATTTGAGGGATGACTTAAGTT
>Promoter_477
CGGTCCCAATTGAAATTAAGTTCCCTACCTGATCAACGGATCCAATTTGTGCATTTAATATTCAGAAATATATTTTCGATTTATTTGTTATCTCAATAATTCTTCTTCATCTGTCTCTTTTTTGCATAAGGATTCAATTACCTTATTCTGTTATTCGTAATTTACCAAACAAACCCTAATTCCCAAAGTCTGCGTGCAATGGCCATGATGAAAGGTTCCAAGCGTTTGGCTGCGTCAGAACCCAACCAAC
>Promoter_478
CCCTCTTTCCCTGCCTATGTAAAATCTTTGTTTCTATCACAAAGTTGTGTCTCTCAGATCCCTATGTTACTCACCGATTACGATTACTCACTCTCTCTCTCTATATATATACATATTATATAGTGTGGTCCTCAACCTCAACTCCACCCCTTTTCCCTTCTATTATAATTATTCAATATATTGAGTTAAGGAAGGAAATAATGCAAGAAGCAAACTTGTTAATGATGGGTGGTGGTGGAATCGGCGGCGA
>Promoter_479
AAAAGAACTGAAAAAAATGGTAATTTGTGAAGGAGGCAGCATATATTGAAAATGCAAGAAATGATGAGGGATTGAAGAAGAAGCTTTATAATATGAAGGATTTGTCACTTTCTCTCAAAATCCCATTTGATTTCTCTGTTTAATATCTCTCTCTGAAAATCAACAACGTACTCACTCGTGTTCTGCTGAGTTATACAGAAATGGCAGAATCATCGTGTTCTTCCATTTCCCCGAACACGAATCATGAAGA
>Promoter_480
ACAATAATTAAAGCCTTAGAGCCTCAAGGCTGAAGCTAACAAGCAAAAGCACAAGAAAGTTAAAGCATATTATCAAGCAAGACACAAAGGCAACATCAACAATTTAAAGCATAGAAATAAAGACTACTTAGGATCATTAATATTGTGTTTCTTTCATCTTTGTATAATTCACAACAACTTGTTTGGATTTCCTGTGACATGGGTACTCTTACTACTACAGTTCCTGTCCTCCCTTCTAAGCTTAATAAGC
>Promoter_481
TTCATCACTTTCTTTCTTACCCCAAACATAAGACAAATATTCTAAACACATATAAAGTTAAAAAGAAAAGAAAAAAAAAGAAAAAAAAGGAAAGCTTTATTTTTTTATTTTCCCGGGAAAAGTGTGAAATTTGGAGCGAAATAGGTAAGGAAGGAAAAAAAAGGGTTTCACTTTCTGCATCATCATCATCATTGTTCTCTATGGACAAAGATTCACCTCATAATCTTCCTTCACCCTCACCTTCACCTTC
>Promoter_482
TATCCACTCATCACGTGACAACTTCTTTAACTTCCCATTTTTTGCATGCAAATCTTTTGACTCACTCCAACATTTGCTTCCAATTACAACTCACCCACACACTATATAAACCTCACGCACTCATTTAACTTCCACACTTGAAAATTTTACTGAAACATTCAAGGGTACGTAGAAGAAAAAGAGAGAAGTTAATTAAACATGGCACCAGCACTAGCCTTAAGAGTTGAAAGCTTAGCCACCAGTGGAATAC
>Promoter_483
TATTACTACCATTATTTTGTCATTAACTCAACTTCTCGAAATTAAACGCATCAAATAATATTATTTAAATTTAATAATAACGCGATTTTTGGTATTTATAATCATTACTCATTTTGCGTTGTGGCTTTGCCGCTACATTGCATCATTTCACGGGTCAGATTCGGAGCTCCATAACCCGAAGGAAGAAGAAGAAGAAGAAGATGATGGAGGAGGAAGATATGGAAGTAGAGAATCATGTATGTGTTGTTCA
>Promoter_484
TCTTTCTCCTTGAATCTCAGTCCCTTAATGAGAATGCTCCTAGTTCATGATTGTGATGTTCGTGTCTTGTTTCTCATTGGACCCACATTTGGAAAACCTCAAAAGTGGTTGCTGAAGAAACAGCAACACCTCAAAACCCTTTCCAATTTGGTTGTAACAGTGATGAATGATGCCTAAGGGATAATCACATTGTTTTGAGCATGAAGAAACTCAATCAAATTAATCTCTCTCATGCTCTATTGTGTGTCAT
>Promoter_485
TTCATTCATTCTTAGCATATTCCCTGTTACCATGGTCAATTCATTCATTTTCGGATCTTAGGCTCTTATCGATTCTAACTCTGCAAAATCAGAACAAACACTTTCTCAGGTTTGGTTCACCAATCGCCATGAACCATTCCTGAATTTGTTTCTATTTTCAGAACCAATAAGGGATCCGATTCTCTGCCACCACCAAAACGATGACGTATTATGACGGTGGTCGCAGAGGGGATGAGGTTGACCCAGATCA
>Promoter_486
AACTTTTACGGTATTAGTATATACATATTAATTCCTTGTTATATAAGTGAGAGTAAACACTAAAATTAGTAACTTTTATGTCGGGCTTCATATAATACGGACCACTCAGCAAAAGGCCCAATTACATAAGGAATGAATGAAACGTTATCTGAAGTGGTGGGTTGACACATGACATGAGAAGCAGAAGAAAATCCAGCAATGGCTGTTGTTACCTCGTACTTAGCAAAACCATGGTTTACTCCGAAAATCC
>Promoter_487
TGAATAATTTTAAATTATGCATTAATTCCATGATGTATAACATCTCAGAAATGAATGGTTTTCTGTTGTGTAGGAAAAATTGTTTAATATTGTTTAAATTGTTATGGATAACCTGCAAATAAACAATAAATAAATTACTGTGAAGGGTAGTCTTTATTGAAGCTTAATTTATAGGACTAATCTTATTTTGATGCTAACATGGTTTGGGATGAAGTTCCTGGAAGAGTTAGAGTAGCAGTAAGGTTGCGAC
>Promoter_488
CTCATAAACTTTTGATTTTACTTAAAATATACATTGTATATGGGTTAGGCCTATTTACCTCAACTTTTGGAAACTACAAGCCCAAAACCCAATGAATACTCATGTATACGACACCGTATGCTTCTTCTCTTTACAAAAGCTTTATCCAAATCCAATAGTGTGGGTATCGCGTGAGCAGTTCCATTTTGTTCAGTGAAAAAATGGCTGCAGCGCACTGCAACTACCTCTCTACGCTTCCCGCAACGAATTT
>Promoter_489
GCGCAAATTAAAGCCACTGTTGCTTATCATAACTCATCTTAATTCACAAGGGCGTTGCAGTGTTTTGCTCTGTTTTTTTCTTCCCCTGATTCTTAGGATAATAACTCTCCGACGTCGTTTTAGGACATTTCTTCCTCATACTCACAGGGTTACTGAAACCATTGACGGATTATTTTCCTTCTCTTTTCGAATAAACAAATGACTATGGATTGGGATGCTTGTACGGATGAATACGAAAAGCTCATAATTC
>Promoter_490
TACTGGAATGTGGAAAGGTAAGGATTTCGGATTTAGAGTTTCGTTTATCCTTAGACCCTATGATGATATTATGTTACATCCATATCATTGTCATTGGTTTCTTTTCAAGGAGTTTTATGATGCACTTGGTTGCTTTTATCACATTAGTATCATCTAACATTCTAACATATGCTATCATTGTTCAAAATTTGTTCCAGCTAATGTGCCTGGCTGATCTTGAATTTGATTATATAAATCCTTATGACTCCTC
>Promoter_491
AACAAAAAAACACAAATATGGAAATGCGTTCAGAACATTCGAGAGACCACAAACCCGAGAAATCTCTAGTGTATCCCACACTCCCTATAACCACTTCACATCTCTCACACTTCCCTTAAAATAAAACCCTTCTCTGTTATTTTGCGTTTCTTCTCATAAAACCAAAACCACACCCTGCGTTCCCCAATTTCGATCCCTCAATGGCCGACGAAGCTAAAGCCAAAGGCAACGCCGCTTTCTCTTCCGGCGA
>Promoter_492
GCATACGTAACTTGTACATATATTATCAATTCACCAGTGGTTGTTATAATCTTCTAACTTAAGTGATAGCCACATTATTCATAGAATACATTATATGCAAAATGAAAAGTGTCAAATTTCAAGTTCTATATATTACAAGAGAGGTTACTAGGTTTATTTTTATCTTTTCAAAAGCAGGTTTCCTATCTGAAAGTGGATATGAACACTTTTTCACATGTTCCTCCTGGCTTTCGATTCCATCCAACTGATG
>Promoter_493
TTCTTATGGCCCTTAATTCACTTTCCATTACTTCTCTTTCTCTCCAATTATCATCAACTTCCAACATTACTCATTCTCATTCAAAACCATTTACTCTAGTCTCGCAAATTAACTCACACAGATATCACTCTCAACGTTAGTACCTTTCCTTTATTCTTCACATTTCTAGTACTATTATTTTTTTATCACTGAGATTTTGAATGCACGCAGAATCCAATAAATGGAGAAAACTGCTTTCAGCAACGCTGGC
>Promoter_494
AGCTAGGGTTAAGGAAATTGAATGTTATATTGGACCGGGCCTGTGCGGCGAGAGGAACAACAATTAACTAATTAACCCTCCATTTGGGAGCAAATAGCTGGGAAATGGGTTCGTGAATTGTATTGAACTGAAAAGAAAACGAATCAATTGCAGGAATTTGCGACTGAAACTTTGTACAAATTCATTGCATTTACGAACATGTGGAGGTTACCTCGATTCTCTTATCTCGTGAGTTTCCTTCTCTCTCTCA
>Promoter_495
TAAAAAATTCAAATAAATGATAAATAATATAATAAATATAGATAAAATCAAGGGGAAAGGGCAATTTAGGATATTAAAATGTGGTTTGGTTTGTTAATTATTTTTGTATAAAAAATTCCTCCCATTAAACGAACAAACCTGAATCCCCCGCGGCACATAGCATACCAATCAAATCCGTCACACCTTGCCTCCCACCATTTATGTCAACCGCAATCACACGGCGTCATGTCGCCGTGATCGGCGCCGGAGC
>Promoter_496
ATTCTTATAAATTCCAAACTCCTCTCTTTTTCGTTTCATTATTTTGTTTTTCCTTCTGAAACAACCCAAAATCATTGTCGCCATGGTTGTTTCAATATGAAGAATTGAGATTTCACAGCATTTGCCAGTAAAACCAAATCATTTGAAACAACAATAGAAGCTAAATTCGAGAACATATTTTGCGTGAGAGTGAAAGCGATGCACCCACTGTGCTGCATCTCTCTGGAGAGTCCTCGAATTGGCAACCGTT
>Promoter_497
ATTCTTATAAATTCCAAACTCCTCTCTTTTTCGTTTCATTATTTTGTTTTTCCTTCTGAAACAACCCAAAATCATTGTCGCCATGGTTGTTTCAATATGAAGAATTGAGATTTCACAGCATTTGCCAGTAAAACCAAATCATTTGAAACAACAATAGAAGCTAAATTCGAGAACATATTTTGCGTGAGAGTGAAAGCGATGCACCCACTGTGCTGCATCTCTCTGGAGAGTCCTCGAATTGGCAACCGTT
>Promoter_498
CTTAGTGTTTATGTTTTTACTTATCTGTTATTGTTTCTTTGGTTCATTTTGCTTAATTTTTGGGGTCTTATGTCCTTTTTTATATAACCATGCCCCTTTCTTTATTTTAAAAAAAATAGATTTTATTTTGAATGATTGACGAATTGCTTTTCACTTGTCAAAAAATCAAATTTGATTTTACTTTTCATTGAATTTTTATAATGATAATCTCAGGAGGAATGGCAAAGAGCTACTTCAAACAAGAGCATGA
>Promoter_499
GCGACACTCTCCACCACGAGAGAGAAAATAGAAAAGAAGAGAAAAAGGGAAATTGAATCAGAATCACTGTCTCTGTCATCACCGCATTTCAAATTTCAATTCCCTTCGCTTCTTCCCTTTCCTACCATTCCATCCTCTCGATCATTTCTCCGCTTTCTCTGTTTTCTTCTCTTCGTAGATCACGCTTCCATTGATTCGATATGAGCACCGCAGAACTTCTCAGCATCGAACCTCACGAACTTAAGTTCGT
>Promoter_500
CATGCATTTCGCCTCGCCTGAGCCGCCTTTGTACCCGACCCCATGTTGTAGTTCTGATTGTTGTAGAAAATATAGTTGGTAAAATTTATTACTGTTAATAGTTTCAAGGCAATCCATATTGAAATATTCAATAGATTTGTGTCAATGCATTTTTGTCTCCAGTATTACCACTTTTCAAGAACACCATCTTCTCCTTACAAATGAATAATGCAAAGGGAAAGGGAAAATACAAGGATATTGTTATAGGAGG
>Promoter_501
TTGGTACATACATGAATAGGGACATGTGATCACATTCACCAAGCTCTACCTTATAACCTTACTATCTCTCACTCACGGACACAATTTAAAACCTCGTCCTCTGCCTCCAAACCTTCCCCCACTCTTAATTTTCACTAATGGCAACTTCCCTGTTGTTGTTGTTACTCTTGTTCATGCTCTCAATCTCACACTCATCACAAATGCTCCTATTACCCCTCACCCACTCACTCTCCATAACCCAATTCAACGC
>Promoter_502
AAAAAGTTGAAAAGATTGGTTCAGACTTGAGATACCGTGTACTGGCCTAGCTGCCATTTTAAAAGCCGTTACATTTTCCTTTCATTACAAAAAAACTACTTTTATTTTTCTTCCCCTTCTCTCTCTTCATTTGATTTTCACTAAAAAAAAAAACCCAAACAACACTCAGCTTCAAACTTTAACCATACAATAAATGCCATGGAAGCTCACAGTGCAAGTTATCTGAGGTGGATTGTGGTTTTGCTTCTGG
>Promoter_503
TTATTGCACCTTCTGCTTCATTTTTATTAGTTTTTAGGTATCTGTGATTTTGAGGCTTTTGGTTTTGGATCTCGCCGTTTAGCTCTGATTTCGAGGTTCGGAATTGTTAGAGGTGAAATCTGAGCGTTTTTTCCGTTGAATCGGACTCAATTTTTTGGTTGGATCGTGAGGAATTGGTGAAGGGTTAGGGTTTTTCGCATATGGCGTCCAATCCTCCATTTCACATGGAGGATAATACAGATGAGGATTT
>Promoter_504
ATTATCACATTTTTCATCTCAAAATCTCACCTTTACAATAATCAGCCATTATTATTTACTCTAATACTCTCCACTGTTCCCTTTTCCCCCATAAACATTTTGGAAGGAACTTACTACTTTGAAAGAATGAAAAAAAATTGATTTTGATGATGATGAGAAATTGGGGTTTGTTTTTGTGACCCAAAGAAAACGAATGAAATGGGTGTTGCAAAAATGGGTAGGTTCAGTTTATTATCGACGAACCTGTCTC
>Promoter_505
TGGTCTATGAGGCCCACCCTTCACAATCATAGCTATTATATTTTATGTAACACACTTGTTAAGTTGTTATATAAACCTTAGCAAAGGTTTCTGATGCAAGACAACCTCATTAATACATGCTTAATTATTAGGTAGCAATAAGGTTCTAATCATTTTGGTCTTGAGCTTGTTTTTTTTGCTTTCAAGTGAAGTTGGAAAATGGTGAAAATAGCTTTTGGTAGCTTTGATGATTCTTTTAGTGTTACATCCA
>Promoter_506
TTATGTTGTACAAATCAAAGTTATGAGAAGTTGTCAGCATATATGTTCATGAAGCATTTTCCTTAGTTAGTCCTAACCACTCTTACGTTTTCTGTTTATTCTCCTTTTTCAGATCCAGTGTCGTATGCCTACAACATAACAGCTAACTGGACAATATCATATATATAATTCAGAGTTTGTGAGAGGGCAGATATTGATATATGGAAGAGAAAACCGAAGGTGGTTTCTTTTCACCTTGGAAGAATGGATC
>Promoter_507
AAAAAAAAAAATGAAGGCATTGTTTATTTAAGAGTTTAAAAAAAAAAGAATTTGCTTTAGAAATCGTAAATCACTTCTCAACGCAAAGTAGTTAAGAGTTTAGAAATTAATGTTCCCGCTCCAATTCGAACGTAACCGCGTCCCTATAAGTATCCCTCACACCGTGCGGCGCGGAAAGCTATCATTTGAAACCTGACGATGGAGGACGACGGTGGAGAGAGTTCGAGCTTCGTGATCGGTATAATCGAAA
>Promoter_508
GCTAACTTATGCTTCTTTATTTTGATTTGCAACCTTAAGAGGGTTCAGGGTTTTAGTGTAAAAGCCATAATAAGAAAAAATAGTTTTCTGTCTTCAACTAGCACTAAGATTTGTTTTTGGGATCATAGTTTTAAATATATATTTTTCATTTTTTAAATAGACCAATGTCATTTTTGTGTTCTATTTTCGTGGTGGTTGAAATGTTATTGCTTTTCACTGGCATGTACCATGCAATTCTTACTCAGCTTGG
>Promoter_509
TGATTAGAAAGGAAAATGAAAATGAAAATGAAAAAGGAAGGCTTTCAAAAACTCTACAATACCAACACATAGAAATTTTCCCTCTCGGAGCAAGAAGTAATTCTGAGCATTGAGCATAAGTGAATTGTAAAACGCACCGTTTAGTATTTTAACTCATCATTTTGCTATTTGGAGAAAATCTGAATCACTCAGAGTGAGAAATGGAACGAAATCTGAACGGGTCCACCGTTTCGTCGATTTCCTCTAACGC
>Promoter_510
ATGCCACCCATTTTCTCTCCTTTCTATATAATCCCTGTCACCCTTCCCCTTCCAAATAAACATCCCAAACCACCCTTTTCTCTCTAAACCAAATCTCTCTCTCTCCTCTTCAAAATCTCTTTCAAAAAACTAACCTTTGAGTCCACCACCCAAGGTCTAAAGTTTTTTACTTTGAGTCTCATCTTACAAAGGCTAAAGATGACAACATTTGAAAAGGAAGATCTGGGTTTGAGTTTAAGCTTGAGCTTTA
>Promoter_511
ATCACTTGTCTCTCTCTTGAACGCATCAATGACAAATAGTGAAGTAATACTATTTTTTATTCTCTTATTCTCACCTTTGACTAATAGTTCAATATTCTATTATTTATTATTTCATACCCACACCTTTGTTTTCTTAATCTTTCCCTACTTGATGGGAAATAGCATTGTTGTTGTTCACAGTCATTGCTAAAGTGTGATCGATGATGGCTCTTCCTTCTTCTTCCTTTATCTTCATCTTCATTTTCATAAT
>Promoter_512
AAGAAACCATTCTATCGTTCTTAGAATCTTAGTATTTTCCTCATAAATGCTTGGAAGTAAGAAAAATTATATAATATTTTTTAACTATTAATAAAAAAATGTATCAATTGAAAATCAAAATAGAAAACAATTAAACAAATGTTTCAAAGGATTTGTTTCGTTTGGGGAAATACATCTATTTTTTAATGCTACTATTCTCTATGTTGGTGTTTCACTTTGAGATAGCTCATGCAAAAACATTCAAAGTTGG
>Promoter_513
ACTCAACGGTAATGATTGGTCAAATTTGTAATTTCCTAGAAAATCAAATACTCTCCTGTGGTTAGATTCCACGTGTGCAGGCGCATGCAGATACAATGTTATCGGCCGCACAGAAGTGACACCACCGCAGCTTCCAAAAGAAGGAGGGAAAGCGTGGAGAAAAAAGGTGAGAGGGTTTATTGAATTGAGTATTGAGAAATGGATAGCGTAATTGAGAGTAAAGAGGGAAAAGCGATTCGAATAGAGAATC
>Promoter_514
GTAGCCCTTGTTCTTCGTTCCATCACTAATTCCTTTCAACCCTTCATTTCTTTTCTCCCTAACTCACAAAAACACACACTCTATCTGATTCAAACCACACCCTTTTATTCAACGGTCTAATACTATAATTCATTGACCATTCCATTAAAAGAATTGAAACCACTCTCATATTTTCTGTTACAGGGTTCCTTCTTCGTCATGACTGCTTCTTCTGCGAATCAACTTATCTCTATTAGTCCTGATGAACTTA
>Promoter_515
TAAGTAAATAACAACGAGATGGTAAAAGTTGTAAATATCGGGATCACAAAAGGACATTTCCGTAATTAAGCGAAACTGGAACCTTCGCGCAACTATCCACCCATGAAATATAAATAGAAGTCGTTGAATCAAACCTCAATGGTTTTTATCATTTTTCAATTCTATTGTTTCAAATCTCTTCTTCCGTAATCGCAAGCAATGGATTCCTTCACTTCATATTTCGATTCAAGAAACAGATGGAACTACGATA
>Promoter_516
GTAGCAGCTAACATTGGGCAATTTGTCACAACGATTGTAGCAGAAATCACTAGTTTCGAATGGCGGTGAATACTGACAGATGCTCATAGACTTCCAGCAACTGTAAAATATTTTAAATAAGTGGTTCAAGATATGGCTTGTCTTATGGAAAACTTGATGTTATGTTTTCAATATGCATCATGAATTTGATTGTTAGGAATGTATGAATATGTGATTGTTATTAGTTTATCCAATCTGAGATACCTCCTTG
>Promoter_517
ATTACTCATTTCAAAAAAATCTGTTTCGTAGCATCTAGCTACCTAATCTTAACTATTTATTGCTCATGATATTTTTACTATTCTTTTTCTTGTATTTTAAATTTTTTAATTGTTCCCTTGGAAGGTTTCTTGTCTGCAGAGCAGAAACTAGAGTGCAGGACATTAGTTGGCAAAGCTTTTCTTTATCATTCAATAGGAATGACAGCATCAGGCAATATTGGTCGTTCTGAAGAATTATCTGGGAAGCGAT
>Promoter_518
TTATTCTTGCTTTTATTTCTTGCATTGGTCCCTCCTAAGTACTTAAAGCATTAACATTATCCCATCTTTGTGCTTAACAATTTGTCATTTAGAGATGAAACTTAATTTTAGGCACCAACTTGGACTTGTTTGTGTCATAATGATGTTCCCTGCTCTGTGTATATCTCAGGACTCTTTTACATGTTCTAGAGCAACATATTATGGTAGCCCATATTGCTATGGAAATCCAAGTACGTGAGCCTCCTCTTAT
>Promoter_519
CTTTTTTAAAGATTATTGATTTGCTATTATATTTACTATTTTCTTATTGTATAGATAAGTTATTCGTTAATCACTATTCTTACTAATTATTTGAAGTTGGGTTTGCAGTTGCAATGTGATGATGATTTTGATAATAATTTATAGTGAAATCTGAGCTCTGTTGTAGTGCAAGCTGCATTGCTAGCATTTTCGCCATAAATGGGTTGTTTCCACTCTAAAGCAACAAAGCAATTTAATATGCAGGAAGACC
>Promoter_520
CTTTATGTAATAGTCACATGATGACTCTATCCAAGTATTAGGGATTAAATTTAACTTAACACGTCACGGCCCATCTCACGGTATAGTCGAGTGTACCTTCTTCTGAGTTAATTTGAAAACCCTAGTGATTTGGTTCCACGAATGATTCAGTGAAAATTGAAGAAGAAGAAGAACAACAACAACAACGTAGTTATCACCATGAACAGAGAAATAGAAAGAGTAGGTGTTGGAATTGATCGAAGAAAACGAA
>Promoter_521
GAATTAGTCAACAAATATAAATCAACAAATTTTTATAAAATTAATAGTTAAGATGATGAGTATATGTTGACGACCTCCCGAAAATAAAAACGAACAAAAAAATAGATTAACTGAAAAATACAAAAAGAAAACCTAGGTAGGTGGTGGAGGTGGTGGCAGAGATAGGTTATGATAATTGGTATCCGGGAGGAGTAAGTGATGTACATTCACAGGGAGCGAGAGAAAGAACGAGTACCTGTTCCCTCCAAAA
>Promoter_522
GTCTCTACACCTTCCACTGATTACTTCTGCTTCTTCTCACAATTTCTCTCTGAAACCCCTCTTCTTTCTTTTTTAATTTCTGTATTTATTTGGAAAAATTAAATGCATAAGATTCAGTTACAGTACTAATTTATTGTGATTGATATTTTCCTATGATATAGGGAAAAAAGGTGCAATCTTTATCCTTTTTGTCTACAATCATGCATTGTGTTTCAGCTAGAACTCGTTCTAAACGAGCCCTAAATGATAA
>Promoter_523
TTGGAGTATTAGATTCAGTTGCATCTATCTCTTCACTGCCTCTACTACTGTACAAGGGTGGTGGAGGTGGCTTCTTCTCTTTCAACACTCACATGATTTATTCCATCTTCTTCTCATTCTCTTATTTTTCTAACTATCTCTCTCCTTTACCATCCCATTATATCTTCTCTCTTTTCTTTCCAAGATTATTTATTTACCATGTCAAATGTCATGGCTCTTCAACCGCAATACCCATCCAATCTATTCCTTT
>Promoter_524
TACCTACACCCTCATTTACGCCATCAGAATAATTAATTAAACCATCTTATAGATCAATTTTCATTTCCATTTTCATATTAATAAATAAATATGATGTTACTGAACGCTGTGGAAGAGTTCTTCCTTTTTTGATCACCGTCGTGGTAACCGTCGCGATCGTGGTTAAACTGAGAGAGTTTATGATCAAACTGCAACGAGATGCTGGAGGATCAGGTAGCGTACCTTTTGCAAAGGTACCTTGGCAATTATA
>Promoter_525
GCGAGCTTTTATTAATTAAGAAAAGAAAAAAGGGCGAAATTAACCTCTCTATTCCTCTTTCTTCCCTCACTCCCAACCCTAACCCTAATCACAATCGCAATTCATAATTCACAACCCTCATTCCATCTTCACAATCTCAAAACCCTGGTTCCCAACACACTCGTGAGGTCGCGCGGTTCTGATTCCGAAACCCTAACGCGATGGACTCACAACAGAGCAATTTATTCGACACCGCTTCGCAACCCGACAC
>Promoter_526
GGGAATCTCAAAGAAAAATATATTCTACAAGTAAACCTAGCTTAGCCCGTTATTATAATATTTGAAAATTAAATTATACTATTTATGTTCTCACAGAAAAAGCATTACAGTTGAAATCCACATATGCTTAGAAATAATAATGAGATGATTGAATAATTGGAAAGTGGTGGTGGTTGTTGTTGAGAAAGTGAAACGAAAATGGCGCCAGTGTCAGCTCTTGCAAAGTACAAGCTTGTGTTCTTGGGTGATC
>Promoter_527
AGTCCAAGTAGGTAGCTGACAAGCAATTGTAACAAAACTCATTCAGACTGGTTTATATTTTTCTTTATTTTCAAAATGGAATGTCAAAGTTGGTAACAATGATCAAATTCTCTATAAATAAGGGAAATCTAGTTACCTATATACACCACAAGCTTTCCTTAATTTCCACATATTCATTTGCTTTTTCCCTTCTATCCTACATGGCTCTCTATCTTTTGTGTCTTGTGCTTTCTACCACCTTGGTTTTCAA
>Promoter_528
CAATCGACCAGTTTTATTTATTGTTATTGCTTATTCATCATGTATGTTTCATTAGTATTGGCTTTTCAAAAAAAATAATAATAATATAATTAAATGGTAAATGATGTAGTGTATAAATCTTCGTGTGGAGAAGATATTAATAGCTATCTCAAGTTCTCAACCCCTTCCCTCTTTCTTCGTATACGTTTCATAACATTGATGGCTTCTTCCGCCAATTCCCTCATCGATAGGTAACATTTTTGTCTTCTTC
>Promoter_529
TAGATTACACGGTCAATTGGAGTTAGATATTGTGAATAACAATGAATTTAAAAATCAACTAAACAAAACTTTGTAATTTTTTTGAAGTGGCACAAAAAATGTTTGAGAAAACCAAAATTACTATGGTAACATTAATTACTTGGTTAAGTGTGACTATACAATGATGATTGGTAAGTAAAAATTCGCGAGTTCCTTCCACAATGAACGAAGAACAGAGTTCTGTTATTCTCAACACAAGCTCTCGCTTCTC
>Promoter_530
ATCTATCATTCATAGTGATTAGAGTCAATGATTTATAAACACTCACTAATCATTTGTTATTCATTTGTGTTACTTTTTTTAAGAGTAAAAATTAAAAGGAAATAGGGTTAATTTTGAAATCAAATAAAATGGGGGCGAATATAATTAGGAACGGTGAAGATTTGAGTGTGTAGGTACTGAAATGGTTGATTATTTGAAATGGATCCTCGTCAGAATTTGTTACCGTCGAAACACGACCTCCCTAGACTTG
>Promoter_531
ATCTGTTAGTTATTTGCAAACTTTACATCATGTGAGTTTTTTGTTTCCTTCTATGTTCTGTAATTTAGATTGAAGTCTAAGTCTATTTTCATGAATCAAGTATGTGATCTAATGGATCTTGCATATTGAAGTGGATGTTGATGAACAATTTTGATCTGTTACTTGTGTAGGGGGCTGAGAGAGGATGCAAAACCAGCTATGGTTTGCACTGCCAATGATATACAGGAATGGAAAGATTTTCCAAAGGGAC
>Promoter_532
CAGTAGCACAATTAATCATATCTCCTAAAATTCAAATTCAATTTGAAGCTCCTTTTGTTGCTTTGTTAATTATTATCTTGTTAATGTTCTGATACATTATGAGAATGCCTGTTTCTGCAGAAAATATATTGTACATCGCTGCTTTGGCCTAATTTTTGGGTTGTGGTTGAGGCATTTAACTAGAATCGTAAGTGGAGGATGGCGTGTTGTTGTAAGGGGTTTTGGGAGTGCCTTTTGAAGCTTTTGAACT
>Promoter_533
ATATAGTCTTGGTACTTAACAATTAACATAAATTCTCATTACATAAACTCGGCTCGTTTTCTTCGGATTTCTTTTTGTGTTGGATTGAAGTTGGAAGAGACTAGAGCTGCCAAATATATAGCTTTGTTTCTCAGTTTCACTTTGATTTTTTCCTTCATTATTATATATAGTAAGGAGTAAGGAACAGGAAAATTTGGAATGGGAGGGGCATCACTGCCTCCAGGTTTTCGATTCCATCCAACTGATGAAG
>Promoter_534
TTTAAACATTGAGACTCTTAATGGAATTCACGTGAACATATAAAAGAAAAAATGCACCTAGCTTCTCCCTACCCACACCATATAAAGTTAACACTTGCTAGCTGAAAAAAACTTGTAGTTCTCAACTCATGCACTAAACTCCCACTAAATATTCTGATATATGAAACACAATTGGAGAAGCCTCTTAATTGGTTAAGAAAATGATCACTAAAGTTGATATAGGCTTGGAATTATCAATGGCCCATGATGA
>Promoter_535
TAACTCTGCTTCAGGATTGTGTTAATTTGTATTGATGAATAATTACTATGCCTTTTTTATATGCCTTATAGTTATATCCTCATGTTGAATATTTTTTCATCATTCCACTGTTTTTAGGAGCTGTAAAAATGGGAGGAGTTTTATTCTCAGTGTAGAGCTTTGAAAAGAAGGATAATATTTATATTTGAGACCTTAATAATGCCAGTTCCACTAGCCCCTTACCCTACAAACCCAGCTCCATATTCACCTC
>Promoter_536
ACACATTCAACAAACTCAAACACATTCTTATCATTAATTTACAATAAAAACTATTTATTAAATTTAAATTGTCAATAGATATCCATATTTTTGAGCATTTATTTGTAAAGTAAAAATATTGGGCGATGCTAGATTGGTAAGTTATATCAAAAGAAGAACGCAGAGTTTAGTGCGACGTCGTTTTGTATTTCCTTGTTGCGATGGGATTCTTCAGAAAGATAGCAGGATTTCTAGGGTTATCGAAGGACCA
>Promoter_537
TATATGGAGTGAGAGATTTGTTGGACACTAGATTTCATCAGTGGTAAATATTGATTCTGCTTTTTGGGATTCTCCAATTAAATATTGTTTTTGTGGGTCTGCTTTTTTATTCTGGGTTTTGGTAATTTTCACTCTTACACTTCTTCTTCTTCTTCTTTTTCAACTGTTTCTCTCTCCCTCTCTCTTTGATCCACTACCATGGATTCTCGACAACAACCCCCTCACCACTCTAACCTCATGGTGGGACCCA
>Promoter_538
TTTTTATCTTTTAATATTAGCACTTGATTAAGATAGTTACATTATCAACACTTATTATAATTCAAAATAAAATATAGAACACATATAGCAGTTAAAGCTTCTATTCTTATTTCATAATTTAATCACCAGGTGAATATAACAGTCACTGACAGAGAAAGAGGAAAAGGTAAAGGTTTCGAAATTCCAAATCCAATTTCCATGGCTGACTTGAAAGAAACACTTGGGGATCTGAATAGGGATTCCTTCGTTC
>Promoter_539
CCACAAAACCCACCACACACTCTTATATACAAATACAAACACAAACACAAAGGTATAACAAGGTTACATGAATTCAATTGAACATATATTATTATGATTATATATAACATGTGTTCCAATCCAACATCATCGAAATGAACAACCTCAACTCTGTTTCTCTTTCATCGTTCTGAACAAATAATACCAACTAACTTGAGTGAATGGAACTCTCTTTCACTTTAACTCCTAACTCATCAACTTCATCTCTTAT
>Promoter_540
TCACTCATGTTATTTTATAAGTAAACATTTTTTGGGATCCACTTTCCCTCTATACTTCACTCCCAAACAACTAAAAACTTATTCTCTCTAATTTCTGTAACATATATAAATCAAAAACAACGTTTTCTTCGTGTCTGATTCTGTTTCTATATTTTCATTACCTTGCAGTTGCAGAGTCTCTCTTCTTCCATAACCAAAATGCTACGTCTCTTATTATTCTCTCTCCTCTTCCTCCATTTTCACTACACAC
>Promoter_541
ATTCATCGAGATCAGCAGTGTAAGGTGAAATTTTGCACGCTTCCCAATCCCAAACTATACACAAGATTACACAAACCAGTTCTTTCTTCCGCTTAAATCATAGAAATTTTTGCTATAAATAGATAACAAATCAATCGTATTCATACTTTAACACCACAATTTCTGAAATTTGATTGATCAGTAGGTAAAAGAATAGGAATATGAGGCCAAATTCAGATGCGAGTGAACGAATTGCGAGAATCGCCTCTCA
>Promoter_542
CAAAGGTGATGGAAAACACTAAAAAATAAAGCAATTAAAGTCCCTCACTCCAGCTATAAGTAAGAAACCAAACAGAGTAGAAAGAAACCAGAGAAGCGTCTTAATAAACGCCAACCTCTGTTTTTCATTGTTTCTCTGCCATTCTTATTCTTCCTTACATTTTGAATTTGATCTTCTTCTTCTTCTTCACCTTTGAAAATGAGAGAGTGCATTTCGATCCACATTGGTCAAGCCGGCATTCAAGTTGGAA
>Promoter_543
AACAGATAGACCAATGTGCAGCAAATCCAATGAACAAAAGAGACAGAGAGAGAAATATAGCAAAAATGTTTGTAACTTTGTAAAAACTGGAGGGAGGGTTGAAGAAAACAGTCACGGTCACACTTCACTGCATTCTCTCACTGTGTGGAAGTTCTTAAGCTATTATTTTTTTCATTATTAAATCCTATGAAAAAGAGAATGGAGGATCAGAATCTCAGTTCTGCTTCTAATCAACAATCTCACACAAATG
>Promoter_544
CGATTTTTGATACTATCATATTAATGTGTTGTCATGACGTTAGTTATGGGTACTTAGTTTAGTCTCCATACGTGTTTCTCATTCTATAAAGTATAAACAGTCTTCAAAAAAATTAGGTCTTTCTCCTTCGTTATAACAAAAGTGGTGGTTGTTCTGTTCCTTGCAATTGGGACTAATCTCTCAATTCTCAACGACCCAATGACTTCAAAGCTAGTTTTTTCCACTCTCCGTCACCACCTCACTAAATCAA
>Promoter_545
AGTACAAGATTCTATGCTCAACTCATTCCTCCCATTGATGAATAATCATAGCCACCCACCCAATTAACGCCCCCACAAAATAAGTCTCATTCATTCTCTCCCTCTCCTTCTTAAGACCCTTCTAATCCCATCAACCCTTTCAAGTTTCAACCATACCATCTATTTTTCTAACTCTACCACACACTATTCTCTTCCCTCAAATGGGTCATCATCAAAATCCCACTAACTCAGTTCTTCATCTTGGTCTAGG
>Promoter_546
AAGTCCCATACCCATGTTCAAGGAAATGAAGGCCCAAAAACAAAATTTTATGAGCTAATCAAATTTTTAACTGTTGCGGAAGCACCCAGCTTTGTCTCAAGTAGTAATTAGTAAAGCTGTTAAAGCTCGAACGAAGAAGAAGAATTTCTTAACATAACTCTCTCATCAATTCGCGAGTGGTAGAGTTTGGTGGCGCCGATGGAGAATCCTCCGTCGATCACTCCCGATTCCGCTTCTAGGTTTTTGAGAA
>Promoter_547
GTTTATTTTTTAACATTTATTTTGTTAGTGAATTGGATTGAAGCAACTTAACCTAGCGAACCATATTGATTATTTTAAACTTCAGACAAGAGAACAAAGGCGATATTATCAGGTATAATACGCCCAACCAAGTCCACTGCACCCTCACACTTCTTCTTCTTCTTCTTCTTATTATTATTGTTGGTGTTATTACATAAAATGGAGAGCGCCGCCGTCGTTGCAGGCATTAAATTAAGTTTCCCGATCTGCC
>Promoter_548
CCAGCACAAAAGTCCTTTCTCTCCTTCTCAAGGCTTTTCTCTCTCACCCCTTACCCTACTCTTAATTTATATATAAACACCATTATTATTACCATTATCATTATCATTATCATTATCATTATCATCAACTTATAATAAAGATAGACTTTACTTGAAACTCAAACCAACTAAGACACAGAGAAAAAAGACATAGCAGATATGGGAAGAGCTCCTTGCTGTGACAAAACCTACGTGAAGAAAGGACCATGGT
>Promoter_549
TCACGCAAGCTTTTATTATTATGCTGTTTTAATACAAACGTACGCACGCGTATTTGTTTCATACCGTTGCCATTGAACGCTTCTAAACTATACAGCCTGTGTCTTTTGTTTCACAATATTCTATATATAAATAGAAGTCGCAACTGTTTCACCAATTGTTATCACCTCACAGCGATTTGTTCATTGAGAAGACGGAAAATGGAGATATTCTACCAGCGACACATTGATCAAGAGATTGAATCGCTCATCG
>Promoter_550
AACAACTTAAAACATATTTAACCATTCTTTGAAATTCACCTAGTTTATTATTGTTTACTAATCACTATAAAAAATAAGTTATTACTTTTTAAGATCGTTATGGTTACGCAAAAACGGCGTCGCAGCTGAATATCTTCTTATCTGGTTAAAGAACACATCTGTTGAGTAATGTTGAAGTGAACGATTGAAATCAATCAATCATGTCGTGGTTAGCAAGAACCATTGCAAACTCACTCAGACTCGACGAAGA
>Promoter_551
TGTGAATACTTTCACACACTCTTTCTTTTTCTTCCTTTTCACACACCTCATGTGTAATGTCCTTTGAAGAGTGTTTGTCATTGCTGTGATTTTTGGGGTTTATAGGTTTCCTTCTACCCTTTTTTTCTCTCTGCTTTGCATCTTTTCCAAGTTGTAATTTTTTTGTTTTTTCTCTAAAAAAACGGTTTTTTCTCTCCAAAATGCCGATGTATCAGCCTTGTAAGAGGGACACGGTTGTTGTTGGGTATGA
>Promoter_552
CTTTTTCTTTTTTCTTCTTCTCCCATTCTTTCCTAACTATATATTCGTACCCATAACAAACGATATTCTCCGTTTAGGTTTTCCTTCTAATCTATCCATCTTCTATTTCAATTCAGGTACCCAATTTTCCCCTTTTATAACCTATTCTCTTTAATCATTTTATTATCAATTCGTTAATTCTTTTTTCTGATTGAGATAGGATGAGTAGTGAATATTTAAATCTGAAGGACCAAAGAGAATGTTCTGGAAA
>Promoter_553
GATATGAGTACTTGTTTTTATTGTCTTTGTCTTTGGGTCTCTCTATCCAACACCTCTCCTTTGCAGCACAATTCACACTCTAGTTGCCAGCTGCACTTGTTGATTTCTCTGATGCTAAAGGAAAATCTCTTTCTCTCCCTCTATCTCTCCCTCTATCTCTTCTTGAGTTAGATCATTAAAAAAAGGAAGTAGAAGCACATGGCTGCTACTAGTCCAATAAAGCCACCAATGTCTCTTAAAAGCCAAGGAG
>Promoter_554
TTATGTTTATAATAATTGAAAGACCAAACGTGTTTACAACATGTCTTATTTTTAGAAATCTGATTTTGATTGTAGATCACAAATAGTCAGATTTTTGTGTGGATAGACATGCAGAAAAAGGCAGGACTCAACTTCCAAGCTTTCCTTTAGAATAAAACCGAAGATTGTTTTATCATAAAAGGTTGTAGATTTATTGTAATGGGTGCTCCAAAGCAGAAATGGACCGCAGAAGAAGAAGCGGCGCTGAAAG
>Promoter_555
TTGAAATGCTTTTGATTGGACTCAACTTGCTTCTCTTTTCATAAACATATATTCAGTCATAGGTTGCAACCTTTGGAAGTTGAATATTTTATTTATGTTTTATGTGGATGCATTATTTAAGCTTAGTGTATCGCTTTCTTTGAATTGTGTAAGTTTTTATTTTTGTAAATTTGTATTGCAGCCTTTTCTTCAAGCAAGAAATGGAGTTATCTCTGATAGGACTTCAGAATGCTGGAAAGACTTCTCTTGT
>Promoter_556
TAAAAATAATCAATCACCGCTAAATAAAAATAAAATAAAAAGAATCACTCACGTTCAAAACTCGGAAACATCGTAAACGAAACCCCAACCTAGTAACGTGCGCACGGCGGCGTTAAGAAGAATCGCGGAGGCGATTTTAACAGCGAACACCCTAAAAATTGCAATAATCTGATTAAGAAGAAGAACCCTAATCAATAGCAATGGGGAAGAAACAGCACAGCAAAGATAGAATGTTCATCACGAAAACAGA
>Promoter_557
GTTGATGATACAATAATAATGTATCAATTTTATATACTCAGTGTATACATCTTGTTCTCGTTTATTCAGTACTGATGATCTAATTTTCTTTTCAGTTTTCCATAAAAGTTTCATTCCTCTAATCGCACAAAAATGTGTGCATCACTTCGCATTGTTGTGTTGTTAATGAAATGACATGTCACATTTTTTATTAGGATCTAATGATATCACGAAGCTCATATCTGAAACAGCATCTAACGGAAGTCTCCGA
>Promoter_558
ACTGCTAATTAACGTGCTTCTTCTATTTCTCATTTCCTTATTTTTGGCGCCACCCTTCCCACTCATTACTCCACTCTTCATTCCACTCACTCCACCTTCCCCTTCTCTCCCATTATTTACTCATTACATTCTACTACTTATTAGTGACCTTTCAGACATTTTTTTGGCTCATTGCAATAATTGAAACAAAAAATATTAACATGGGTAGCTCTGGCACATTCATTTCTTTGTCTAGTCTTATGTGTGAAGA
>Promoter_559
CAAGTAGTGAAGTGCTATACTTTTTACGACAGAAGATGTTGAACCTTTTTCTCTTAAATTGAATGCTTGCCATCTTTGCTTTATTTGTGTATTTAAACAATAGTATGAGTATTCCACCATCAGTTTCCAGAGCATTAGATAACCTTGATTTTGTATTTATTTGTGGAGTAGCGTAGCATAATCTGAGGGCGAAAGAACATGGACAGCAGTTGTTGTAAATCTCTCAGCAAAACCAAGAGTCTAACTCCAG
>Promoter_560
AACCTAACCTTAGTTAATTACCAACCCAACCCCATTCTCTCTCTCCATTCACCATTTATTTATTTGTCCTAACTCAACTACACCTTCACCACCATTCTCATTACTTATTCATGTCAGGGCAATTTTGCAACCACCTCTAATCAAATCACTAACACTATCTATCTATCTATCTATCCATTTATTTATTAGTTTTGAGGCATGAGTTGCAACGGGTGCAGAGTCCTTCGTAAGGGTTGCAGCGAGTCGTGTA
>Promoter_561
GAAACGGATACCGAACCAAACACAGGTTAAGTCTAATTTGCATATGCTACGCGCGCGAACCATCACACTCTACTACTACTCCTCCGCTAGTAGCTAGCGTGCACCGGTTGCGCTACCTTCTAACGTGCGCATCGTCACCCATCCAAAACATATCACGTCACCACAAAGTTAGAGATCTCAGATTCGAAACGCTACGCTATGTCGAAGGCGCGTGTCTACACCGATATCAATGTTCTTCGCCCCAAAGAGT
>Promoter_562
TAAGATTTGTTTTTACACAAGTTTTTCTAAGTTAATAATATATAAATAATAACAACAATAACAAAAAAGAATGTAGAAGTGCATGGAGTGACCAAATAGCCCTTAATGTAAGTTTATATCGCGATTGGCGTTAAAGTTCAGCTGCTCCTTCCGTCTTTGGGAATATTAGGGTTTTGTGATTTGATCCTACGGTACCAGATATGGGAGGAGGTAACGCGCAAAAGGCTAAGATGGCTCGCGAGAAGAACCT
>Promoter_563
AATCAGCTTTCGAAACTTCATTTTTTTTCCTATGGAGGAGGAATTGAATGTCTACATTGCTTTAGCTGACAATTCGTTTTTGTTGTGAGATTATCCCAATCTCGAAACTCTTGTTTGTAATAATCAGTTTAGATTTGGATTGATGATGATAAATTGTGGATGCTGATTTCGCTTTCCTTAATTTTCTCATATTCAGTTATGGAAGGTTTGTGGTCAGTTTTTGGAGAGTATGAGTTAGCTTCATATGGAA
>Promoter_564
AATGCTTTGTATTGGTGAATCTTAAAATGGAGTTGATGCATAAATTCATAAGGGATTTTTTTCAGTCCATTATTATTATAGGAAGATGGCATCTCTCTCCATGCCCAATTCATATTGAAAATTAGACTGCAAGTTATTAAACTGTTACGTTTTAAGTCTTAAAATGCTAATATATATTATTGATGCATGTGATTGTAGGCTGATGGTCGTGAAGTGCAATTAGGATTGTTATATCCTTGCTTTCTAGGCT
>Promoter_565
TATGAATTTAACTCTATAAAGTTGTTTCATTTTCACATATCAAACAAAGTGTGAGAAAAATAGCTTACGGGCATGAAAGTCTTGAAGGAATCTGTGATCATGACTCTTCTTGTGTTGATTATAGGTCTTTGCATTTCTTCCATTGTTATAGCAGAAAACCACAAGAACACTTATATAATACATGTGGACAAATCCAAAATGCCAGAAAGCTACGAGCACCATTCAATTTGGTATGAGTCATCATTGAAAT
>Promoter_566
TAAGGTTTGTTTTTGTATTTTTGTTTTATTCTAATTCTAATTCCTCGTCCTGTGCTATGCTGTGGCAGCAGCTATAGCTCACGACGGTTGTAAAGGCTTCTCTTCTTACCTCCTCCACCTCTTCAGTCATATTCTCACCGACGCGCCACCGCGTTTTTCTTTCTCCCGCTCTTGCTATCCCGCTTATGCTCGCTTATCATGACTTCCATCACCTCCGTTGAGCTCAATTTCCTCGTCTTTCGCTACATGC
>Promoter_567
GATCTAGTGTTCAGTCGACTTTTTTGGAGAATAATGAAAGGATCTAGACCGAAGTTTCTGAATACAATTATTATTATATCATATGGTGTTGGTTTTCTGTTTACAGGGACTTTGCTGCAATTGGGTATTCTTAATGCTTTTAATAGTTTCTAACCATTAGATCGAGTTGTTCTTGAAGCTCTTTTGGCCACGCCGAATATGCCAGACATGGAGCAAGGCAGGGAGATTAATGCACAGTCTGTGATGGAGC
>Promoter_568
ATTTTATGCTTATTTTATTTTATTACATAACAATCTTTAATGAAATTGAGATGTCTAAAATGGGACAGATGATGTTTCTTACATCATAAAACAAATCAACACCCATTTATTTTTATCTCACACTCCCTATATAAACCTTTTCCTACACTTCTTCTAATACACCTTCATATCTCACACTCTATTTACAAATACAAAACATAATGGATCGGAGTTGTGTGCTTTCTCTTGCATTGATCTGCATTGTTGTTGC
>Promoter_569
ATGTTATTTTATTTATTTATTTTCTATTTTTACCAACACAAATAACTTAATGAACTAAGCAACCAATATTGTCGATTTCGTTCCTATAATCTTGTTTTTTCCATTATTGGTTGGCAACAGTTACAACTCTGAATTAAAGTCTATAAAGTAGTTTCATTGTCACATCTCAAATAATATGTGAGAAAATAGCTTACGAGTATGAAGATGTTTAAGGAACCTATTGTGGTGAATCTTCTTGTGTTGATTACGG
>Promoter_570
TGTATTGCCTGATTGATATTACGGCCCACGGGCCTGACTTTGTATTACTATTTGGATTTGAATGTTCTAACACAACGTGCCGTGTCCCTTTCAAAGAATCCCGCTCATTTCTAAATATAAATTTGAACTGTGTTCTTGTTTTATAGAGCCGTTACTAGATAGAGAGATAGTAGAACACAGAAAGAAAGAGAAACAACAATGGCGAACAACATTGGGATCATGGATTCGGCTTACTTTGTTGGCAGATCTG
>Promoter_571
AGGGATGATGCTATTTTATGGCCTTCCAATTATATAATGCACCAACAACTGATTGATTTTTTTGCTTTCTCAAGAACAATACTTCATTTTTCAGGTAAATCATATATTCCATTTCTTTTATCAGCTAATGGAGTTATAAGAATTATCATTATCATTGTAGGTTGCTATTGATTTCAGTTACTTGAACCAGAAGCAACAATGGGTTTGACGATATCACGGCTATTCAGATTACTTTATTCAAAGAAAGAAA
>Promoter_572
GATTTAAGAGAAATTTAAAAGCAAAAAGAAATAGAGAAAAAGACATGCCAAAAAATATTTGTTCATATACTAGTGTGAGTTTCACTGAGAGAGTTGGCAGAGTAACGTAGACAAATTGCAAAGCATAGGAACAAAAATGGTTCTCTTTGCTCTGTTCTCATTATAATAATGAACAACCATTGTATAAGAAAACAAACAACATGTCTGTCAGAGAAGAAGAACAACAACAACAACAACACTCTTCTTCCTT
>Promoter_573
AAAAAGTTTGGTTCTAATTTGAGCGATCCTTCAAAAAGGTCACATGAGGTTTTGGCTGCATTTCTCAACACTTTTCACGAACAAGAACATTTGAAGGTATTATAACAACTTTTCATTTTTTGTGTGTGGGAGTTTATAACCTATAAGATATGATTAGTTTTACCATTTTACCCCCGTGTTCAGTTTTTGTACAACATAATGCAACAACATTCAAATAAAGAAATACTGGGGCAGTTGAAAGATAAGTCTC
>Promoter_574
ATCTGAGAGTGATTAAGATAATTTCATTATTTGTGTTTCATAACTGTGATAACAGATTGGGAACTAACTAATTGATCTAACAGAATAACTAACTAATTGACTAGCTTTGATGATTGATCTGTAATAGTATTAGTTATCTGCTTAAAGTGTTCATGGTTGAGATTGATTTTCCACTCTACAGAATTGTTTTTGTGTGACTCATGGAACCAGCATCCGCTGACAGTTCATCTCGAGCTACTCCTATTCCTCC
>Promoter_575
TATTTATTCAAAAGGGTCCCTTCCAATTAATAAATATGTAGGTCCTTTTAAGCCATAATGTTATGATGTAATGTCTTCATATTATAATCACAATTAGCTCATTACCTATCACAAAATATTCATTGATATTTGTACAAGTTTACAAGTTACCTTTGAGTTCAGGTTATTGGCAAGGACCACAATAGCAAGTGCCTGAAACAATGGTAGCTGTATTCAACAAAGAACTCTTGAGCTGGTACCTTATTACCCT
>Promoter_576
AATTCATGCATTCTCTGACTTGGTTCAAATTAGTTGTCTGAATTCTGAATTTGAAAAGACTGTTACAATTAGTTTAAATAAAAAAGCAAATGTTAGATGATTATTTAATCACCCCTATTGATCCAAACTTCAAATCAAATCCATTATAGCAATCTCATTCTCTCTTCCACTCACAATCTTAACCATCAAGTTTAAACCAAATGAAGCTCTTTGCGTTGCAGCAAAACTACCTCAACCGCCGGAGCAACAG
>Promoter_577
AATTCATGCATTCTCTGACTTGGTTCAAATTAGTTGTCTGAATTCTGAATTTGAAAAGACTGTTACAATTAGTTTAAATAAAAAAGCAAATGTTAGATGATTATTTAATCACCCCTATTGATCCAAACTTCAAATCAAATCCATTATAGCAATCTCATTCTCTCTTCCACTCACAATCTTAACCATCAAGTTTAAACCAAATGAAGCTCTTTGCGTTGCAGCAAAACTACCTCAACCGCCGGAGCAACAG
>Promoter_578
CAATACAGTCACAAAGTACTAAACCAAACCAAAACATCCACTATAATATGTTTTTCTCTTTGGCATCATTTGACCAAGGTACAACCATATGACCCTCTTTATCAACACATTTTCAGTGCTCCTTTCTTTTCCCTTTCCTCTCATCTTCTCTCTTCTTTCTTCTCCCCCTCCTTCCATTTTGATGCTATAGCAGCAAATATGGCCGTGGAACTCATGATGGGTTACATAAACGATAACTTAGCAGCCAAAA
>Promoter_579
TAAAACGATGAATTGTTTATTTATGCGTGCATAGCGTGACTCGCTATTTGTGAGACTCGTGGAACACGAGTCTTCCCATGAGAGTTAAACAAGTAGATAAATATCTTTAGTTAATGACTTCAAACATAGAAACATTGGTGGGTGATCAAATTAACCCTTCTCTGAGGTTCCTGAAATAGTTGCAATTTTAACTTGTTCCAATGGGGTCTCCTCAAGTTGAAGTAGAAGATGATAAGTTAAAGGTTATTTT
>Promoter_580
TAGCTTTTCTCTGTCGTGAAACTTGTAGAAATTATTATACCTTTTGGTAGTGTCACAGAAGATTTTAGATAATGAGTTGGAGTATGTCCATTGGAATCATTATTCAGCAACCCCGACATGCTTAGTGTGACGGGCAGATTCGTTTGATTTTTTGTTATTTCATAACGTAGTTTTAAGTATGATAGTGATTTTGTTTCAATGCAGACAAGAGAAGCGGATGACGCAAGTCCTGCTGTTAAAGACGTGTTAC
>Promoter_581
GAGAACATAAATCACAAATTAAAAAGATGTAGAAAGAATGATTTTAGTTAAATTATATTATTTTAAAAAGTTATCTCAAAAAACTGATGAAAGTACACCATTTAGTGAGTTACTTAAACACTAGAATTTCTCTTTCTTTTGCTTTGCTAAAGTTTATGAACCTTTCCTTTCTCTCTATCTGGGGTGGTGGCTGGTGCCATGTGGTATCTTATGTTGGATCCCAACACCAAATGCAAAGCACCATTCATCA
>Promoter_582
TCTGAAACAGTGATGATAAAACCTGCTCACAATTCCCCATATCATTTAATGCCCCTCCTATCTTTTATTTATTTCTGATACTTGTTACACTTTCATTACCATTCTCATTTATTCCCTCTAACAAAAAACAGCATCATCACCTCACACAAACAACAACAACAACAACATTTTCTACAACAAAAACCATAACCCAAAACAATGGGATATGATAATGATGATGATATGTATCACCACCATCACAAGAACCTTT
>Promoter_583
GCGTGAAGATAACAAGTACTATGTTTCACTAGCTATGATGGCTTCAAAAGCATGTTATGAGAATGCTGCTTTCCTTAAAGCCACAATCACAAATGACTGGAAGGTTTTAAATTATTAAACTCTTTCATATTTTGACTCATTTTATCTTTTAAAACTCTCCATAATTGATATTGTTTTTATATTTGTGTTCTCTTATAGATGGAATTCGTGGGATTTTTCGAATGCTGGAATGGTAAGAGACAAAAAGCAT
>Promoter_584
TGACTCATATTAGTGCCTAGAAATTATTGTTGATTATTATAGGGACTAAAATGATAAGTTGTTAATTGCATAAAGAGACTAATGTAACAACTGCATACAATTTTGAGGTCTTGTTCTGCTGCTATTTATTTCACACAAGACACACACTTTTGACTTGTGTTGCTTATACACTTAGGACATAGCTATAAGCCTATAACAATGGCTTCTTCTACCTTATGTTACCACTCTCTTAATCCTTCAATGGCTTCTT
>Promoter_585
TCCCTACATGCCAAATCCCCCTTGTTGAAAACGAACCCCACAACAACCTCTTCCTTCAACCTTCACGTCACGAGTTTCTCTCTTTCTTCCTGAAATAGTAGAAAACAATAACCTACGGCACAGAAAGTGTGAGAAACTGAAACTGAAACAGAAATAAACAAACCCATTCTCACCCATATCACCTCTTCACTTAACCCACAATGGTCGACGTGGACCGTAGGATGACCGGTCTCAACCCGGCTCACATAGC
>Promoter_586
TTCTTAACAACTCTTATTCTTTTTAGTGCTTCTTCCTAGACCCTACAACTTTTATTTTCCCCCCTATATAGTAATAGATATAGATTAAAGAAACAAAAGGGTTATTTCTGTTTGTTTTAGTTGAGAATAATAAGATTTGGTGAAGGGTAAATCGGGAAAATATGTCACAACGGATAGGCGCGGCGCCATTTTTGACAAAAAACGTACGATTTGGTAGATGATCCAGTGACAAATGACATGATATCGTGGA
>Promoter_587
TCCTGAGTCCATTACAACAGGTACGCTTCTTTGATCTCATTTCTTCTTTATTATTTTATTGATAATCATAATCAGGTAGTAATTAGGGTTTTCGTCATTTTTCTACAGCATTGAGATCCGCGAATTGAAGTGTTCGATTTTGATGCTTTGGCGAGAATCAACATTCGCAAAACCAATTGCACTTTGGGTCGGGTTCCGATGGCGAATCCCACCGCAGGTACCAAATTCGTATCCGTGAATCTCAACAAAT
>Promoter_588
GTTTCTTCCTTTTTGACTTCTATTGCTAGGATTGGGAATTCTTAACAACCCTTCTTCTTTTTAGTGCTTCTTCCTAGACCCTACAACTTTTTTTTCTTCCTATATAGTAGTAGATATAAATTAAAGAAACAAAAGGGTTATTTTTGTTTGTTTTAGTTGAGAATAATAAGATTTGGTGAAGGGTAAATCAGGAAAAAGATGTCGCAGCGAATGGTCGCGGCGCCGTTTTTGACAAAAACATACGATTTGG
>Promoter_589
TCCTGAGTCCATTACAACAGGTACGCTTCTTTGATCTCATTTCTTCTTTATTATTTTATTGATAATCATAATCAGGTAGTAATTAGGGTTTTCGTCATTTTTCTACAGCATTGAGATCCGCGAATTGAAGTGTTCGATTTTGATGCTTTGGCGAGAATCAACATTCGCAAAACCAATTGCACTTTGGGTCGGGTTCCGATGGCGAATCCCACCGCAGGTACCAAATTCGTATCCGTGAATCTCAACAAAT
>Promoter_590
AGAGGGACCCCCAAAGTTGTAATAAGGTTCTTGTTGTTTGTACATCTTGCATCCATTTTGTTTTTTTTCAATTTAATCCTTATGTTGTTGTTTTCTCTATTGTCATGCCATTCTTAGACATGTACAACTCTAACCACAATAAGATTCATCCATCAATATCAATATCAATACCAATATCATCATAATCACTTCTCTCCAATGAACCCCAGAATCTCTTTCTCTAATGATTTTGTTGAATCCAAACAACCCA
>Promoter_591
ATTGTGAATGCTCTTCTTTTGGGTTTCTAAACTGTGATGCATGATTCAATTTTTGAGTTTCCGTTTTGGTTCTCTCATTTTCTCATTTTCTTGTAGCGCAAGTTTTCTTCCTCTTCACCATCCCAGAGGATACACATTTTTCTGATTTCTTTCTTGATTTGCATCTTCTGCATGTTACCGTCTTCCTGATCCATTACCATGGCTTTTCCTGGCTCCCTCAATGTTTTGATGAATGCCACTTATGTGGTTT
>Promoter_592
GTCATTATCATCACCTCAACAATTTTCGTCGTCTCCGTACTACACGCGCGCACTCACACACTCACACTTTTCTTTCTTTCTCATCCCTTTTCTCTCTTACACTCACAAAATCATAAGAAATTAAAACGGAAAGAGAAAACACTAACACCTGAGAAAAGAGAAGGTGAGGTAAGAAATCGCAGAAGCACGTACTTGTAGAAATGGACATGGCTCAGGTTAGTGTTAAGACAAGAGCTCGTGCTGCATTAGC
>Promoter_593
TAATTACTCAATATAAATTTTAGTAGTCTCCTAAATGTCCTTTCCGATTCATGTTTTGATTTTTTCCGCCGGTTTATGCATTTGAAGCCCTTCCTAGCATTGAAAGTTGCCCCATTATTGGCATTCTAGTAATTTAGCTCTTTCCTCATACTTGGGTTGCAGGATATTCTTGTGGTAAAGCCTCTAAAGAAATCACGAATGTTATTAAGAACAGCAGTCTTAATGTTTTCAATGGCCTGCAGCATTTTTA
>Promoter_594
CCCTATAATTTAAACAAAGGTATTGTAAAAGGTGTCAGTCTCATGATGTCTCCAACAACACCTACCCTATTCACTTTCCACTGTTAAATTAAATCAACCTCTCTACCCATCACTCCTTCTATCATATCCCTCTCTTTTTGTATCACAATTTCGTTCATTCTTAGCTTGATTCACAGTATATCATAGTTGGAGTTGGAGATGATGATGAGAAGCATGACAAGCTCTGCCACTTCCTCATCACGAGGCATTG
>Promoter_595
GAAATCATGGTACTGCAGTGTTGTGAAAGCTAGATAATCAGATCGCTGATTTTGAAGAAAGAGAAACAATAGCACTGATATTTATTAGGGCTTCAATTTAATACTGATTTGATTAATTATTGTTATATTATTTAATTAACCGCAGAAACCGCTTTGCTGAGTTTGAGAGAGAAAGGAGAGAGAAAGAGATCGGAGAAGATGTCATCATCGAATTCTCCGTGCGCGGCGTGCAAGTTTCTGCGGCGGAAGT
>Promoter_596
AAATTAAAAAAAATAATCCCACATGCATAGAAAAAAAGAGAGAGAGAAAGGCGACAATGTTGCTTAGCGCCGGCGTTATCTCGTACAGAAACACTCACATACGACGTCGTTTATTCCATCTCCATTCCTAAAAAGTCTTGTGTGAGAAAACGATCTCTGATTTCTCTTCATCTCATCGGAAACAACCACCGTGCATCGATGGACACGCTCATCGTCCACGACAGTGACAGATACGATTTCGTTCGTGATA
>Promoter_597
GCCGGAATATAAAATATAAAACTATTATATATTTAATTTGGGTTTTGGTTTTCCAACTCCATGAAAATATGTGATAAGTGGAGTAGTGATAAACACTTTCAGACAGATGAACACGTGGCTCATAGGAAGGTTCTGGACTAGCCTAAATCTATTTAGAGTTAATAAGAGAGGGAGAGAGAGAAAAAGAGTAGCTAAGGAAGATGGAAAAGGAGAAGAGGCATTTCGTATTGGTTCATGGATCTTGCCACGG
>Promoter_598
TACTCCACTTTTGTGAACAAATGTCTATAATCTACCGATTTTTACACCACTGTAACAATTCGAGGAGGCATTAGATGGAAAATGATGTTTACACGTGAAAAACACATAACGATAAAGTAGTACGGATTCTTCTTTCTATAATTATTTTCTAAAAACAAAGAACGCAACTTAATTTACTATCTTCTATGCAACAAGTTCATGCATATGAAGAAGGTAGCTTATTCTGTAGCAGAGGCTCACGCGCTGTCTT
>Promoter_599
TGGAATGACTACAACAAATTGAGATTCAATGTTTTGGCAAGTTCACCTAATGAAAGTTTGTCATTCCTTTCTCCCTAAACATTGCATCCATCTTTAACTTTATTAACCTTCCAACAAAACACTTCCTTCAATTAAGACCTTTTTCTCTAATTTGATTGTTCTTTCCACCTTCAAGGTAGCTTTTCACTTTGCATGATAGCATGGAAGGAATAATCACAGGTTCATCAAGAAAAGGGCTTGTATTCACAGA
>Promoter_600
AGAAGGGAACAAGTGGAATGAAATTGGGTTTATAAGTCACGTGATAAGCCCAATGGTGTTTATAAGTCACGTGATAAGCCCATCGGCCCAAATAACAATTTTCCTTTGTCACTTCACATTTCTGGCTATGGCAGAAAAGATAAAGAAAAACCTGTGCGACGCCGCTTAAACCCTAGAGAGAGAAAGCGAGAATTACGTCAATGTCTGATAGAGAAGATAACGATTCGGACGCTCCTGAGGAATTCACAGC
>Promoter_601
ACTGCATCCACCACAAGCTTTAATTTCTCATTTAGTCCATCATCTAATGTTCATCAATATATTACGATGATTTTCTACTTTCTGAAAATATCAAAGTTTGAAAAATTGAACTTATAACTTTCTTCATCTTTGTTGCAGAAGGGTGATAATTCATAAGTACCTTGTTCCCTAAAATCACAGTTCAATTTGCATGCAAAAATGTTTCTTCATCAACAAACCAACCTTGCTATTGTTCTTACAATCTTGATGG
>Promoter_602
CTGTATAGTTCAAGGGAAAAACTGAGCTTCGAAGAAAAAGGAGCAAAATTAGCAAGATATTTGTACCCTTGACTTGCCAATTCAACAATACATAGGAAAACAAGAACTTGTTTCTCTCCCTCACCAAAATTTCTCTCTCTGTGTGTGATGCTATATATTGTTTCATATTAGTTTGTGAATCCTTGTCAATTGTTACATATGGCAGATATTAGGCTTAACAGGGTGAATCAAGGTCCAACCAAGATTAAGA
>Promoter_603
TACCCTCTTTCTTTCCTAAATTTCCATTAGCTTTATTGAATCTATATAGTTTACTTCTATTAGTGTTTTTTGATATATATGCTTATTCTGAAGCTGAGCCTTATTACTGATCCATAATTCAATTATTGGACAGTAGTAATAATAAGGTGAGAGGGAAAGAAAAAGGAGATGACAAGGATGAGGAGAAGCAAGAATTTAATATGGGAATAGCAACAACACAACCACTTCCAAGTACCATTCTCCCTCACTC
>Promoter_604
CCCATTTTTTAACCAAACTTTGGTTCAACATGTTGAAAGCAAGAAGAGAGGGTAGAAGGTTTGAACCCACTTCCCTCTCTGTCTAATCTTTAAAACTTTAACTCAAATGGTTTTTTTTATCAAACCTTGGACCCATATCGTATTTAATTTCCTCACACATATTAAAACCAAACACACACAGAGAAATTATGGCATCCATTATGACCATTCATATTCTCTTTATTTCTTTCTTTCTTCTCTTCTCGTCTTA
>Promoter_605
ATCTCTATCCAACCACGTGTCCGGCAACCCTATCTCACCCACATGATTCAATTTATCGAACGAAACATTGAAAATATCGCGTTTGTTAGTAAACATTATCTATTCCTTTCTTATGGGGCACTATATAATAGGTCAAATGTCTCTATCCCTTTCCTCAAACTATCATAACATTCGTGTTTCTGTTTCTGTTCTGTTCTATCATGGCGTTGAAGAAAAGCCTTGTGCAACGTTTCTTCAATATTACCAAAAT
>Promoter_606
GGAAATGTTTTCTTCCTATAAATACATTGTAAGACAAATATTAGAAATGTTTCCATGTGAATAGAACATTTTCTTGACCAAACTTTACTTTTTAACATGCAGCTCTCACCAACCTTTGCTTCCTACACTATATAGACAGAGCAACCATACACGTACGACAGATTTCACTTGACACACACTGAGAAGACAAGGAACAAAAAATGGGTTCAGTGAAACTTGTTACACGCGCTTCTCCTTGTTCTGTGTTCAA
>Promoter_607
AACTTCCAACATCGACTTTACACTTTTCGGTTGCTTATCCATTGCCCTAAGGGCAATGGTTAGCAAAACCCTTGTATGATTATTATTATGATCATCATTATTATCTGGTTGTTGTTCCTTTGAATGGAAGTTGTAGATGTTTTTCTTAGATAATTTGATTGTCCCTAATGCTAGAGTTGGTATCCTTCTTGTAGGACTATGATTAAACTGTTTAAAGTAAAGGAAAAGCAGAGAGAACTTGCAGAAAATG
>Promoter_608
ATTTGTTCAGAAAACGTTGGAAGGAGTTCTTGAAACTTCAGAGGGATAAAGAAGAGGTTTTGGTTCCACTTATTAGAGAGAGGAAGAAAGCAAAGGAAAGTGGATTGTTCAATAACAATAATAACCCTCATGTATATGTGGATACATTATTGGATTTGAAGTTACCAGAAGAAGGCCAATGAAATTTGGATGAAGGCGAAATGGTGACACTGTGTTCAGAGTTTCTAAGTGCAGGTACTTACATGGAGAA
>Promoter_609
ATTATTTAGTAAAATTTAATTAAATAAAGATACAGATTCTTTTAGTACAGGCGATAATATCTTATCAAAATCATTACACCCAAAAGAAGACCAGTTAGATAATACTTTGTCCATATCCATATATTTTTGTTTTCCATCTCCTATAATAATATAACCAGTTTCTACATAGAAATTTCATCACACCCTTCTCAATCTATGAAATGGAGATTTGGTTCATAACCCTTGTCTCTCTTAGTCTTGTCTTTCTCAT
>Promoter_610
GAATTTCTCAAAATTGAAGCTTTATGTATGATAAATCATCAAGATAAGTTATAAGTTTTTGAGAATTTTGAGGTTGCGGTGTGTTTGTGAGTTCAGATTCGGAGTTGTTGAGGTTGTGTAGTTCATTTTTGATTTGGGTGTTTGAGGATTGGTTTTCAGAAGATCGAAATTGAAGGGTTTGAGATTTGAGGAGAAGTTATGAGTTCTCTGAGTAGAGAATTGGTTTTTCTGATTCTCCAATTTCTGGAGG
>Promoter_611
ACACACAAATATAAAAAAACTAAAACTGTTCAATCCTGTGTGCTGTTTGAAACATTGAATAGTTTCTTACCTGCTCCTCAATCTTTCAGTTTCAATATATATATATATGTGTGTGTGTGTGTGTGTGCATATGTAACCTTATATATTTTCAATGTTCAGGTTTTACAATACATAAAAGGGAATCATATTGTAGAGTTGATGGGGCATTTCTCCTCTATGTTCAATGGTTTGGCGCAGTCGTTTTCGATGA
>Promoter_612
CTCGGGTATTAGACTATCCAATACTGGGGGACGTTTCTTAAAATATTGAATTTAAAAAAAAAAAAAAATTGGGCTCTTGAAATTTTATTTTTACCATATGTCATAATCTTACCTATGTATTAGGCTCTCCGATACTCGAGATAATCTTACTTATTCAATGAATCTTAGTTTTTGTTCTGATTTTATTGTGGTACATAAAGATGTTCAAATTGGAGAAGCGTTCGGGTAAAAAATCTTATATCTTATCAGC
>Promoter_613
CAGGGGTGGTTAGTGTAATGAAAGTATAAAAATTAGGGCGGTTTGCATAAGTGTAAAAAAATGAGGGATGATTTATATAATTTCGTTAAAACTCTGGGGATGTTAAAACTCAGGGGATGTCAGTATAATTTACTCTATATATAAAGATGTAGAACTCAACCAATTGTTGGTGCTTCAGCAACTTGAAAATTTCTATAGGCCTAATTACACAAAGTACTATGGAACTTTTGCCAAATGATTGTTTAGAACA
>Promoter_614
AAAAAGAAAATTTATAAAAACATAAACAATCATTTTTAAATTACTTGTCGGGATTTGATTACTTAAGGACATGGAGACATAATTTTTGGGACATTTGATCTTTGTTTTATATTGTCATGTTAATCTGTTTACCTTTAATTAATTTATTGTCCATTTTTATTCAGGTTCATAGGTGTTGATTAGGAGTTGCTTAATTCAAAATGCCTGGGGGAGATGATGCTCAGAGGAAGAAGAGACTTATAATTATTGG
>Promoter_615
ACCATTGTCTCTTAAAAAATATAATCTACAAAAATAATAGTGTAATACATAATCCAACAATAAATTACGATATGATAATAGTGTATAAATGGACTTAAATGTTAATGCATACGTTTTATAATTGTATTATAATCATTAATCAGGGTACACATTGCTTCAACCTGAGACAAAGGAAAACCAAACCCTTCTCAAGTCTCAACATGGCGGCTTCATCTTCGTCTCTCTCTTCTTCCTCCACCGACAACTCCTC
>Promoter_616
TGAAAAGATGGCTCCACACAATAAATCTCTTCCATAATTTTCATTTTTGAGTACATTATTACCTCCACCTTCCCAACCTCCACACAATAAATCCTCTCTCACTTTATTAACCTCATCCATTCATCCACTTCCTATCCCTTCTTCTGAATTATATTTATAATATCATCAAGCACATCATCATCAAACAGAAAACTTAATCCATGGAAGGCATAAAACACAGAATAGTGAAAGTGAATGGCATCAACATGCA
>Promoter_617
TATCATATGCATTACTTTCTAACACTTCCTTTGTCATTAAGAAATATTTATCTTATTAAAAAATAAATAAACTTGTAATAAAAAATAATTTAACAATTTTTTTAATGAATTAATTCTAATGGATGATTATGTGATTGATATATGCACTTGTATAAATTCTCTTCCACAACTTCAATCACATCACAACACATTAACACAATGGTGGAAGGCATAGAACACCGAACAGTGGAAGTGAATGGCATCAAAATGC
>Promoter_618
ATTTCAAACCAACCTTGACTTAATACATTAGAAATAGGAAAAAAAGTTAATAGAGCATAGACCATATTAAATTTTCATTTATTTGGTACACAGACTTCAGCAGCACCTAGTTTCTAAGTCCATTAAACAATGGATTCTCTCTCACTTTAAATTCACTCGCTCATCAACTTCGATCATATCACAACACAACACAAAAAATAATGGAAGGCATAGAACACAGAACAGTGAAAGTGAATGGCATCAACATGCA
>Promoter_619
ATGTCCACAAGTTTATAAAGAGGTGAAGTCCATAATTTTGTTATGGGCCGTACGAAAACACCGGGCTTAGGTTTGATAAAGCCCAAACCCGCATTCAAAGAAGTGAAAAACCATAGCTTCCCTAACCTTCTCTTCATATTTGAGCAGCCATAGCAGCTTCATAAGGAAGGAACTCTTTCAAAAAAACTCAAATTCGCAATGGTAATTCATCTTCATCAACATCATCACTTTCCCTCTCTCTTTCAATCTT
>Promoter_620
AATATTTCAAATATATCTCCTAAATTACTTAAATGTACATGTAGGTTAAAACAGCACAATTGGTAGGTATATTTGATGTGGGTTTTGTTGCTTCAGTGATTTCAGTAACTCTTTTTCTTCATGGAACCACCCAACTTACTTTTCTAGGAACCTTATGCTCTGGGTTAACTATAATCATGTATGCTTCTCCACTCTTAACCATGGTAAGTATCATATTAATTGATATATTTTATATGAATTACCACTTAAA
>Promoter_621
AGCACATTAATAACTAATAATCCGATGATAAAATGAGAGAGAGAGAGAAGAATATGGTTGATTATAGTAATTTGTCTCCTCACAAATAAAGTGAATCCTAATAACATCATATAAAGAAACCTTAACCTTTATGTGTGTCTGTTATTCTCTCTCTTTCTATGTGTTTTTATTGTGGGAAAGAGAGAGAGAAAGAGAAAGTGATGGATAAGAATGTATTGGATGATGTAATAAGGAGATTATTAGAAGGGAA
>Promoter_622
TTTGACTTCAACTGGTTGAGACCTTAATTTTATCATTTCCAGGAATGTTTATTCATATATATATATATATAATATACTGTTAAAATTATTGATGGATTGATTTTTTTATAAATATTATGCTCTTTGTTGGGATGGTATGATTTTGAATAATGTTTTTATGTGTGAGAGCTTGATTGTGCTAATTGAGTTAGCTGTGGTATGATTGTCGATTGCGAAGGCCGTCATGAAGGGCGTGAAGTTTCATATATAA
>Promoter_623
CTTTCTAAAAGGCACTGTAAGCTCATGGTCAATCCATTCATCGAACAAGATCCCTTCATCGGAAGGAAAGAGGAGTTTAATTGGGACGGGTGTAATCTTCACTCACCGAAGATTATTCTCTTCACATAGATCTCGGGATACGAGACCTTCCTTCAACTACGAACTAAGCCTTTTAAGTTGAAAGAAAGGAGTAGTGAAATGAAAGAAGAAGGGAATTCCTGTATGGATAGTCCCATCCCAATCCAATACG
>Promoter_624
TGAAGCCTATCTTCTTTAATAAGGGCTTTTTTAGGTATACCGCTCTCCGAAGAGAGCCTATGATATCTTTGGTCTTTTTCCCATGCTTTCTGTTGGTCAACAACCAAGCACATCTCACTATAGTTCTTCACTACTCCGTGCAGGAAAGACTATATTTCTGTCTGTATGGAGGGAATTATTTTTTATCAATCAATCACTATGTTTCCACTCAATTTTCATTACGAAGATGTATCACGTCAGGATCCGTTGC
>Promoter_625
TTTAGTTTTAGTAGTTAACAACGTTGTCAACTCGTAACCGGGGACTATAAGTCCGCCTCTCAAGACTACTCAATCCCTGCTGTATGCCTTGCTGCTGACCTTATTGAGACAATGGGAGTGCGTCTCATTTGAATAGAAAGTCTTCCGACTGAACAAAGGGAGCAGGCTAGACACTCAAAGAATTCGATACAGCGGGGGGAATGAAGGTCCCCCGATCGGATAAGACTCTATGTTTTTATGCTGACAGGGG
>Promoter_626
TTTCCCCCTGTGCTTCCACTTCTCCTTGCCTCGAGATCGTGCCTTTTTTACTCGACTCGCTCCCTGCTCAAAAAAGAATATCTTATTCCGCAACTCGGGTCGATATGTTTGGGAGTCATGGTCACATCATTAATTTTTCTACCTGTCGCGCTCGCGTCATTCGCTGGCCAGTCGGGAGGATAGTACATTCCAACTCACATGCTTCCCAAACCAAGACTCGGGGGCAAGAGCGCGACTGCTAAATCGACTG
>Promoter_627
GGATAGAGTAAAAAAGGGGAGGGGGGAGGAGACTCGCCTCAATACTTCCCACTGGACGAGAGGCGCACCTAACCCACCTACCCACTCATCAATCACGGTGTTCAGCTGACTTGCACTGATAGACCCCTATTGTCTTGGAATTAGGCGCCCATCTTTTTACTGTTGTCAACTAATCTCTTCAATCTTCGATTCTACTCTATGTTAGAACATTTCTGTGAATGCTATTCTGATCTAAGTGGTCCTATTCTGT
>Promoter_628
GACAGCTACGTCTACCATATATTGATGCTGGTCGGGATCGTGAAACTCTCGCTGGTCATAAGGATAATCGTTTTTATCTTCTTAGGTCAGGGGCGGGCCGGCCATAGGTTCGAATCCTGCCACCTTTCTTGTGGATCATCCTGTGGTTACCGGATGATGGGAATAAGAAAGCAGAAATTTTGAAATGAGCACAGCACGAAATGTCAATAATATATGCATTTTTTCATTTATCGTTATTTCCGGGTCTTTT
>Promoter_629
GAGGGGGAGTACCATGTAGTTAGGAAGATGATCGATGCCTAAAGCATGTCTACTTAAGATCTCTATCCTTTCTGGTGAAAAAGATATCCCAAGAAGAGAGACCTGACGGCGCGCCTTTACTAGAAGAGAAGGAAAGAAGACACTTACTATAAATCTATTCCACCGGAAGACTACCGCTGGATTTATCTCTGTCCACAGCCATGACTCACCCACCTTTCCATCCCCCCTCAAAGATCCACCCGATCGATGA
>Promoter_630
AAAGGACTTGACGCCTTGAACACGCTTTCTATAAACAAAAAAAAGAGGCGAGTCCGATTGCTTCGTAAGTGAATAGGGGTGAGTTTAGCTAATGAATTGGTCTTTCTTTTGAGTTGTGGTATAAATAGGGGGCTTTAGGCCCCATTGCCTTTTTGTTGTTTAGTTCTTTTAATCCGTGTTCTCGCTAACCGAAGATGAATGGGGGGTGCAGAGGCGCAGGAAAGGGTGTGGTTGTTTAAGCATCCAAAAG
>Promoter_631
TCCCTATCGGGATAGCTAGATAGTAACCTTAGCCTTTCAACTAAGCTTAGAATTAGCTTAGCACTTGAGCAAAGGAGAGATAGCAGCTCGAGCAAAGCGAGAGGGTAGATTATCTTAGTGTGAAATTAAGGATAAGGAAAGAGTAGAAGATAGATATCAGAATAAATGAAAGCAATTCGCCAAGCTAATTGAATCAGGAAATGGAATTGCGTATTGATGTATCGGTATCAGTCTCAGTCTTACTAGTCAG
>Promoter_632
AGGGACAGAGAGGCGAGTGATGGGCACTACTCATCATAAGAAGAAAGCAGTCATGCAGATAGAAAGGGTAAAACAATGACTCTGACTAAGTAAAGAGATTCGGTTTTTTTATCATATATTTTCCATACCACAGCTCTAGACTTGCCCCTATTCAAACTATGTTTCATTCATACCACCCTTGTGGGTTGTTCGCAATTCACATGAAAGACCGGTTGAGTACCTTGGCCCGGGTAGGTGGTGCTGAGTTCAA
>Promoter_633
GCATGCAGCGTCACGAGCTGTTCACATACATATCATCAATAAATAGATCGATTATTAGGTTCAGTAAGTAACTTAGTGCATGTAAGGCTTGGAAGAATAAATTGAAATACGAACAACCGCGCTGGTCGTAATAGATCGACTTTCATGCTAGTTCTTGCTCCAGCATGAAAGTTCCATTTCAGGGAAGGACGACGTACCATGATACTTTCTGTTTTGTCGAGCCCTGCTTTGGTCTCTGGTTTGATGGTTG
>Promoter_634
AGCTAATATCAATATAGGAGCAACTCTCTGATCAGTTTTCACAAATCCTGAAAGACTTGGGTAAGCGCCCTGTAGGAGAGGATTTACAGGATTCAGTTAGGCAGTTAAAGGGTTACCCTTATATATTTCTTATTTAGAAAATAGGGTAAGTGCACGGAAGACTTCCCACTTCTGGGACACACGGCGCCCAACCTAATAGGATGAGTCACGCAACCCCTAGACCAACTGTCAGATTTCCCCCTGATGGTGA
>Promoter_635
AGTAAATGGCTAAACAATTTCAAAAGAATGCAATAATGTCCCATTAGTTGGATTTATTTCCCATCAGAGCTACTGCCTGAACAACCTAAGCCATCGAATTTGCTTCAATCTTATATCACCATTCCTTTACCTTTTAACCTCATTTCTTCATTTCAAATCAGATCTACAAACACAAACACCTCATTTTGCAGATTCACCATGGATTTCATGAAGGTCTTCGATCAAACCGTCCGAGAAATGTGAGCTTTTT
>Promoter_636
GTCCATAAATAATAACCAAGCAAAATTTATAATACAGGGGTTGATTAGTTAAGGATTATTACAAGCAAACACATTGTTTTGTCTCATAGTTGACTAGGTCCTTCAACTTTAGATGCCACCAACTTTATAACACCTTCACCCGACTCTTGAATGTCACTGTCCACTTTTCAGTTGGAGTCCCTTTTTGTAAGAGTAGCCATGGGAAGAGCTCCTTGTTGTGACAAAGAAAATGTTAAGAGAGGGCCATGGT
>Promoter_637
TTGATGGGCACTAAACACTAAACACTAGGTCTGTTGAATCTCTTGCCTCCTCTTTCTGTGCTATATGGAAGATCACAAATGGGAGAGTTCATGTATCAACCAGATACAAAGTTTCTTCTTGGTATATAGCTCCAATTGATTTTTGATAATGGTTTCTTTGACAGATCATAGCGGGAAATATCTCTGGTTCAAGTAAGAGCATGGCTACTAATGTTTTACTTAATCACGACTTCTCTGGAGGGCTGGACTC
>Promoter_638
GCAATCGCAATAAATATAACATTTTGCTATTATGATGCCATTTATTACCATCATCTCTTGTCATTATTAGGGTTTTTATTTTTTAACCGTTCACATAAAGATATATATCAAAGTAGGGCGGTTTTGCTGGCCTTAGGTTATTATATATTCCTCACATTCATGTCTAGCATTAGCACTAGTACATAGTTAATTTTGATATAATGGAGGAATACACTAATAACAATCACTTGAGTGAAAACACAGATTCAAG
>Promoter_639
GACTTATATACTCACACAAATAAAATAATCATAAACCCTCTTCACACGGTGACACCCTCTTACAAGTGTCACATTTCCTATCATTTCTTAACTCATACCCTCTATTTTTTCACACATATATAGTATAAGTTCAGAATATTGTGAGCTACAAACTCCTCCAACATTTTTCACCAAGGTTTGTACCTCACAATTTGTATCATGGGTTTTAATGATAACTCTAACACAGGGATTCAATTAGGTCTTGATCTTA
>Promoter_640
TGTTAAAAAATTGGTGTTCAAATAACAAATTAGAAGAACTATGTGTACAAATAGGTATAAAATAATATTACTGTTCTTAACATTAATAATTGTCCTTCTCACTCTTCTATAATTCAGGCTTGGGGGTTGTAAAGAGAGAAGGTTACTCCAATCAATCAAAAGCTCAAAGCTAACACAACACCAAAACCAAAAACAGCAACATGGGAAGAGCTCCTTGCTGTGACAAATCAAACGTGAAGAAAGGGCCTTG
>Promoter_641
TTGGTTATTTGGGTGAATCTATTCTCGTCGTTTAGACAATCCTAGGTTCCCGAGTTTGTTCAGTTTCACTTTTACTAGTCAGTTTTAGTGATTTCCTAGTTACTCTTAGTAACTATTTTACATTGGTTGGGCTATATGCTCTTTCAGGCTATGCATGGGTGATGAGTTTTGTCTAGTTTGCCAATACAGTGAGCAGGGATGAACATTGCTGCCATTTTGACTTCTGCTGGAATCAATGTTGCCATTTGTG
>Promoter_642
TAACTGTATCTCCCAACAAGTGTTACTCCGAGAACCATTGACCTTTTTGTCATTCCGAGAAGTTTTCATCAGCGCCTTGTTGGTTAATCTCTTCCTTATTATTATTATTCATATCATGTTTCTACTTCTAATATTGCAGATTTGAATAATATTACTTAAACACACAATTGTGGTGTTGAATAACTGAATTCGAAAGATATGTCGAGAAGACCAGGGATTCCTTCTAGAAGATTCGGTGACACTGGTGGTG
>Promoter_643
CTATAAAGCTGCCAAGTTATTTGTTCCTTGTTAAGTCCTGCAAGATATCTCTCAAGCCCAATTTAGTCAAATTTCACTTTCTCTTTAATCATTTGCATTTGTTTATTTCTTCTGTTGAGTTAGGATTGTTGTAGTTGATTGATATATACATACAAGTTACTTTCTTTTAATCCTAGCATTTTAGGCACTGTTGAATTCAGATGGGTTTTGAACATGGAAATAAGAGCATTCTGAAATGTCCTGAATCATC
>Promoter_644
CACTATGAATTTGAGACGCCTCACTCTGTTTCATTCTCCACGCGTCTCTCTCTCTTTTATCTTCTTACATTTTCATTCATTTAGATCAATCAAACTCATAATATAACACACTTTCTCATTCTTCCTCTTCTTCTTAATCTCTTATTGAAAACATAATCAAAAACAGATTTTGATTTGTTTTTGTTAGATCAGAAAATAATGGGGTGGTGGGGGAAGAAAGATAGAGGAGGAGGAACCCTTGTAGTGAAAA
>Promoter_645
GTAGTAAGAGGTTTATGAGCTTAGAGAACAAACATTAGAGTTTTAGTGTTGTGAGAAAAATTTGGTATAGCTAAACAACAAAAAACTATGTCAAATAGTTTTCTTGTTATGATGATTTGTTTATTTCATACCCAATGATTGATTTTCCTTATTGCTAGAGTGTAACAAGTTAGAACTCTTTTCAAGAGAGAAAAAGAGATGAGGACTATGAATGATATTAATAGCAACAATGGTGATGGTAGTAATCATA
>Promoter_646
TAATTTAAAAACATTATGTGCATAAGCCGAAAATTTTCCTATTGGATATGGCGATTGCATTATCATTTTGTGTGGATAATAACAAATGAGAACATTAACTACAGAAGTTTATCACAACAACAAAATTGACACCAACGTTATTATTAGTAATTAGTAACAATGCTACTCCTTAGCCAAATTCCTTGTGGTTGTGGAGCCATGTCTGCAAATTGTTCTCTATCTCCCCCATCAAAATTCATCACTGCAACAA
>Promoter_647
TTAGCTTTAAGGTGCAAACATATCTTCTATTCCTACTTCACCCTCTTCCTTCTCTATATCTATATTCCCTTAACCATAAAATGTACCTTCCTTTTCCAAAGAGAATAACTACACTCTCATTATTTTTGTCTCAACAAAATATGCTTCATTTCCATTCCCACATGCTACTATACTAATCCTTCTTTCAATTTTTTCTCTATATGGATCCTGAGGTTGTGGGTTTTGATGGGTTGGTTGGTTCAGACACTGT
>Promoter_648
GATGCAAAGGTGTATCTGTAAGATGCTGTATTTGTCTTGACTATTGAGTTATTCATTTTTCTGCAAGTATTTTTGACCTTGTCACACGAGTACACCATGAGCAATTGATTAATTTATCAATGTAATTGGTCATTTTGGTATGTTTCTTTTCATATTGGCTGATGCATCTGTTTACATTTGGCAGGGATCATTTGTGTTAAATGGCCAATAATTCTCAGCCCCCTGGTATGCAGGTAAAATATATCTTTCT
>Promoter_649
CCCAATACTATCAAACAAGCCCATTCATGCTCATTCCAAAAAACTCAAACTACTTTCCAAATTCATCCTCAGAGCCCAAGCCCACCATGTTTGAACTAGAAAAACAAATAAGGGTATTTCCGTCGATAAACAAAAATTCAAATCTAGCAAAAAACGTTGCAACTTGAAGCAAAGCCCGCCTATCAGAGAAGTAGCAAAATGGAGAAAATCTGCGTCGCAATTCGAGTTCGCCCTTCAATCTCCGAAGCTT
>Promoter_650
TTAATTTAATTATTACATACCGCGATATCAAAACAATAGCCACATATACTATAATTTTGTTAAAACCACTTTGAGAGGTAATTCTTTTCGAGCACATTTTCTTCTTCTTTTCGTTTCTTCCAGAAAACACTAGAAACCAAATAAGCAACAAAAAGATTAGCAACCGCAGTAACTGCCGTCTACGGCGGAGAGTTAAAGCAATGGTGTTGCTTTCAGACATATACGACGCGGATGAGCTCGACGAGGAACC
>Promoter_651
AAAGGAAAGAGAAAATAAACGGGCTTGGGCTATTATACCCACGGCCCGAAATATCTCAACGGATCCTTCCGCGCCTAAACCCTCTCTTAACAAAAAACCTAATATCAACCGTAACCAATAGCCGCATTCAGAATCTTCAAATGTTCTTCATTTTCGTTTCCTTCATCACTTTTCTCTCACTCTAACCTTCCTCTCTAATAATGGGAGAACTCTACAAAATAAGTTCAATCGATTGGAAACCCTCACCGGT
>Promoter_652
ACCTCTTCAAACACATAGACACCAGTCACACTCTCCTTTCCAACGCATGGCTCCTCTCACCAAATCACCCCTTCCTTTATAACCCTGCCCCTTAAACCATTTCCACACCTCATTGCACTAAGAGCAACATTGTTTTTTTTTCTTTTCTTTTTCATTTTGTCAATAAATTAAACAGGTGAAAAGAGATAACTAGCCAGCATGATCAAGACCTTAACTCCTTACCCAAATCCAGCAAAAACAGCTGAAATCA
>Promoter_653
GAAAGTGTAGTTAGGTGCTGAAAATGTTATCAAAATGATTGTCAATGACATTATAATAGGTAAGAACTCTGCTTTTGTCTCCACAATTTTCTGCTTTCTCCATATCACTTTTTCTTTGCTCCTCTTCAATTTTATGCTTTTGTTCTTCCCTGCAGTGATAAAAAGAAAGAATAGACACACTCAGAGATCAAAGAAAATATGGCATTTGCAGGAACAACCCAAAAATGTATGGCTTGTGAGAAAACAGTTT
>Promoter_654
ATTGCTGTCCCGGACTGGATTTATAACCTTGGATGTACCATTTGTAAACATGAGTGTGTCTGTGTTGAATTTAGTTGTTCAGATAATGGAGTTGTTTAGTACTACCGTGATGTCTTTGTTCGAGGAATGCATGGAGTTTGAATGAAGTTGTTTGGTTAATGAGCAGGCAATTCTCAACGTAATAAAAGTGCTGCTTCAATGTGGGATAGTGATGATGATAATAGTGTGAGTTCATCGTCAACAGCTCGAA
>Promoter_655
AAAATATATTATACTGCATCTTTTTTTCGGATGAAAAACAAATACCATCTCCCCTTGCTGGTATCAGTTATAACTTATAAGTACCAACCAAGCAAACAGACTAAACCGGAGGTGAAAGAAAATATAAAAAAACAGATAAAACCCCAAACACAAATTCCCACCTTCACTGCACTTTCCTCTTTCACTCCCTCGATTCCCTAATGGGCACTTCAATCCTAGACGCGCTTAACGTCCGCGTGGAAGGCACCGG
>Promoter_656
ATAAAAACTATATAATCAACATAAAAAATGAATGCAAGCCCAACAAATATAAGTGACCAATGGACCCTAAACCAAACGACGTCGTTCCACACTGGCAGCCCAACAAATATCTTTCTCTTCCAACAGAAAAATACCCAGAAGGGTTTACCTAAACCCCATTTCTCTGATTCAGTGTGCAGCATCAATCAACAAAAAAGAAAATGTCAAACAAAGGACCTGGCCTGTTCTCTGATATAGGCAAGAAATCTAG
>Promoter_657
GGAAAATAAATAAGAGGATTTTACCATAAAAATTGGTCACTAAATATTTTCCATGTTCCTGGAAGAAAAGGTAGTTTCATAATATCATATTCGATTTGGGATATATTACAAAACTACCATATATCTTCCTCTAATCACTCCCTAGAAAACGAAGTAAAACTGTAACGCAATAACTCTGGCTCTGATTCATCACTAGCCATGAAACAATCTATGTTGCCTCCAAAGAAGCGAAAGTATGTGGGACCTTCAT
>Promoter_658
TACTAAAAAGCTCTTTTTTTTTCAGATTCATTGCTGTGTCATACTTAGAAATGTGATTTTTTCAATCATGGGTTGTTTTTGTTCTTTAGTTTCATTGCTTTGTCATACTAAAAAAATATATCTTTTCTTTGTTGAGGTTTCAGAACAGTGTCGGTGATGAACTTTTCATAGATCAAGAGCAACCATTTGGAGGTGAAAAAATGGTAGAGACTCCAATTAATGGAAGAGCAAGGTTAGCTTTTACAATTGT
>Promoter_659
TTCTTTATGTGACCATCATTTATGTTGCTAATAAGTTGCAGAATGTAGTCATCCTAGTGTCTTAGGATCACTAGAGGTCATACATTTTCAGGGTTTTATGATGTCATGGAGCTATATATCCCATGAGATGATCATTCAGTAAGGACTTTTTCTAAGTGCTGTGTTTACACGGGAAACACACGAACTTGACTGAGAAAGATGGTACAATTTATGCATACATGTTTGCTTGTCACTTTTTGTTATGCGCTCT
>Promoter_660
ATATTAATTCAAATTCATCATTTATCCCTTATAATGGATATTGACCCATTTATTATATCATCATAATCATATATATCTAATTTTAATCTTTACATCATATATATCTACCATTCTATGCCACAGTTCTACATTTAGGTAAGAAAAAGCGACGTGGGAGAGAGCAAAAGAACAAATCAAACCCAGTTCCTTAACTCTCAAATGCCCACCACGTTATCCTCTTATTCCAATGGCGAAGAAGCCCAGGACCACC
>Promoter_661
CCTCATATATGAAAACTGGTAAAGCCCACCTAATAATGAATACAGAGGCCCATCCTGTAATTCACCTCCACTATCTCTCATATTTTCATATCAAAGCCCACGGACTCAACTATAGTTGTACTCTCACACTTCATTACTCTGTTTTCTCTCGACACATCTTTTATTTCTGTGTTCTCAGGGTTTAACTTAAACCCGCAAGCATGGCGATGAAGGCAGCAGTGGCGGCGGCACCCCGTGGTTTGAGGCGTTT
>Promoter_662
ATCTAATAAAATCAAATCTATGTTACTTTCCCTTACTTCATATTTCATTCCCCTCTTCGTCCTTCATCTCTTTCTAATTTCCCCTCTCATCAAACCCTACACTACATAACAACACAAACGTTAAAACCGTACAACCCAATACCTAATTCTCTTTCTCTATTTTCTGCAAAAGAACAAAAAATAAAACTGAAACTTGCAATGAAACGAGGATACCAGGAATCCCCTTCAACCTCTTTTGGTCCACCTCGAT
>Promoter_663
TTCGAAAATGGCTGGGAACTATTTTTTCTAAGGAATTCAAGGAGCCATTGTGGGCCTTGATTCTATATTTGATTTGATTATTGGCCCAAAAATGATACCTTATCCTCATCCACTTCTATATATAATCGATAGATAATGATGAAATAAATTAAGCGAACCATTTCTCATCGTCTCGTATCTTATTTTACGCGCGGGGAACAATGGGTGGCGGAGGAGCAATGAGAACGGCGGCAAAGCTTGCCGGCATCGG
>Promoter_664
TCTAAGCTCTAACAAGCAAACAAAATAAAATGACCCACACACACAAACACAACCAAAGTCACAACAACCAAGGGCAACATAGTCACTCCACAAATTCATCACCTTTTTCTTAAACACAGTCTTACCGTTTTCCACTCTCACTTCAATCTAAAAGAAAACTCCTCTTATGTTCCTTTCTCTTTTTGGTCCAAAAGAAAAACATGGCATTCCTTAAACTCTTCACAACCTTGTTCTCCCTCTCTCTCCTCCT
>Promoter_665
ACCCAGCTTGGCATGTGCTTATTATATATACTACATCCCATTCTTTTCACCTCACGCTCAACACACCCCTTCTCCTTCCTAACCAATTTCCATTACTCTAAACTCTCATTCCCCTCTCTCTCTCTTACAATACACAAAACTTCTCTCTCTTTTCCCACACTTTCTTTCTCTTCTCACGCCACAAAACTAAACTAGAAACCATGCCTGAAGCTCCCAGAGACTATAACCTCTTAGAGCAGAACAACAAAAC
>Promoter_666
TAAAGTATTACCTTCTTATATATTTCATTTTTTTATTAGTAAGAGAAAGTGGGAGTCATTATTATTATTATTATTATTATTATTATTATTATTATTATTGTATTATTTTGTTTTGCAAATGGCCCATTTACCAAACACGGGGAGTTTTGACGAGAAAGAAGTTTGGGGAAACGGCGAAGCAGAGAATAGTGGGAGCAGAGATGGATCTTCTGCTCAACGCATACTCCAATAACTCTGACGATGACGAAGA
>Promoter_667
TGGGTAGCTTAGCTTGTATAATCCATTGGCCCAATGGGTAGTATGGTCCGTTTTCCATTTTTTAACTTGTTCCTTATTTCTTCTTTTCTTGAGTTGGAAGCTGCGTTCGAAAACCATCACACTCTATATTCTCATCGCCACCGTCGACCACCGCAATAGAACGATTCTCCGCCGTCCGACACGCAAAAACCCTAAATCATGAGTCGAGGAAGTGGAGGCGGGTACGATCGCCACATCACTATTTTCTCTC
>Promoter_668
GATAATAATCACCACAACTCAACTCGTAATATCGGATTGGAATTTTTCATTCGGTTCTTCCTCTTCTCTCAAACTAACACTCTGTTTGGTCACCGATTAAGTAAAAGTTGAAACGGTGAGTGAGTTCCATTTTGAGCTTTTGTTCTCAAGACTTTCAAATTCACTTTTATGTAATTGTAATTTCAGATGAATTTGAGTATGATCAGCAACTGTGCAAATTTCAGTGTTGGCCTTCAACCTCGCACAGTTT
>Promoter_669
TGGAAACCTAGTTATTTGTTTTGTATTACTTGTTATAGAAAATATCTGCTTCTGTGCATTGGTTTTGATAAATCTGATATTGTTGCAGGTTTTGCAATTCTGGGGTGTCTTTAAATCCTGATTTTTCAGATTGCAGTGAAGTATAATCCTTTTGGTGTTTAGGGTACCCACCAACCCGTTTATGTAATTGTGAAGATACAATGGTGAAAATGGCATTTATAAAATGGGTTCCTTATGTTTTGGTTGTTTT
>Promoter_670
TGAAAACTGAAAAACAACATATAAATGTCCATAAGAACTTTCTAATTGGTGAAGAAAATTTTATTGGCATGTAAAACTTTTCAAACACAATACAAAAAGAAAAATGAAAAGTGTCTAACTTCATTCTCCTCAGATATATAAAGATGTTAGTTAGAATTCCTAGCATGACTGGGCCCCACATTCAATCCTCATAAGCCAATGCTGACGTGGGTGAAAGTGAAGAAACGAAGAACAAGTTGTTGAACTTTTC
>Promoter_671
ATCAAACACCTCATTAATCAAAAGACTAATCTATCCTCCATCTCTTACGTGGCATGATACATTGTAGCACCGCCATAAATTACAAATGGATGCGTTTGTAGGTGATCACGTCCCTACTTACATGCCCATATAAAACATGTTCTTCTCCATAGCCAAAACCTTTGTAACTAAAACCAAACTCAGTGAAAAAAGAAGAAACCATGGAGAGTACCGAATCATCTATTGATTCACAGCAACCGAATCTTCCACC
>Promoter_672
GCATTCATACCCTTATTACTCTTGCAAATATTTTCTAACCATTTTTTACTTGTGTGAAGATTATGCCCTTTAATTAATTGGATATGGGAGAGCCATAATCAGAGTCTTATTCATCAAATCAATAGCCAAATCACGGTGTATATAATGTTCTAGTTAATTTTCTTCTTTAACTTATTCTAGTTTCTTCTTCACACTGTAAAATGTCAAAGAAAAACTCATCCAAAACAACGTGGTCTAATGTTTTTCGTTC
>Promoter_673
GCATTTATCTTTTCATCTCACATAAAAATAAATATTTAGTAAATGTTAATATATAGATATACAGAAAAGGAAAGCATCCAGCATTGATCTTGTTACCAATCCCCCTCTGTACTAAATACCTGGATCTGAATATCTGAATGACACAGATCCAATCCATTTCTGAATGAGCATTCTAATGGAAATGTCACTTCTTGAACAATGACCAAAGCCATAGTAGAAAACAACAACGACGAAGAACACCACTCTTTCT
>Promoter_674
ATCCAAATCTAAGACACTTTCCTTTTCACACAGGCCTTCACGCTCCACTAGCTACCTTATATACTCTGCTTTGTCCCTCCTTCTTCTTCCTCCTCCTCCTCCTCTACTCTGCATCTTTTACTCTTGTGTTACACACTTACACTTAAATTGAAGCCAATTTTGTAACTTTATATTTATAAAACATAGATACAAGCTTGAAAATGAGGGGTCCTTTAGGTGCAGTAATAGGAAGATACCCATCAAGTGATGG
>Promoter_675
TATAAGTCTAGAAAAGTTTATTGAATTGTATAATTTTAGTGAGTAGTGAGGCTCCTACTTGAACAATATTTTTGGGCTTTCTGAAAGCCCGACTAGATAGCTTCGACGCGCGCGGCAATGCTCCTTTATTTTGAGCTTTGACAAAACCCTTAGATTCCTCCTGTTACCAAAGAAGCATTTTCACAAACACTTTGTTGGCAATGGCGTCCACAATGCTACACAAGTCTCGAAACTTTATTTCAACATTTCT
>Promoter_676
AAAAGACTAAAAAGATAATACAAACAAAAATAAAAGATAAGTTCCACAAGAATATCTTGTCCTCCTACCATGTACGAAAAGAAAAAACACATGCAGATCCAAAATTACATTCAGTTTGCCACTGTCACATCACATTTGTGATTGGTCCTTCCTCTCGCATTATCCTTCACTTTCTTCTTCTTCTTCTTCTTCATCATAGCATGGGAATTTGTTCATCACCTTCATCGTCATTTGAATCTTCCAATAACGG
>Promoter_677
ATCCATGATGATGATCACCATGACAAGGCGCGAAGCAATACCATGATAAATAACCTTTCTCCTTTCTCTTCACTCACAACAATAATCATATTTTTCCAAGTCACTTTCTCTTTATCTTTCGTAATTTTTCTTCACTTTCTTTCTTCACACGTGCATCAAAACACACATTTGTTCTCACTCTTTGTTCCTTGTGTTACAGAATGCATTCTGGGAGCACTTCTCATCACTTAGACCCTGATGTTATTGAAAT
>Promoter_678
CTAATTTATATTTCTTCTTTCAATCTCCACAAAATTATTATCTGTTATGTATTTATGGCCACATCTTAGGTAGAAATATTTGAGGACAACATTGAACTAGGTAGGGACCACATAAAACACAATCTATAAATGAAAATGAGTGGTTAGTTTTGTTTGTTATTATGTTCAAGGTTGAACCATTGAAGCTTCTTTGTTCATCAATGGCATTTTGTTCTATATTTTCTTCCACTTTCAACCTTTCCACTACTTA
>Promoter_679
AATTCTTAAGCGGTTCATTTTGTTATATGCCTTTTTTTAATAATAATAGTAAAAAACTTGATATTTATATGATGCATTTTGATATGTGCATTAAAACATTACATGCTAATGTATAAACAAAAATACAAAGTAGTAAAATCTGCATTCTATAAGAAGAACCAAAAAAGACACAGCACAAACCAAAACCAAAAAACAAACATGTCAAAAGAGGATGTTTTTATTGGTGCAATTGACCAAGGAACCAGCAGCA
>Promoter_680
AAACATATAAATTTGATATTTTTATCCATTAAATATATACTAAATTTTGCTTAAAATCAACAATCTTTCTAGTTCTATTTATTCAGCCCAACTCAAGTGAAATCTCATCCAATATCTTTATATTCCTTTGAACAAAAAACAGAGAAGAAGAACAAAAAGAGTGACATAAACACACAACACAGAGTTAGTTAAACAAACATGTCAACAGAGGATGTTTTCATTGGTGCAATTGACCAAGGAACTAGCAGCA
>Promoter_681
GGATGATGAGGGTTGATGTTGGAAAATTTGAACTCTTAAGAGAATGATCAAGCATGCTGAAAATTTATTCAGATGTATCGTGATTCTTCTATTTTTTGTTACAGGGTATGAGGTTGATTGAGTATATTTTTGGTTATTGAGTGGATTACACTGCCAGTGCTATGCTGCAATTTGTGTGCATTTATTGATTACGAGATATTATGGGGGGAGCCTGTTCAAGGAAGCAAGACAGGGGTAATGAAGATAGTTC
>Promoter_682
TTCGGAAGATTGCTCAAAGGTTTGAAGAGAAGATTTTTACTGCTGCAACAAGCCAGGTATGTTCATTGAAGATTGAAGAGCCTCCATTTTCATTTATGGTTACCTTTGCAAGTATACACAATATAGAAGTTTGATTGTTTAATGTAGCACTGGTATTTCTCTTTTCAGCAAGATTATCTACGAAAAATATCTTTGAAGATGCTTACAATGGAGACGAAATCTCAGAATACCATGGGCAACAATATGCCAT
>Promoter_683
ACTTTAATTGAAGATAAAATCTTTGCATTATTCATTGAAATGGTCAAAATTGTCAATGACTAGTCTTATTTTTTTTAAATATTATCTTTTGTTACTGTATTCATCAATCATTTTTATTTTATTTTCCTTCATTCCATTTGTATTTAATTGAAAAGATTGAAGGGTATAGGACATGGATAAGGAAGATATGTATATGAATAATGATTGAAGTGAGTTTTGTAATGCATATGAATTCTCAAAGGACATGTAC
>Promoter_684
GGCAAAGCCAATTGAGTTATCAAGTACACGTCATCATCATCACCAACCTCTTTCATTGCAATTCTTCTCAATTCTCTCTTTCTCTACAATTCAAGTTGGCGCGTTATTCTGCTTCGGAGTTTCGAGCGACGTCGTTTCTTCGCTCGATTACTCTTTTCATCACAACAATCCTTTTTCTCCCTTTCGATTTCTTATTCAAGATGCGACGTTCTTCTAATCCATCCAAAAAAACGGGTCAATCCAATTCCGA
>Promoter_685
TCTCTAAATATCATCAACCTTCTCATTTCTCTTCTTCTTCCTCTGCTTCTCAATAATTATTATAATAATTATTATTTCTGTTACAAAATTCAGATACCCAATTGAGAAAGGTAAACAACTTCAAAAATTCTCATTCAAAAAACCCACTCCACTTCTTCTATTTTTTTGGAACAAATGTGGTGAAAACGACGCCGTATAATGCTGTGCAGAAAAAACTCTCGAAACGGCGTCGTCGCTGGTTCAGGATCGG
>Promoter_686
CATTTTCAGCCGTAAATACTACCTTATTTTTCTGTGTTAGTGAAAATGGGCCCATGGTAAGCCCATTTCACTCAAGCTTTGTTATTATTCTCTCATAAACATAATATCCAAATTTTCCAAAGTAAACGTAGCTTTGTTAAACTTCATTTCCTATGTCTTATGCCACAAGAAGATTGTTGTTACGCTTCTCAGAGCGATTCATGTTTCTTCAAAAAACACGTTCTTTATGCACTAACAACAATAACATTCC
>Promoter_687
ATAATCCCATTCATATCTAACTTAACTTTTGTGGTTGATTCGTTTGAATATTGACACAACTCTTAAACCCTTCAATGGCTGCTACACGCTTATACCGTTCTCTGAGCAAAACCCTAATCCACAAATTACCTCAAAATCAACTACTACTATCATGTAATTTAGCACAATTACACTTACCTCGAAGAACATACATCTCTGATATGCGCAAATCTGCGTTTGAAGCTACCATTTTGAGATTCCTCCGCCAAGA
>Promoter_688
CAATTTCATTTTGTCTCTCTTCCATTGGGATTCTCTAAGTCAACTACACAAACTCCTATAGTCCTATATAAACCTCATAGTTTAAGCACTCTTATAAACCATTCACAAGGTGACAAGTTGTAACACCAATCTCAAGACCCATTTTTTTCTCTTTCTTCACTCATTTTTCTTCTTCTTGATCTACTTGGTTTGAGGGAGATGCAAGACAATGAGGAAATCCCATCAGTGCCTTCAACACCAGCCACACCAG
>Promoter_689
GTTAGTTGTTCTTCACCATCAGTGACTGTATCTGTATAGTCAGCCTCTATACCATACTAATAATTCAACAAATAAATCATCACCAGATCTACATATATGTATTTAAGCCATCAATCAATACTTGAATTTTTGGTTGTGATTTTATTCCAGATGTCTTCTATTTTATAATTTTTTTTCATTTTTTGTAGGCCTGAGCAGTCATGGCTTTGCGAACTGTGACTAGAAGGCTGGGGTATAAACTCTTGCCCAT
>Promoter_690
ACATGGTGTATCTGTGAATTGATCAAATTCAATTTTTTTTAATAAAAGTATAGTTTTTTTGCTGAGGAAAATAGTTTATAGCAGTTTTTGAATGCTTAGTAATAGCACTAGTTCTGATCTGATCTTGTTTAATTTTATTTTGTTTTGCAATTTTTTGTTGCAGGAAGGCGAACTTGATTTTTTTATATCAACAAACAAAAATGTCAGGGTATGATAATTTTTGCTTTCATCTTTGACTGCAATATGAGTG
>Promoter_691
AAACAAAAGTATTACAAATCAATGGTGAATAATGAGCTGACATTGTAAAAAACTTTACACTATCAGTGCACAGATCTTAAACTCTACCTAAAATTAATTGAGTTAGTTGTCTAAAGAAAATTCACTTATAGTCATTCCTCTAATATATTGTTTGACATGCTTCTTGAGCAGAGCAAAAGTTGTAGAAACAAGAGATAGCAATGGACATTGTTAAATCAATTGTGCAGCATGCAGCTGAATCTGCATGGCC
>Promoter_692
TACACCACACAACCCTAAATGGCTAAATTCATACCCATCTATGTCCATAGAATGGGCCATAACTAAACCCATAATCATCATTATATTATCATTTCCAATTAATCACTCATCCCTATGTGTCACTTTCCTTTTAACACTTCACTTCACTTCACCAAATCTCTCATAAGAACTTGTTCTTGTTGTTGTTGAATATTGGTGATGGGTATTGTTGTTGCATTAGGAGTGATATCACCATTCCCATTCTACTATT
>Promoter_693
TTATTAGAATATTTTTTTTGTAATAGTAACTAATTCCTTTTGGAATACGCGACTATCCTCCCAACAAATGATGTCCCGAACGGAAGTGAACTCATTTGGCAGACTTGTTTGAAGGGTAAGAAAATCCATATAAGAATATATCATCCTCTTTCCTATTATCCCTTTTTGTGTGTTGTGGATTGTGTTACAACACCAACACTATGTTACTTATCTCTTCAATCTCCAAGTTCACTTCTTCTCTCCCATGCAA
>Promoter_694
TTTCCCCCTTAAATGTGTCTTCCACATATGGAGGATTTAAGACAAGAAAAAATGTTATTGGAAAATTTCTGTGTTTGAGTTATTAGTTTACTATATGTTTCTTCTGCATTGCAGGACACTAGACTTTCTCATATTACAGGAAAGTTCTAGAGAGATTTGGTATCGTTGGTGGAGGGAACTTTATGATATTTCTTCAAAATGTTTGACAATGGTTATAAGTCACAATATATTGGTGGCCAAATGGAGAAAT
>Promoter_695
TAAATCTATTACACAACTTCTTATTCTTCACTGGATTTTATGTTCTGAAATATGGAAATGATATAATAACTACACAAATGTTAACATTTTATCATATTTACAAGGACTCATGCTAAGTTATTCATATTTTAATTTTAGATTCACATTATTGTTGTAATCTTATATATCAGTAAGTATCATATCTGAATCCCATGTTGATAATGTATTCCAAATGTACAGGGCACAAAAATGCTTCATTGACAAGTTCAAC
>Promoter_696
TCCTCAGCATTTTAGATTATCTTTCTCATTTCGCAATTATTGAACATTATTATTCAAAATTTTAATTTTTAGGGTTCATAAAATACCCAATTAGAATCAACTTGCCTTGTTCATTGATTAAAGATCAAAGTTTGAAACTTTATAGCCAAACAAATTCTGGGTCGTCGTTAATTTCTCATTTTGAAGATTTTTGAAACAATGGCTGCTGTAGCTGCTTCTGGTGTTGTTGGTGGAAATGGGTGTTCTTCTT
>Promoter_697
TACACTCTCGGTGCATTTTTAGTTTTTCTTATTTCGATTCCAAACGCATATTCCATTTAAGGATCACCATGTATGGTTAGATTTGACTTTTTTTTTGGAAATTGATTATTCAAAAATTGAAGACGATCATTGTTGATATGATTTCATGAAGCGTTTTATTGATGATATTTTTATGTTCTGTTTGTTACAGTTTGAGATATGGGGACATACCTTAGCACACCGAAAACAGAGAAAGCTTCTGAAGATGGTG
>Promoter_698
GTAGTGACTAATGAGTAAATGAAATGATATTTATTATATAAGTGTAATATGTATCCACTATAACTATAAAGATTTATATATAATTTTTGGTACAAATAAATGTTTGTACATAATTATTACATTATTCATCATTTATTTTATTCTAACTATTACATTATACATGTAGTGGGACAATGATCATAAACTTGAAAGCCTCAACCATGGTGCGGCCAGCATCGGAGGTGCCACGGCGGTTCTTATGGAACTCCAA
>Promoter_699
CAGCGATCAAACTTGTGAGACCGTCAGGTCCAGTTTAGTCCTCACACACTTAGCATGTAAGGTTTAGAATAGACTCTTAATTACATTTGAGCAATCTCAGTTTAGAAGATCCATATCCTAAAACTTTCACCCTTTGTAATTCAATATGCTCACATTGGTAAAAGATGATATTTATAGTTATGCAAATTACTATCTCTAAAATGTGTTGCAAAAATAATGGTAACATGTTTTCAACAGCAAGTGGAAGAAA
>Promoter_700
GATAAAGGGTATAATCGTCATTTAGAGTCGGCTTAACTTAATTTCCCTCGTTGTTCAATTTTAAACGTCGTCGTATTAATAGAGATAGAAGAGAAGAATTTGTTATTGTTTTCCACAATTCTCTTCAGAGAAAATCTGAATGAACTTTTAAGCTCTTTCAAAAGCGATTCTCTTTCTTCTCTATTTCACTCAAACATCATGGTTCAGCTTATGAGATCAGATTCAGAAAATAATCACTGCCTCAAAAAAG
>Promoter_701
TGGAAAAAAGAAAATGGACGAATCTACAAAGATAATGAAGAAATGGCAAAAAAGTTTATGATATTCATATCTAATTTGAACTATATCATTGAATCTAATGCAAGAAGAAATTCGCATTCAAGCCACATACTTGGTTTGAACAAATTTTCTGATTGGAGTTCAGAGGAGTTTAAAGAAACCTACTTAAACCATCAAGAGATGCTCACAGATAGTGGCATGCCCACAGAAAATGACATTGAGCTGAATGACT
>Promoter_702
ATTTCATATACTCCCAAGCTATTTCTCTTTTTCTTTATCTGTACTACATTCATAACTCTCTTCAAGTTTTACTATCCCAACTCATCAGTACTAATACATATTAAGCAGTTGGACAAACATCTATCAGAGGATGAAGTTATCCAACTATTCAAAGATTGGAAGAAAGAAAATGGACGAGTCTACAAAGACCATGAAGAAATGGCAAAGAAGTTTGTGATATTCACATCCAATTTGAACTATATCATAGAAT
>Promoter_703
GATTTCATATACTCCCAAGTTATTTCTCATTTTCTTCATCTGCACTACATTTATAACACTCTTCAAGTTCTACTATCCCAACCCATCAGCACTAATCCATATTAAGCAGCTAGACAAAAATCTATCAGAGGATGAAGTTATTCAACATTCAAAGATTGGAAGAAAGAAAATGGACGAGTTTACAAAGATAATGAAGAAATGGCACAGAAGTTTGCGATATTCATATCTAATTTGAACTATATCATAGAAT
>Promoter_704
GTTATGCATGCATGCAAAAATAGATAATGAGAAGGTAATTAATCTTATAGCTTGCCTCAACATCTACTTGTAACATTCTTAATTTCTATCATCTTATGCTCTTTCTTGTATCATATGTAACCTTTATCTATTTTAATAAAATTTATCTTTTGCCGATAAAAAAAAATAGATGATCCGAAGAACGGACACTTGAAAGAGATGGAAGAAGGGAAGGATAGACTAACACTTCATAAAGTTGATATTCTTGATA
>Promoter_705
ATATCTATCTATCTATCTATCACAGAGCTTAATAAAATATAACCTTATAATAAAAAAAGAATGTGAGAATGTTTAAAATTAAATTATTATTTTATGAAAAATAAAAGTAAAGAAATGAATTGAAAAAAGGGTGTGGACAGAAAAGGGGAAACGATTTGGAGGGAAATCGAGGAGCAGAGGAAAGAGAGAGGAGGATCGATGCCGGTGGCGAGGCGAGAGACGTCAGATTTTAGAGTCATCGGTCATGTAG
>Promoter_706
GATGTTGAATGTTGAATGGTGTAATTCCAGACTTTTCTAGTTGTGCATTGATGTTTCGAATAGGTTTATGGGTCATCGTTGCATCAGACTTGAATGCTTTGTGTAGTCGAGATGAAATCTGGCCCTGACTATTTATCTTATAGCGCACAGATCCTTACACTTACTATCAGATCGATACTCGAGTGTTTTCTGTGGTTGAGATGGGTGTTAGGTATCAGACTGTTAGGGGGGGTCCTCTCGTCCTTTTTCT
>Promoter_707
TATGTTTCCCTCTTTGTTTAGAGGCCTTAAAGTTTTGAGAAAATTTTGAATGTTATCATTCTCACCACCCTTTATCTTGAAAAGGGTCAATCTTCTTTTTTCACATTGATTTCTGTGTTCATGAAATTTCATAGATATCAATCATCATTATTAGAGTGACGAAAAGAAAAAAATCTACCAATAGAAAAGGAGAATAAAATGGCATCATACCAAGTTGAAATCCCTTCTCCTTCACCATTTGGTTGTGTTT
>Promoter_708
GAAAAAGCAAAGAAACTAAGCAATGAGTTGAAAAAACACTCTACCTTAGGTTTCATTTCTCTTCTTTTTTTTATCTCTCATTGTATAACCATTAATAATCTCTCTCACACTTTCCCTCTCTCTTTCCATTGTTTTTTTGCAGCAACAGTGAAGTGAACCCTTCAACCTCTTCTTTTATTTTATTAAATTAAATAAAAAATGGGAACTAGGGTTCCGGTGCAACACTACAATCTCAACTCTCCAACTTCCT
>Promoter_709
GGGTCTCACCCTCAGTAACCTCTTTCTCTTCCTCAATTCCTAAAAACATTACATACCCATTTCCCCTTTTCCTTTATCCTTCACCCCCTTCATCTCAAAATTCAATTTTGACATACCCCACTATTTGCTTTCTATGTGTTGTTAGATACCCCTTTACCTCAAAACCTTACTTTGATGATGATAACATTGATTCCCAATCAATGTGTACTTTATTGAAGAAACAATTTGGTATCGAAATCGATAACATTTT
>Promoter_710
AATAAATAATCTCGTGCAAAAATTCAAGACACTAAAGACTAAACTTTTAACATAATAGTATTTTGAACACAACGAGGCTTATTCAAAGCCCTTAATCTTCTTTATTCCTCTCCTCTTTTCTTTCTCTATCCAATTTCTGTGGCAACCAATTTAGGGTTTTTTCCCTTTCGATCTCTGTTGAAATTTCTCAAACGCGCTATGGTAGCTCAACAATCACAACCTCAGATTCAGTCTCCTACACCTTCTACAC
>Promoter_711
TCCCAAAATATTTCTATCTCACCTTCCACTTCCAACAAAACCAAACCCAATAATAAACCCATTCAAATAATAACAAAAAAAGTTAATTCAACAATTGTCACATAACAACAATTCTAATTAGATTAGATATCTCTCATTCTTTCTTCATATTCACGCCTTCAATTTATTTCACTTGAAGAATTAAGTTTCCGATTCCTTCCATGGTGGCCAGAAGCGTGCCGGCCGAGACGGCAGCGGCGTTGGCCGCCGT
>Promoter_712
GATAAAAGATTTAAAAAAAAACCACGGAACAGAATGGAACCAATTGATTTATGACCGGTTCGGCTCAATTCATTGATTAGAACCAAATAGTTCCAAAAACCTAAGCTAACATTTACATTCTTTCCTCTCAATCCAAACAAATCAGCAGGGGAGATAATGCTTTTAGTGTCAACAATCACACTTACAAATTGGGGCAGATTATGTTAAATCCTTTTGGGGCGGGGATCAGCAACATTGAGAGCTCAACAAT
>Promoter_713
CAAAACTTCCTTTTAAGTTTGAGTGATATTTTTTATCATATATGACACCCAAAACACTCAATGATTTCATCCAACTCATAGATGTGTCATTCTTTTTGTTTATCCTCATCACCCCTTTAAATAAATAACTTGCAATATCATCCTCATATATCTCCCAACTTCAACTCATATTCTCATTACAAAAGATATTTTTGAGATATGGGTTCCATTGAGGATGATGCTTCTCTTGTAGAAAAGGCTCTTCTTCAGG
>Promoter_714
CGCTTCTTATCTCCAGTGACTATGGTGGTTCGCTTCTTATCTCCAGTGACTATGGTGGTTCGCTTCTTATCTCCAGTGACTATGGTGGTTCGCTTCTTATCTCCAGTGACTATGGTGGTTCGCTTCTTATCTCCAGTGACTATGGTGGTTCGCTTCTTATCTCCAGTGACTATGGTGGTTCGAATGGTGAAAGCGGAACCATGGTGGGGAACACCGATTGTCACGGTGGCTTGAGGCAAGGAGCGGAGCA
>Promoter_715
TCTCCGTTGTAGTGTGTATCAGTGTGTGAAACTTGAAAGGCTAATTTGTTGTTGTTGCCTTTTGATCTCACTGGTACTGAGTGAGAAAATATACTAAAGGTAAAACATTTATTGGTTTCAGAGATTCTATAGTAAAGGTGTAGCCCCTAAAGATTACCTAGTGAAGTATAGGAAACTGCAATTTCAAAATACTTACAAATGTCGTTGGCTGTTCCTAATTCCCCTTTAAAGGTTGATGAGATACAGGGAA
>Promoter_716
TATATGTTTGATTTCCTTTAACTAAGGTTTATGTTCGAGCTTGTAGAAAAAATAGCCTCTAATAGGTGAATGTTCTGAGTTGAATAAGATTGTTTTCTGTGCCATGATATTATGGAAACCAAAAAATATAACTTATCATATTCAGATTTCTAACTTAATAACTAGACACAGTACCTTTGAATTTCTACGAATCCCATAATGGTGAAGACCAAAAGGTGTCTATCTCTTCCTGTATTGGCAGTGTTCTTGT
>Promoter_717
TGGTTCAAGTGCAGAGTTAAGATTAGGATACTCTTAAGTTGCATACTTTGATTCTTCTTTCTGTTCTGTGCTGCTATTAGTGATTTGTGATTGTGAGTTCTTTGGTTAGTTTATGTGATTTTTGAAGGTGAATTGTAGGAGTTGTGGAGAATCCTAGATTTTTGAAGAGGGAGTGAGTGAGATAAAGGTTGAAAGAAGATGAATAACTCTATCTCAGAAAACAGTATTTACATTGAGAGTGATGATGAAG
>Promoter_718
TGAATTTAGGGTAGTTTCCCCTTTTTCATTCAGGATCATTGTGTTGCACTTCATTGCAAATATATATTTTGGGTAATTCCCCCTTTTCATTCAGGATCACTGTGTTGCACTTCATCACAAGATTATATTTCTGACTAGTTAATACCACTTTTTTGTGAAACTGGGTTTTGAGGTGAGATTATGTGGTTTTGCTGTAGGATGGCAAATTGGTGTAGAAATTGCATATATTTAAAGCCAAAATTGGAAAAGT
>Promoter_719
AGTTAAAGAGAAGTAAATCAAGGAATCATGTATTTTTGTGTGTAGGGTACTCAGAAGAAAAAGAAAAAATATACTAAGTTTTTTTTGATTATTTTAAGTCTATTCTAGATGGTATTTTAACTTTGAAGGGTATAGTTAAAGATAAGGAAATCAAGGAATCATGATTTTTTCGTGTCATATAATTTTGTAGCAACTAAAATGTGGATTAAGGTGTGGGTTTATTCTTTTTATTATGGTTTTCGTTTGTTCA
>Promoter_720
GTAATATTTGCATTTTCTTGTGTGCACCAAGAGTGTCATAACATTTTGAGGCATATAAATCACCAATATGGCTTTTGAAAGCATTGCATCTTATGTAGTGTGACATAACATTTTGTTTTCCTTTTCAGCATATTGAAATCTTCGAGGTTACAAATTTAAATCGAGTTAATTCGTGGAGTGGACAGAGTTGCATGTGTTTTATGGGCCACATGGCAACATATGACATAGATTCTGATGTTGTTCAATGGGG
>Promoter_721
TAACTAAAACTTATCATTGGCCTATCTTTGGAAAGCTAATTTTTTAATTCATAAAATAGAAAGTTGGTGTTCCATTATTTTAATGCATCCAAAGTTTGGCATCTTACACCATCAATCATTACTTGAATGGACACACCAACTCTCCCACTTAATTTGAACCAAACTCCTTCTCAATAATAACTATCTCAATAAACTACCATGGAAGTTACACCCTTTGATCAAGATGCAGAATATGACAGAGCCAAAGAAG
>Promoter_722
CTAATCTCAAATTTTCACCAACACATTTCCCTTCTGAATCTGCTTTCAACAGTTTCAATGGAAAGTTGCAATCTTTGCATAATGGGTATGTCTGATTCTCCACTTTTCATAACCCTGAGTGCCCTTCATAGAAGTTTCTGAAGAAGGCAAAATTTGAAGCTTGGGTTAGTGTAATTGGGTGGTGTGAGTGTGAGGGAGTGATGGGAAGGGATAGGCTGCTATTAGCAACGGTTGGACCGCCATTAAAACG
>Promoter_723
TAGTATTAATGTTAGATAAGATTCGAGACATGATTTAAGACATCACAAACTAACCACAGGGACTAGAATGGCGGGAGCAAACGTGTGTCTGCGCTGCAGATCATTTTCCCGCCAAAAAACCCCTACCATATAACACCCTTCCACCCCCAATTTCCCTACCTCAGAATCTTGACGCAAATCGTAGATCCTTTTCTCAAACCATGAGTTCCTCTAATGATCCTTCTTCCACTCCATTGTTGAGATCCAAAAA
>Promoter_724
AATACATTATCATCTGTACGAATGTACAGGTATCCTGTTAGTTTCTATAAGAAAAAAGATGGTATTTCTCTATGAAACGACGGCGTTTGCAGTGTTTCCCTGTTTTACATTTTTTCCCTTCAATTGCACTCTTCAATGGAAAAGGGTTTATCGAAGGTTTAACATCACACAAAAACTGAACGCTAAACAACTACTATCATGAGAAAACTCTCAAATTCGATTTCGTTGTTCTCCCTTCTAATTCGTCGCA
>Promoter_725
ATGGTTTGGGACACAGTTTGGGACATCAAATCCTTGTCATCAAGGTTGACATGATAGTTTCATTGTCTAATGGTTGGTTTGGGTTGAAAGCATTGGTCATCTATGCTTAAATTATCAATAATTGTATTCAAAGAACTCAAAATTTGGCAATTGTTCCTCTTTTGTAGAGAAGTGAAGAATTTGGGGAAACTTGGTGGCATGGGCAAAGAACAAATTGAGGTGCTGAATGCACTAGATGTGGCCAAAACAC
>Promoter_726
ATGACAACATAGACTTCAAGGGGAGATCAGATTAACATTTGGAACAATGTCAAGGAAGGTCACAATAATTTTCCTAAAACTAATGATATCTCTATCAACATAACTTGCATGGCTTCTCAATAACAAGCATTCGAGTTTTTTTTTGAATGAGTTTCTTTGATTTGGTTACATTTTGTTTCCAGCCAAATGCTTCATCAGGCATGGGTGTTGCTGATCACAGCCAAAATACATTCATGGACTTGAAGCTAAA
>Promoter_727
TTCTCCTACGACGTCGTTTATTCGTTCTTAAGCATATTATATTGGTGCTGACTTGGCGTAACATGATTGGTTAATGAAACTGGTTGCAAAATAACTGAATGCACAAGAACGCTTCGAAAACAATCGCACACTTTCAGCCCTAGAAGAGGAAAATTGGGGATTTAGGGTTTATATTTTCCTTCATTTTTTCACGCGAAAATGGAATCGGAAGGTTAGGCCTTCAAATCTTCAATAAATGGTTCTTTGATTC
>Promoter_728
AACGTGAAGGCACCTGCGCCCACAGCACTTATGAGGTGTAACAACATGAGGTTTATATAGCCATGCATGTTGAAGAATGTCAACACCTCAATAACACACTTTCATTACGTGTCCTTCATTCACACTCCACTCTTCCATATAAATACCCACAGTTTAGTTTCTCCGCTTCACCAACTTCACTCAACTATTACTGTTTCACAATGGCTAACCCTTTTCTACTCTCTTTATCCCTTTGCTTAGTGTTGTTATA
>Promoter_729
TCTGTGGCTGTGTATCACATTGTTAGCAGTAGCACTTAAAAGCCTCTCCTTTAAAGTATTTTCTGACTGATTCAGTGTTGTCATGTGAAACAGAACTATACAGGAGGTCAAATCACAGACACACAGCTAGGTGATGCTGTTTGGAAGAACCTTTTTCAAGGAAAGTTAACATACATGCACTGGAATAAAGGAGAGGAGATGGCCCCTACCATTGCTGGAAAAGCAGTAACTCTTGTTCGTAAAATACCAA
>Promoter_730
TAGTCTTCTCACTTTGATGCTTATTATCCGTAAATTCAGAGGTTTGAGTACGTGGTGCCTTGTGTAGGGTTTCTCTTGCAGCCTTGTTTTGTGTCATTTACTGTCGTTGTTTATTTTTCATTTCTCATAGACTCATACTTTACCTTCCTCTTTGTGGGTGTTTGTTGAATTGGTTTCAATGATATTGCAGGTTGTGGAATGTCAGAAGTAAGGTGTCTCCCATGTTCAGGCGTTTCTGGAAGGACAACTG
>Promoter_731
GCTGCTCCTGTACTGTTTCCCAAATTATAAGTATAGTAATCTTTCACCTCAGCTATTATAATCTCCATCCATCCCTTACTCCCACCCCTTCACTCTGATCACTATCTTAGAACCCTAGAAGAAGAAAACCCAATCAAGAAACTCAAACAAACCCTGGATCTACAAAACCAAAGTTTCACTCAAGTTTTCTCATCCCATATGGATTCAATTCAAGAATTTATGGACTCAGACAACAGCAACACCTGCAACC
>Promoter_732
ATTTTTAAATAGATTTTCCAAGCCTGCTATTTTTGACAGCTAGCAAAAACAAAAAAACAATCAACGACATCATTAGAGACGGCGTTGATTCTCTAAAAAAGTCAAACTTCTCGATCTCTCTTTCTTTCTCTATCTAACACCTTCCTTTACCCTCTCACTTCTCACGATTCGATAATCGCATTCAACAACGTTCTTCTAGAATGGACGGAGCGCCGCCATCCTCCTCCGCTTCCGCCGGAACGGGAGGTGG
>Promoter_733
TCTCTTGTTGGTGATAACATATAAATTTAATAACTTGATATATATTTCTAAGTTTTTTGACCAATAAGAAATGAGTCTTACAAAATGTGTGGGTCCCTTCACCAACTCCCATCTCCCTATATATACACACCCTAATTCTCACATTTTCTTCACACTCCGCCTCCCTTACTCTATATCAAATTTCCTTACTCTGTAGTCATGGCTTTGCAAGTTGAGAAAACCAAAAGCGGCCGTGAATACAAGGTCAAGG
>Promoter_734
TAACAAGTGGATATACAAACCAACACCAAACCAACCAACCAAAACTTCAACTGTAAGCGAAGGCTATAACAGTCTATTCATATTTGGCAGGAAACTCTTATAAACACAACAAGCTCCCACTCACTCCCACTCACATTAACCACCACCTTCTTCTTCTTCTTCCTCATTTTTCTTCTTCTTCACATTCAATCAATTTATCCATGGATCCCGTTTCAGAATGGGGCAACACTCCCTTATCAACAATAGATCC
>Promoter_735
CTGAAACAATAAACAATAATATTACTTCTGAGATGACAATAAGATTAAAAGGTTACTTACATTGGCTTATTGGTCCAAAATTAGGGATTGGGATTGACGGAATCATATTTCCTAAAATTTGAAACAAAATTATAAAATGGAAAAAGGAAAATCATGTTAGTATAATTCTGAAGAAGAAGCAATCAAGGAAGAAGTTGCAAATGCATAATGAAGCAAACATCACTCATGAAGAAGCTCTGAACGTTGACGG
>Promoter_736
AAATGAAATATAATGTAGATTCATATAATGCAAGTGTAACTATCCATTTCAATTAAATCTCTAACTAGCCATGCATGGTCCTTCTCATAACACACCCCTCCATAACTCTATATATGTTGCCAATATCTCACTTTTGAACAGCCACACCAAAGCCTCATTTCCTCTTATCAAAACAATTCTTGTAGCTAGGTTAAGCCAATATGGTTTCTCCACAAGAAGAAGAAAGTTTAGTCTATGATGTGAAGCTATC
>Promoter_737
TCCAATCAAAATGGTTGAACAGATAGGGTCGGATCTTTTCGGACTAACACCTATATAAACCTTTATTGGGTAGCATTCATTTGCTTATAAAAACACTAATCTTCTTCTTCTTCACCTACCCTCTATCACAACCCCACCACATAAAACCAGATTCAGAAACAAACCCACTCAAATCCAATATCCCTGTATAGAAGAAACATGCATTGTTATGGCTTAACCATTCCCCAAACCCACACACTCTTCTACAACC
>Promoter_738
CTAGCGTGTCATATTGGAGTAGTGGCCGATCTCCCAACAATTGGGATCGGAAAGAATGTCAGTATTGATTATATCACTAATTGATTCTTCTTATAATTAAACCAAGTTTATTATTTATGGATTATGTGTCACAATTCTAATGGATTTATATATAGTTTTTTCACTCGTCTCTCTATTAATTCAGAGATTCAATTCTATATGTTCCAGTTGCATCACGTGGACGGTCTTGATCAATCCAAAGTGAGAGAAC
>Promoter_739
CCCTCTTTATGATTTTACTATAGTGTCACAGATTTCCAAGCTCCATGTTTTTCCTCTTCCAGCATGCCATGGTTGTAGAATAAAAAATCAACAAACTTGTCCAAGCCCAGGAATAAAAAAAGGAACTTTGATCTTCAAATTTGATCACTATTACAAAAAGATCACATTTTTGTGTTTTATTTTTTCTTGGTTCACTATTTATGGAGTTGTTGGGAGTTGCAAAGTTGAAGGGTGGTTTTGTTCATGTTGT
>Promoter_740
TTCATGATTCTGTTTTGAATGAATTTCCAAAAAGGATCGAACGGTTGAAAAAGAATAGTTGACTTTATAGAATCTTGGCCGAATCAAGAACAATAAATCACCAATCATTGAAGAAAGAGATATAAAGAGATCTTAGATTTCAATATATTCCATTATTCCATTCTCTTCTTCTTCTTCTTCTCAATCGTTGAAGGCACCATGGCCGCCACTATGAAACAAATGGCTCTCATTGTGTCCTTCTTCGGCTTTG
>Promoter_741
TTTCTTTCAATCTTCTTCCTTCTTCGGATACTCACATTAATGGGTTCTTATTATTATTATTATTATTATTATTATTATTATTATTAATATGCTGCTTTTTCTTCCATTTCATTTCAACATTATTTTCAATTTCATATTTTCTCTCTTTCAACATTAATTTCACTTTCATATTCTCCTTTTTTTTTGTATCAGTAAAGGATATGTTGTTGAGTAACTGCTTCACACATTCATCTCACATCTTCGCTAAATT
>Promoter_742
AATCACCGGCTAAACTGATTAAATCAATAATAAACCCGGTTCTGCTTTGATGCCCGGTCCAGCTTTAATAATATGACTCTGATTGGAACAAAAAAAGAAGTTTAAAAAACGACGTCGTTTTCGAGTTCCTGTCGTGAAGATTTTTCAGTGATGTTCTTCAAGCCTTGAGATCTTGTTGTGTGTAGAAACGACGTCGCAATGAGACAGCAGAAGAAGCAGTTACTATCATCTCTCAACAGTAATCGACGAC
>Promoter_743
ATCAATTTCAAAATATATAAGTTTTTTTGTTTTTGTGAATAGTAAGGTAGAAATATTTTTAATTACACACTTTGAACCTTTATTAGAGTAAAAATTTATGATTGAAGTTTAGAATTGTTTATTGCCCTAATTTTTTGTAATAGTGTAGTTACTGATTCTGTTATGAACTGAAATTATTGTTGTTATTAGAGGAATTGGATATGGGTGAAGAGAAAGTAGTTGAGGATGGTGAAAACAAAGAGAAATTGAG
>Promoter_744
ATATATCCTCTAATTACTAATAGGTAGTAATATTTATGTTACTCTATGTGTCATGATTGGTTATTCTGCCTAGACATGAGATTGCTTTGAACCCTTTAACGGGTCACTTTTTTATGGGCCTATGTTTCTGGTCCAGTCCAATAATCCTGTTTTCATCTTCTGTCTTTTGTTGTTTTCATTGCTTCACTCTTTCTTTCTTCATGGCCACAACATCAATCTATATTTCTGCTACTTTTAATTCCAATTCTGC
>Promoter_745
CCAAAATCACTTTTTTTTTAATCTATGTTCATAGATCTTGCTGTTTTAGACAGAGGGTAATATCTGAATTATGTTATAATTAAGTACTTATTTTGGCTTTTGTTGTCTTTTTCTATGTACAATGACAGTGAAACATGATTTGCATATGAAGTGTTTGATAGATGAATGAAGAAGCTGGTTGAGTTATCTTGAACTCAAATGAAGAAAGAACTTGCATGGCCACAATTCATAACAAATTTTCTGATCATGG
>Promoter_746
TTTGGTCTAAATCAAAACCCTCTCTCTCTTCAATGTAATTTCTACCATTAATTCAAAACCCTCTCTCTCTCTTCAATGTAATCTCCACCGTTAATTCAAAATCTGATGCCCGCGAAAACCAAAAGGACACATATAGACACAAACACACACAACTACACTCTTCTCTTTCATTTCCAGCTCTTCAACGTTTTTACCAAAATGCCACCAATCAAACGCAAGCAACCTCACCCTTCCACGTTGCTGCCGCCGA
>Promoter_747
GATGATTCGGTTGAAATATCAATAAAAAAATAAAACATAATTTATAGGAAATGAGAGAATAAGTGGTGATAAAATTTGAAACCCGATAAGGCGGGAAAAAAGCGAGGGATTATTGGCGGGAAAGAATATAAAAGGTCCATGTTCTCATTTTCATTTTCATTTTCATTATCTCTCTTCTTTCTCACTCTAGGGTTCCGACGATGTTCTCCGCCTCTCAATTCGATTCCACCACCGGCTTCTCCGGTGGCGG
>Promoter_748
ATTTTATTCATATGTTAATTTTGGTTTGAGACATAAAATAACACACTAGTAAAGGAAAAGATGATCCCATCCATGTAAAGCATTCCGATTCGAAACACTTCATCTTCATGTGGTTCTCATTTCTCTCTCTTCATCACCCTTCATCAATTTCATACCCCATCTTCACAAAATCCACACTTTCATTTTCAATTTCATCAAATGAATTCAATCACCATTCTTAACTCCTTATACACTCTCCCTCTCACAAAAT
>Promoter_749
TTCCTCATTTTATTTGCCAAAAAAAGTGGAGAATTATATTGTAATATGAAATAGGTTCTCTCCACCGTTTCGCTATGCCGACATAAAAACAAACCAAACGACATCAACCTTTTCATCTGATTTTGTTTTTTTTATTTATATATAAATCTCTGTTTCATTGTTCAATTTGTAATAATAAGCAAAAAAAAATAGATAAGAAAATGTGTGGGTTAAGATGCAATGCTTGCAACAAAGAATTGAATGATGAATT
>Promoter_750
ATATATTTACTTATAATGAAGCTTTTAAGTAATGGTTGTGACTTCCAAAATGTTAATATTATAAACTATTATTTCGGGTAAATATGCTACTACAATTGTACTTGTTACATGGTTTCACCAAGTTATAGTAAGATGAAGTATTTGATGATATTAAAGATTTGGAGAAATAACAAGAATTAAAACATTTGTTTCTCCTAGGAACGAATTCCAATAGAGGAAGTGTTTGAGCAGCTAAAATGTTCAAGAGCAG
>Promoter_751
TATTAATATCAGTTTTCTAATCTATAATCCAAAGTACTTACAATACATTATATTCTTAAAAATGTGGAAACTCATACATAAAAAACAATAGGATTCTTATAAAATACATATTAAAAAAAATGTATTGTTAGCATTGTTACACTATTTAACAATAAGGGTAATAATAATTGTTGAGACACTGGAAACAGTGCAAGAAGAAAATGAGTTACCATCATAGTTTCATTTTCATTGCTACCCTTTTTCTTCTTCT
>Promoter_752
AGCAATATTCAGGTTAAAAATTGTAACTTTTGAACTTATGCAGAGTTTGTGGTAGTTTGATTTTGGATTTAATTAACTAATGATATGAGGGAGGGGGAGTTTTTTGGTTTTTTGGATGAAGATAACTGTGGTTTGAGGTTAGAACTGGGGTGAGTTTTTGATTGATTTGTTGGGCGGTATACGAATTGGTCTGTTGAGAAATGCAACCGCGGCGGAGCTCAAGAATTGATTTGGATGAATTAAAAGCACA
>Promoter_753
AATTTTCATTGGGGCAAGTCAATTAGGGTCTAGATTAGAAAGCAGAAATTGAAATGGACCAAACCCATTATCCACCACACACACTATCCTGATCTTATGAACAAGATTGCAGAAACAGTGTTTTTCCAAAATTCAAATTCCATGGCATGATGGGAAATGAGTAATAGTGAGGAAAATCAAGAGAAAATTGAATTCAAAAAATGGTTCATCAGAGTCACATTCTCTCATGTACTTCTACTTTCCCACTTCA
>Promoter_754
CAAAAGAATTTACAAGATGAAAAAACAAAACAACATTGGAGGTTTCATTCTAGGCATAAGAAGAAAAAACACAATGCAATATTTGACAAGATCATAGGACTATTCATCATATCTTGGTTTGGTTTCTTTTCACTTCACAAAAAATCTTGAAGGTTGCAAAGTGGTGTTAGTGTTTGGATATAAGAATAGAAGATAGGAATGTGGTTACAAAAGAATAGTAGTTGGGATAAGAAAGATGGTGTGAATGGAA
>Promoter_755
ATCAATGATCAATTAATAAAAGTAGGGAAATCAATTAATGCAACTATAAAAAAACAGAATCAATGTGATTGTAAAAAGATATTATTTTTCTTACATTGAGCTTCTGTATATATATATATATATATACTTCACTTTCTTATTCAGCACTCACATAACTCATAATTCATAAACCCACTTGTTATTATTTAATTTGGAAACATGATGAAGAATACTAATGAACATGAGAAGAATGGTAAGAAAGAAAGAGTTG
>Promoter_756
TAAAAGTGTAATTGATAATCTAAGAACTTGATGATGAGTGGTATGATTTTCTTCCCTTGAAAAAGCTAATGTTGACTTTACACACCAAAATCACTATAAATATGATAACAAACAATTTCAGTTTCTCATTCACACTAAACTAAACTACCTTCAGTTTTCAATATTTGAGTGTTCCATACCAACAAAAAACCACACCTTTCATGGGATCATACCCAAACCCTCCTTTGGTTACAACATCAGAACCTGAATC
>Promoter_757
TTTTAATGATTTCTTCTTTGTTTTGTTGAATTAAGTAAGATAAGTGCATTTTGGGGTTATGTATATATGATCACAGTTTTGGGTTTTTTGAAGCATTGTTTGTGAATTTTCTTCAATTTTTTGTGTTACAGATCTTTAAAATGCATGGAAGCTGCGAATTGTAGTTTTGCTGTTTATACTTTTGTTGATTATTATTATTCATGGAAAGTGGTGAAGAGAACTTCAATGGGGCTTCAATTACCAAAAAGTC
>Promoter_758
CAGAATTGAAGCTGTTGGTTTTGCTGCGAAGGCTGGTTTAATAGTACAAGGAACAGCATTTGTTTTGACACAGCCTCAGAGATTTGTGTTTAAGAGTGGTATAGTATTATTTTTTTGTTTTTCAATTCTACGCTTCTGTGGTGAATATTGTCTCATTAGAACTGTATCTTGAAGGTCCAACAGGTAGTCACACATTATTGATGGCGCGGCTGGGAGTTGGGAGCTTGAATGGCATTCAACATGTTATTGA
>Promoter_759
TCTGCATACCCATTTCATATTTGGATCTCAATTTCATACAACACTCCTCTTTCGCTGACCGAGATTTAGGGTTTCTACTTCCCTTTTTCTTGGTTTGTGTAGAAAATTAACGTTATTGGGTTCGATTGATTCAGATTCTACCTTCATGGGTTCAATCTAGAACCTTTAGAATCCTTTGATTTCAGATTCTGGGTCGAAATGCTCAAAACTTTTCTTAACAAGCTTTCTCGGAAATCAAAACTTGATTCTG
>Promoter_760
ATAATCTAAAATCCTATTTAATTAATCTAGTGAATATTTTAATTTATTTATTCAAATAAAATAATTAACAACATTCAATAAAGTAAACCATGTTGAAGGTATATCCATAATCAACTCCTATTATTATCACATCAAAAATAGTTAGAATAAAGTGAAAGAAGGAGCCATTGTGGGCAAATCAACCATAAAGAGAGAAAAAAATGGCTTCTCCCATTAATATATTCAGCACCATTACACTCAACCCATCCAT
>Promoter_761
CTAAAATTAATTTTTAACAAACATAATTTTAAGTTATTGTTTAATCAAACAATTTAAAATAGAGAAATTTCTCTTTCTCCTCATTTTCCTATCCTCATTTTCTAGTACCATACTATTTAGTATGGGAGAGAAGTTAAACTCCAACCATATATACCAATCTCTATACCTTCTTCTTCTTTAATTAGCTTGAAAAATATAATGGCCACTACTCTCTCTGAAGCCTATAGAAACCACCCTCTAAACCTTCATC
>Promoter_762
TCCTCATTTGTAAGCATTGTAGCATTTTATCTTACAATTATGTTGTGTTTTTTGAACTCTCTTGTACTCGTATATTGGTCATAGCGAAGCTCGATTCATTAGCTTGTGCCTGTGGTTTTTACTTTTCATATTGTTGCTCCTGACAGATTCTAGCAAGTTCGGGTGAAATTATAGCGAGTTGTTGTTTCGCGACACAATCAATGGAGAACAGAGTTGAGAGTCTAACAGCTAGTAATTCTACAATATGGAG
>Promoter_763
TTTCATTCAAAAGTGAGTGTTTTTTTTACTTATAGTACTAAGATTAGTCAAGTGTAAGTGAGATATATGTGCAAATGTAATGTATATAAATTACCTAGGTAATAGTTTTATATGCTTCATTAACACTTCAATGTTCTTCATCAACACTCCTTTCATATAGCCAAAAAAGTGTGTAGAAGTAATCTCTTTGGGTTCTTTATGTGCATAAGTGAGTCTTGTTGGATATTTGAATATTGTATATTATTGTCAT
>Promoter_764
CATTATATAAATCTTGGTATAAATATTTCACTATTTTTGTAATAAAAAAACCCTAGGAAAGGATAAAAAATTGAAAATGGAGTGTGTTTTATTGAATTAAGAAGAAAAGAGAGTGTGTTGCAGCATATATCATTGTGGGAGTAATAATAATAGGAATAGGGTTTATAAATTGAAGAAAAATTGTTGTAGTAATTGTAATAATGAGAATGGATTGTTCTCCAGAACCATGTAGCATTAAGAAGAAAGATGA
>Promoter_765
AAGTTCGATCGTGTACTGGATCGTACTTTTTTTATATATAAATTACACTCTGCAATTACAATATTATAGTTTCAGAGTCTTCAAAGTGGTATTGTTTTCATCTTATAAGAAATTGATGCAGATAATCTTGGCTTAAATTGTAACTTGTATAAACTCTTTACTCTGCAGCCTAAACTCTTGAAGAATCTGAAAGACCAAATGTGTCAAATATGTGGTGATACCATCGGATTAGCTTCAACTGGTGATGTTT
>Promoter_766
GATAACTAAATCCATATAAGTGTATTGAAGATGGAGAAAATGTGTTTGTATTTTGTTTAGTTTGGTGGTTTAGGAAGAAGCCACGTCAATGGAAATTTGGCATAAACTAGTATCAACATTTTCATTCATTCATTCATTCATTCACAATTTTGATTCACAAAAACTTTTCCAATCTTCTTCTTCTTCAATCTAACAATATAATGGGAACAAAATTGCGCCACATTACTCTTCCTCTTCGCTCTTATTCCAT
>Promoter_767
ATATATATTATCAAAATATTATCTATTATTGATATGTATTATTACTCTTTTGAAACATCAATAATAATTAAAATAAATAATAGATGATATAATGATATTTTATAAAACTTATACACTCTCATTCTATACATTTTCTTTTTTCTTTATAAATCCCTCTGTTTCATTTCAATTTCATCTGAAAACAAAACCGAAAAGAAAGAATGAAGTTCTGGAAGATTCTAAGTAACCAGATAGAACAAACCCTACCTGA
>Promoter_768
ATTAATTAATTCTCGAGAACCAAACACCTCGAATATATTCCCTAGCTTTTTGTCCCCGCCACTTTCTTTTTATTCATTTTATTTATTATAATTTTAATTATAATTATTATAATTATTGTACATGTTGAAGGGTATTGAATTCTCTTCTTCAGTGATTCATAGCTTTTTTGTTTCAAATCTCTTCTTTCATATTTGTTAATGCAATTCTGTACATACTTTCTCGCATGCATGGGGTGAGTTCTTCTTTTTC
>Promoter_769
AATCAGGAATTCAAATCCCGGAAACAACGTTACCCCTTGTAATGCTTGAATTTTTGTCTTGAGACTTTTTCGAAAATCCCTTGGCTAATAGCCAGAGGGATAGTTAAACAGTGATAAATTTGTTTCAAGTGGTTTTCTTTGTATTTAGTCATCTCTAATCTGCAGTGCATTGTTTCTATATAACTCTTGGCTTAGTGTGAATGATGGATCCAAGTAACCTTTCATTTGGTGATGGGATCGAAGTGGTTCA
>Promoter_770
TCTTGCTCTATTAGGTGCAACAAGAAGCATCATATTCACAATAGAATAGATTTTGTGTCAACCAACCTAAGAAAAGGTAGAGGTCATCTTTGGAAGACGGTTAAATCGGTATTGAATGACAATAGGCCTAGTTTTAACAACTACGGAGCAGCCGAATCGACGAGAGTCCTCCGCGAGAGATTGTTCGAGCAGACACAAATGCTGGAACATCAGATGGTGAATGGAGCAAGAGGAGAGTATTTTCGTGATC
>Promoter_771
TTTAAAATTAAATTAAAAAAGTAGTTGGCACCTTTAAAATTAAATTAAAAAAGTAGTTGGCAATAATAGTGGGATGATAGCTGGCAATAGTATAAAGAGTTCTTTCTATTTAATATCCAATAATGTTTCATGTATTTTCACATCTTTCATCATTGTTTGTTGAATTTCCTACCTCATATTTTGTTTTTGTTTCAATAGAAATGGCTCTCAATGGTAAACTAAGTACTGAAATTCCAATTCAAGCACCTGC
>Promoter_772
ATTTTTGTGTCTATTTGAAGAGATAAGTAACAATGACTGCATCATGCATGTGCACATACATATGTTCAAAACTTCAAATGTTAATAAGTGATTTGAACGATTTTCTTTAGATAAAAAAAATCACATTTGAATAGCTTTCTTTGGATGTGTACCATTTGCTGAGTTATTGAATGGATATTACAACTTCAGAAAATTCAGGAATGGCTAGAGAAGTCATTGCTTCTGCATCACCTACTTCTCCATCAACTGC
>Promoter_773
ACTCTTATCTAAATATAAGGTGATATGTGTCACTATCTCTAAGTGTAAATGTTTACTAACTTGATTATAATTATTTTATTGGATTACTGTGATCAATACTTATGGAATCGGAAAAGGATTAGTTGAGTGATATTGAAATTGAAAAGAGGAGAGTAAGTAGAAGGGGAAGCATTGAGAGAAGGTATTCTCTTAGAGGAGGAATGTGTGAGAGAGAAGGGGAAGCAAGAATCTGTTATTCCTATTTTAATAA
>Promoter_774
AACATTGACTTGAGGGAAAAGAAAAGAAACATACTTCAATTAATCACATCATATCACAATTCATACTCATTCATATATCTTTATACATAAATTGTATGTGTCCTTCAATTCCCATTTCTTTGACCCTTTTATCTATTGTATTCATAAGATCATAGAAACTTATATTCTTGTTTTGATTGATCTATTGATCATTGAATTCAATGGGGAAACCAAATGGGAAAAAGAAGGATACAGAAAGTCCTAAGGCTAT
>Promoter_775
GTATTTTATATGCAGAAAAAAATAGACAGAAATATTATGGAAGAACTTTTATAAATCTTCACTGAGCATGCTAATAAATTTCTTGTGTCTATGTCTGTTCTACGTAACCACATGAGAAGTAGTTAATTCTTTGTTGATGAGCTTTGCTGATTGTTTTTTTTTGTTTGCTTATGTTATCCTCAACTCACTTCTCAGGTAACATGTCTGCGAATCCACTGCAGGCCCTCTTTCATAACTTTGATCAAGTCTC
>Promoter_776
ATAACATATTTTATTTATAAATTATAGTAACTCACTTGCTCCAACATCTTCCCCATATTTCCATTTTCTTACTCCTTCTTCAACAACAACTACCACCAAACACAAACACCAAACACCAACGTTAAATCTTTGTCTTCTTCATCATCATCAACTAACTAATAATACTTAACTCTCTTATCTCTAATTTTTTCTTATATTTTATGGCATACCATAATCAAAATCATGATCTATCCCAACAAGAATTCTCACT
>Promoter_777
TCGCTAGAATTTGAAAACAACCGTTCAATGGAATGAATAGTATTTATAGAAAAAATCATTTTCCTAATATAAATAAACCCTTAATGAAACTCAAGAGTTGCTATATATACATCCACTACCTCTTGGATGCATTCACTAGCTCTTAAAACCAACATGGCCATTCATAGATTCATGATCACACACATTTTGATTTTGATAATGAGTTTCAACTCTCATGCAATAATTGGATCTTCTAAGGTAATATATCCAA
>Promoter_778
CCCTCTGTTCTCCCTTCCTCACCCTTTGATCCCTTCTTTTCAGATTATAAACTTATATTGGAGGCAACATGCAAACCTATTCTGACATTAATTTTTTTCCTTGGATAAATATTGGTTTGTTCAAAGGGTATGGTTGATAGGAATCAATGTATTGTTTTCTCATCTTGCTTACATGAGAATTTCTATCTTTTTGGCAGAATATGAGTAGCTTAGCTGAGAGGCTTCGTGTAAGATCAGATCGCAAGCCAAT
>Promoter_779
AAAAAAGACATGTGAGATAAACATATTTTATTTAATATCACTGAGTGTTATCCATATACATTTATAGTAATTTTGGCAAGAAAACTAATGTAAGTGAATCATTTTTGGTCCTATAAATATCCTAAAGGCTAAGGTTAACATTCACATCTATCCAAAACCAAAAGCTAAAGTGATAGATATATAGTATAATTGCATGCCATGGCCATCTCCAAGAAACCCTTTCTTGCTTTCTTATTCTCAACAATGTTGG
>Promoter_780
GTATTTTCTTTTCATCCTTAAAATCTCACTCTCTCTCTCTATATATAAATATCTCTCTCTCTAAATCTCTCTATATCTCTCTATATCTCTCTCCCTTCCCTTCCGTTTCTCTCTTTTTCTGAATACACTTCAACGGGAAGAAGAGAAAAAGGAAGAACCCTAATTTCGTTTCTGTGATTTTATTCATTTCGATCAACAATGGCTTCACCTGAAGAAGACAACGACCTTGATCAGAGGCTTCTACAAGTTA
>Promoter_781
AATAATTATTAAAGAGACTTGATGATAAATTGAGTTTCTTTTATCTCTTTTTCAACAACCCCATACTATATATTATAATATTATTACTCAATATAAGGGCACCTATACCTTATTGTTATCTCATCTAGCTAAATCATTTATATTTCAATTAAGCAATTCAGTTGTGACTGAATAATTAAGGTGTTCAAGCTAGCTATAATGGATCAAAAGGTAAGTAACTTTGTTCCTTTTTCTTTGCTTTTGATCCATG
>Promoter_782
ATTGAAAGCTAAGTTTCCTTTTTCTTTTCTCTTTCCTTTAGATATAGAGACATGAAGATAAGATAGGGACAATATCTACTAAGTGTTTCTTAAAGACCAAGCAAAAATCTATCCCTTCAATACCAACAATACCATCATCATTGCCATTGCTATTGTTATTCATTTTCCATTTTGTGGGGTTTCAAGGATCTTGTTAGACAATGGCATTGTTCAGGAAATTCTTCTATAAGAAGCCCCCTGATGGGCTTTT
>Promoter_783
AACTATAATATTCACATGATTCGTTATATATGGGTTGGTACATTACATATATTAATCCATTTCTTCTATATACAAAATGTGCCTATCTCATATTCCATCACATTATCATTACCATAATCTTTAATCTTTATAATGATGCTTTTTCCATATGGGTTGGTATTGTTGCCTCTTATAATTTATGTTCTTATGATATGCAGAATGGCCAAAGCTGAATACACGTTAGATTCAGTGAGAGGTGCTTTGATTAGGG
>Promoter_784
TCATATCAACTCAATCATAATAATAATAAGTGCTTATTCTCTAACACCAAACACTTCTTTCCTTTTTCTTCTTTCATCAATCAATGCCATCCAACTTATAACACAACTACAACTACAACTACTTCTTCAACATTGTCACTTACTAACTTAGTATTCTATTCATATTTTTAAGAAGAAGAAGAAGAAGAAGGAGAAAAACAATGAAGTTTATGAAGTTGGGTTCCAAACCTGATGCATTTCAAGCTGATCA
>Promoter_785
TTATCTATATCACTCAAACCCTTCTTCTTTTTATCATCATCCACAATGACTAATCTACCCTAATTTCCCTTCTAATAATTTAAATCAAATTTGATTTCTTCCTTTCAAATTTTCATTGTAAAGAGGGGAACAAGGGTTTGTCAATAAATTCATTCAAAGCTCTCACCTTTCCATCATAAACTCAAAATTCAGTGGTAATAATGAAAAGGGGTTCCCTTAATTCTTCTCAATTTCACACTTCTCTGCGTAA
>Promoter_786
AGAGATTGAGGATGAAGTGTCTTTTATAGAAACTAAACATCTAATTAAGTATAATTTGATGCTTATTAATCCAACTACCATATATACTAACATCAAAATCTTCTTTAGTTTTGTGTCTGCTATGATTTGTTAGTACTGGTTATGAATATGCTTTTCCTTATTCACTCATAACATACCACATTTGTGTTTTTGAAGGAGTAATGAGTAATCATAATGCTACAACAAATGATCGGTCAAGGACTCACTGGAC
>Promoter_787
TAACTAATTGCATTCATACAATGATTTTACAGCAACACCTCCAGCAAAGTTATTATTATCAAAGTTATAATGTATGTACATGGTACATCTCTCACCAACCAGAGTTAAATAAAGCAAAGTTTTATACTGTCAACTCAGTTTTAAGATTTCTTTGTATTCCATTAGATATTCATAATATACAAACACAAACACAAGGTCATGGATGTCAAAGTTTTTGTTGTTCTTGTTCTTCTTCTTGTTCTTCTTCTTC
>Promoter_788
AACTTGTTTTGGTCTTCTATTCACTCTTTGATTCATTTTCATATCTCATACCATGTCTTCTTTTTTCATAATCATTTCTCATAACCAACAATAACTAAAGTCCTCATCTTTCATTTCTTTTGCTTTTTTTCTTTCATTCTTTTAGATCACACCATCACAATTATCATATTCTTTTTTCTCTGTTTCATTTTCATACAGTTATGTTCCAAAGAAACCCTTTTTCTTCAAACCCAGAGCCATGCCAACACCT
>Promoter_789
TCTATATGGAATTATATATGGTTTCTGATTGTAATTGTTACTTTATTCCTTAAAGCTTATTATTTCTTCACTGTTAACCTATGAAAAGTTTGATAATGCAATAAGTTTGGTAATACTTATTATTTTATGATACTTTACTGCAGGGGATTTTTAGGGAGTATAAACAGCCTTTTGTACTCACTTACCTTGGAGTATCTCTCATGGTGGTCCATTTACCAATTTCAGTTTTCAAAGGGTGGATTTGTAGCTT
>Promoter_790
GTTAATATGTCGACATCTATGACACTGTTGTTAGAATTAAATAATAAATAATTGAAATCAATACCAATATATGATGATCTATCCAACACTATAACTATCACACTTGTTTTTCGATCGGGAATTTTATGTACTCTTCTTCTTCTTCTTCCTAGTTTAATTTTCTTAGCATTTGTTGTATCTGTATTAATATTTTTCACGATGAATGGGTTTAAGAAAGATTGTAAAGTGTTGTTATATTTATCGATCCTGA
>Promoter_791
TGCTTAAATAATGAACATGCAACACAAAAGAAATGCATAGTACTCGAGGGGATTAATATGTAGTTTAAAGAAACATTACAACAAAGGTATTTTGCCCTGTTAAGCATATTCATCAAGCATGTTCTTTAACAACATTAACGTTTATTTTTATTGTTTCCATTTTTAGATATAGCAGGTTTTAGAGTTGTATGAAAAATCAGATGCATCGGTCCAATAATGAAGTCAAGAACCTTACAGGCTTAACTTTGCC
>Promoter_792
TTGGAAGGTACCAGCGAAGTGCAAGATAATTTGCACTCAAGACTCACTCATGTTAATTTATTACAGTTTCAACAAAGTGCTTAAAATGAATATGACAACATGTTTTTGTTATATTTAATGCTTAACTAATATTTAGCTAGCTAGCTAGCTAGGACATGCTAATTAATTAATTGTTAGAGGTGCTTTATTAAATTGTGAAGATGATGATGGAGATGTTGAAGATGAATAGTGCAGTGAAGATAGGTTCAGG
>Promoter_793
CATCACTCTCACTTATTTTTCTCTTTGTCTCCTCCTATTCTTAGCATCTCCTCTCTTCTGATCTCCTTTCATTCTTCCAACCCTTTTTCACCTCTCACACTAGCTAGCATATCATTTTTGAGAGGGCGTTTGCACACCCCACCCTCTTCCGTGTGTGTGTGGTTGTGCCAACCCTTGTTCCTTCTTCTTCTTCACTAGCTATGGCACTCATCACTGGCACTACACACCACCACCACCACCCTTTGTTTCC
>Promoter_794
ATATATATATATATATATATATGAAAGTCACATTATACTATGGATGTTGTTTGGATGCCATAATAACTCATAAATAAAGATAAAAAAAAAGAGGAATATATAAAAAATATTATTAATAATGATAAATTTAATAAATATAAAAGTTATATGAGACATTTTATAGTAAAAAAGTGTTTGACTCTGTTGGTTGTAACCCTAATGGAGAATGGTGGTGCAGAAGAGAAAGGCGGTGAGTGTTCATCTTACAGGT
>Promoter_795
GGAGAAGGATAATATGTAATAGTTTGTGAGTGTTGGTGGTGGTGGCTTGAGAAACTGAAAAATGTTGGCATCATATGACTCATGACCACTTCAATTGTATTATGCAATCACCATAACTTTATCTTCTTTAATCCCAAACTCCTTTGGGACTCTTCTTATCCTTCTTCTTCTTCTTTTTCTTCTTCTTCATCCAATTTTATGTTTGGAGGCACCAAAACCAGTACTAGGCGTCTTCTTCTTAATAATAAAT
>Promoter_796
GATTTAAGCCTAAATTTAACTTTTTGTTGTTGAATAATCTGGATTTATGTAAAACAAGTCTAATATTTTAGAACTAAAAAGGGTGAAAAATAATATCATATTGGAAGGAGCTGAAAGTGCTTAAGTTGAGATTTGAGGCCAATGAAGCTTATTCATTGCCCCTTTGCTCTCCGTTGACTTGGACATACATAGTGTAAAATGGGTTCCGTTGACATTGACGATGATACATCATCATCGCTTGTGCACGTGG
>Promoter_797
AAGAAGAAAGAAAAGACAAGCCCAGTGGTGGCCCAAGAGTGGCTAGAAGCCCTCTAGCCCAGGTGAGGAAAGCTAAAGTGGGTGTTGTTGTCATCCATGATATTGAATATTCATACATCAGTACATCATACCCTAGAAGCTAGAGGAGGTTTGTTTGTTTGTTTTGATTTGTCATTTGAGGGATATCAGTCTCGGCGAGTATGGACGGGGAGGGTAACACTAATTCCAACATTCTACCATCAGAACAACA
>Promoter_798
CACCATAATGTCTACTTTTTTGTTTTGGTATTATTGCTGTCAATACCATGTTCTTGTGAATATGTCTCTGATAGAGAGGCACTATTGAAGTTCAAGAATTCATTGAAGAATGTGGTATCCCTGAGCAGTTGGGATCCAACAATAAACTCAAAGCCACCTTGCTCTGGCAACGTCCCTAACTGGGTTGGATTGTTATGTATGAATGACAGAGTTTGGGGGTTACGGCTTGAGAACATGGGTCTAACAGGGA
>Promoter_799
ATACAAGTACACTATTATTGGCACCCATTTGTTGGTATCCATTAATTTATATATGATATGTCAAGAAAAGAAAAGTTTGGTTGATTGGCCATATTTTAGGGATAATTATCTAAAAATGTTTTCAATATATGATATGTCAAGATGATGTTTAGTGTGTTTGTGCAAAAGAATAAGAATGAGATGATAAGATAGCAACAAATGTGGCTTCATAATAATAATAATAATAATCCAGAGGGAATAAGAAAGGGAG
>Promoter_800
TTCCTAAAAAAAACTTGAATTCAATTATCAGTTAAACATGTATTAGTGCCAGAATTGGGAGTTTTGAGTGGAGTGGTGTGTGGATGGGTAAGGTTTCCCGCTTGCTGGGTTTTAGTTTTAGTGTTTAGGGTTTTAGGATTTGAAAGAATCTTTAGAGCCAAAGAAAGAGTTTTTGCAGTTTACTTAATTAATGTGAACATGAACACCATAACCATGTTCACTAAGTTTCTTCAAATTCACACTACAATTC
>Promoter_801
TCCTTTTGAAACATAAAATCCACGGATTGAACAACATGTTTAATTAAGAAATAAAAAGGAGAGTGAAGGGCGCGAAATAGAACTGGAAAAAAAGATTGACCTAATTTAATTTAATTTCCGGTATGATGAATTGATGAGTATTAGTAGTAGAAATCTGAAGGTGTGTTAAAACCCTAAGTACTAGTAGACAACATATATCAATGGCGAAGAGTAGAGAGGAACTACTTGAGCGGTGGAGGAGCATTGAGGA
>Promoter_802
AAGAGTGCAAACTAATAATAGCATAAAATTAGAGGTGTGATGAGATCGGTTAGAGTGTAGTCGGGTCCACAGAACATTGATATTATATAATTATATGATAATAATTAAGAATGAAGGAGAGAGGATAAGATGAAAAAAGAATAACGAATGGCTATATTATAAGAAATAGGATAGAAGTTTAGAGTTGTTGGATTGGAGATGATAGGAGGTGTGAGTTGGCATACATGGCCATGCTGCTGCTATCGTACTC
>Promoter_803
TTGTAATTGGAATAATAAATCTATATTTGGGGGGATGGAGATGGTGGTGGGTAGATTTTGATTCATGCATTGTTGTCTTTCTAATTTATCTATCTGCATTCACTTCCCTGCCTCCTACCAAAACAATACAATACAAACAATACATACATAACATCTCTCTCTGTGTATTTGGAATTATTATCATCAAGTAATAGGAGCATGAGTGAGATGATGACATCCACCTCCCGGGGTTCCACCTCCTCTTCCAATG
>Promoter_804
ATAGGATGAAATTAAAAGAAAGTAAATTTTGTCTTAATAATAAAAATAATATATATAACAAATGATATGGTAAAGGTATAAATAAATAATGTTTATAAAAAGAATACTAATAATAAGGGAGGGAATAGGTGAGATGTAAGATTTTGTGGCGGAAAGAGAAGCAATAGATAAAGAAGTGATCTTGTCTATCTCTTCCCAATGGCTTGCTCTGCTGCTCCCAACTTCACATATTTACGCATTCCAATTCCCA
>Promoter_805
AAAAAATTTGAAAATGAATTGTGATATATACTTTTTCCGTTAAGAGTCAAATGTTAATCTTAAATTTATTAAAAAATGATGTTGAAGGTTGAAGGTAAATAGAGAAAGAGAGAGAGAGAGAGAGAGAGAGAGTGAGAGAGAGAGATCCTGTGAGTGAGTTAGGGTTTGTTTGTCTCCGCATCTCAAAGCAACGCAACCATGAAGCTGACCGTGAAGACTCTCAAAGGCACTCATTTCGAAATTAGGGTTC
>Promoter_806
TATAGATTTGAGGCACATTAAATATGTTTTTTATTTAAAAAAATGAATTGGTTTAGGTAGGCTTTGTAAACTTTACCATCTTTATGATGTATGAGTTAGGAATTGAGTTAGTAAAGGTGTATATATATTGATAGTAATAAGTGTTTTGTAGAGAGAGAGAGAGAGAGAGAGAGAGATTCAGAAGAAGAAGAAGAAGAAGTATGGAGAGGTTCCTGTACCTTGAACTGTTTGCGACCTCTGTTGCCTTAGC
>Promoter_807
GATTTTACACTTTTTTTATATATTTATATCTAATATTGGGGGTGGGTCCTGAGTAAGATAGTAGGCCCACACCGAACCCTTTAAAAGCTCTTTCTTTCTTTCTCTTCTTCTTCTCCTTATTGCTTCGCATTTTCTTCTTAACTCTCAATTCCTAACATTTAGGGTTCTATCTCATTACCGTTTACATTCAAATTTGGGAGATGGAGAATGAAGGTGAAGAACATAAAGATTCAGTTAATCATCTCAACAG
>Promoter_808
ATTATTCGATGCATACAATGCTCTTCATGTTTTAAAGTTACAAGTATAGTGAGAGACTGAAGCTATGTGTTTAGCTAGATTAATAGATCATATGTGTGATATCATGTTTGTGTAAATGCTATTGGAATCAGTAAATTACTAAAGGTGGCTACTAATGCTGTTACCTCATGTGCTTTCAGCAATTAGCGAACATTAGTGATGGCAGATCTCAAAGAGCGGCTACTACCACCAAAACCTGCATCAGCTCTTA
>Promoter_809
TCTGTGATGATTGTCTAATTGTAAAGCAATCCACTTTGGATTCTTCATTGATAAAACAAAGACAAAGAAATCATAATAAACCAAAATGACCATAGATTCTTCATTCATCTTTTATTCTTCATCACTTCCTATGATCAATCAATATCTTTCACCAAATCCTTGAGACCAAGTAAGTACTAGTACTACAATTTATCTCCAACATGCCTTCAAGACCCTTCTCTTTTAGTCCAAAACCTTCAACTCCAAGTTT
>Promoter_810
TTGCTAATCATAAATTCCTTGATGGACTTCTACCTTCCACATTTGATGAAGGATCAGGATCATGCCTAAGTAGGTATCACTCTTACTTATACCGCAAACCTTCTCCTCATAAACCCACTGCATATTTTATATCCAAGCTCCGAAACTACGAACATCTTCATACACTTTGTGGACCTCATACCCACTCCTACAACAAAATCATGACAAAGGACGCAAAATTTACGAAAAATGATGCCAGTACTAAGTGCAA
>Promoter_811
CTTCTCATTTATTGTAATCTATCTTCTCAAATAAGAAAGGAATGGTAGCTTTAACTTAAGATCTTAAGCTAACCTTTTATTTGCATATATTTCTGGTGTAAAGGCTAATAAAAAGTTGTTATGCTGAGATGGAGTGGATGATGCAGGTTGGATGATCAGGAATCAAATGTGTCAATGTCATCTGGCACAAGTGGAATGATGAGATTAAGGTATACAGGCCGTGGGAAAAAAAGTTCATCGAAATCGTTTC
>Promoter_812
TCGGAGCTGCCTAAGCTAACTACTTCCTTGTTTTTCCCTCCCTCTCTCTCTCCCTCTCTCTCTCTCTCTCTCTCTCCCATTCCCTTGTTTCTCATTCTCATTCTTCACCATATAATAATATAACAACCACAATCTCAATACATATACACATTTTTCCTTCTATACTTTATTCAATACTTTGATTCCTTGTAATTTTAAATGGCAAATGCATCTGGTTTCTTCGCTCCTTCTCAACCTTCAATGGGTATTC
>Promoter_813
GTTGTATTCCCTCACAATCCTATGTATAAAGGCCCAACTAGATGATAAATAATAAATGGACTTAAACACATCAACATATATTAATGCTCCTCTTTCCTTTCTCCATTATTCATCTTATCTATCTTCATTATTTCACTTCTTCTACTTCTATTCTTCTATAAACATTTGAACACAGAGTAACCAAACTAACTCTATAATATGGCAGTGGCTATGGCTGCTTGCAGTCTAGGACTTCACTTCAGTGCTGATA
>Promoter_814
CTCTTTCTACCCACTTTCCTTCTCCAACTTGTTCTCTTCTATATATGCTTCATTCACTTCTTTCAATATAAACTTCCTAACCCTTTTCACCTATTTCTTCTATATATACAAGCTTTCAAACAAAAACTTTAATTTGCACTAGACTATAGCTTATCAACTTGAAAGTTCTATAGTACTTTTTTGAATTTCCTTTGAAAGCAATGGACTTTTCATCATGGATTAACACTTCATTGGATCTCAACATTAACCC
>Promoter_815
TCGACACCATCTTCCTCAAAAGGATTCACCTTTACCGTCATTTCACTCTCTCCCTTCTTTTCCAATTCAGATTCTGCTCCCCCAATTGAACCTTATAATACCCTTTTAACATCATCATCACCACCGTTTCTTCCACCGTTTCTTCCCCCTCCACCTTCCCCTTGTTATTGTTATTTGTTATTATTTTTATTATTCAAGATGGTTTCCAATACTAGCAGTGACGACGAAATCAACAACAGCAGGAACATCA
>Promoter_816
ACATACATATGCCCTTCTTAGGCTCCACTAAGTGGGAAACTAGCTAGGATGCTAACAAGCCATTTTATAACTTGAAAGAAGAGATCATCACTATAAATATAGGGTTTCTACTACTTCATTTTCACACAACACAAGTCCTCAAAAAAAAGCAACATTAACTAGTTGTTCACTTTGAGTAATTTAACTAATATTTCATATATGGCAGTGAATATGAAATCAGATCCCCTTGCAATTGGGAGGGTGATTGGAG
>Promoter_817
TATATAATTTATATCCCAGTGGTTTTTTATAGGAAAAAAGTAGTTTTTGGTTAGGGCTGTTTAAAAGGACATTTGTTTTGTGTTAATTGGGCCTAACAAAAATGAAAACTATAGTTAACAGGCCTAGACCAAGTCCTTTGTTGAATAAATAAATATAACACACAACGTTAATTGTTTGTTGTTTGTTGTTTTAGCACAATGATGAGTTCATCAACCTTTGCTTCAGTTCCAGTGGCAGTTATTACAGTTA
>Promoter_818
TTCAAAGAGCATAATTAAGCTTCTGTAAGCATTCCTGATTTCACCTTTTCTGTACCTTTGACAATTATATCTGGTTTTTTTTAGGGAAGGATGAGGTATGGCTAAAAATTAATCCAGGAATTGCTTCAAACCAAGTTGTTGATACAATTCAATCTGTTAAGAGCTTCAAATCACAGAATCTATATTTTCCAATAAACAATGGTAGTTAATTCTGAGAATAAAGCTTTTGCTTATGACAACCTTTCCCAAG
>Promoter_819
TGGAACTATTCACATAAAATAATAAAAGTTACCATAAAGTCCAACTATTTATAAGCTATATAAGATCCCTAGCAAATACAATATTAACTTGTGTTATCCATAATATATATATATGCAGATTAGAATAAAAAATAGATAAATAAGTGGTAAATATATAGCACAAAAATAAGCAAGTTAGTCCAACAGAGAGAGAGAGAGAGATGGCGGCAAAGTCTCCGAACAACAACCTTCGATGCCATCACTGCGCAGG
>Promoter_820
AATAATAAATAGTTGAAGGACCCTCTCTCTGAATAAAATCAGAGTGTAATTCGAGAAACCCTAGCGCCGCATTCGTGAGTTCTACACTCTCTATTTTACCAGCTTTCGATTTTCCTCATCTACTTCTAATATTAACCATTGCTTTTCCTTTTCAATTTCGTTCACAGTTCCCAGATTTGAAGACATCAAGCTTCAACCATGAGGTGATTTATTCTATTTTTCAAGTTTATGATTGCACCATTGTTCTTAA
>Promoter_821
TAGGCCCGTTCAAGAAAATAAGAGTATATATGAAGTGGTTCTTCTGTCACAATGAAACCCTAACTGCTTGGCTGCTACGGTATTTTACTTTCACTCTCTCCAGATTCCAATATTCCAATTTCTTTGTTCTCTGATAAGTCTAATCAATTTTTTGTTTTGCAATAGGGCGAAGGGATATTTCAAAACCCTAACCTTCAACCATGAGGTATCAATTATCTTCGTATTTCTGTATATTTTGAATATATTTATA
>Promoter_822
TGTGCTTAGAGGAATCATATATTCATTTAGTTTACCTTTCAGATTCTTTGAATTGGCTAAAGTATTTATTCCCCTACAATACATGTTTTCTGTGTTTGTCCTATACTAATGTTTTCAGATTCTTCAATTCAAAGCCTTTTATCGATGTGATAGATTGTTAATTGCTATAAGTAATGTTTTTGTTTTTGTTATAGTAAAATGATTATTCAAGTCTTTCAGCATTGGCAATTGAACTTTTACAATCATTGTG
>Promoter_823
TCCTCCCACCAAATCTTTTTTTCGTATAAGAAATTATTGATATAGATAAATGGATTGAGATGAATGAAGTTAACGTGTCATTGCTATCAATTCACACGCATACAAAACAATATAGAGATTGATTCACTCATTAAGATTGAGAAACTCAAAACCAAAAATCACAGAGTAGAAGAAAGAGAGAGAAAGTAGAAACAACAATTATGTCTTCTTGGAACAACAACAACAGATACCATTCTGAATCCTCGTATGC
>Promoter_824
CCATATATACTATATAAAAATTGAGTTAATGATACTCACGTCCCACATATTTATTGAACTCAACTCAACTCAAACCTCTTTCTCTAACACTTTATACTCCCATTTGCACATATCTTATAACATCCTTAAATCACAAAATCATACTTGTTTCTTTTTTTATATTCCACAAGTTAACCCCCTTTTCATTGCCACCCAGCCATGACCAAACTCTTCCATTCTTCATCCTCAAGCACCACAGACCAAACCAACA
>Promoter_825
ACTATGAATAATGTAGAAAGTATTTTCAGTCGAGACTAACTGTTTGGTTCTTTATTATGATGTGATGTGACGTTATTCTGAGGCCCAATAACCCAGGTCGAAGTTATTCGTCTTTTAGTGTTTGTGGAATATATTCATTCCCACATAGAACCCTTTATTCATACTCACTCTGCATTTCTTCCTCTCTGCTTTACATCAACATGGACAAGGACAGAAACGTTGTCGTTTCATCTCTTCAGTTTGCTTGCTC
>Promoter_826
GTTATTAAGAAATGTAAACAATATAAAATAATTGAAGAATGGAAAAGATATTCCACCATTGAGATGATGCAACAGTAACAGTGTGAGTTTTATTTTACTGACACAGTTGTAATAAAATGGAACTAGAAATTTTTTTGAGGAGACTTAGTTATGAATTGTTAACAAGAGAACTAAGTGGCAGTGCCGTATAACGCTTGGATGAGGCCAATTACGCTTCGTCCACCGCCGAGCCCCACCGCCGCAAGGGGCA
>Promoter_827
CCTAACAAAACCATAAAAAAGAATGCTTCTGGTAGAGCAAGTGAGTTGTTAACAAATCAACAACTTCACAAAGCATCATAGAGCATTATCATCTTTATTTAGGCATCTATATATACATAGTCACATTATCAACATTTCATGATACAAACTACAAATCTTTCTCTATATCCTTCAAAGCATCACTTGCAATATTAGATCATGGATTCGAAACATGAAGGTGAGGCAACATCAGCAGACACTAAACCCATGC
>Promoter_828
TGTATAGTTATATATTTATATTTGTGTGATTTGGAGGAGGGTAATTATGAGGTTGTTTTGGTAATTGTGAGAAGGGTTGTTTGTTTTTCCTTGTGGGAGAAGACTCATCGTACATACCATAGCCATTGCACCCTCGAGAGACCGAAACCCCCAAATTTGAAATTCTAGGGTTTCCAATTGGTTATTGCAGAAACAATCATGTCTCAAAACGGGAAGGTGATGCCGAATCTAGACCAACAAAGCACGAAGC
>Promoter_829
ATTTACTTTCATTTTAAATCTTTTGGAACCAATTTGAATTTATTTGATTTTGTGGGACTAAATTGATAGAATGAATACTTGAATAGCCTCTATATACCTTAAAATGAAAAAAGGTAAGCAAAGTAGGGTTTTTGTTTGATGCGTTAGGAGTGATCTATGGTGAAACTTTAGAAGTGGTTGTTGAATCAGTGAATCCCAATGAATCGCCTTAGTTACGAGCAAGTATTGAAGGACAATAACGTTTCCGGTG
>Promoter_830
TATTTTATTATCATTAATTTTTAAAAAATAATACAAATAAATTTTGAAATGATATATTAACTATCTCATATCTCATTACAAGTATAAATGATGAGGTGCCCCTCTTCACTTTTTTTCATCATCTTCAAACTTATAAATATCTTACCAATTCTTACTACCAAGTTCATTTGATTTTATTATTGTATTTATTATTATGATATGATGCCACCTTCACCCATCATCACTCTTCACCCTGACATCATCAACTCTC
>Promoter_831
TTCGTTTTCATATGTTTTTTCTCACTGGTGAGAAGTATGAAATTGAAATACAGCATTGCTATATGTACACAAATTTTCCAATAACTTAACATTTTATATAACACAAATAACTTGGCATTTGCATTATAATAACCAATGTTGTTTGAAAGTTGTCGATAATTGTTGTTCGCAAAACATTTTCGATTGAAAAATATCGAAATGCAGCAGGCGGGCAACCAGCCAAGTAACAAGAAGAATTGTAGTAAATGCA
>Promoter_832
CCACCTTGCTTCCATCTCATAACAAAGCAAAGCACAATCCTAAATATACTACCATCATTCTAAAACAAAATACACCTTCAATCTATGATTCCTATCTTATGAAGTAGCATAAGCCATACCTATTATTATTATTATATTATTATTATTTTATTATTATTATTATTATTATTGGTGTTGATGGAAGAAAAAAAGATGTTGATGATAGAAGGGGTTTCACGTGAAGCACAGATGTCACTTGCTGCATCATCTA
>Promoter_833
TCACTTAGTAGAGTCCACACTTTTGAAGACACTACTCCCTATATATTAGCATCATCACCTTTCAAACTTGCATTCTTCCTCTACTGAAATAGCAAACAAAAATGGCATTGTCTGGTGCTGAATACACTAGAGATTGTAGTTGCCCTCATACCTTACCTGAGAAATTATGGTGTAGGTTAGTAGAACTCACAAAGATTGCAATGAAATTTGGACAAGATCACCCCAGAAGACTTATTCATTCCTTTAAGGT
>Promoter_834
TTACTAAACTTATATATATAATATCGTACCTATATATATATCTCAACTCTAATTTCATACATTACTAAACGTGCCTTTACTTCACTATTCACAAAATTGATTTCTCATCACAATTCTCTCATTCTTGTATTACATTTTGTGTAGAACTCATTTTTTTTTGGCCTTTACATAACACTTTATGAGACTTAATCCCTTCAAATATGGATGAAATTGATGTTCCTACACATTTTCTATGCCCCATTTCCCTACA
>Promoter_835
ATGGAATGTGGTGCTGATGTCAGAACATTTGGAGGTTTTCGAATTTGCACCATTAATACATAACTAGTAGCAGTAAACAATGTGAGTAATGTTTTCATTCTATTTCAGATTTTCAAAATCCTCACTTGCCTATAACCTGTTTGATTAAATGTCAAACTCAATGTTAGTTTTTGTTTGAATTCATTCCCTTTTTTGAGTTCATGCTGACCTTCCTTCCAAGACTTAGATGTGTTTCTTACTTATATTCTGT
>Promoter_836
AAAAATCTTCTTAGAACATGCATTAGTTGATCCAATAGTCTCCATCAGCATTCTAGAATGTGTCAGCTTAGTATGAAGCTAAATTGCTTAGTGTTTCTCCATTTTGAGCAATGTTTTTTTTTGTTTTGGCATTTTACTGAATTTTGATTATTTATTGTATGCAACTAAGTATTGATGTTTCTCTTTAGATTATTGGAGATGTCAACTTCAATGAGTAAGGAAATCCAATCACAAGGCCTATCTTCATCAT
>Promoter_837
CTGTTGCTGAGCAGTTTTTGGATATCAAACGGATCTCTTCATTTTTTGGGCATAGCCCATTTTCATTTTTGGGCTTGGCCCGTTTTCAAATGTTTTCGGCCCATCTCGCTTAAGTGGATCAATGGTTTTCAGTTCCGGTTTCCTCATCTCTCTTATTCTTCCGTTCGTGGCAGAAGGAGCCACCGTCAGCGGCGGCAGTGATGAATAACGACTTCGGGACGTGGCAGATTGTGCACATTCCGGAGAAAGA
>Promoter_838
GGAGGAACAAAAGGGATAAGACAAGATGAAAGGTAGGAATAGGAACAGGTTCCTAGATTATCATTGTTGTCTTGTTTCAAATCCAAGTATACTATAAAATCTTTGATAATTGTGGGGTTGCATCAAAATTTGTTTTTTTTTTTCATTCTCCATTGTTGTATTTCTGTGTTTAATGGTTGATGCATTCTTATTAATGCTATGGGAGCTCAGAAGAGCATCCTTGCTGGAAAAGGTTAGTGTTCAATTCATA
>Promoter_839
TATCTCAAACGGTCCTTCAAAACTTTTGAATTTAATTCCATCTCCACCCTTCATTTAAACCATCCTCCACCGTTAGATCACAGAATCTTCTCATCTTTCACTTCTTCACATTTTCTATTCCCTCTTCTCCATTTCACATTTCAAATTTCTCTCTTCTCACTCTTTTCTCTTTCATCAAATCCTTCGTCTCGTTTCGCAATGCCGTTTCTATCAGAGGCTGCAAGTGCGATTAAGAACAGATTCAGATTCA
>Promoter_840
TGACATTCTAGTTTCTACCAACTATTTAAAAAGCTTGTTAGTTAATATAAACAATACCATTTATATTAATTTGGTTTGGATTGAATTAATTATATTCTAAAAACCAAATCTTAGCTTGCCAATTTGAATTGGATCGGTTAAATAGGTTTATGACAACATTGTTATAAGTAAATATGTTGCAAACTGAAGAAGAATCTCATGATTGTAACAGCTCCTGAGAAGAAACAACGTGTTCCTTCTGCATATAATC
>Promoter_841
ATTGACTATGTATCGCATCTAGCGCAGTTCAGTTGGCTATCGATGAACATAATGATATTGTTCAATCTATGTAGTCGACCCCACCTAGTGAGATAAAGGCTTGATCATTGTTTGTTTATTTATAAAACGCTTGAAATACCTAATTTTTGGTTCTAGGAAGTTCAGTTGCTTCTGTTAAGTACTGATGTGGTTGATAGAACATGTGGTGACTGGTAAGAACAAAAAAACTAAAGGAGGTTAGTGGTAGGGA
>Promoter_842
CTGTTTTCACTTGAGTAGCTCACATCATGCCTATATCATATATGATTTTCATTCCTATGTCTTATACTGTTCACTACTTGTTGTAGCAACTATAGTTCTATGTTGTTGAGTTGTATATATCATTTGAATAAACATCTTAGGATAAAATACGATAACGTTAGAAGTTGTCTGAATTAGTTGTCTGAATCAGTTGTTTATATGACATTCTTGCCATGTTATTTGTCGAAAAGGGTACCGGATCTTCCAGCAG
>Promoter_843
TCCCTCTTTTATTGCCGAGTCCAAATGCATCATTTACTATGACTTCTCTTTCTCTCTCTTATTCCTTTGAAATTTATGGCCACAGTAGTTGGACTCTCCATTGATTCAGATCCATTTTCTAGCACCAAATCCTTCATACACAACAAAACTAACCAACAACCCAAGTTGTTAAAACATAGTCCTAAGAACATCATTAACATGGATACCACAGATAGTAACAACACAAAGATACCATTCCAAGTCAACCTTA
>Promoter_844
CCAATTTTATGTTTAACACACCTTGAGTCCTATAAGAAGCAACAATGGTAATATGCATTTCACACTGCTATTGTAACCGACCCTGCCTAGTGAGATAAAAACTTGATTAGTGTTATCGTATTGTATTTGATGTTCATTCAAATGAATTTGTTCCACTTTTATCTTACTTGTATCTCTAATTGTCTATGTTAGGTGGTAAAATGACTCATAACAGAAGAGGAGCATCTACTGAGGTGAAAAATGAAAATTT
>Promoter_845
ATTTTTATTCTTAAAAATAACTATATTTGTAGTAAGAATTCTACTAGTATAAATAGACTCAGTTCCCGCTATTTCATTTCAATAATAACAGATAACGGAATCTTCTTTTCTCTTCTCACTTGGAACCGAACCTTCTCTCATTCTCTTTTCAAACCGTTTTTCCCAATCGAAAACCCTAACTTTCTCTGATAATCGCGTCAATGGAGAATCGTCCTCGTTCTGATTCTAATGTTCCTGGTATTCTTTTCTA
>Promoter_846
GTACATCCTACATACAAATTATACATTCATTTGATTACATGCCCAAGTTGTAAGAATGTTTTTTTAGGTTTCAATTATGTTGCATTCTAATATTTATTCACAATCCATTTGGGTTTGTGTATATATATATATATATTACTTGTAAATCATTATTTTCTAACAAAAGTTGACATTTTTATTAGGTTTACTCAAGTGAATATGATGAGAATAATCCTCAACGACAAAAACAAAAACAATGAAGATGTGTCAA
>Promoter_847
AACACTTGTTAAAAAAAATGTAATTACAAATTCAAAAGAGATTAATTTCTTACCAAAAGGAGGCGAGATAGGTAATACCAAAAAAATATATGGCATACTAGAGCTTTAGCAAAGACACGTACGTGGCAATCGTTACACTTGAATGATTGAATCTGGAATCCTTTTATCAAACCCTAACTTCGTAACTCTGAATTTTCGGCATGGCTAAGAGTTCTTTCAAGCTCCAACACCCTCTTGGTTCGTTTACTCT
>Promoter_848
ATACCATATCATAGAACATAGGATAGAGATATAGAAAGGAAGAAACCACAAGTGAAAAAAGAAAAGAAAAGAATAAAAACAGAGGACCCTTTCTGTTCTGATTCTTTCTCTCTTCTACCACCCCAAATCTCTTTCTTTTCAAATTTGCTACCTTTTTTGCTCTATCAATTGGAAGATTGTTTTGAAAAATATATGAAACAATGAATTTGAAAAGCAGAGGAGATTTGCATGTAAGAAGTGTTGTTTCCCA
>Promoter_849
ATAAAATGACACTCATTATCGGAAAGAAGATATTCTCCCCACTTTCACTTTGGTTTTATTTATCCTCGAGATAATTTAAATACTTGACCTACTCATATATCTTTGCTTATTACAAGGGTTCTCGCACCCCACCAGCACTATAACATCAAAAGCATTTGAAAACAAAATCTCACAACCAAACTCCAAAACTGTACTCCAATGGCTTCTGTAGATGCTAATCAACCATTATTACCCAACCATGATGAGCATT
>Promoter_850
ACAATGTTTTGTTCCTGTTGAATATGCTTTTCAGTTTTGTATATAAACAAGTTCTTAGATTTCTTTTTAGACCGTGCACGCTGATTCTTGGTTTCTATTAATCTTTGTTCTGCTCCTGAAATGGTTAGCACATGAATGATTCTATAGCTCTTCTGATTATGCTTTAAATCACAGGCTTTCAGAGCTTTTTCTCAGAAAATGGAGTTGCTTTGTTTCACAAGGCATTGTATCAAATTTATGTGCAAGTTGT
>Promoter_851
ACAATGTTTTGTTCCTGTTGAATATGCTTTTCAGTTTTGTATATAAACAAGTTCTTAGATTTCTTTTTAGACCGTGCACGCTGATTCTTGGTTTCTATTAATCTTTGTTCTGCTCCTGAAATGGTTAGCACATGAATGATTCTATAGCTCTTCTGATTATGCTTTAAATCACAGGCTTTCAGAGCTTTTTCTCAGAAAATGGAGTTGCTTTGTTTCACAAGGCATTGTATCAAATTTATGTGCAAGTTGT
>Promoter_852
TCTGGTCAAATCTGCATATTTTGTACACAGTTTTTATATCAAAATCAATTTTTTCATGAACATAGTAGTATATCTAAAATAATTAAAAAAATGTTGGTGCTATTTTGATCCTTTGTTTTCTGAGTATAGTATGCTATATTTGGGTATTGTTTTTGTTAGATTTAAAAATAAGAGTTTGGAATCTTAAAGATCAGTAGATAATGTTCCAGCCAAACATGATGGAAGGTCTTCACCATTTGGACATGACTAC
>Promoter_853
CGCTAAAATTAATATAATAGAATTTGTTTTGTGAAATGCAAATATAAGAAATAATTGGGAAAATAATATAATAAAGTAACAAAATCAAGAGGCATTGTTGTATTTGGTGGGTTTTGCTTTGTTGTTTGTTTCACGGGCTAACGGCAAATACAAAAACAATTACTATTTACTCTCTCTCTCTGATTTCATATTTTCAACATGAATGACCTTCTCACTGTAAGTTCATACCTTCAATTCCATCTATTTGATG
>Promoter_854
TTCACTTTTTCTTTAGACTAATATAGAGTTATACTAAGGAAAACAAGAAGTGTTACTATGAGTTTGAGTTCAATGCAAGAAAGCACTTAAACACATTCACACACACAAGTAGAGGGAAGGTTGAGAGTGCAAAACCCAAGAACTACTCAAAACCAAAGAAGAAAAAGTTTGGAATTTGAGGCAAATGTTTCATTGTTTCAATGCTCAACTCGAGGCAATCCTTCTACTCCTTTTCCTTTTCCTCTTCTTC
>Promoter_855
TGTAACTTGCAGTCTTTTCACAATATAGACTATATTATGGATTTATGTTGATTTCCATTTAGATATTTTATATGTTAAGATGTCATGTAATTTGTTTGATTTTAGTAATGATATGGCATGATATTTTTATTTTCATTTTGTTGGACTCCCATTATACTTTCTTCTATTTTCTTGCAACAAATGTTTGTGTAGGTTGAAAGATGCCAAAGGGGAAAGCTCAAACTACAGGTCCTAATCAGAGTGTTAATGT
>Promoter_856
ATTGGATTAGAAGGAAGCAATAGTAGCCCGTGAGTGAAACGACACACTCTATTTTGGTGTAGACCATGGACCTAATTGACCAAGTCCAAGGATTCAACAACATTCAACATAAAACATTTGCACCGTCCAACAACTTATCCTTCTCTCTCTACCTCTTCCCAACTTTGTTGGACTGCAAAACACAAACAAGCAAAGAAAATGCCAACCCTCTCTGATTTCTACACCATTCAAGATGCATCTCAGCATAAAA
>Promoter_857
GATTGGATTATTGTCTATAACTGCTAATGTGTGAAATTCCTATAGATATTTGCATTTTTGGAGTTATGTGAATACTTCTGTTTTTATTTTTATGTATTTAATTTTATGACCAGAGGGTGGGACATTGCATAGTATAAGTGCAACAGAAGAGAGGTAGAATATTGACTTTGTATACACTTCAAAACAGAAGCCTCTCCACAATGAGTACTTTGAAGTATCTGGGGGCACAAAGGCGTCGGCTTTTTACTGC
>Promoter_858
TACAATGTAAAATGCTGAAAAGACTAAAACTTTAATAAAACGAGGTCGTTTTGAACATGACCCTACTTAGTTTAAAAAACCCTTGTCGTTTTGAGTTTTCTTCTAAAGCCCTTCAGTTTTGTCTCTTCAAAACCTTAACTAGTCTGTCATGTCTGAAGGGAAAACTCTTCATTGTTTCTAAAACTTCTTCTCTTTCCAATGGCGTGTCTCTCCTTTTCTCAGTTTCTTTCATTTCCTAGGTTCTCCTTCT
>Promoter_859
CCATTGTGTTTTAGCTTTTAGGTTTATAATGCTAATGTAAAAGCTGTTCGTGTTTTGAATTTGGTGCTTACAACTATTTGTAGATTCTGTACCTATTTCATTGAGTACATGATTAATTTTTTTTCTGTGTTTGTTTTGATGCTCACTTTGTTATTTTTTTCATCTTGGTATGAGGTAGAGCTATTTGACATTTTCAAAGCATGGCTCTCTCTGGTGGTCACAAAAATAGAGGGGAGTTGAGAATTCATGA
>Promoter_860
TTACTTTAATTTCCCTATCCATGCATTTATTTTGCAACTCAGAAGCCCATTCACAAACTAAACAATCCCACTAGAAGTCCAATCACACCAACAATACATGCAAATTAATAAAAACATTTAAACCAAAAAAAAATAACAGCAAGAAATTGAGGGAGTGATAGATTCTTTCTCCACTCCGTTACCTTTTTCGAGCTGAAAAAATGGATTGGACCTCCTCCTCAAAAACCCGACCCAAACCCGATATATACTC
>Promoter_861
ACCTCTTCATTTTCCTCTTATATTCCTTTTAACCAAGGTTACCACATTATATAACCACACCCTCCTCCCTCTCACCTACTTTCTATATAACCAGTAACTAACCCCTCCAACACTCTTTGTCTTCCCACCCTCCACCATCACCTCTTCCTTCATATACAACACCTTAAAATCACTCATTAGAAAAACAAAAAACCATAAAAATGTTACCAGATTTTCACCTCATTTTTTTCCCTGACCTTCTTCATCCACC
>Promoter_862
CAATTGCAAATGCCTTTGAGTAATGTTCTCCCAGAGTCTTGGTACTTATTTGGCAGTGACTATGTTCTTTAATAATATTTTTAGGTTTCTCAATGTTTATTTCCTTAGTTTTCATGTTGTGTGATTGTTTTATTATTTCCAATTTTATGTAATCTTTGACAGAGATTGAGTTTCACCTTTCAGAAGAGCGGTTGAAGAGCATGGGTCGTGGAGTTAGCAGCGGTGGTGGGCAAAGCTCATTGGGTTATCT
>Promoter_863
GGAAATTACTTCAAGTTTTCATTTCATTTACCTGACACAAGAGAATGGGTGAAGATATACTATTATTTACCTTCTTAAAGTCAAGTAAATGATGTAATGAATTTGGGACAAGGCAGGTGATATTCTAAGCATTCAGAAACTCATGCAGGGTTATCAAAGAGGAAGGAAGCAGCAAGTGTTCATAAATTCATATAGAAACTATGCATACAGAGAGATATGACCATATCATGAAAGATAAGCATGAAAAAAT
>Promoter_864
TTACCTTAGTACATTAGTGGTGAGTCTAATAGAAACACTACTCGCTATGTATTTTGTTGCAGTTGGATATAGTTTACTTGTACATTAATGTGCTTTATATTTTTTGGGGCCAATGATATGTTCTTTATATTTAGTTAAATATTATTGCTGTTATGGTATGGTACTTGATGCAGGATAACTGGCCTTCTGTTCTGTTTGCTATGGCGGGTGGGGTAGTCCTTAGCATTGGAAATCTGTCCACGCAATATGC
>Promoter_865
CTGGTTTGCCAAGTTATTCAAGCTTGTTCACTTGCAAAAACAGTTCAATACTTGAATTTTGCTTGTAGTCATCATTAATGTTAGCTTCACAATCCAGAGTACTAAGTTTAGGCCCTTTTCACAATCATATTTGCAACTTATAAATATCTGATCAATTTCATATGAATCGATTAGGTTAGGTTCTCAGAAAATCTCATCATGAGTAGTTGTGTAAAGCCACTAATGCAAGGGAAGGAAAGTCCAGTTGTTC
>Promoter_866
CTTGAAAAGTGTACCACAGGCACCTTCCACCTCACTCACCCCTCTTCTCCAGAAAATTCTCCATCCTCCAAACTGCTTTTTCTCTCTTTCTGTCTCTTAACTTCATTCAACCCCCTTCAAATAAATTTCTCTTATACTAACTGAATACCATCACTCCATCACCACTAATTATGGCTCTTTTTGTGTACTTTTTGCTTTTTATGTTCCTTACCGGCCATTCAAGTAAGTACCTGGATTTGTATTTTTTTTT
>Promoter_867
ATTAAATTTTTAACTTCAATACATTTTTTCAACCAATCATCAACTATGGCACATGAAGTGACACTATTTATGGGATAAGTTTCCAGAATAATTTGAGACACATAGTAACATTCCCATACTAAGTGTTAAAACAAAAAAATAGTTTAAATTTACTTGTTTTTCTCTTTCTGATTGAATATTTGTTTGTGATGATAGTAAGAATGTATAATGATGTTGGATCACGACCCGGAGTACCACCTAATTCGATACC
>Promoter_868
TTAGTTAACCTAACCCAACTTTAGTTTCTTCTATAAAAGCCCCTCTAACCTCCCATACCTCACTACACAAAAAAAAACATCATATCTTTGATTATTAGCAATTCAGCACTTTCTGAAAAGCCGATAAAAAAATCGGAAAAGAATCATCTCCAATACTAGAGCAGCAATACATAACAAACAAAAGGATCTTGAACATTTGAATGGCCACCCGTGTGATCCCTCCAAGAATTCTAAAGAACATCCGATATAA
>Promoter_869
TTTAAGATCAGGTAATAAATATTAAATACCCATCTTCTTAATTTTCATGTTACATGATATTATGTCTTAAAGCTTCAAACTTTATTGAGATGCTGCAGTTTATTGGGTACTAGAAGATTTTTTTGGGTTGAAAAAAGCTTCAATTTTTATGGAGTTTATTGGGTGCTAGAAGATTATAGCTTTGATTGTGGATTAGGCATGGCTTGTTTTTGTTTCCCTTGTGGTACTGGGTCATTTATTAACCCAAAAA
>Promoter_870
TTTCAAAATAAAATATTAAAAAAATAAAAATAAAGTAAATAAAATAATAATAACAATATTTAAGCAATATATAAACTACCCATAACTTATAAGCAATTTATACACAGAACATTGGAGAAGAGTGGAATTGGAGAGTGTAAAGTGAAACTATTAACTTATCTTGTACTTCCATTTCTCTCAAATTCAAATCCATTGATAAAATGAAGTGCATCCCTTTGATTCTATTGGGTTGTGGTGGAGTTGGTTCTCA
>Promoter_871
AAAAGCCTGTTTTTTTTTCTTTGGGTCTGACACAACATTTTTTTTGGTGTATATGATTCCTAGCATGAAAAACAAGAAATGTTTTTCATTCTTATTTTGATAATCTTTGCAAAAGAAAGAATACCCATTTGAGAATTGTTAAAAAGTTTCAATATTTTTATCCATTACTTGTTGTTCTTAGAAATTCAAATTGAATGGAAATGCTAAAAGGAGATGCTGTTATTTGTTTTGTATCATTGTTCTGGTTTTG
>Promoter_872
ATGAACAAAGGCCTTAAAGTTTCTTTAAAGATTTGGCAATCACAAAAAACAATGCAAAATCTTTTACCTACCTTTAATTTCTCCCACGTGGCCACTCTGATTCCCTTTTCAACTTCACTAGCTCAGTCTCTAGCTCCCACTCACCTTCCTACAAATTCCAAAACTTCCACACAAATTAAACACAATTGAGACAAAAACATGTTGAAGAACAATGGTGTTGGAAGTTCCAACAAGTGGTCACGTGTCTGTG
>Promoter_873
CACAATGAAATAACACAGATTCATAGATTCTCCATTCTTGGATCTAACACTACTTTTTCACTTCACCTTCTCTCACAATTTTGCAAAGCAACATTTTTTTTGATTTCAGAAACCCCAACTTTTATAGCATCATAATAAAAATAAATAAATAGAAATCAAGATCCAAGGAAGAAGAAAACTCTTCTAAGTTCTGTTCCCATGGCGGTTGCTATGAGAGGAGGTAGAGGTGGTGGATCTGGCTTTCGAAGCT
>Promoter_874
AAAAAAAAAAAAAAAAGACAAAGTAAAAGTGAAATAAATAACAATGACATAAAATATCAACATCCAAGGAAAAAACGAAATTCACAAACGTTGTTTTTTTGTGTGACACACAATAGATAGAAAACCTCGTGAGAAGAAGAATCAGAGAAAGAAAAAAGATTCATTGCATCATTTTCTCGTCGCTAAAATACACAACACATGGATCCAATTCTTAACATGTCTCTTTTCCAAGACGAAGAAGAAGAAGAAG
>Promoter_875
CATTTAATTCCTCGCTATATCATGTTTCTAACCACTAAACTACACTTCAACCTTCACCACCAACATGCAAACAAAAACATCATAAACAACAACAACAACAACACTTGTTTTTGTAACTACTATAACACCAAGATTAGACCAATAACCATTTACAACACCAACCCTTTAATCATCACCACATGCAAGGTTAAGTCAAGAATGCAAGGTGATGATAACTTGATTATCAAGAGTTCTTTGATAGAGCCTGATG
>Promoter_876
AATAAAGTATTATAATTCTTCTTCTCTATTCTCATTTGCATTACCTAAATTTCCCCAATACGACATATATGAATGAAAAATTGATATGAATTATTGATTGATTGATGTAATGGAACCATAGCCCTAGATCTTCATCTTCTTCATCTTCTTCTTCTTCTTCATCTTCTTATTCTTCATATTCTGAATCTTGAAATCTCAATGAAGGCAGGGAGTGGTGCGAAGTTAATCGTAGACGCTCTTCTTCAGCGTT
>Promoter_877
TGATAATAAATAAATTCCTAAAGAAATTTTGCCAACAATTCTTGACTTTGAAATACAAGGCAATTATTAAACAAATAGCTCGCTCAAGTCTTGCCCCTTAGCTTAAGTTTAGTTGACTAGAGGACTATGGTTGCTTATAATTACCTACAAACATAAATATCCCACAAAAACATTCCAAAGAGAGTTGAGTTGATAACCATGTTTACTTCCAGGTTCTATCTTTTTTGTCTTGTAACCATTCTATACATTT
>Promoter_878
TTAGATTTTTGTGAACTCCATCAATTCAATCTCAAATCTACTCCACTTATAAAGTCTTTCAATTCTCTACTTTCTTTTAGTCTGAGAGGTAACTACTTTAGCTCTCTATCATGGATGTTTAATGTTAGCAAAGTAATCACACATCTTGATCTATCATCTAATTCTTTACAACAAAGTATTCCGGATGGCTTCAAAAATATGAGTTCTCTTGAATGTCTACTTCTTTCAAATAATAAACTTCAGGGTAGCA
>Promoter_879
GAGGAATTGATGTATAAATCCTTTTTGGTCAGAAGATTTGTTTTTGAATCACTTGATATCTTGAGAGTTTCATTTATCCTCTTTCTTCAGATTAAAGTGTTGAATTAACATAAATTGTGCAAACTTTGTGACAGTGAGCCTCTGTAGTAATATTCTTCTGCAAGATGTTTTCATTGTCTGAATATAAAGAGAGATAAAGAATGCCGCATCAAGTTTATTTACTTATCATTGGAGTCTCTTTTGGTTTGGC
>Promoter_880
ATTGAAGCAGGTTATAGCTGATATGTGCAAAGGAATGGAGTCATTATATGTGTCAAAATGAAGTAGTATAATTAATAAACAAGTGTGTGTAAAGAAGGGAACCAGCCTATACCTTTAACATAATGTTTGCTTTCTTTGTTCTTCACTATATAATGAAGTCCTGAAATTTCGTGTCTCGCAATTTCTGTATCACTTTTCATATGTTTCATTGCGGTTACTAATCACTATTGTTTAATGTGTAGTATATAGG
>Promoter_881
ATTGAAGCAGGTTATAGCTGATATGTGCAAAGGAATGGAGTCATTATATGTGTCAAAATGAAGTAGTATAATTAATAAACAAGTGTGTGTAAAGAAGGGAACCAGCCTATACCTTTAACATAATGTTTGCTTTCTTTGTTCTTCACTATATAATGAAGTCCTGAAATTTCGTGTCTCGCAATTTCTGTATCACTTTTCATATGTTTCATTGCGGTTACTAATCACTATTGTTTAATGTGTAGTATATAGG
>Promoter_882
GTAGTAGGGTTTGCAATAGTCAGTTATCACATTTATATAAACTAACCGCCCATGTTTTGAAGCTCATGCTCTCATCAAAACTTCAACTTTATATAACTTCAAGGAACCCTTTTCCCCTTTTCAATTCTTATTGTTCTTCTTTCTTCACCACACTCATTCACCATTTACAACAGAATCAGCAATTTTTGCACAATATAACCATGACAGATCTCACTGATTATAAGATTATCAAGGAAGGAGAAGCTGAGAT
>Promoter_883
CATAGTTTACCTTAAAAACTAAGACACATGAATCCACCTTTAACTCCACACTAGTGCCTACAACTTAGGCACTTCACATGTTACTCCTTCATTTCTCTTCCTCTTATATTCCCTCTCATGCACTACAAAAAAGACATATTCACTTTCATACCAAACAACCTTTTCACACAACAACCTTAAACCTTAATATTGTGCAATATGGCTAATGCTTTTGTTACACAACCACCACCTTTGAAAGATGAACTTGATA
>Promoter_884
CATAGTTTACCTTAAAAACTAAGACACATGAATCCACCTTTAACTCCACACTAGTGCCTACAACTTAGGCACTTCACATGTTACTCCTTCATTTCTCTTCCTCTTATATTCCCTCTCATGCACTACAAAAAAGACATATTCACTTTCATACCAAACAACCTTTTCACACAACAACCTTAAACCTTAATATTGTGCAATATGGCTAATGCTTTTGTTACACAACCACCACCTTTGAAAGATGAACTTGATA
>Promoter_885
TATCATACTATTATTTTAATGACTACCTTGTAGAATGGGTTATTTTTGTCTGTATGACTTGTCATATATGCAAATGGTAGCTCAAGGACCTATATATATGTGTGTTCATGTGCACACTTTTGGTGTCTTCTACAACTGAAGGAAACTGTACCTTATTTTTAAAGTCTCTTTGGGTTGGGTTAATAGTGAGGAGCACCAATGGGTTTGTTCATAGCAATTTTTGGTTTAGTCTTGGTGTTCTGTTTTTGCT
>Promoter_886
ATAAGCCCATAATAATAAGAGATAAAATAAAATGTGACAAAATGTAAAATAATAAAAATGGCCCATGCAGGTCTCGAACCTGCGACCTTCGCGTTATTAGCACGACGCTCTAACCAACTGAGCTAATGGGCCATATACATTTTTATGTTTCCAATACCATTATGTTTAGAGATTATGATTTCTTAAGAAATAGAAGAACCATGAAAGTAGAGACAGAAGGAATGGATAATATCACAGCGAGTGAAGTAGC
>Promoter_887
CATTTTCTCTATTTTTTCACTAATTTAGTTGCACTTGGGGTACTGACCCAGAAAAGAAGGATCAACAGGTACCAACCAAGAGAAAGAAATTATTATAAATAAGAAAATGGAAAAATTGAGTGAGGGTAAGGAATAGAAGAGGTTTGGGTTTGAAGTAGAAAGAAATATATAGAATTGAGATAATAAGTAATAATAAGAATATGGGTAGAGGAAGAGTGGAACTGAAAAGAATAGAGAACAAGATAAACAG
>Promoter_888
ATATATATTCTTAATTATATTTCCTTATAAACTTATGTTACATAAAATTCAGAATATAAATTTTTATTTCTATGAGACAATAACCAATGAAATTCTTCCCATTTAAGTAGCAACTGGTATTCACAATTGTGTTCAAGTTATTTTTTTGTAGTGAGTAGAATAATAAACTTTATTTAATTAAAGTATACTATTGGAGCAGCATGAAAATCATCCTGGAGCGATATGAGAGACAAAACCATGCAGCTCAACT
>Promoter_889
TATTTTTTCTATTTTAACTGTTGAAATTGTACGAATGATAGCTTCCATAAAAGTGCAAAACTTTCACTGCATTTTTATGCAATTTTGGTGTATTTGACAGGTGAGCAAAGGAAACGGTGTCTGCGTATCCATATTTCCGGGGCACCTGAACTTTAGAGAGAGGCTGGTTTGTGGAGGCTGTGGGATTTCTGCAAGCTTATGGTGCTGTTGGAGGTTCCTTTTCTCAAATCATGCATGTAGCACTAACTCA
>Promoter_890
TTTTGGTTTGTCTTTGTCAATAGACTACAAGATTGAACAAGAAAAAGATAATGTGGAAAAAGGAGCAATAATAGCATGGTGAGTAGTACCAAAAAATAATAACATGCTTGAGTAGTGTGTTACATATAATCCTCATTATTTATTTGAAAGCACAACATATTTTCTCAACTCAGAAAGTTCCTGAGAGAACAAACTTTACAATGTCTTGGTTCCTTGTAATCCTGTTTCTTATTCTCACATTTGGTAGTGT
>Promoter_891
TGAAAATTCAATGAATTTTTTATGATTTCAAGGTGTCAGTCACCTGTTGATAACGTAATTTATGCTCCAGAATTATTATAAAGCATCACTAAATTCAAGGTTTTATTTTTATTTTTAATTTTTACTTTTTTATTTATTTAAGTCTTTTGATTCATCATTGTTAAGGAGAAAAAGGGTTAGTGAAATTGTGAAAAAAAGAGATGTTAAGATGGTTGAGAAAAGGCTCTGATAGAAAAAGTGGTAGTGGTGG
>Promoter_892
TATAAGGTGTTTGATGAAATTCCCAATAGTGAATCATGCAAGGAAGACTCAAAAGCACTTATTCACGCATAAGCTACATGCTTCAACAACTATCTTCCATGTTGGAATTAAAACAAGTTCAAGCAATTATTACCAAAGCAGGCCTAAATTCCCACTTTCCTTTCATTACCAAGTTAATTGTGTTTTCAGCACTTTCTCCAATGGGAAACATGTCCCATGCTAAATCCCTTTTCCAAGAAACTCCAATGGA
>Promoter_893
TGGAACAACTTTCACACTCAACTTTGAATGAAAGAAAAAACTTAGGAGTATTCTTTTTAGTGCTTTCCCTTTTGCAGCATAATAAATGCAACATATATAATGCATGAGTTTCCTTCTTTTCTTCAAAACAAGACATAACACCCACCCTATGTGATTCTCTATTCTCTTTCTGTTTTACTATCCATTAATCATTCTAAAAAATGGGTTCTTTTCTCTTTTTGATTTTGGTTATTCTTTCATTGTGCTATAT
>Promoter_894
TTTATTATACATTATATGTGAAACTAAATCAATAAATATACCTAACAAAACTTGATTTTTCTGCTCTCTTTTTTCAAGTTTTTCCTCCTACCCCTTATTCATATATATATATATATATATATATATATATGTGTGTGTGATTCTCACCAATAAAAGCCACAATGGGAAGAATAGCAACAATGAGTTTCTTGCTTTTAGGAATGGTTTTTTTCTTAGTAACTAATGCTTATGGTCACAATAATCATGAAGC
>Promoter_895
GTATGTGTAGAAAATGTGAGAGATGATTTGTGTAATTTCATTAAAATTAAGGAGTGTAGTGTAATTAACTTTTGTTATTATTATTTTGTTATTTTGTAACAATCCTCCTATCTTATTATTCTTTAACGCCGTCGTCGTAGTCGAAGGGAGCAAGTAGGGTTTTCGCTCTCTCAGTTTCAGACAACTTCACCGCCACCCATGACGACGGTGGTCCCAACCTCCGAGGAAGATCCCGCTCTTTCCGTTTTCC
>Promoter_896
CTAATTCCATTTGAGTTACCTTCGTTTTCAATTTGATGCACTCTTTGAAAACCTGGATAGAAACTCAATCCTGTTTCTTTCTTCTTTCGGGAAGGTGAATCCTATTTCAGGTGGATAGAGATAAAAATAGTATGGAGCCCCATGCAACACAAAGCAAAAGTATAGATTGTAGCATTTCGGAGAAAGTAATTAAAGATACAATGAATAACGAGTCAACTATAGCTGACAAAGGAAAAAATGACAGAGAATG
>Promoter_897
CTCATTATGTGTAATCTACATGACTAAGTCTTTTTCATTCACTTTATGCAAGTTCAAGTCATAGCACTATTATTATCATTATCTTATTTAAATGCTTCTACATTCTTAATCTTAATTCCTATACCTTCCTTGAAGCCTCAAATCTTAAAGAAAGTCCTTCATTTTTCTTATAAAGTTTTGTGTAGCAGAGAAATAGAGAAATGTCTAAGAAAGTTTTGAAAACCATGAAGGATGAAAATTCAGATTTGCA
>Promoter_898
TAGATCAATTGTTGTAATGCAATGCAACATAAATAATCTCTTCTTGTGTAACATGTTATAGTTCTTATGTGCATGGCCTATATTAAAATGTTCAATCTTATTCTTCTTTTTGTGCCCAAAAAATCATCTTATACAAATAATCTCTTTTCTCTAACTTGTTAACTCTACTTGTTTTTCTATTGTAGAGTTCCAAAGTTAATGGCTTTCTTGAGTTATGAGAATAAGAGAGGAAGTGGTAAGAAATTGAAAG
>Promoter_899
ACTAGAAGAGTAAAGAACAAGACCAAGAAACACAAACACACTACAACATGAGTAATCAAACTCCAACAGTGTTAATGTTAGCATGTCCTGCTCCAGGACATATCAATCCTATGATGAACTTAGCTTTGAACTTATCTCATAATGGATTCCAAGTCATTTTTGTGACCACAGATTTTGCCCACAAGAGAATAAACAGCATCATGGTTGACCAACTTGGTTCAAAAACAATACAATTTGTTTCAATACCAGA
>Promoter_900
TTGATAGGCCCAATAGGGATTCTAAACACATTGAACAGACCAATATTACATAGAGATTTTAACTTATACCACCACTTATACCACCCATATCACTTTCTTTCCAATCACTGTATATATAAACAAAACCATAATGGAACATGTTACATAGAACTTGCCCAACATACATAAAGAGATAATTGAAACAACAAAACACAACAAACATGAGCATTCCAACTATCCTAGTATTACCATTTCCAGCACAAGGACATGT
>Promoter_901
AAGAAGCATGCATATAAATAATGTGTAAAAAAAGATGATACAATAAATGAGTAACTTATTCTTTAAACATTAAGTTGGAATGAAACGATGTCGTATGGTATAAAACCCTTATTAACAATTTATGAAACGTTAAACCCTAATCCCTCAACTTCATTCCTCTTCTCTTCTCTCTGCGCAGTGTGAAGGAAAGGAACAAAGATGAATAACGGCGAAGAGGGTAGTGAAGGAACCTCAAGAAGGATCCAAGTAC
>Promoter_902
CAACTATAACTACTGTAGAAAGTGTTGTGATTTTGGAAGTGTATATGAACATATTGCAATGATAGTTATAGTGGTGTCAGCTATATTGGTACTAAACATAATGTAATCACAATAATGATGTATATAATTTATAAACAATGAAATGGTCCTTAAGTTTGATAATATATACCAAGTACTAAGTGAAAAGGGAAAAATCTATGATGGCAAAGCCACATGTTCTGGTTGTGCCTTACCCTGTACAAGGGCATGT
>Promoter_903
AAATCATTGGGCAACTATGGACTTTATAATAAGAATAGAGTGAAGCCCAATAGAATCGGGTTGGATAAAACCCAAAACCAAATCAAAAACCCTAATTTCATGAACTTGAGCCACCAATTTATATTCACCTCTCGCCACAGAATCGAATCCTCTTCGAACCATAGTGAAATCTAGATCAGCAGCATTTTGTGCTTGTGGCCATGGCAACTGCTAAGACCGTGAAAGATGTTTCTCCTCACGAGTTCGTCAA
>Promoter_904
CAAATATAAATCTGGTATAATCACAAAAACTAGCCGTTACATCAAAGAGCGTTTAACTGTTATTCCTTAATTGAAAAAACAACAACAGAATTTATAGAACAAGATAAAGTTTGTTACAAATGTTCCAACCAGAAAAACTAGCCGTTACACCAAACAGTGTCTCCTTCTCTGTAATTCATTCTTCTCTTTTCGACTACTATGGAGAATTTGAATCCAAATGTAAATGTTTCTACTCCAATCAAATCTTCAA
>Promoter_905
AGATTTTCAGATTTGAAGAACAAGAACAGAACCCAGATTGTTGGATCTGATGATGTTTGTTTTGAAGCAAAGGGTGATTGATTCATGTTTAACTTCTAAAAGGGTTGTTGTTATTGTTAAAAGATTTGTTTTTGTTGTTGTTGTTGTTGTGGGGTGTGGTGGTGGCAACAAAACGACATTGAGTGGGTGCATAAACGACGATGCAGCTTCACTTCTCGGCTAGCATGAGAAGCATCACGATATCAAGCAA
>Promoter_906
TGTTATTTAGGTATGAATGTGGCATGAGAGGACTCAGATTATTTTTCTGTATCAATTTTTTGCAGGATTCTTGAGTAAGATGCTTTGTTTGTATTCCTTTTATTCATGAACTGAGGAAAATTGAGTTGATTCATTGGACTAGTTCTTCCTTTTAGTCTGAGGTCCAAACTGAAGCTATTGGATTTCTGAATTTCTGGAGTATGGCAGTGAGCCAAGATCAGTTCGAGATCAAGTTTCGACTGAGTGATGG
>Promoter_907
ACAAATGTTATAAACAACTCCATTTAATTTTGAAAAAAAAAAACATTTCCCCAATTTTGAGGAGCAACTTGAACATCTATTTAATTTAGCAAACCAAACCTAACCATCTCCAATTCCTAATTCCATTAACGTTTTCATCCTCACTTGCACCTTCACTGTCTCAAAACCGAACCACTTATCATTCACACACGCACGAACACATGGGTTAGCTTTTTCCCCTTTCATCATGCACAACCATGGGTTATAAAAA
>Promoter_908
TAATAATAATTTTAATTATTTTCTTGATCAATCATAGTTGATGACACATACAGTAACACAAGTTGTGAGATAGCAAATATTTACGAGATTACAATGAGAGGATTTTGTCTCCGGAAGAAATGTTGGTGATAGGAATGGAATCATAATACATACTCATTACAAATGAGGTAACATGTAATATTTGTTACCTTAAGAACCATGTCAGTTTCAGCACCTCGTATCTATGACTTAGTAATCCTAGGAGCTTCAG
>Promoter_909
TTTTCTCTCTTTCTCTTTCTCATTTCACATTCCAATGGAAACCAAACTTTTAACACCTTCCTTCTCTGCAACACCATCTTGTCGTTTACATCATTCTGAAAAACCCACTTTTGTTTTTCATCTCACCAAACGCATAACTTCATTTCCTTCCAACCCCACTTCAGATTTTCCAAAAAGATGCAAACTTTCTCTCCTAGCGCATGCAGCTTCCAATGGGTGAGTACTATTGCTTATACTAATCACTGCTTTT
>Promoter_910
TTTTAACTGCGCCATTGGTTTCATATTACTTTCTACCGAGCCCCACAATTTACACCATCATATCTGTACTTTACAACGTTACTCTCTAGTTCCAATGCTTGACTCATTTCTCTCTCATTCACACACTTATATAAAAAAGATAACAAGTGAATGAACTATCTTAGTGATACTAATTTGTTTGGCAAAAGAGAGAGAACGTTATGGAAAATTTAAGAGTTGATAATAAGATGATGGTAATGGTAATGGTGAT
>Promoter_911
AAGGTGGTCTTGTTGCCACTTCTCAAGTCCCAAACACAATGTCTCCCCTTCATTGTTCACTTTCACTTTCACTTCCTTCCCTTCTCTTTCATTCCAACAACAACAACAACAACACAATTCGATTCTTTTCCCTCAAACCCATTCGAGCTTCTACTTCTTCTTCTTCTTCTTCTTCTTCTCAATCACTGGGAGAATCTGCAATGAACGTAGACAACCTTCGTGGCTTCATCAACCTTAACATTGGAAACTG
>Promoter_912
TTTCTTTCTGGGTTGTGTTCATTTTCTTGTTCTTATTCTCTGATTTCTTTCCATTTTTGTTTCAGCAACTGAATTGAGGGTGCTGAATGATGTAGGGGAAAAACTGAAAAAAATTTCTTCATTTTCCCCTACAATCATCATTCACTCATCCTCATTCAGCATTTTTTGCATAAAAAAACAAGAGTTTTAAGAAATCTCAAATGGGTTGCATTAACTCTAAGAATGTGGTTTCTGAATTTTCTTTGCCACC
>Promoter_913
TGAGCTCACTGTTGTGAAATCAGTCTTCAAGATATGTAGAATCAATGAATGCTGATATGATTCTTTTGTTTGTTAACATTGCTTTTATTTGATTTCTCACTGTTATGTTTGATAATTTTCAGATTCGTCGTGCAGATCACGTTTCTTACAAAGACGATTTTGAAAAATTGCGATCGCAAGTGTTACTAACAACATACAATGGGTGGTTGTATGTCAGTACCTACCCACCCTTTGGACAAACCAAGGAAGC
>Promoter_914
TGTGCTTCGGAGTGTTTGTCTTTTATGTTGTGTATAAAATTTTTGCTATGCCCATCATTATAGTATGTTTCTTTTGATGTCTGGTGAAGGCTTCAATGATTTCCGTCTAATTTGCATTTGTTCATCTATGTTTATATACTTTTCTGTTTCTGATTTTCCCTCCTATTTTTTCATTCTGAATTAGCCTCTAGATTTTGGAAATGGATGGACCAACTGGCCGGGGTGGTGGTGGAGGAGTGGACTTGTTTCT
>Promoter_915
ATTGGATAACTAAATTTCCAGTAGTTATATGCATATCTTAACTACAAATATCTTCACTAATCTGTTCTAGACTATGAATTGATAGTATATTATTTATGCAGGTTCAACTGTGAAGGGATTCATTTTATTTGTGTTCAGGCCTACAGTTGTCTTATCGGGCGTAAAAGTCGATCTGCTATTTTGAACCAAATTTCAATAATGATTCTTTCTGCTCTTTTAACATCTGTTGCAATAAACCTTGGCCTGTGTT
>Promoter_916
CTCTCGAATCATTGCATCATCGATCATCACATAACTTTTTACATTTTATGCTTATGTTGATCAAATTAGGGTTTTGTTGTTTAATTTTCGATCCGATTGTTCAAATTTCATTTTTATGAACCCGTTAAAAGCTTTTTTTTAATATTAATTGTTTTTTCTTGATGATGTCGATTTGAAGATAGCGTAAAAGGTTCTAGACAATGAGCAACGTATTTGAGGGATATGAACGCCAGTACTGTGACCTTTCTGC
>Promoter_917
CGAACCCTGATCTTGTTTAAAGAAATTTTTTTATTTAAATAAAAAATATAATTGTTAAGTATACAAATGATATGAGAGAAGATGTGTTGAGATATGAACCAACTACACTTATAAGTACACTAGATACTGAATCATTCATTCATTCCTTCAAAATTAAAGGAGAGTGTGAGTGAGGGAGAAAACAAAAAGAAAATCACAATGGCCTCTTCAATTTGTAACAAGCTTTTTATGACGTCATCTTCTTCTTTCG
>Promoter_918
ATGTTGCATAGAATGGCAATAAATTATGGTTCATGCGTAATATATAGGTGATATAATATAACATCTTTTGTGCCTAAAAAAATAATAAAATATCTTCAAACTAAAACATATATACTTCAAATTAGAAAAAATAGTTGTTAAGTTTTCAGAGAAAAACAACTTTTAGTTCTATAATAACACAATTGAAGAGAGAAGAATATGGCAATCAATATCATTCTCAATCCATGTCAACCTTTGTCCTGCACAAGTT
>Promoter_919
AAAATCAATCCTTTTGAAAGAGATTAATGAAATCTTCTTAGTTTTATGTACAGTAGGAATTGCATGTTGAATGTCCAATAATGTCTTATCGAGGATATGTATACGTTCAAAGGGTTTAGTAGAATGGGGATATAGGCTTATAGTTTAAGGATAGAGGGGTGTTTGTGTGTATTGTAGAGCAAAGGGTAATATTATTAGGAATGAAAGGATCCTTAGGTGTGAGAAAAGGTGCATGGAGTAAGGAAGAAGA
>Promoter_920
ATGATTCATCTAAACGTGTGGTGTTGCAATTGCACCATTTTTGTTTTTTGTTTCTGTTTCTGCAAGCTGAGCTTTGCTTTCAACCTTTTCTTTTGTACATTATACTTATATCCAAAAAAAGCATCACACGGTAACAAAAAGAAATACCTTTTACCCCACCCACTATCATCACTTCACCACAAAGAAGAGAGAGAAGAAAAATGAGCGAAGACACAAAGTACAACACTGCCGGAGCTCTCACGGTGAAACC
>Promoter_921
CTTTAGAAAGTATCACAAATAATCATAAAAGTATAAACTAATATTTTTATATTATTTTATGAAGTTTGACTAAGTACAAAAAAAACCAGATTTTCTTAAGACAAATGAACTTTGTTGTGGTATGGGTTCCCAGCTTCAGGCTTCCTCTATATATATGAGACTCTCATATACAACATTCAATAGCTTCACTTGATAAAAATGGCACTTTCCTCTTCTAATTCTTCTTCTCCTTCATATTTCTCTTCATCAC
>Promoter_922
TAATATTATATTTTACATGAAGTTCATACCCTTGGGTTTCCTTTTTTGGTTACAGTTAGAATTTTCTGGCACATGCTGTCATACTGAATTTTCTTTCTACAATTAAATGAAACTAATGGAAGCATTAAATTACAGATTAAGAGATATTCCTTTTCTGGATTAGATCTACATGTGATTTTTTTGTTACTAATGCAGGTAGTATGGAGATATCATTGTTAAAGGTGCATGTTGATGACATATCCTCATTTTT
>Promoter_923
TTATAGCTCGTTCCTTGGCTATTTCTATATCCACCATTGGCACACAGGTTATTTTAGAGTGCCTATTCGGCGCGAAAACATATGAAAATTTGAAACATTTTTCTGCTATATATACATATAGGTATATGTAATTGTAGATGATTTATGAAATTTAAGCTGAGGAAGTAGTGTAAATTTTGATCCTACTTATTAGGTCTCATGGAGAGTAAATCAAAAATCATATTGCAAAGATATGAGTTGGGTAGATTAC
>Promoter_924
TAAACTTACGTACCTTTAAAAACAAACAAAAAAACTCTTTCTTCTTCTAAAAAAATCGCTGCTTATTCATTTTTTCTTTCAAAACTAGAGAAAAATCGAATTTTGCGAGCGACCCAGTTGAATTCGATTCTTCAATTCATCAAATCTATCATCTGATTTTACTTTTGATACCGAATCATAATTCGACCTCTGGTTCAACCATGCCGGAGATCGAACACGCCGCCGCTGCAGCGTCGTCTGAGGAGGAAAC
>Promoter_925
AATCTTAAATTAATAATATCACCAAATTTAATAAGAAGGGAAAACAAGTTGATTGCTGCATAAAGTTTAAAACTTTTTATTTTTCATCAAATGTCTGAGTTTCCCTCTTCTGTCAAGATTTTGTGAATACCTTAGTTGTTTAAAATCACTGTTAGACCAGTCTTTATGAGCACAGAAAGGTTTGATATTTACTTTAGAATGGAATGCTCAAACACCAAACCATTGAAATCCAACTCAAACATATCAGAAA
>Promoter_926
TAAACCATATGAGGGAAAACCCATGATTTAATATTCATTCCACAACCTTGATTTGATATAATAATACCATAAACTCAACTAAACTGTTTCTGTTTTGTTGTTTTTGGTTTTTCATGTTATACTTTTTCTGCATAAAGTTTCATGCAAAGTTATATATTGTTTGAAGTCTAGAACTTAGAACATATAGTTGAGAGTTAAATATGTCTTCCAATAAAAAGTGCAAGGATGATGGCAAAACTGAGCATCTTTA
>Promoter_927
CTAGAACCAGCACATGTGCATTTGATTTGTCACTTGTTCTATGGCTTTAGGAAGAAAAAAAAAGACACAAACTTATTATGTAAGTGCATATTATTCATCAAATGTTACTTATAAATAGAGGCCCCCCTTTGTGCATTCAACCTCACCACAAAATAGGAAACAAATTGCACCTTCCCCTGTTTTGCTTCTGAGAACTTAGAATGGCACACCAGGAATTTTCCATTGCTCTTATGATCCTCATTGTTCTCCT
>Promoter_928
TGAATTCCTCTAGGATAAAAAAAAAGTTTAGCAAAAGGGTAGGTTTGTTTTGTGCCCAACTTCTCGGGTCGGTAGAATCTAACCCAAGTCATAAGCAGCAACAAGATTTGAACTGAACCCAGAAATAAGGTTCCTTTTGCTGCCACTGCACTCTCTCTCACTCTCATTCATTCTTCTACTTTTTGTGTATCTACTCAACAATGGTACTTAAGGGCAACCCTCCCACCATTACTTTCTCTTCTGACGACGT
>Promoter_929
GAACAAGGTTAATTGGTGTTTTCTTCAATTGGTGATTTATCTTTATTTAAAAATAATTTAAAGTCATATCCAATTTATATTTGTCACGTGTGATAATAATCTCAAGTAGAATCTTAATTCTGTAAAAAAATCAATTTTTTACTCAGATCAAATTCCATAATAGATCTGAAAACTTTTCCCTCCGAATTCCGCAAAGAAATGGATCCCGAAATTTCCCGTTGGGTTCTCGAATTCCTTCTCCGGAGTACCG
>Promoter_930
TGTATATGATGGACTTCTTATGTGAGTATATTTTTCTATTATATATATATTCTTAATTCTTAATATTTTCTTGCAAGGTGAGGTGTTAGAAACTAGAGGGAGAGACAAAAGGACACAACGTGCGCGTTTTTGTAAGAAAAAAACAGAAATCGGAGAAAACGTAGAGACAAAGAGAAGAAGAGAATAGAATTGCCACCCAAATGCAACACCTTCCTTCCGAACCTAACCCTAATCCCAATCCTAATGAACA
>Promoter_931
TTGTTTAATAAGATAAATAGGCTTTTGAGTGATGAACTTAATCCCACCACTCACCACATTCATCCTTTTTGTCTAAGATTCATTTTCCTAACCATGGATTACCCCCCTAGTGTTTTCTTGTACCACATTGAAGGTTTTTTGCCTTCTTTGTTTATAATAATTTCTAGTTTTTTCATTATCAAAGTGCTTAAGTATCACATGATTGAGAGACCTAGGAAATCTAAACTTCCCCCTGGTCCCAAACCGTGGC
>Promoter_932
GTTTTAATAAGAAAAATAGGCTTTTTGCTTGATGAACTTAATCCCACCACTCACCACATTCATCCTTTTTGTCTAAGATTCATTATCCTAACCATGGATTACCTCCCTAGTGTTTTCTTGTACCACATTGAAGGTTTTTGGCCTTCTTTGTTTATAATAATTTCTAGTTTTTTCATTATCAAAGTGCTTAAGTATCACATGATTGAGAGACCTAGGAAATCTAAACTTCCCCCTGGTCCCAAACCGTGGC
>Promoter_933
CTGAATGACCCATTGATTAATCTATGAGTTTTAATTTTGGGGTGAAACAAAGATTTTTAATTTATTAATTTTTTTGATCCTTTGTTGTTTCCTGTGTAAATCTAAAAACTTTGTGCATGGATGTTAATCTTAAAGATCAAAAGGGGGTTTTTGATTTGGGGGTTTTGATTTTTGATTTTGTGCAGTTGAATTTTGGATTGATGGGTTCAGACATTTACATGAATGCTTTGTGTGTGCACGATTGGAAGAA
>Promoter_934
AGTTTTGCGAATAAGTTACAACAACAATCTAGCCTTAATCTAATTAGGTGGGATCAACTAATTTCTTTTTTAACTTTTTGTGCCAATAAGTTATTATGCTAAAAAAAATCATATTCTGATAGATGTCTTTGAGGGCAGTCATGTGGAATTTAGGGAAAATGATTTATTAGGATTTAGGATTCCTTGCAAACTGTGTAGGTATGCTGCTTCTTGTTTCTTTCGTTTTGACAGCTTTAGGTTTCTGTTCTAT
>Promoter_935
GACAAAATCTAAAAGAAGAATGTAACTTGGTGAACAAGATGGACCAATCTTTGGTAAATCTCCAAGGTGTCATTTTTACACAAACTAGTAATGCACAAGTATAAATACCCTAAACCCATAAAGATATAAACCATCAAAACAATATCAATCTCAAATAAAGATTAACTCAAGAAATCTAAGTACTTTTTTCCTAGGCAAATGGCAGAGAACAATGTAGTTTTGTTGGATTTTTGGCCAAGTTCTTATGGAA
>Promoter_936
ATTTAAAATTCATATCATTGAATAATTTTAAATGTCACATGTCACAATCTCTTCTGCTATTATGAAAGAAGACCCTCCACCAAAACCCAACCACACCTATAAAACCTTCACCCTCATCTCTTCGGAAACAACACTTCTCGAAAATCCCCATCTTGCCAATTATTGTTCATAATTAGAAACTAATTATAATATTACTTGCAATGGATCTCCTCATGTTGGAGAAGACTCTCATTGCTTTATTTATAACTAT
>Promoter_937
GTCACCTCCCCCTTATCCTCAAAGACTAATAATATAATACAAAAACAAGTTTCCCATTCCCAACTTCCCAATTATTGGGAAGGGTGCATGTGGTTGAGTTTTTATTATTGTTTGTGTTTAAATTCTTGAAGTAACTTAGCATTCCATAATCATTTTTCATCAAAATGAAGAGATTAACAAAAAGGTCCTTAACTGCAGAGATGGAACGTAATGTTAAGCAAATGTTAAAGTTGATTGAAGATGATGGAGA
>Promoter_938
TCTCTTAATCTTAGGGTTTTAACTCCCTTTTTCATGTTTATTATGTATTATCTTATTTTTATTATTATCAATTAATTTATTGATACTTGCCTCAATATTATACATTCTTCTACCCTCTCTGTTTTTATGTATTTACTTATTAATTTTTCTTCTCATTCATTTGATTTTGTAATTATATTTTTCTTGGATTTTCAGTACTCATGGCAGATGAAGCACGCAATGATTTGAAGGAGGAGGTCCCAGAAGTAAG
>Promoter_939
TTTGATCAAAAGGGCTTTTCAAATTCCAACCCTTTCTCTCTCTCTAACCCTATTTTCGAAACTTCGTTCTCCAAATTCTCCGTTTTCCGTAACCCTTCCAGGTTTGTCTCTTTTCATTTTACTCTTCAAATCGATTCGTCCCTCTTCTCTCGTTTTCAATTTTTTTCTTATCTCTGTATTTCTTTGTTGTCAGGTTCTGTATGGCATCGAAACGCATCTTGAAGGAACTCAAGGATTTGCAGAAGGACCC
>Promoter_940
TTTCTCTTGATAGTGAAAATCTTATAAGTAAGCAAAAAGACTGCAAAAGTTATTGGGAATTGTTCTGTTTCAAGTTTTATTTTCTGAGAAGTTATTGTATAATTCTGTATCCTATGTCTGTTAATATTGTTTATTGTGTATTTCTTCACGATGCTACATCCTAACTTTGCTTTATGGTCATGGTGCTAAACCAGGAAAACATGAAGGCTGGAAAAGTTTACTCTCCATTCAAGTGTCAATTTCCGATACC
>Promoter_941
TAATACCTCTATAATGCTTGTACTAAATAACTAATTTTAAACTCAAGAATCATTACTTTTAATTAATATCAATATAAAAAATCAACAGAATTTCTTCGTCTACACGAATACCCTTCCTCCCTTATCGATTTCTCACCAGAAACCCTAATTCTCCCAAATCTTTCTCTGTTTCCCACTTCATTCCATTATCTTCATCGACAATGGGATCATCAACATTGATATTAGATCCAAAATCCACATCAGAACCACC
>Promoter_942
GTTGTTTATTGAATTGAAATCCATGGATGGATGTTTCTTACCTATTTTGATTTTTGGTTTAATTTTTTTATATTGAACTTTTCCTACATAATTTCTTGGTACCAGGGAGAGACAAGTACCTGCATAGTTCATGAGAGTTATCTAAGAATCCTGGTTATTTCTATGTTCCTGAGATGTATCTGTCAAAAGGTTGCAAGCATGGAGCTTTTGTTTTCAGCTTGTGGTTCTGCTGCTATTTGCTACTGGCTGC
>Promoter_943
AAATTTTTACATCATTTAATTTCCTGAAACCATGTAACAACAGAAAGAAAGGGGTATGGACGTATGGTATATATATTATCCGTTATTTTATGTCCTCCTCCTCACATGTCATTGTATTATTCATAGATCTGTGTGGTTGATGTTGTGCATGCTTCATCCATAACCTTCTTTCTTCATTCACAATTCCTTCAATTTCACTCATGGCTGAAAATTTCGATTCCGATCCAACAAAGCCACTTCTTCTTCCTAA
>Promoter_944
TATATATCATTTTTCATTCTAATAACCGATCATTTATATGTATCAAACTACAATGATTGAAAGAAGAATAAATAAGCATGTTGAGTTACGTGATTGATCTATGTTACTTTTCAGAACAGACACTACAATTTCATAAGCACACTTTCGAAATTCCACAGAAAATTAAGGTATCTTAAATCTCAATCCCTCAACTCATCAATGGCTTCAAGGAAACCTGTTCAGTGTTTGCTGCAAGGGGTTTGCAGAGAAG
>Promoter_945
GTGGAAGCAGTGCCAAAATATTATCTATACTAATATTTGACACTGAGGTTCATGACAGAAGAAGGAGAAAGCAGAAAGCGTTGACAAATTGGTGAAGGTTGAAATTTGCGACGATTTCGATTACTATAACACCCTTTCCCGAATTTCAATTTATCTGAATTCATCGCTAAATCTGAAGTTTGATCCAAGTGGTTGTTGGTATGGCTTATAGAAGAAGACAGAATAAGCCTTCTTCAACCTTCCAAGATTT
>Promoter_946
GGTCCCTACCCGACACTAAATATTGATTGAGTCTATTTTTGGAATCCGAACCCGGCCCTAGACCCGACGCTATTTAGACCCGATCATAATTAGGCAGTACCGGGTGAGCGGGTAGTGGAGGGTAGTGCTCTCCCCTAATTCATATACACAAACTTGCTCTCTCTATCTCCTATCTACATTATCTTGTGAAAACCTCAACAATGGCGTCTTTCAATTATGCAGTGATGGCTACCAGTAGTGAAAGCAAGTG
>Promoter_947
AATCATGCAAATTGTAAATCATATACTGCTTTTTTTCTTGTAAATTTATCAAGAGCATTATCACCTCTCACGCTCCCTTAAGGTAAGTAAACAAATAACCCAAAACATCAAAATATTTTCTTTGTTTAATTCCTTCATGCAAATTTGGAATTAAGTTTTCTATGTTTTTGTTGTTGTTGTTGTTATTGCAAAATACAGATGGCTGCTGAATACTATGATTTTGGACCTTACAAGATACACCATTCTTCAG
>Promoter_948
AAATAAAATAATGACTACAATTTTATATAGAGATGTTTTCTATTATCATGGATTTTCCTTTTTCTTTTTGTTTAGTTTGGTTATTTGTTGAGGGAGATTTCACCTATGCTTCAATTAACTATTTTTTAGTTGTGACACTTATTCATCAAGTCTTTTGGTGCAGTTTGGTCTGATTCTTTGATTTTCGACGAGGAAATTGGATGGGATTTTCTGTTTCTCATGGCTTGTTGGCTGGTTTGGTTTCCTCATA
>Promoter_949
TCTCCAGCTTGTAGTTTCACAAGTGCTATTTTCTCCCACAATATAAATTTGGATTTTTTTTCCTTAATTGAATGCAAATCAAATGGATCCTGATATTTGAGGCGTGATGAAAATTAGACAAGTGAAATAATTTTTATGTTCATCACAAAATGACAAGATCCTAAGATGTACAATCTTTGTTTATTGGACAGTTGAAAAAAATGCAAGGAGGTTTGCGTGTGTTTTTGTCACAAGGGAATGTCATCAAGAG
>Promoter_950
AAAAGTAAAATTTTGAAGTTTATGATAACTCTTAGTGAAGTAGTTACAAAAAGGTAGTTTTAAAATGTGAGAAATTATGTGGTAATAGTTATTTGTACACTTTATACTTTATAGAATGGATGAAACATAAAAATGACTTTGTTGTGATTATCCACTAATTAATTTCTCATTATCCATCAACTTTCTTCATCTCCATAGCCATGGAAACAGCCACCACCGAATCCATAAGAGTACAATCCCTCTCTCAATC
>Promoter_951
TTCATTTGTTCGTGATATCCTCTTTCGTTATTTACATTCATGTCAATTTTTGTTTTATGGTATACACTCTGTCTTACCTTATTTTTCATGGATTTTTTACTGGAACCCTTGTACAATTTTAAGAGTTAACCATGCTTTTTATAAGTTCTGCTTGCAAGTTGTAATATCTGCATTTTAATTATCTTTCAGAAATATGCAATGCAACAAGCTTTCAAGACCATGATGGGCCAAATGAATTCACAAACTAATC
>Promoter_952
TTTGAAATTAATTGTTGGGCACCGTTCTACCATTCATGTTCTATTTATCATTAATAATTCAAAAAAAAAAAAACTCATTTTCATCATTTCTCTGTGATTGTGAGCCTCCTCTAATTAATACTATAGTATAGTTCACTTTCCCTTTTTTCTTCAACTATCTCTATTCAATATTCATAATAGGCTACACCATAAATTTCCATGGGTACATGTTTGAGTAAGAGAGGGTCTTTCACAGCACAACATGCTGTGA
>Promoter_953
TCATCGGATAGAATGTCTTAATTATGAAAAAAAGAGGTGTGATATTGTTTGAGGGGAGCACATTTTTTATCTAAAAAAAAGTATATCACATATATATTATTTACTTGTTATTAATTAAAAAATATATTTAAATTAAAATTTTAATATATCTCATTTCTCATCATCTTCTCTCTCATTTAGGACCACTCACTTTTTCTATCATGGCATGGTGGTGCTCCTTTCCTTCCGCCACCGCCACAACCACCACCAC
>Promoter_954
ATATATAAAATTGTGAATACATTTTTTTTTCTTTAATAAAAAATGCACCAACAAATAGGTTTACAATCGATCCGGCCTGGCCCAAAATTAGGCCCACAGTGATTAGGGTTTTATTTTCCTTTCTACATAAAGTCACAATTCCTTCTTTCCCCTTACACCATTCAAGAGCGCACACACACGCACAAACACTCTCTCTTGTCATGGCGGCCGTTGAAGAATCTGCTCCTTCCACTGAGCGCGCTCAATCCGT
>Promoter_955
GTAGACAAGAAATTGTTCTAATCACTCAATTTTGCACAAAGAAAAAGACCAGTGAGTGCATTAGTCTCAGTATGTGCATTTTTTTAATTGCTGCATATTATTTGAAAAACACAAACATTTTATTTATTTTGGCTCTCTGCACATAACTTGATTGATGCCTTTCTGTGGTGAACTTTTTGTAGGGCAAAGAAAACAGAAATGGGTTCAACATCAGACTCATCTATCAAGGTTAAAACTTAAAATGCCCATA
>Promoter_956
TGTGTATATCTAATAAAACCCTACCATATATTAATTTTATTATGATCGAGCTAAATGAGTGAATATTATAACGAGCTCAATTGAACCCTAGTTTGATTTATAATGGTTTAGGCAATGATTTTTCTTAAACTACGGCCCAAAACTCACTGATCTTAAATCTTCCTCCCCTTCACAGTTCAAACCTTATCGACAGCAACAATGGAAGTAGCAAACTCCCGCAACCACTCTTCCAAACGCAAGTTCAACGACG
>Promoter_957
CCTCATCCATTCAGTCCCACTTAAACTGTTCTGTTCACTTTTTCCGATTTAAAAAGGGCCGCCCGGTATACGAGACTCTTTTCCGATAAAAAAATGTTCCTTTTCTTCAACCTCAATAAGACCCTTTTGTTCACTTCAACTCAAAAGTTCAAAGTTCATTCCTTTCCCTCTTTTTGATCACTGGGTTTCTGTGATCAGTGATGGAACCGGTTTCTGGCTTGTTGAGCTTGGTATTTTCTTGGTCTCTTGA
>Promoter_958
TGCTAAGCGTTGATTCCTTAAATTTCTCTCATTTTTGTTTTTAAGGTTTTAGTGTACTACATTTTCTCATTTTTCTCCAATTTTTGTTTCTTTAGTTCTTTCTCCGAAAATGGGCCATTGATATTTTTATCTGATTTTGATTTTCTTCAACTATACTGTGCAGAGTTGTTGATTTTGGGTTTTATTTGTTGGAAAGGAAGATGGTGAAAAAGAACAAAAGAAAGAAGGAGGAGATTGCTGAGGATTGGTG
>Promoter_959
ATTAAGCAGAGCCAAATGTAGCAAAGTTGTAACACAACAATACCAATTGAATTGATGCTAGTTCTCTTGTCCCATACTCAACCATGTTAGCTTTTTCATCATACATCTCAATTATTTTACTACTATTCTTATATACAACCACATTCAACATAAGCATGTCTAGTAATCACAAAGTGGTTCATTGCAATGAGAAGGACCACATGGCTCTAATCATGTTCAAACAAGACATCATTGATCCTTTCAACAAGCT
>Promoter_960
TTAGTGGGAATCAAACTTCATTTACTTTAGAGCATAAATAGAGGTGAAGTACTCAACTCTCAAATCACTCCCTTAGAAATTGTTTGTTTAGTTCTTTCAACAAATTGTTCAATTATATTTTCTCTAATTTTGGTTTTCTTATAGTTCATTCTACAGAATTGTTGATTCTCATTACCAAGGTGTGGTTTTATTTGTTCAAAATGAAGATGGAGGATAGCAATAAGTGGAAGGAAGAGGTTGCTGAGGATTG
>Promoter_961
TAGGAAAATATAAACTCGATTTCGATATCTTTTACTAAGATTTGGAATCGCAACCCGGTTTTTGATTGAATACCAGCTTTGTGACTTTGAGTTATTTCAACAAATGTATCAATTATATTTTCTCTAATTTTGATTTTCTTGAAGTTCATTGTACAGAATTGTTGATTGTCATTACCAAGGTGTGGTTTTATTTGTTCAAAATGAAGATTGAGGAAAACAACAATAGATGGAAGGAAGAGATTGCAGAAGA
>Promoter_962
ATTTTGATTTTCTATCATTCGTTTCAGTTAGTCTCCAATTTTCCTAATCCTATACCCCGTTTAATCATCGATTCAAATTGAACATTCATTTTCCTCTTACCTCGTTCTTATTTTTTCTCTATTATTGAATTTGATTCTATTGAATCCTTTCGTCAATATTCTCAACGCTCTTTGATTCTCCCATTTTTACTGTTTTTGATGGACCCTAAAGACTTGTTCTCCGCAAATTTGCTTGATGGTTAGTGTTTTC
>Promoter_963
AATTTGCACTACATGCCGAGCCAAAAGAAGAAAGAAACACACCACCGTACGCGAAAAGCAATCGAATCCAATCCAGAGACAGAGATTTTCGTTTTGTTCTTCTCTAACTCTGTCTCTTTTCATTCCATCATTTCAATCTTCAACCTATCTGCAAAGTTTTGGATTTTCATTTCTTCCGATCGATCCAATTCTCTTTCCATGGCTACGATCGGAAACAATAATCTCAATGCCAAATTGGTACCCAATTGTT
>Promoter_964
CTTTGAAGACTTTTAATATATTTATTTAGTCAATTCAATCTGAAAAGTGGGGCAAGAATGGTTCCAACTTTCCTAGAAGCCTTCATTTCTCAATAAAATTCCATTAACCAGCTTTTTATGTTTGATCACAGGACTTGAGAAAGTGGTGGAAATTGTTTATTATCTTGAGATTTGAGAAGCACCAATTTTCATAAATGAACATGGAGCAGAAGAATTTACAAGCTACTTCAACAACCTCTCTTGAAAGCAG
>Promoter_965
GAATAAATTGAAATCTTTTGTATGATTCTGTGTTGAGGGTTGAGACTAACTGTAAAGAAGACTCTATTACGTTTATTACCCATAGTCTGGGAGACTCAAATAGGATAGAAAAATACTTTGCATCCATCCATACCTATCTGCTCAGTTACTTAACCTTGTTTCTGTGTCTTGTTATTTCTTTTTCCAGAGATCTGTGGACCATGACAGACCATCGAAATGGAGGTAACCAACCTGCCAATGGAAAAGCCAG
>Promoter_966
AATATTCCATTGCATATTCTGTCCAAATGTCAAATCAACACTAACGTTTAGTTCCCTTGTCCATTTTTTGAAGCTCCACCACACCCTCCAATCCTCGATCTCCACACACACTCTTATATAATCACCACTTCTCTCTTTCCCTTCTCATTTCTCAACACACACATTTCTCCGGAACCTTCTCGAATCTTCTTTTCTCAGCAATGGCCACAACCGCTTCTGATAAGATCTCTAACCTCAAATCCGCCGTCGC
>Promoter_967
AATGCTAAAATACACCACCAAAATTAAGCAGCAGTAATTTTGAGACAGTTGCAGTTCCTAGAATAATAATATTACTACATGAGAACATGAATGGAGAATTGGAGATGTGGAGTCAGTGATTTGCATCTACCACTGTTCAGTGTTCACTACATCTTCTCTCTCTATCTTCACACACTCAAACTCATTACACAAAAAAAAATGTCATATACTATATTAATCTTCATCATCACACTATTCTCCACACTCATTT
>Promoter_968
CTATGTTGTTCTTTTCAATCAGACAGTTCAGAAAGATAGAACGTTTAATCTTGAGTGAAACCATTTTCTTCTGAATTCTCACATTTCATTATAAATTTTGTTGTTTCTAATGATAAGGTTCTTTCAACTTTCTGCTTCATTTGTCTGCTATTATTCTCTACTCTATATTCTTCCATCAAATGATTTGAAGAACATAACATGACAATGGGTGAAGACTCTTTAGCACCATTCACATTTGACAGAACTGTTG
>Promoter_969
CTCTATACATATACTATAAGAAAAATTTGTGTTTGTTTATATTTGCTAATAAGGCTCTTTGGATTTTATGGCAGGGTATTAATAGGTGATTATAACTTGGAATTAAGGCTTTGTGCCCAAGTTCTTTTGGTCACGAGGCATAGCTATAAATCAAGGAGGTTCATAGTTAGATTCTAAAATATACATAGTTACATACAAATGGCTCCAGTTTCATTGCCTCCTGGTTTTAGGTTTCACCCCACCGATGAAG
>Promoter_970
AGACACATCATGATTATATCAATATTTTTTATACAAAATTGTATAAGGTGAAAAATAGGACTGACTTGGATATTTTATTTTCTGAAACACTAGCGTGATATAGTAACAAATAATATAAGCTCTATAGTTCTGCTTTCAGTGTACAAAGTGAATAATGTACCATTATGATTAATATGCATGCAGAATCGATGTGTTAACATGATAGCTCATCTTTTTAATGCACCACTTGAAGAGACCGAAACTGCAATTG
>Promoter_971
TAATGTATTTTGGTCCTTTTTCAAACATTACATATGCAGTTTATTCTTCAATAATTTGTTGTTTCATCTATGATCAATTTCTCAGTACCTAAACATGTGTAAACAGTAGACAGTGCTGCATGTGAATTCACACTGATTTTCTTTTCTTGCAGATAGCGCTGAATGCCCTGTTTATAAAAGGGAAATCAGTCTTGCTAAACATGATATGGTCAAGGCTAACCAGGAGAAGCCATCTGTCGCCATTCCTTAG
>Promoter_972
AAGGAAAAAACAAGTTATTATATGTTGAAGGTGTTGAACAAAACAAAAGGATTCATTACACAGTTTTCCTTGCCTGTGAATATGGCACTTTAATTTTACTTTGGTTATCAAAATCTGATTTTAATAAAGGAAAAGAGGGTCTATCTTTCTCATATATATTTATTTAACCATCAATCTAACCTCTCCCTTCTAAAGAAGATGCCCTTAGAGGGGATTTTCATTGAAACCACTTCAACTACACCTGATCTTT
>Promoter_973
TCATAATAACTTTTAGAATCTCCAGTTTTACAAAGCATGCCAACTACCTAATATAAAGTAATGAACAAATATCACACAACAATCCCACTTGAACCAATCCAAGTTCTGATCTTTATCCAATCAACCATGTTGGGTTTTCCATCAAACATTTCAATTCTTCTGCTGCTGTTTTTATATGCAACCTCATTCCACATAACCATGTCTAGTAATCAAAGGGTGGTTCAGTGCAATGAGAAGGATCAAGGTAAAC
>Promoter_974
AACAATAAAAAAATAACACTTGAACTGTGTCACTTCATGTACTCCCATAATTTATTGACTATATATTAAATAAATATTACGCTATTTCCCAAACCTCATGACCAGAAGTAAGTGGTAGCTTTTATGAATTGTTCCAAAATTTGATGCACTGTGACATCATAAATTAATAAATTAACTGAGACAGTTTACTACAACTGAAAATGGCGGAGGAACTCAACGCCAACGGTATCTACGTGGACGCCAACGGATC
>Promoter_975
TTCTAACTAATTTATATCCACTAAGATCTTTAATCAGAGTCTCCACTCTCCAAGACTCCAACTGTTTTTTTGTTGTAAAGAATAGCTGCTGACGTGGACAATCCTTTTCCCTTGAAAAACAGATTCCCATAACTAACCATTTCCTTTTCCCTCCAAATTCCACCTTTGAATATTCTTCCTTTTTCTCTCTACTCTGAACAATGGCATCCTCACCCTCCTCAACAATGGCGTCACCGGAATCTCTTCCGCA
>Promoter_976
TTGAGAGTATAACTACACAAAAAAAATGTTTAATGTTTTAAACAAAGTATAAAAGATACTCTTGTGCCACATCAGATATACTCGGCTAACAATATGGCGCTTCCTTCTTAAAACAAATTCCCATCACAAACCGTTACCTTTTCCCTCCGAAATCCACCTTTGAACCTTCTTCCTTTTCTCTTCTCTGAGCTTCTTCAACAATGGAATCTTCATTATCCTCTACGTCCATTTCAACGCCAATACCGTCCTC
>Promoter_977
ACTAGGGTTTATTCATCCATGGCGAAAACCTTTCTCTCTTTCCTTCTCCTCTTCACCTTTCACATTCCCTTATGCTTTTCAGGTGCCAACTCTTTCCTCTTCTCGCTTCGATTCAAACTCTTCTATGATCATTTTTCTGATAAAAGTTGTTCGAAGTTTCATTTTCACTTGTCGCTAATTTCAGGTGAATCTAGCTCCATGGAATCAGTTCCTGATCTTCAGAACACTATGTACAATGTCGTTGATGGAT
>Promoter_978
AAACAAAACCGGGTTGACCCGAATAACACAGACCCACCCATCCTTTCTCATTCTCATACATCCTTCAACAACGATCTCATACATCCTTCAACAACGATCTCATACATTTCTCTCTCACCCTTCAAATCCAAAAACCTCACAATCTAAATCAAATAAACAAACAAAAAAGAAAAACCAGATCCAAAACGAAAAAAAAAAATGGGGTTAGGTTCGTTAGCTTCCAGAGCCATGAGACCAACCTCAAGGTTTC
>Promoter_979
TAAATGGGTCACTTATTTTGTTAATACATGATTTAATTGAAAAGGTCTTATTTATTATAAAATAATTCCAAGTAGGTAATAATCTCACTATAAAAATCCACCTAAGGCATATAGTTATAACATATAATTCAACAAACTACAAAGGAAGAAAGAGAAGGAGGAGTTTGTTCCCTGCATCAAAGTATTATTGAGTTCTGAACATGTCTCTGCTCACAGATCTTATCAACCTTAACATCTCCGAAACAACAGA
>Promoter_980
CTGTTACCATTATTAAAAGGACCCCCTTCCTCACTTCCGGTTATGCTATCCACTACACACAATTTCCTTTCCTTCCTTCGTTCTTGTTTTGTTCTGTTCTGTTAACTCCTTTTCTTCTCCTCTGTTCCTTAACAGAACTCCAAAGAGTGAAAACAAAAACAAAAACAAAAAACATAAAACCAATCAAAAAACCAAAAAATGGTTGCTTTGGTTTCTCAAGATAATGTTGTGTCATTGGTTTCTCGTACTG
>Promoter_981
TATTTGGTCATTTTAAAAGCAACACCATCAACCCCAAACTCAGTTACTCAGCTTCTCTTCCATCAACATCAATCATGATGTCATGATTCGATAGTATAGTATTTTCCAACACATGCATATGAGCTCACTCATACAAAACCCTTATCAACCACTCCAAAACCTAACCTAACCTCTCTCTATCACCATTCAGAAACAATAATGGCCCTCTCCCTCTCATTCCTCACCACCATTCTTCTCACTCTCTCCTCAC
>Promoter_982
TCATTAAATTACAAAACTACTTCTTTAATGTAGCTCTTAAGTTTTCTGTTCTTGCCACCTCAAAATCTATTAAGATTTTTTATTTTACTGTTTGTTTTTTTTTCTAGCAAATTTTAAATGACATATTTGTTTCAATTTCAAACGAACTGAAAGTACACTGTAATTATCTTCAAACCTTGCAACATACATATGATAGTGAGATGAAGGTGTGTTATATGTTATTCATTTGTAACATTTATTTAGGATAATA
>Promoter_983
GTGGGCTTTGAGGACTTTGGAGTTTATGGGGTTTTGATTTTATATAAATAAGTAGGTGGTGGTGCTCTATCCTACCTTGTAATGTGTATATTCTTAGGAACTCTTCAGTCTCTATCTATATCAATTTGAACCCACTATTTTTTGGGTATCATTTCCAAATAGACTTTACAATTTGCATTTGTGTATTCCTTAACAATAATGGGAAGACAACCTTGTTGTGACAAAGTTGGGTTGAAGAAGGGGCCATGGA
>Promoter_984
TAACTACAAAACTATGTTGTAATATATGTTAGGAATTACAAACTTTTTTAATTGAATTTCCAAAAAGTTGGGGATTATCACAAAACCAAGATTTAACACATATTTAAGACCAACTTTTTTTCTTCATTTATTATACTTATCAACCTCTATTCTTTGATATTCTCCATCACCAGATCCAGAATCATCACCCTCTTAGAGATGAATATTGATGAATGGGAATTTCTCTCTGATGATGCTTTCCTTGATTTCA
>Promoter_985
TCATTGACCGGAGTGTCTAATAACACTACTACAAAGTATCTCAACGGACCGGTTCGTTTTCTACTAATCTTCTGATTTTAAAACTGGCCCGAACCGACCAAAGCTACAGATACTCGAACCGAACCTTCTCTCTCTCTGATCTTCACATCAACACAGAATAGAAAAGGGGATTAGGGTTTAAGGAACTGAAACTGATAATAATGGATTTGACACAGGTGAAGAAGGAATCAGAGAGCAACAACAACTCTGA
>Promoter_986
ACTGCCCTCACAGAAATAAAAAACTCTCGAATTTTGAATACAGATAAACCTTACACCACTATACTAACGCCTTGTTGATTTTTGTGTTAGGATTTCATAACATTGATGTACACTATACACATAAAAATAAAAAAAACATAGCCATAATGATAATGAGATTATTATATAGGCGGAGACAACATAGGAATTAACATAGATATGGAAGCTGCAAAAGCAACCGTGAAAGCTGTGGCTATAATCATCGGAGATA
>Promoter_987
AGAGAAAAAAGCGTTAAAAAAGTGATTTTTTTCTATACCCAAAAGAGAGATTCAATTCTTCTTAGTATTTCTCTCTTCCATTTATCCAATCCTTGTGATTTTTAACATTTTCTATGAGCCTGGTGATTATTGTTTCTCATTAGTGTTTTCAATTTCTTAGCATATAAAAAGATTATAGAAAGAAAAAAGAAAAGAAGAAAATGAGAGAGATAATAAGTATTCATATTGGACAAGCTGGAATTCAGGTTGG
>Promoter_988
AGTTAAAGTTGCATGAGTAACATAAGCACTTCTGTTGAAACAGTTCATGTTTTCCCGATCCACGGAATCTTCATTTTATTTTACTTAATGTAATGGTTTTTTAACACTTTAAAAGTGAACTTATTGGCAAGGCAACTCTCTGTTACCTAGAATATGTTATCTGATTTTTGTCGCTCTAATCTACCATGACCTTAGAGTATGCTTCACTTTCCTGTAGTTAATGAGCTGAAGTGCCTCTTTATGACGGAGG
>Promoter_989
CCCTTTATGTCTTTGTCCCATATTTTCTCTACAACTTTCCATTTGGATACTATTGAGTTTATCACTGTTACATTGATATCAGAACTTCTTGAATCATAAAAATTGATACTTTAACTTGATCCAAGTTCTGTTCTTATTGTGAAATTGGGTGCTGCAGCATAAGGAATGGCCAAAGTTCCAATATTTTTGGTGTGGCTTATGCTCTTACAATGTTATGTAGCCATGGCAGATGCGAAGTACGCGAAATATA
>Promoter_990
GAAAGAACCACGAATTGGTACACAAGAACCGATTTGGGGTTCTCTACCAAAATGAGAGAATTGTGGTTCAATAATTTAAATCTACTGTTACAGTTTATTGCATTTTTATGACAACTTGAGTTATCTTCATAACTATAACATGACCCTTGTTCTTGTTCTTGTTATTTCATCATAGTGAAGTTGTTTTGAGGAAAAGAAATGGCCAAAGTTTCAATCTTGTTGATGGGGCTTCTACTTGTACACTGTTTGA
>Promoter_991
CATAATTTTACTAGCGGGATAAAAGAACTTATCTCCTGATACGATACGATTTTATTTTCTTTCTTCTCTTATTATATAAGTATAATCCATAACCTCAACACATCCTTCTTCCTCTCCCATTTACATACCCTACACATGAAATCATAGAAACCTATCTCTTCTTCTAAATTCAATAGAACAAACTCATATTCCTCAACAATGGCTCCAATTCGAAAACTCATCGTAGAGATTCAAGACGCACGAAACCTAG
>Promoter_992
CACGTGGAAAACAAAAAAAATATTGTCAAACTAATATTATATATACCATTTATAATATATGATTCTGATAACAATTAAGCATAATATTCTGATTCCACGAAGACAGTAAGTGGTACTAGTAGTGGTATAATATCCAGAAGCAAGTAAGAGAAGAAGGAAATAAAATCATAAAATCATAAAATCATAAAATAATCAAGAATGTACAAAACGAAGATTCAACAACTATGCCATAGCAGATCATGGAACTTAC
>Promoter_993
GCGGTTGCAGTTACGTTGTGTTTAACACAGTTATGGGAAAATTGCGACTGCAATTGTTGTCGTGATGCCATTGCAGAAACTCATGAAACTGCAATATTTTGGTTGCGATTGTAGTTGTGAAGTGGAATTTAAAACAACGGACTTACGAAACATAGAAAACTGAGTTTTGTTTGCAATTTTACTTGATGTAGCATAACAATGGCATCCCACATTGTTGGATATCCTCGAATGGGCCCCAAGAGAGAACTCA
>Promoter_994
AACAACTGAAGTGATGCCCAACAAAAGGAACAAATAAATTGATTTATAAAATTATAGTACTTGTACTATTAACAATTCATATGCCTAAAAGAACAAGTATATCATCGTTCTTTCTTCCTTAATACAAATCTTCTAATCCTACCACAAAATCTACCTTAAACAACAAGGACTAATCCTATATCAGAATTCAGAAACATCATGGACAGGCTCATAAGTTTAGACCCATCAAACATAGTCCCAATAAGAATTG
>Promoter_995
TTTGTATAGGTAATAAAAAGTGAGAGGTGATTTGTATAATTTCACTAAAACTTATGGATGTAAGTGTAATTTACTCCATACAATATTATAAAAAAGCAACATTGAGATGAAAATATTTTTAAATGGATGAGCAATATTTAGTATAGAGAGATATTTATCTGTAAACCCTAACCTAAAACCCTTGAACCCCAAATCCCACAATGAACAACGACGCCATGAACGTCGATCACGACCAACCTCACACAAAGGC
>Promoter_996
GTCCAATTTTCTCCAACCTTATCTACCCAAAAATCTCATTCTCTAGCAAAATTTTCCAACCACTTTTGTAATATTACTACAAAATATCATAGATCAATTAGATCAAAACCACCTTGTAGAAACCTAGTATTGAATTTTGTTACATTTAAGAGTTAGGTTAACTTGTGTAGGAAGATATTGTTGGTGTATCAGTGATTATAATGGAGGGTGGTTTAGTGAAACAAGGTGGAGATAGAGTTAGAAAGGTTGG
>Promoter_997
ACCACATTCACCTTGCCAACTTAATCACAAGACCAACGTGTATTCCCTCTACACATTTCATAATATATTTAAATATACACACATATATATATATATATATATATATATATATACACACATATATATGTATATATATAAGAAGTAACACAACATAGCACAACACTTATCTTTTCACCAAACTATTCCTAAAATAACCAAACATGGGTGATCAACCACAAGGTGGTTACGGCACTTCGGGAACCAGGCGCAA
>Promoter_998
TCTATCATAAATGATTTAATATGTATATGTTGGTAGTAAAAGTAATTTTATATTGTCAATAAATGATTCATCATTGATAAACGATAAATAATGTGTTAACAGTGCGGTGTAAAATCAGTGTATAGATTTTAAATTTTATCGGCCCGAAAGCAAATGACTACAATAAAGCAATTGTTGAATACGAAAACCACAACACAAATGGTAGAACGAAAAGAGTGCAACTTCAACGAGCCTCGACTCCTTCAATGCG
>Promoter_999
AGTCTTGTGGATGGAAAAAATGTCCGCTGGGAGAGTTAGCCCCTCGTACATCCTGACTCGGACAAGATTGCTTCCAGTGTGAGATATATAAAACAGTATATAAAGTGTGCCCCTTTCCCGCCACATTAGACCGTGCCCTTATTTTCCTTCCACCGTTCCCACACACTCGAAGGTTGAAGAAGAGTAAGAATCTTAACGATGTTGTGGGTAGACAAGTATCGACCAAAAACCCTTGACCATGTTGTGGTCC
>Promoter_1000
TTAATCATCAAGTTAACATCTTTCTTTCTTTGTGTGATGAAAAGTTTAAAACTTGATTCTGAGTTTTTCTCTCTCAATATGGCTACCAAAGTTTCTATATCCAAACACATGTTTTACACTTTGTTCTTAAACACCATGTTCCTTCTTTTAACCTTTTCTTTCATGATTATTCATTTCCACTCTCCAGAACCCCAAGTTATGGTTATGAACAATAACTATCCCTTTGATGGCAATAGTGAGAATAACTGCA
>Promoter_1001
TTTTCATTCCCACTAAATTAACCAAACCCACCTTCACTTTCAAGCCTCATATAAACTACTCCAATAATATACCCAAAACTAGTAACAAAACATACCCAGTTTCTTTTGCATATTTGATATCTGCTTCTAAAGGAGATTCAGAGAAGCTGAAAAGGTTGCTAAGAGTTCTTTATCATCCAGGAAATTACTATTTGATTCATATGGATTATGGAGCACCAGAATCTGAGCATAGGGAAGTTGCTGAATATAT
>Promoter_1002
GTGTTCCCTGTTCCAAAATCCCACACCTTAAGATTCCTCTACGTGTCACTCATTTCCTACGTGTCCACGCTCCTCACTTTCCCTTTAAGAACGTTGTTAACCCTAAACCTTCACTTCATTGTTCCATTGAAGCTCACAAAAGAAAGAAAAAACACACATATACACACAAAAAACAGAAAACTTCTCTGTTCTTCAACAATGGCAGAAACTTCTGGAAGGAAGCTTATAGTAGAAGTTTGCAACGCAAAAA
>Promoter_1003
AAATTATAGAGAATATAATAAATATTTAAAGATAATGGCGTAGTAATGTGTAAATGTGATTGCATAGTACACACTAACTGTAGCCCTAACCATTGAATCATTCTCTCAATTTCATCTCTTCCATTTTCAGTTCCGATTTTCTCAACTCTCTTCTTTTCATTTCTCTTTCTTTCTTCTCCTTCCGTTTATCGATTAAAACGATGGTGTACTGCGATCATTGTTTGAGAAATGTTACGGGGGAAAGAGAATT
>Promoter_1004
TTGTGCTTTTTGCAAAATCACTTTTTTCTTCAAATGGTTATGAATTTTTTTTGTGCAAGTTTGATTTCACACTTGAAAAGTTCTATGCAAACAAAAAAGCTTCTTCTTTTAACTCTCTCTCATACTTTCTCTATTTCCATCTTCTATATATGTATTTGAAGTGAAGCTTCATCACTATCTGAAACAACAATAACAAAAAAATGAATAGTCAAAGAGACATGTCTGATAAGGATCCAGGTATAAAACTCTT
>Promoter_1005
CCCACTCCTATTCCCTACTTGCTCAGTTTGTACCCAAACTCACTTAACAAAATTTTATCCAAAATTTTATTTTCCATATTTATTTGCCACTGTTTTTCTATAAAACGTTGGTACTACTATTGTCTCAGCAGCACTCACAAATTTCAGTTTGCATCACCCATTGTTCCCAAACTTCAAACCTTTGTTTTCTTTGTCATCATGAGTTCATATAGCTTCAACAATGGTGGTTATGGTTCCTATGGGTACCTAT
>Promoter_1006
GAAGTAGGGGCTGATATGAAGTGTTGAATCAATGGTTGAAATGTTATTATTATTACAACAAGATTTGATAACCCAATTGAGATTTCAGAACATATAAACTTCAGAATTTGAGATACATTGATATTCACTTACAACATTCACATCAATATACTGGTGTCAGTGTCTAACACAAGTGTAGAACAAACATTTTCCTTAATTCAATGGCAGAGAGAAATGTGTCTTCCATTAAGGTTATTTCGAGGAAGTCATT
>Promoter_1007
TTGTGTATGAAAGGATTGATTAGGAGGACTGCCTGGTTGTTTGTTAAATTTTTCGGGAGATATACGCTTCATCCTTCAATTTTGCACACCTCTAGTATTGAATTTTGATGAATGTGTACCATTTGATGTGTTTGGCTGAAAGGTTTGTGTTGTGTATGTTCACTTAGTAACAGCTTCTGAGGTGTGGGTTTATTTTGGTGATGTATCGGAATTTTGTGTCACAGCATTGGTCTCATCCTCCCCTCCTATT
>Promoter_1008
CCACTCCATGCATAGGAATGATTGTCATCAATGCAATGTAGCAATGTAGGTGAAGCATGCCTTCACGTCGCATGGAAACCCTAAATGTAGAATATGAACAGACTCACACTCCAATTATATATATATATATATATATATGCTCCAAACCCTTCAACATTTATCCTTTCTTATTCTGTTTTTTCGTTATCTTTCACTCTTCCATGGCCACCATAGTTGCATCCATTGAATACCTAGTTCATGAGATTCTTCT
>Promoter_1009
GTAAGTGAAGCATGCTATCACGTCGCATAGAAACCTAAAATGCAGAAATAGTTATGATTACAAATTACATCATTCAACAATCTGAAAAAATAAGTGAGAATTCAACAGACTCACACTCCAACTATATACATATATTCTCAAAACACTTGTTCATACATATTTTCTAAGTGTCTCTTCTTTCGTGATCTTTTCTTTTCAATGGCCACTATAGTTGCATCAATTGAATACCTTGTTCATGAGATTCTTCTTC
>Promoter_1010
TTGAAATGAAGCAGTAATAGTTGTCATGAATGCAATGTAGAGACCCAAAATGCAGAAATAGTTATGATTCCAATAACACCATTCAACAATCCGAAGAAATAAGCGAGAATTCAACAGACTCACACTATATATATATTTTCTCTAAACACTGTCTCTTATATTTTTTCTTATTATCTTGTTTCGTGCTCTTTTTCTCTTCTATGGCTACCATAGTTGCATCAATTGAATACCTTGTTCATGAAATTCTTCT
>Promoter_1011
AGGATGCATACATCTATCCTCCCCGGACCCCACTAGTGTGGGAGCTTCATGCAATGGACTTCCTTTTTATCTATCTATGGAATTTTATTGAAGATGAATTAGTAGTTATATTTGGTGATAGTCTATGATTCTTAAAGTCCCCTTTTTATTTTCATGTCATACAGTCGTGAGTTTACTCATCGTGTGAAGTCTGTGTCTATGGCAAAGTTCACTTCACAAGAAGTTGATGCTCTTCAAAATGGTGGTAACC
>Promoter_1012
CTAACTTTTCGCTGATTCAAGAACCCATCAAAACCCTAGATCTGTTGCTAACACCACCGTTTCGTGATTCTAGGTGGTGGAAATTCCTCTTTATTGTGGCTGAAATTCGAATTTCTGGGAAATATTATTTTACTTTTCCTGGGAAATTCTCTGATTTTGGTTGCAGTTTCTAGGGTTTCTGATTTGGGAGTATCGGAAATGGGAAGCAGAAAGGAAGAAGAGAAGAGAGAGAAAATTATCAGGGGTCTCA
>Promoter_1013
CTATTTTTCTCTGAATTTTCTATTTCATGATTGGTGCAAAGTTCACTTTTTTATATATCAAATTCACTGTATAGACACTCTACTCTGAGTTTTTCAGGTTACTTTGTTGCTGGCTACTAAATTTAGATTCTGGGTTATTTTCTGGGTATTGAGGGTTACCTTTGGAAATGAAAATATAGGTAAAGGGTCTTAGAAAAAATGGGGTCTCAAAATGGGGCAATACAAGAGCCAAAGATTGCACCTTTGGCTA
>Promoter_1014
GGAATATTTCAGAAACCCTTATCCATTTTTTTATATTTAATTTGGAGTGTCTTTACACTATTAATATAGATATGTATTTATATCATAAATTATTTATTTGTATTATCACTAATGATATAACTCAGAACATTTAATTTCCTTAAATTTTTTGTAACTCGTGTTCTCTGAATCTCTGATCAAAGTACATACGAGGAAGAAATGCTTCAACATTTCAGAACAAACTTGAACAGATTTGCATCATCATCGTCAT
>Promoter_1015
AAAGAGAGAAAAAAGCAAGGTGTTCGGTTATGATTTAATGATGATGCCATAACATACGAGGTTCCATTCATTCATATATAAATAATCCAACGCTACCTTCTCTTTCAACATTCAAAAATAACGCATCATTTTTCTCTTTCTTCACAAAATTAATCATTAATCTTTCAAAGGAAGAAAGAAAGAAAGAAAAAGCGATTATAATGGCTGATCAACTTACCGATGATCAGATCTCTGAGTTTAAGGAAGCTTT
>Promoter_1016
TCTATGCCCATATTGAGGACTAATTGATAATATTGGAAAGATTAGAGAAATTTGTGCAATTAAAAAAACTTTACACAGTGAGAGTAAAATACTAAACTTTTCGGTTTGGACATGATTGCTTCAGTGTGAGGATATATGTATGGGAAATAGTAAACTCTCTAAGAAGAAAGAAGAAGAGAAGGGTTTGAAATCAGAATAATGAGTAGCATTGGAACCGGTTACGATCTTTCTGTCACTACTTTCTCTCCCG
>Promoter_1017
CACAATTTTACATGTCATCCTCATTTTTATAAATATGAATTAAAAACATCAATTCTTAAAACAAAAATTGGGATAAGACAAACCCTCCTAAGCCGTTAGATCTAGAAGGAAATGCAAAATCTTCACATACAAAAACCCTAAACCCTAAATCAAAAGTAGCAAAACCTCTCACGATTCAGAGTTTGAGTAATTGAGAGAATGGATTTGCAACAGAATGAGTTCGATCGCCTCTTCTTCTTCGAGCATGCTC
>Promoter_1018
AAATTATCAGAATTGTGAATTTGACACTTGATTTTTTGTTGGGTATATCCCACTTAGTTCAGAGGTTGAGATTAGTAGTTAAAGTTAAGATCTTTACATTTGGGTCTTAAAAAAGATTAGATTTTTATCTATTTTATGTATTGATTTAGATATATGCATATTTTGCCCCTTTTTAGTTGATTAGGGTTTTAGATAGTGATGTCTGTGAACAATAATAACTCTTCAAAGGGAACTGGGTCCTCTTCATCAC
>Promoter_1019
TCTTGTTCTTAATGTTTGAGATTTCAAGCTAGTAACTCTTGTACCTAAGACCTTAATTTTCTGTCTGCAGTTACAGATACTTAACAACAAGGTGTAATAGAAACACAAGGCTTTAGTATGTCTAGGAAAAAAACATGGTCAGTTTGGACTTTTGGTGGTGGCATTTGCATGAATTCTCATAATTTCTCACCGGAAAATATGAGAATTCTAGAGTTGCTAACCTCGAAAGCGACCGGTTCCTCCTCGGGTC
>Promoter_1020
TGAAAATTCAACCATAATAATAGATGATACAGTAATAAAATATAAAACACAATAATTCATTTTCTCTCTCTAGATGCAAACACTTATTGGGTAGAAAATTAAAAAGCCCAATAAAAACACAGAAGAGGCCCAAATCATTACATTTATTGATTCATTCATTGTTCAAATTACCTTTCTTTTCTCACTACACTTCATCATCCATGGCTTCTTCATCAACCTTCTCCAACCTTCTCTCTCTCATCATACCCAC
>Promoter_1021
TCAGTGTCATACCATAATTGCAGTGTAATATTGCAGCAGTCACCACAATCACAATATTGCGACGACATCATGTGATGTGGTCCGTGATTTGAATAACTAGTCGATATGCACATGTTTGTCCATGTTTTGTGTTAAATTAATAAAATGTTCTGAATGAGTATGGAACATGGAACAGGTATTTGACAGGTTTGGTTTTCTTCATGGGGTTTAATTTGGTTTTGACATTCATTGCTGCTATACTGTGTGTGTG
>Promoter_1022
CACAATGCTTTGCCCTCAATCCAAACACTACTTGAAATGAATGATGCTTCACAAAAATGTGTTATTTTATGTAAGGAGTGGGGCATAGGGTGTTTTCTCATATTGCTTATAAATAGGATTGGATTATAACAATGCTCAAATATAACTAAAGTAACCAAAATACTAGAAAGAATAATAAGAAGGAGGAGAAAGAATATAATGGGGCTGAAGAACACAATTCTCATGGTATTGGTAGCTACCTTAATGGTAA
>Promoter_1023
TCAACCACAAGTTAAAATTAGGTTTGCATTAAATATAGTAAAACTTGTAACTTATTTTCTCAATCCTACATTTTATGTTTAACTTTCAACTTTCAACTTTCAACAACTATATATATAAAGGGAAATGGGAAATCACTCTCATCCTCAATCCATTCACCTTACTCCTTATCCATACAAACCTAAAAGATCAAAGCCAATATGGGTCTCTTAGGTTTGTGGGGTTTTGTTGCATTTATGCTATGTTTCTTAG
>Promoter_1024
TACAATTGATGATTAATATACACATTAACTTTCATGATTAATATACAATTGATGATTAATATACTATAACTTTACACAAAGCATAAAGATAACAACGGAACTTGATCATTTTCTCTTGCATAACCAGGTAAAATAGCTTGGTTTACTGATATAAAAGATCGAAGGAGGATAACCCAAGTGAGGAACAGAATTGTGGAGATGGAAGCTGAAGGAAAATGGCAGTTTCATCCAGAGAGAATGGTGAAAGAGA
>Promoter_1025
TTCCAATCGAATTTTATATAAGAAACATGAGACACCAGTCACAACTCACAACACAAGACAATGTTGCTGACATAACATAACTTCACTTTCAACCCAAAATCCTCTCTCTCATACACAACCTTTTCCTTCATAATTCTCACATAAAGCCAAAAAAACACTGAACTAAGCGATGATCATAAAGCTATTCTCTTTGTAGTAATGGGTTCTTGTTTTACAATCCACAGAAACACTGAAACTACTACTACTACTG
>Promoter_1026
TCTTTAGTCATTCTAACTAAAAAGTTAAGAACTTTCAGCATCTGTATATTCATCCAGTTTGCATGCTTATGTATTAGTTTATGAATCTTGATTTCTCACATCATGATTAGTTTCTCTTAAAGGGGCTTCTGATTTATACATTCAACAAAGTTTAAGTAAAAAAGTTCATTTGGTGAAGAATTTATCAACTTTGCAGCCATGGTTCTAGGCATGAGAGGAAAGAACAGGAGAAGTGGCAACACTAAAATTG
>Promoter_1027
TTCATAAATTATTTTCTTTTCTATATGTTGTCGGAATCTCCAAATCCTGTCCTAAATTATGTCTCACAATATTAAATCATTTTTTTTATTTTCTATTCGTTTTGATTGGTTTGATACAACGCCTATATAACTTACCTTTGCACTAGCTGCTTTCAAAGTTGTCACTCCACTTTCTCCATTTCAACTACCCTTGCCGGAGAATGACGGTTTTCTCCGCCGGAAATCAGTTTAATCCGGTGAACTACGTGGC
>Promoter_1028
CATTTTTCTATCCACGAGACTCGAATCCGATATCTGGGTAAAAAGTTGAAAGAATTTACCACTGTCGACCTTATCTTTGTGACTGTGTCTATTGTCTCTGTCCGCACAGTTATACAACAAACCTTTCTTCACTTGAGATATTCCTCAACCTCTTCAACTTCAACTTCAACTTCAACCCTTCACTCTCAAAACCTACAAAGATGAAATCTTTCTCCACAATTCAATCACCCCACCTTTTCTCTTTCACAAG
>Promoter_1029
GTCAAACTGATCAGACCGCCCCATCCGATCTGGTTATCACAAGAGTGATTTTTTTTAGTAAAATGAGAGATACTTTAAAAAAAGTAGAAAAGAAAAGGTAAAGCCCAGCCTAATAAGAAGGCCCATAGGTTGAAATCTAAGCCCAGAATTTGATGTCGTTTTTGAAGTGGCAACACAATTGTGAGAAAGAAGAAAGAAGAATGGATCCAATGGAAGCTCTGATAACACAAATCCAAGGCTTATCAAGTTC
>Promoter_1030
AGTGTGTTACATGTATCAAGATATTGTGAAGATATTTGCTTCCCACCACTTCCCAATTTCTATCTTTTTGTCTCACCCTTTCACTCTCACTCTTTCTTCTTCTTATTATCTTCACCTTCAACGTATACATAACAAACAACACTCCAAATTCCCAAACCCTAAAATAGTAAAATCCCCAATTCCCACAAACCCTAATGCCTATGGAACTTTCGCGTCTCTCGATTCCATTCTCCGACGAACACTTCTTCTC
>Promoter_1031
AGGCCCAACTAGTAGGATCTATTTCCTATCATATGCTTATATTCATTGTTTGACATGTAGGTCAGACCTTTCTACGGACTGGCATGGTAGTAATACTTGTGCATGCCATAAAGTCTTGATGAGTTTATAGCAATTTGCCTCCCATGGAACAGTCCTGATTCTATCTTTGGCCTTTATACTTATTGCAGAACTCTTCTTTTATGTCATCTATTGTTACAAAGAAAGATGGGGCTGGCTCTACTGGCAGCAG
>Promoter_1032
TCTCGTATTGATCATAATCACTCTGTTTTCTGTTATGATTAATTAGTGCGTTTGGGGTGTTTGTTTTTGTGATTCCCTTACACCCAATTGAAAAAAGTTTATAATTTTGGTATTGCAGATTAATGGGGTTGTCCTATTGACCCTAGGGTTTGTGATTCCCTTTTACTTTGGTTAGGTGCAGTGGAAATTGAAAAAACGATGGATTTGGGGGATTCTTCTCAGGAATCGAGCTTTTCGGTTCCACAGGAGA
>Promoter_1033
AAGCTGTTCTTATAAGCCGAAATAAGCTCTTTTTAACTCTTTCAGATGCCCATAGTATCATTCCTAATGATTTTTTGGCACCTATCATCTTTAATTTACTTTCTGCTATTATAATTATTGTTCGATGTTCGTTTACCTCTAACTCGTTGTTTGATACCAGATTTGGAGAGCATTTCTTGCATTTTGGTACTTTAAAGGATGGGTTCAAGTGAATGGCACATTGAAAAAAGATCCATCTCTCCAAATGAAT
>Promoter_1034
AGACCAATTCTATTATGCCATGTCAATTAAAAAAAATTGAATATTCATAACTTTATATCAATTTTGCTTTATTGTGATTGGTTAGGGACGTGATTGGGGACGGGGACATGGTGGGAGACTAGATAAAGTTTTTGATACAATTATAAGACATGAAATAAGAGGATCTATCCCACTTTCACAAATATCTCTCTTCTTGAAAGATGGTAAAGGAAACTTCAAACTCTTTCTCCAATCTCTCACTCTTTATTTC
>Promoter_1035
TTTTGAATTTCTAAAAAAACATTAAACAAATGCACATTTTTTGACGCACCCATTTTTTCAAAAATCATGGTCCCATTTCGCAATTTCCAACAAATCGAAGGACCTCCATTTCCAAATAAACAAAAAGAAGAAACAACAAGACGATAAGAAAAAGAAAGAAGAAGAAAAACGATTGTTATGGTGGTTTTGAGGTAATAACAATGGAGAGAGAAAAGGAGAGAGAAATAGAGCTTGAAAGTGCAATGTACAC
>Promoter_1036
GTGTAGATCACATTCTGTTATAATGGTTGAGGCGGAAGCGAAGTTGTAGAGAGGTTCTTTCTGTCTTGAATTCAGTTAGTGCACTTGTTTCGCTAACTTGTCGATCGGGGTGCTGCTTTGTTTGATTTGAGGGGTATTCGGAAGGAGTGTGTGCTGAAGTGCATGACAAAAATCTTTTGTTGAATCAATTTGAAGTTATTATGATCAAGCAGATACTTAATAGGTTCCCACGGAAGCCCTCTAAATCAGT
>Promoter_1037
ACCACCCTTCCCTTCTACCCTTCTCTCTGTATCTTCTTCTTTCTTTTTCATCACCGACGCCATCAAAATACAACCTTCAAAGCCAAAAAATAAATAAAAAAACCAAAATTCCAAATCCAGTTTTATTATCCATTAATCCCAATTAAAATGATAATAAAGCTATGAATTTATTATTATTATTATTATCATCATAATCAAAAATGCCAAGCGTGGCCGTTAAACTCTACAGCGTTTTCTTCAAGTTCCTCTT
>Promoter_1038
ATACAGTGCACATTTTTATTCTATTAAAGTTTCTGCTTTTTCCACATCATGTTCAACAATGGCTTTATTTTGAATTCAAATTTGAATGTGTACAAACCAACGGCTATATAGATTTAAAATAATACAAAGAGATAGAATCATAATAATCATAGTAAAGTTTGGATCTTTTGAGGTTTCAACGTTGTTGAAGTGAATGAAACATGGGAGACTCAACTTGTCTTATGCAACCATTTTGTTATGCTTCTGGTAT
>Promoter_1039
GTAGTTTAGTGGTGAGTTTGCATGAGGTCATAGGTTGAAACCTCATTGCATCCATTGTAATAGCTTCTCTACTTTTTGTACTTACTATACTCAAAGAAAATCAAGAGTTAAGTGAAGGTTTCTACCTGAAGAGTATAATTCCCAAGCTTATTCACCAATGCTCAAAATTCAATGTTACTTCAGGTGTCATTTTCTGCCCAATGATATGCTTAATATTGACAATCGGGAACTCGGCTATCATACTTGGTCT
>Promoter_1040
AATATCTCATCCAACTTTTGAAACACCAACTTCACCACTCTCTCTTATCAAAATCTATATAACAATAAAACAAACCAATTTCTCTACATTATGCCACTTTCATAAAAAACTCTCTTAACAATATGAGTTCTTCTTCTTCTTCCATGATCTTTCTACTTTTTCTTCTCTTGCCCATTTTTTCTTGTCTCCAACATTTCTCAATGGCTTCCTTTGATTTTCAAGTTGGTGGCACAAAAGGGTGGATTGTTCC
>Promoter_1041
CAAAATCTGAAAAGTTTGAATCTCATATTTCACCATTTTGTGAGTATTATCCAACAACCCCATCATTCAATTCACACTTTGAACCAACATGAACAAAATGTAACATCAACTTCCACCAAACTCATTCAACCCTCTCATTCCAACATTATTAAGCTTTTCCTTCAACCCACTCTCTTTTTCCACAACACCCTTCTTCTAATGTATGCCAAACTCGGTGACTTCAAATCTGCCCTAAACCTGTTTGATGAAA
>Promoter_1042
ATTAGTAAATCGTCTGCCATTCATTTATATTACTTTTTTGAAGAAATAATGATGATTAAAAATAAATAATAGATCGGATGATAAACAGATAGGTATAAAACTCTTAAAACATGTTTTTCTCTATAGTCTATAGGTATATATAACTACCCATACACATTAACTTATCTCACTTCTGCATTTTGAGTTGTTGTAAAAGAAAGATGATAAAGTTGAGGTTGAAGAGGTTCTCAAGAAGCAGCTCCAAGATTAG
>Promoter_1043
AGTCTTACTTTTTTGCAACACAAAGTGGGCTTATATTTTATTTTATTATCATGTTTTCATTGTCCTTTTGCAAACTTTCTACTATTATATAACAGCTTACCCACATAAACTTCTCTTCAATTTAAGTTCTTCTAAGAGAGAGAGAGAAATAAAAGAGTTTGAGAGAAGAAAAATAGAGGCTAGCAAAAAATAAAATAAAAATGTTGAAGTTGAAGTCAAAGAGGTTCTTCAGAAGCAGCTCCAAGCATGG
>Promoter_1044
ATATCGTTAAGAACATATTCAATTATTTTACCAATGAAATACTTTCGTTCAAACCATAAATTACTTTAATATGGATCCCACTTAGAAATATTAATCACGCCATTACTCTCGGCTTTTTCGTATCTATAAAACTCAACCATATTCACCATTTCACCAACATAACATTCTCAAGTTCATCACTCTTAAGTGAAGAGCAAAAAATGACTCACTTTTCATGTTTCCTTATTCTTTTTGCTATGTTTCTTTTGAC
>Promoter_1045
AATAAATGATGAACAAATTTTAACAACTTTTACATTTTATAATCCTAATTAAAAAACAAAATCCATAGCAAATGAAAAAAACACATTTAAACCATGGTTGGATCCAAAATCCAAAATGTGAGATATGTGAAAGAAAACATTTAACATGTGAATGAACAAAACCCACTTCTTCTAACTGTAACCAAACATAACAAACAACAATGGCAGACAAACCTGCTTCATCTGTCAATGCTCGCCGCATCATAACTGA
>Promoter_1046
GCTATCTCTTTCTTTCTCTATCTTCCCCATTTCACTTTTCCCAGAAGAAGAAAAAAAAGCTTCACCATTCTTCAACCAATAAAACCCAAAAAAAAGTTAGAGAGAGAAACACAGAAATAAAGAATACTAAGATTTGAAGTAAGAAAGAAAGACAGAAAATAATGATAGCGTGATAATATGGGAGGAGTAACTTCATCAATGGCTGCAAAGTTCGCTTTTTTTCCACCAAACCCACCTTCTTATAACCTCA
>Promoter_1047
ATTCTTTCTTTTGCTTCAATGATTGTATGTCCCTACGTTAAGATGGAATATCTTTTGCTGTTATAGATTTGATTTGTCTGCTTGATAACCTAAATTTGTTTGTTTTCATTGTTGTTGAAAGCTGTATATATGATTATTCTATTGTTTAATTTGAGTTCTTACCTGCTGATCTTTGTCTTCATTTCAGCTTAAGACATCATGGGAAAAGAGAAGGTTCACATTAACATTGTCGTCATTGGACATGTCGATT
>Promoter_1048
CTCAAAAAATATTCCCTTAAAGATATACATAAAAATAATATAGATGTTTTGTGATGCCGATACGCCACGCCACCCAATGTCGTGTATAATGGTTTGAGATTTGAAAATATAAAAAGAAAACAACACTCCCTTCTTTCTTCAACTCACTCTTTTCTTCTTTCCTTCTCCTTCCACACGACGTCGTTTCTTTCTTCATCAACATGTCTTACGATTATCTCTTCAAGTACATCATCATCGGCGACACAGGTTC
>Promoter_1049
GCTTGGAAACTGGTAATTTCAACCTCAAGGAAGATACCTTTACCTCCTCTTATAGCTTTTGGGGTTGTTCTTTTGAGTTTATTTAGCTTGTTGGATTTTATTTTTGGATTAGTTTTGTTGATTTTGTGTGCTGTTTATTGAAGAAGACAAGTGGATTTAGGAAATTGATTTTGGTTTTTCAGAGAATTGAGTTGATTGATGGGGGGAAGTAGTTCTAAAGAGAATAATAGTTGGAGGCAGAATTCACCTG
>Promoter_1050
TCCCAATATCATGTAAAGGTTAGAAAAAGGTAACATCACTTCACACATATCCAACATTCAATTTCCATCACTCTCTTTCTTCTTTCTCTCTCTAAAACCCAAAAAAAAAAACCATTTTTAATTTCAAACATAGTCACCTCACCCTCACGCGCCGCCACATCTGAACTCTGACCCACCACCCTTTATGTATTGGAGCAGCCATGGGCGGAGTAACCTCCTCAATCGCAGCTAAGTTCGCTTTTTTCCCACC
>Promoter_1051
TTTTCTGAATTTCTGGCTTCCTTCCATTACTCTTCAATTCTCATCGGTAATTCATATGTTAATTCTTTTTCTTATTCATATTAGTGTCATTTCCTTTTTATATTGGTGTTTTTTCTATATATTACATTATTATACTTCTTTTTAGGAAGAATTTCAGTGTTTTGATTGTCTGGGTAATGTAATTTTCAATCAGATAACATGCAAGCTTCAACTTTTGCTGTTAAAGGAGCCACCTTTGGGGTTCAAAAGG
>Promoter_1052
TTTTTTCCTTTGTTTGTGGCAGTCAGAGTCACTTTTGATTTGATTGGTGACGTAATCTGTGTCCTTTAAATCTAAATCTAAGTTTTTGTTTATATATTTATGGGAATTGTATAGAATTCAGGGCTGCATTTGATTTCAAGAAAAGAAGAAGAAAAAGAAGAGAGAGGTAAAGGTAGAAGATTATTATCATCAAGAAGTATGAAGCTAGAAGGTGTAGATCATAAATTGCAAAAGATATTGGATGCTAATA
>Promoter_1053
AATGTAAATGATAGCAAATTTAAACTTGGGGTGTCATTTTTTTAATAATATGCTCAGAATCTCATTGTAAATAATTAGGATTTCTGTAAGTAAATCAAAGCACTATCTTTTTGTTTATATTTTAACATTTTGTAAGTTTATATGTTTGTTATGTTTTATGTGTTTAGGCGTTCTACTGTGGAATAAAACCAATTTTGAAGATGAACTGTTACAGTTTTCAGCAGAACGCCTTCGCAGCCTGTGAAGAGAT
>Promoter_1054
CCTTATTAGGAAAACAAAATAACATTTTTTTATAAAACAAAAAAACAGCTTCGTCCCCTAGAACCTGTGAAATCCAGCAGCGCCTTATAATTCCAACAACTATATAGTATTCCTCTCTCACTTCCAAATTTCACAAACCCTTCTTTCTTCTTCTTCTTTTCTTCTTCTTATTATTGTTGTTGTTGTTATTCTTCAAAAAAATGCGTATGAGTTGTAATGGATGCAGGGTCTTAAGAAAAGGTTGTAGTGA
>Promoter_1055
TGCGCTACATTTTATCAACTTATTTGCTTGGCTACTTTGTCTGATATGTGAAATTTTTATTTCTGGTCAGATTTATTTTATAAAGTTCTCATCTCTTTCAGCTAATATTTTGCGAAATAATCTGACATAACAAAGCATGCTTTTAAGTAGTGCAGGAGTGTAATGTGTGAAGGTTGGGCTTCCTGGACTATTTGAGGAACATGAATGCTATTCGAGTTACCCCATGCCAATCTGGGATTTATGCCAAAAA
>Promoter_1056
GTCATTCTGGGCCGGGCCAGAATCCATATACCCCAATACGCATGAGAATTGGCTAGGTTAGAAGTAAAACGACAATGGATAAAGAACTTCACTGTCGTTTCGAGAAACCCCTAAAACCCACATCTCTGAATCTTTCTGATCAAACATTTCAAATTCACATCGTGATTTTCTCTTCAGTTCTGTGAAGAAGAAAAGTAAAGATGTCAGTGAGAGTATTAAACCCTAATGCTGAAGTTCTTAACAAATCAGC
>Promoter_1057
TATGTTATGTGAAATGCATTATTTGCTCAAAAAAAAATGAATAGAACTAATGTTCATGTACTTGAATAGATCAAGGACCAAAATGGAGAGAAAAAATGGAAGAAAGTTGAAGTGAAGCTTGAAGAACATATCAATATCCCCACATTCCCTACTAGCAAATCATCAAATCCAAACTATGATGAATATCTTGATGATTATATGTCTAAAATAGCATTGGAACATTTACCACAACATAGACCACTTTGGGAAA
>Promoter_1058
TGCTTTTTTTATGCACATTTTTCAATTATATGTGCAAACCAGAAGGGTAGTTTTACACTTCTTGAATTAGGAAATGCATATTAACACAACTATAAGATACTATGATTCAATAATATATCTTTAGTATTTTTAATCTGTATTTTGATATCATTTAGATGTTACTTATCCTCATTTCTTTTCAATTTTGTTCAGGTTTTCATGGCTGCATTTCCAATATGTCACAATACACCTTACAAGGACCAAAATCTAT
>Promoter_1059
AAAATTAAAATAGTTGAATCCAATAAATTGAGAACCACTCTTCAACAAGTCAATTATTAATTAATAATGAATATGAAAAGGATTAATATAAATGGGCCTTCCACTGCAATTGAATATACAATCCAGGCCCACATTTATATATGTTCATTCCAATCTCTCTTTCACTAACTAGGGTTTCTCTCTTCCACCATCATCACCATGGTTGCTGCAAAGAAAACCGTAAATCTTCTTATTCACATTTCTAGTTCTT
>Promoter_1060
CACTATGGAATTCTCTCATGTCATTTTTATTGCATTAATAAAGTGCTACATTACCATTATACAATGCAATAATGTCTTGTCTTTTTTCCTATATATAGAACACCTTCAACATCATTATTTTCTCACAAATTAAAGCAACCATACACTTTCTTCTCATACAAACATCAACCTAAATCCTAAACCAAATCCTCAAAAATCATGTCTTCATCAACCTTTGCTTTCACTACAATCTCTTCTTTCTCTATGAACC
>Promoter_1061
ATTTTTTCATCTGGGTCTTCCAAATTTTGTTCCCCTAAACACCCTTTTCTTCTTTCTTCTAGTGTACACAATATAAGGTATTTTTGTACGTATCCGTATTCACATTACCGTAGTAGACCGTATGCTACTCCTAACCAGGTTTATAACATTATTGCATTGATTAGAGATGATGTGAGTGATTTAGTGCAAAGGTTGAACATGATGGGTGTGTCTTTGTCTATGGCTTCAGTTGTTGAATTGTTTCATGTTT
>Promoter_1062
GAAACTATTTGTATAAAAGGGTGTCTTGGGTTTATCACTTTGGACCGTGTAAGTTGAAGCTGAAGAAAGAAAGAGTTCTTTATTCAAAGGGAAGAAGAAAGATACTTCTTCTTCTGCTGTGAAGGGTGGTCCTCCTCATATCTCACACAAACAAAAGCTAGGGTTTTTATCCACTGGAATCAATTGAAAATCTTCATATCATGTACCCTTCTACTTACACTTCCTCAGGCCCTTACCCTTGCTACCCTTC
>Promoter_1063
TTATGATGTATAGTTGTTGAATATGCCTGATTTGCTTGTTTTCCCAGTATGTGTGAATGTCATCTAATGAGAAAAATTGTTGTCTCCATTTATGATCAAATTTTCTTTTCTTTATTGGTTTGAGTTTTTTATCCATTTTCTTCTTTTTCAATCCCCAATTAGAAAAAGAAAAGTCAAACAAAGGAGGAGGATCAGCAGAAATGAAAGACCAATTAAAACAACAGAAACCGAAAACCTCAAGAGCTGAAAG
>Promoter_1064
CTCTCTATACGACGTCGTTCCATGCTATTTCTTTACAATTTCTCGTCTCTTCGTTCCTCTCACAGTATGGTTTTCTTCTCATTTCGATTTGCATTCATATATCTGAGTAATTAACCATATGCATTTCTCTTGTAATTGTGATTTTCTGTTAAAACTTTCATTTTTTGCAATAGGATAAAAAATTAGGGTTTCTTGGATATGGAAGGTGCTGAGAAATTGAATGAGGGAGGTTATGGTGGTGAAGCTGGAA
>Promoter_1065
CATACTTATGAATGTTTCGGGCTCTGACAGTAGTGCCTCTAGTGCAAGTGGATACATTCGGAAAACAAAAAAAATTCAATTTTAAGTAAATGTTTTATAGCAATTAATATTCCCTCCGAAAACTACGCAACTCAAATCTAGGCATGCAATAATTTCATTCGATCCATTCACACGCTCCAACTTGATAACCGTCACCGGCGATGACCACGCTCAACGATCGCCGCCGCGTCATCCCGGCGGCGGTTGACGT
>Promoter_1066
TCATACATTTTTTTCTGGTTTTGTTGTATATTCATAACTTCCTTTCATTTTTTTTCTAAACAATTCCTTTCTTCATACTACTCTCAATTCTTTTCTTTATGCATTAAGTATTATAACCAACCCTTATATATGATTTTGAAGCTAACTTGGCTTGTACCTAATCCATACTCAAACATAGTTTCCAAATCAAAACTCACCATGCTGAAGAGATTCAGAAGAACTATAGAGAGAAAAATTACAAGGCCCTTCA
>Promoter_1067
CGTTGATGAATAATGTAAGTATACATGTGAATTTTATTATGTTCGTTAAGATGTCCATCAACATCTAAACCCAACTAACCTAACAAAAATTTCCTAAAAGAAGTTGCATTCAACATTCCAATCCAAAATCTATACTTACCCAAAATCAATTTTTTCTAAAAAAATCACTTAAATACCCATAAAGTTAGTTGTCAAACAATGCTTAAAAAACTCAGACGCAAGGTGAGTATTGCACTTAATAAACACCCCA
>Promoter_1068
AGTCAACTAGGACACATACATCACCTAAATCCATAATCCAAATCTTATAACACTTAAATAACAGACCAAGTTGTACATATAGTAGTTGCCAATGTTGAACAATAATACATACACAAAACTTTAGAACTTCCCTCACCAAACACTATAATACACACCAAAATCCTATCACCATTACACTAAAATCATCACCACCATTAGCAATGTCTAACAACAAAAACATCACTCCTTTTATCTTTCCACAGGCTCATTC
>Promoter_1069
TAACAAGACCTTACATTACTAGACCAATACTTTATTGGTGTGATTATGCTGTAATAATGAATACTCTGAGAAAGTTTAGTTATAAGTATAAGCTCAATCAAAGCTTGAAAGGTTTATCATAACTAAAAACTTGACAAGAAAGTTTTATATTTATATAAGCTTTTCAGCAAAGTTTTTGATGCAGAATTTAACTCAATTATGAAGGTTAGAACCAATGAAGTTCTCAATGTGAAGTACACTGCAAGAAACA
>Promoter_1070
ATCAATCTCACAGTCTCTCTTTTTCTCACTCATTCACCTTTCCATTCTTTATCTTCTCTACCAATTTTCACTATTTACCAACATTATTGCTTTATACTTCACTAACTCATTCATTCTCACAATAACCCATATTCTAGAGTTTCATTCAATACAATTTATGCTATTATTGCTGAATGTGCAGTTTTTCCGATTGAAGATATGAAAAGTGTGGTTGCAACAGTGAGTGGTTACCATGGATTGGAGCGATTTC
>Promoter_1071
TCAATTTTTAGGTCACAATTAGGATAATGATAACATGGGTAGTACTAATGGTAGAATATGGTAATGAGAAAAAAAATTCCTTTGGTGTGTGTGTGGGAGATTTTGTTCATTGTTTTCACTCTCAAATCGAAATTGAGCTGTTTAGTGTTATATCTTGAATTTTTCTTTTGCTTGGGTGACAGTTAGGTCCATAACAGCATGGGAAGTAAAGGTAGGATACCGTTACCGCCTCAACATATGAGGCACCCTC
>Promoter_1072
ATTTTTGGGACGATGTTCTCCAAGAAAAGTGGAGCAACATGTATATATGAGTTGATCCATGATAGTCCACCCAGTCACGTGACCAAATTTGAAAAACAAGAGAATAGAACACGTGCCACAAAATCCCCATCACTTTTTCTTCTTCTTCTTCTTCTTCACTTCACTCTCTCTCTCTCTCTGAACCAAACCAAAGCAACGATGGAAGCGATTCTGATTGATTGTGTTCAGAAGAATCTTCGCCATTTCATGC
>Promoter_1073
CAACTTAGGCAACCTTTAAATTTTTGGTTTAATCAAGGGTATCTCCTCATCCTATGAGTAAAGAACTAATCCCTTTCGGGATACGTGACTATCTCTTCCTACAAGTGTTGTCCCATGAATCGAACATTTGACTTTTGAATCTATCTGGGGAACTACTAGAGTTACGCCTTGTTGGTAGGCTACCTTTGTTGTGAAGATATGTTTGTTACATGGTATAACCAAATCAGATTTATGATTTTTGTTTTACAAC
>Promoter_1074
CTAGACAGACAAACCTTATAACCCAACAAGAATGGCCCATATATTCAACAAGCTAGACAGGCCTAAAAGAACTATGAACAAAATCATCAAACCCAATACTAAGATTAAATTTAGAGCCTTGTCCAGTTAAAAAAAAGAAAATGATAAATTTTGTGCATGCTAGAATATACTGTCTATCTATCCATTATCTGCATTGAAATGGCATCAACAACATCATGGGCAGGTCTATGGTTTCTCACCAGAAACACCA
>Promoter_1075
TTAAATTTTGAGGGACCAAACCAGTAAGATCGAAAAACACGAGAAACTGAAATGTATACTTACTCTAAAAATAAAATGTAACTTTTTATATGACATGTGATCTTTGTATGTATCCCTCTGATATATATAATGTAGCTACTATACCCTGCCTTATTCACATGCAGACCATATCAATAATTTCATTTTTTGTATATTGAAATGAATCAAAATCAGCTTCAGCCTCTACCTCTGCTAAGCAGCTTCCTTGGTA
>Promoter_1076
TCCTGTTGTGAGAAAAAAGAGAGTTAGAGTTGTTGTTGAATGTTTGGGTCTCAAAAACCACACATATAGTAGAGCTAGCAGAGAATAGAAGAAACCAGAAACTATAATAGAATGGCAAAAGTAGAGAGAAAAGAGGATTGAATGAGTTACATTCATGCATAAACTACAAGTACACTCATTTCTTCTTCATTTGATTCCATGGCTTACCCACATTATCGATCGCAGTTTGGAGACACAACGTTCACCAAAG
>Promoter_1077
GTTTTTTATGCTGGTTTGGTTTTATAGTTTCTCTGTTCTGTTAATAAGAAGTTTGCAACCTATGAATTAGCTCAAGTGGAAACAGATTTTCCTAATGATGTTGTTGAAATAACAGTCTTATTGGTTTTGTAGGTGCTCAATTGCTCATAAAGTATCACTTTATCAGCATTCTTTGTAGAACTGATTTGATTGGTTAAAGAATGTCAAGGCCTCTTCAGAGAGGGGTAACTGGGGTAAGGACTCCTGATTC
>Promoter_1078
ATCCTAGATATGCTGTTTTTTCCAAATGGGTGTCATTCAGAATTAGAATTCATTATGGGTTCTTCCTGCTGCCACCACTTTCAGGTTCTAATCTCACTGGCATAAGCTTCTTTAATTATTAACTTACTATTTTTATTTAATTCCCTTTACCTCTTTTTTGCTTCCTTTTGTTCCCCACTTTTGCTTAATTTGCAAGCTATGGATTCTGGTAATAGTGGAAGTGTCTCTTCTAGTGGTGATGAGGAATATG
>Promoter_1079
AAGGTTATTTACAGGGCAAGACTCTTATATAAACTACTCCTTCCAATTCAAGCCATCACTTCATATTTCCATGTCATAATAATACCTCACAATTATTTCAGCTTCTAAGGTTTCTTCTTTTGTTCTTTCTGTGAGACTTCACATACTTTCTCTGCTTACACTCATTTTACAATACAAGGATTGCTACCTTAAAAAAAAACATGTCAGGGAAGGTTAAGAACAACAAGGTGGGGAATGAATTGGGTTGTGG
>Promoter_1080
CTTTCTACTTTTGCTACCATTTTCTTAGTGCTATATAAGAACTCAGAATAAGCTTCACAAAAACATATATAGATGAAGAATTAGAATGTGGTGCTCCAGTTGTGAAATCACGTGTTAACTAGCTTGTCAAAACTCATTTACCCATAGCTGCTGTAACAGCTTTTCTTGGTGAGTTTTGGGTTCTATACCCCAAAAGGATTATGAAAACGTTGATGGGTAAAGGAGATGCTAAAGTAAACACCTTCATTGA
>Promoter_1081
AACGCCCCGTTACAAATCTGAGATCATAAGAATTTCGATTGAACGGGGTGTTATAGCTATCAACAATTATCTTAATCTTAATCTTCCTCATTCTACATCATTATAGATCATCATCATCAAATAAAAACTTTAGGTTATATCCTTCATCTTCGATCCTTAATAATAATAATCAATCAATCAAAAAATTGGGATCAAACACCATGAATGGCATAATAAGCAAGCTCCGTAATTTGGACGCATACCCTAAAAT
>Promoter_1082
TAATATCTCTTTTATCATTAATCTATATCTATAATCCATAGAGGTGGTTATGTACACTAGTGCTTGAATAATTGTGTATGAGTATGAGCCTATTTTGCATGCAACATTAATGTTCTTATAGTGATTAAATGCTTCAATTTAATCATCTTCATTTAGTGTTCTTATAGTTTCTTGTACTACAGGTAAAGGTTATTGTTGATGTCTTCAATGGATCATCAAGGTGATGAAAATCGTGAAACAAAAGAGATGG
>Promoter_1083
TTTTAACACTAGCCAACGAAGGTGCTTCTACAACTACCCTTCATCTAGCATAGCTTTTTATGTCAGTACTCTCTGCATCTTCCTTCAATGCAAAAGTCCAAATAGATGGACCTAAAAATGTCATAATTTAAGTGACAAGATTGTGCATTAAGTACATCTTACAAGAGTTTGCCCAAACACTTCAACAACAAGAACCAATCATGGGTTCAGTGCATCATACTGAGGTTGTTTCCAGTATGAGAGAGCAAGG
>Promoter_1084
AAGCTTCTCATTTTTTTGTTACTAGCAAAAGGTCTCACCTTTGAAGGTATAGATGCACTAACATTCTCTTCCAAGCTCATACATAGGTTCTCTGAAGAGGCCAAGGTTCATTTGGCCTCAAAGGGTAACAGTGTTTGGGTTCAATCATGGCCCAAAAGGAACAGTTCTGAGTATTTGAGGTTGCTTCTGAGCAGAGACATGACAAGGCAGAAGATGAGGCTTGGTTCTCAGTATGAATCTCTGTATCCTT
>Promoter_1085
AGACGTAATTGAATGTGAACCATCTTAGGTATCATTAGAAATGCCATTAAACTAGGAGATGATGATAGTCCACGCTGTTGAGGTAGTGCATATGTAATGGTACAAAGCAAGAAAAATGTCTTTCCCTGGGAGCAGCTAAGTGTTTCTCATTTTTATTATAACTTCGATGCAGGTGATATCTGGTTGAATGTGGCAGGTTGATGGTTCATAATGTTCTAAAAGCAAGTAGATTCCTCTATCAACCTAGGGA
>Promoter_1086
TATTTTTATTACTTTGATGTATTTCAAGAATGAAGAGCCAGTTAACTGGTCACTCGTTCATGCAAAGTAGGTGTATGTCACACTGAAGACAGAGACAGTATGAAAAAGATTATTATTAGTATCTTCTACTATATTTGTTACGCTTCTAGCACAACAAAATCCATTTTGTCTTAGTTTCCTTGGCCTTATTTTCTTGCACAATGGATCCTAGCAACAAGGTGAAAGTTGTTTCACTTTTCCACAAAACAAC
>Promoter_1087
TGACTTGGCGTTTTGCCTGTATCTCTTTAAAAGAAAGAAACTGTATATAAATTTATTATTATTATTATTATTATTATTATGACATATAAGTGTATAACATATAACATGCAACGTCTATGCATGCGTTATTACGTATTGGAGCCATTACATTCCGACCAGACAAGTTTCAAGGAGACATAGATAGAGAGAAGAGGTTCATTATGAAGACTCGTAGTTCTTCCAAAATCTCTGCTAAATGGGTTCCCATTTT
>Promoter_1088
TTTATTGAACGTGATTTTGGTACGCAGGGAATGCCAGTTCCGACTGAATTTCCGGTTCCGGTGACGACCGGACCTGAGATTTCTGAACATTCTGGTCTTGTTCTTGAAATTGACTGCTTTACGCAAGCAAGAAAAGCGCTTAGCTTGCGGTGCCCTTTTGATGATAAAGATGAGAATTGGAGTCCTAGAAAAGCTACTATGCCTAGTGGGCTAGCAGCTTTTTTGAACTTTGGCTCTGATAATCGGAAGA
>Promoter_1089
TTGTAGCACGACTGCTGCTATTTCCATTTGGAAAAGACAGCTGATTCAAGATTAGTTTCAGCATCTGGGATAGAAGATGAGTTGTGCAAATTAGAGCGGGTAATTTTTCATAAAGTACCATACTGTGCTGTTCAATAATAGAGGCGAAGAGGTTTGCGTGCTCTTTCGTGTTAATTCTGATCATGTTCAGTGTTAGTCATGGAAAGAAGTGAACCTGCATTAGTTCCAGAATGGTTGAGAAGTGCTGGAA
>Promoter_1090
GTAACTCAAAATAATTTTTGGCTATTGTGCCACTCTTCCCAATTCCCAAAACCATCTACTAAACTCACTGCTTTACTCTCTCTACTCTCTCCCATCATTGCTATATAAAGTTATAAACCCCTACAAAGTCTCCTTTTTCATCTTCACCTCTTCTTCTTCCATCGAAGCGCCTCTATTTTCAAACCTCTTTGGTCGATCATGGCAACTCGCCCTCTTAACCCTAACGCTCAACCGTTTTACCCTCCCAATA
>Promoter_1091
CTCACCCATTTTCTCCCAAACACCTTCAAATCGGTGACAGACAAAACCAAACAAGGAGAGAGAAAATCCCAGAGAGAGAAAATTTGTCACCGGCGATATTACACGGTAGCAAAGTAATGTACAGCCAAGTTTTTCACTGAATCGTCGCCGGAAAATGCATTGATATCAAACCTTACTAAAACACACATCACCACAAAAATGCGAGAACCATCTCACTCTACTGGTCCAAGCGACATCGTTTCAACCACCA
>Promoter_1092
TAAACCGTTCCGTTTTTATATCACTCTCCTTAACGCCGAGTTAACAATCTCTTGACTCTTCTATTCTCATTTCCAATGATATAAACATGCACCTTCCAATCGCCACCACTACCTCCATTTCCGCCGCCGTATCACCACCGTCAAATCCAACAACTCGGTAATCCATCATCCAAATTAACAAACCACACACACATACATATGCATATTTTCTGCTGCGTCTCCTCCATCTCCAACCACTCTTCTTCACTCA
>Promoter_1093
TCTTTTTCCCATAAGGTTTGAGATCATATAAAGCATATAATTTTATCACCAACTCTAAGCTATGTACTTGATCCGTATCTGCAATTCAGCATTTGTCTAGGGTTAGGGTTTCTCGGATTTTTTGTATGATTCCTTTTGGGATTAGTGAAATTCGAGAAAAAGGGTGTTAAGGGTTTGTGTTTGATTAGTCAATTAGCGATGCAATTTAGACGGCACGAAGAAGAGCATTTTCCTGCTGCACTGTCTCCGT
>Promoter_1094
TCCGAAAGCTCCGAAAAGTAAGGAGGTCCTGGGAAGATCTTTACTGCTTTTAGAAGTCAAGAGAAAACTAGTTGTTGAGGTGAATAGAGAGAATATTGAAGTTAAAGCAAAACAATTCTCTACATGAAATAAACACAACACAACAGTTGGAGTTTGTTTTTGTGGAAGCATTGAGGCTAGCTTTCAGCAACAGAAACCAAATGCAGAAAATGAAGAACCTTGGGAGTATTGGAAGCAGTGGGAGGCTATC
>Promoter_1095
TCGAACATTAACCAAACATATTTTGGATTTCAGTTTTTGTCTTATTATTGGTCTGGAGTCTGGATCTGCCCATGACTCGAAATTAAGATACATATTGGAGCAAGAATAATGATTAAGATATCTATTGGAATTTGCACCTTCAATCTAATTAAACCTTAGTTTGAATAAATTGAAGTGTTAATTGAGAAAGTAAGAAGAATGCATTACTGGGTTCGAGCAACAAGTGATGATTTCGATGGAACAACTCCAC
>Promoter_1096
TTATCCTCACACTCTTGACAACACCAACTTTCTGATTCACTTCCAATCCACACCTAAACACAAAAAAGCACCGTTCTTTGTTGCCACCATGCCAAACCCACTTCAATTTCACATTCATCTTCTCTGACCCATTTTTAAATTTTGGGGTGCTTTTGTAAATTCTGAAAATTTTGAGGTGCTTTTGGAAATTATTTTGTACAATGATTTCTTCTGGGATAAACTTGGTGATGACTGTGATTGGGTTTGTGGT
>Promoter_1097
TATAACAAACTATACTTGGCATACCAAACAATGTATTGATTTACGGGAAAAAAAAATATTTAGCCCCACAACCACCACTAAAAATTGTTTTTATTAAACTCACCTACAATTTCAAGCTCTAGTCTATTTTTATACCCTCTATGTGTCCACAACTTTTAATTGATAAACTCTTCCAATTCTCTCATCTCTCCTCCAAAAATGGCTACCTTAACTTCTTCACCTTCTTTTTCACCCTATTACCATCTCATCT
>Promoter_1098
GAAGTTCAAAAACTGTTTCATTTCAGCTATTTTAGTGTATAGGGTATAGCTCCTCTTTAAGTTATTTGATAATACATAAGTTGCTTAGGAAACACATAGATGCATAGCATAACAATTTAATAATGTTCAAAAGAGGGTTCAATGTCAAGTACAAGTGAAAGAAAGATTGTAATATCATTTATAACTTGCAGGATTTCAATGTTGAACTTTGGGGAACAACTTCTGGGTCAAGATGGGAATCAATTTCAAA
>Promoter_1099
CTATTTTGGGTTTTGGCACCAGAAAACGACGACGTTAAACTTTTCTTAAATCTAAAAAATGATCTTAATAAACCTTGATCCTCTCTCCTCCCTTGCCTAAGTAACCATTCTTCTCATTCCTCACTCTTCCCCCACCGTCCTCCGCCATCATTCTTCACCGCACCACCGTCAATGCCCTAACCACCACCACAACCAACCATGAGAGTATCATCTCCATCAACGGCGGCAACCCCGCCGCCACCTCATTCCG
>Promoter_1100
TGTCAACCTCATCTATCCATTCATATTTCTTACTTCATAGTATATCCACTTATTCCGAGAGAACTAAATTTTTTTACCTTACTCTAGGAGTATATATATATATATAGTTGTTGGGATTATTATTAATAGATGAAGGTACAGTTTTGGACTTACTATATTAGTTGAAGCTTGTGCAGAAACAGTAGAGAAGAACAACAAAAATGGGAACTAATGCTGACAAGTTTGGTGAAGTTTATTCAAGTGACAGTGA
>Promoter_1101
ATGATTCCTCAAACACAGAAAACGATGGGCTAGTAATTCATAAACTTAACATATAAGTCACGTGACCTTCCCCCATTTAACGTTCTTCATTTTCGTTCAACAAAACACAACACAACACAAACACACTTTCTCTCATTCTCCACCAACACTCGCCGGAATTGAACCTCTTCTGCCGCCGTCTCCTCCGCCCTCGCCGATATGGATATACCGAAACACCGTACCACTCGAGCTACGTCGCTCAGAGACGCCA
>Promoter_1102
CAATAATGGTTAACAAATCAAGGAATGATTTACTGACGGTCTAAAATTAAATCATAAAGGAAATAGACAAGTAATGTAATGAATAATGATGAAAGAAAAAATAACAATCATTCATAATTAACAAGAACAATATTAGAAGAGAGGCAAAGTAAAAGAAACGCACGCAGACATTTGAGAATTGAGATTCTGAATTGATCAATGGCACTTTCACGCCTTCGTTACCCTCTCAATATTTCTCGTTCCCTTCGTC
>Promoter_1103
ATACAAGTTCTACGTTTACTTTTGAAGAAGGGAAACCACAATCTTCCACCAGGACCATCCCTTCTTACTATTTTGGGAAACCTTAATGAATTTTGGAAGAAACCACAACAAACAATGGCCAAACTTGCTAATGTATATGGCCCAATAATGTGTTTGAAATTAGGCTATTCAACAAGTGTAATAATCTCTTCACCAGACATGGCAAAAGAGGTTCTCCAAACACATGATCTCTTATTCTCAGATCGAACAA
>Promoter_1104
ATTTAGTACAAGAAACTATCATGAGGATTAGGTAACGTAAGCAGGGCTTGCAAAATCTCTTCGATTATGATTTAATCAATATTATATCGTTCCACGTTTATAACTAGGAGTTGTGTCAGACCGACACTAGTTGAATATAATAACCTTAGACTAAATATTTATATATACGATCTTTGAACTGAGAAGTCTTCATCAACCATGGCTTCAACATTCATGAGACTCTTATTGTTGTTGGTTGTCACTATTTCTG
>Promoter_1105
AGAGAAAGAAAGAAAAGGAAAACAAAGAGAAAACCCCACACAACAGAAAAGAGAGAGAAACCAAAAAAATCCAAAAAAAAACAAACTTGTTTTGAAATGCGTGTGACCGTAGTACATCGCGGTGGCGCAGCCACGGCTTTGTGAGATATTCCGGCGTTGGAATTAGCGGTTCTGAGCATTTCCGGATACCCTTTTGAGAGATGGGTTCAGGGCAGATGATAATTGGCGGCGGCGGTGTTGGTGGCGGCGG
>Promoter_1106
AGTAATAATACAAATTTAATGATAAATAATATATTAAGAATAAAAAATTTACAATGACATTACTTAAATTTTAACCTCTTTATTTTCCAACCCTGCTTATCTCACTTTCACTATTACAGACCAACTGTCACTTTTTCCTTCTTTTTCTGTTCCTTTTTTTAATTCCCTTCTTGGCAAAATCCTAACTTGTCATGAGTTATGACTACCCTCTTATCTTTCACACCACATCCTCACTTTCTTGCTTTCTCCG
>Promoter_1107
AGAACAAGGCAAAGCGTCTTTCTGTCCTACTTGTAACTCTTTGACTCTCTTTTTTCATCAGAGTTTCTCTCACTTTCTCGGATATTCCTTTATCAATTTGGTGAAGAAACAATTCCAATTGATCGATCTGAAAGACTTGATTTTTGATACCCCAATTGGAAAAAGAACTCAACTTTCGATCGCATTTTCCAATTTGTGATGGATAACGGTGATGGGTCACAACAGGGTCCTGTTACTTGTGGGTCATGGA
>Promoter_1108
AATCACATCATAAAACAACAACAAAAAAGCTGGCCAAAATCAAAAGCCAAAATTCAAATAATCTGATTCTGATTCTATGATTAGAAACAAAGAATCAAACAAACACTGCCGTATGCCAATTCTCATTCTTCTTCTTCAAATCTAAATAAATCACTTTCCCGGGAAAATTTTCCGTTTTCCCATTTTCTCCATTCTCAACAATGGGTTTGGCTCGTAACTCATCTTCTCAACCGGAGATCGATGACGCCAC
>Promoter_1109
AGAAAGAGTCCATAATCCCATACTTTAACATCTTCTTCCTCCACCACCCCTTTTCTCTCCACCCCATCAGAACCACCGTGGCCGGTGCGCTGCGGAGTTGGTACCTTATGCCACCATAATTGTATAACATTTCTGATTATGTTATGCTATCTGCATATTTATATTCTAACAAGTTGTGATAAACCTTATTCATTTTCTACATGGTGGCTTCTATGGTTTCCAATCTCACCATTTTAGCACCTCACGAAGC
>Promoter_1110
GTTGTTGTCTTACAACAGCAAGGAAGCTTTTTTTGTCATATTGAAGTATTTTTGGATGTTGTCTGCACATACCAATGCTTGCAAAGTGATGATATTTCTAAGCTAATTAGCAAGTGATGGAATGCTTATCTGTTCTCTTAACATTTCTGGTCCGACTTTATTATGTGCAGGTTTATGTTACAAAAAGTTTGGTAAACATCATGTATTCTGTAAAGGGTGGTTGGGCGGGGCAAACATTTGCCCTTGCAAA
>Promoter_1111
GCATAGAATAAGTTTACTCAACCTTAAAATATCCAATTTCCCACCTCACAAAAACTATTATATCCACACAATTTCAAAGAAAATGTTACATTAGGTGGATCTTATTAACAAGTAACAACCAATAAACACAAACAAGACCAAAATTGTGAACATTGAACAATCTCAATTCCAAATCATCATCCTAAGTAAAATCAAAATCCATGTCAGATCATTTCCCCCAAGAAATCCTCATCTCAATCCTTCTAAGACT
>Promoter_1112
TATTGAAAAAATGAAAAAAACAATCATTTATCTCTTTATTATTGGAGAAGGTCATTGTTTCTTTACAACACTGCATTCGTATTAAGAGTCTCAAACACACTTGTCGGTTCTCTTCAATTTCCAACATTCGTAGTCTCACTTATCAATTATAAACACGGACCCTATATCTACATATTTTATGAGTTTTCCATTATAGATATGGCGAGAGAAGAAGGCGAGGAGGCGGAGGACAGAGAAGAAGGCGAGGAGG
>Promoter_1113
AACTCGATAAGATACTGACATTATTAGTTCATTTTTCGTACATAGACATTTTTGATGAAAATCATTATTTAAAGAAAAAAAATTGAATATACGCCTTGAAAGCAACTCCAACTAATAATTTTATTTTTAACCTCGTAAGCTTATCAAATCTTTTCATTGTTTTAAGCAATTACATTATGTGACATGATATGATTCAATAATGTGGCAGTGGTGAAGCCTATTATGAGAATGAGAAGCAGCATAAGGATAG
>Promoter_1114
ATAGATTTGGCTTTCCGTTTTTTTCCTTTATGGTTTTTGAGATATTGAAATGGTGATTTAGCAACGGTCTTGTGTTAATTTTAAGCATAAGAATGGTGGTTTGATGTATTTATGCTTGGTGGGTTGGTTGATACAGGGATTAGAGAGGTTGGGTTGGGTTCTATAGTTAGTGGCGAGGAGGGTATATATTCTGCGAGGATGACAGATTTTCAGCCTCTACAGCAGAAGCCTGAACCTGAACCTGCTGAGG
>Promoter_1115
AAAAACACGCAACAGAGAACAGACAGAGAAAGATGATGTTTTATTTGTAGCACTAGTACCACCAACACAACACAACACAACACAACACAAAACACACTTCCTCATTTAAACCTCTTTCACCGTATATTCTTCAATAAACCTCTCTCTCTCTCTCATATAAACCAAAGAGAACCATAAGCGGTTAAATAATAATAAGAAGAATGGCGTCGCCGGAATCGTCCTACGTGTCTTCACCGGAGGAACCCAGGAA
>Promoter_1116
GTACGTATCCATGAAGTGTCCAAGAGTATCAGAATCAGACACGTATCGGACACGGATACATAAAGGTTATTGCATTGTCGGTGCTTCATAGATTACAGTTAAGGTTTTGTAACGTGAAGAAGTGGGAGACAGAGAATTAAGGTGAATTTGAATTGAAAGAGTTGTTGTTGTTTCTGCAGAGTGAAGAGACCCGTAGAGAAATGGATGTGACTATAAACAATTGGTATAAGGAGCTCTCATATGATGAATG
>Promoter_1117
GATAAGTGTCCTAAAAGTATTGGCACCAGAAGTTTTTATCTTACTTACAACTTCCTAGTTAACAATGCGAATCCTAGTATTTGTTGAAGAAAAGGCTAGTATAAATATTTTGTGTATATTTCACACTCACTTTGCTAAAGCCTCACAACATTGCCACTGAATATTTGCTTAGCACATCTATCAATTTTGAAGAAAACAATGCCAACACAGAAAATTCGGCCATCCATTGAAGAAGAATCTAGGAAGTCTC
>Promoter_1118
TGGTGTCTTTTTCTATGGCCTAATCCTTTCATTTCAATTCATCATTTTGTTCCCTTCGACCCTTTAAATGTGTCCTTCACTTTTCTAAACCAAACATTACCTTTATTCAGTCTCTCTCCACACCCTTCAGAAAGTTCTTCAAAAGTGTTACTTTTTTCTTTGTACTTCTTTCACTTGTCCTAGACATTTTCTCTGCTGACATGACTATGACAAAGTTGAACTTGAACTCCACAAAAACTCATCTTCATTC
>Promoter_1119
GACAAAATCTATAAAAAAAAATGAAAATTGAAAAGAAAGAACAAAAAAAATGAGTTGGAGTAGAATTTCTTGTCATTGAAGGTATCCTTCTTTTGTTACTTGAGCCTTAATCAATGACCCAGCTTTTCCGTTTTGCTTAGGAAACTACACCACTCTAAGCCCTAATCCACCACCACCCTTTTTTCCTTCACCGCCACCATGGGCCATGAAACCCCACTGGTCTCATCTGCTAACACCCCTCCTCTGCCAC
>Promoter_1120
AATCCAAATTTAAGCATTACCAAAGTAAGTGAATTTTCAATAGACAAGAGAATTTTCAATAGTCCTGAACTTGAGCCGGCTTTGTATTACTTGAACATAACCGAACCTCTTGTTTTTTTCTCCCTTAAAATTTATTAATTGAGATATTCAAAGCTATTTAAACTCCTTAATACTATAGCCAGAACATAAGCTTAGTTTCAATGGCTTCAAATTTTTCACTAGAACTTGTTACATGTGCAATTGTGTTGCT
>Promoter_1121
TTAATAAATATCATTCCTTCCTTCACTACCTAACTATATTATATATATCTATCTATAACTATATATAAATATATATATAACTATATATATATTAACCAACACTCTCTCATCCTCTGCTTCCTTACAACCCTTCCTAACCTCTCTCTCTATATTTCTATCTTTCTTTTAAGGTTGTCTTTGTTGTGTAAGAACACCAACATGGAAGCAACAGAGGAAGTCTCTTTGGGTGGGTCCAAAGAGCAAATCAACA
>Promoter_1122
CCTCTTACTCATCATTTTCACACACCCCTTCCCCCAAAGTCTTGTGCTTTTCACACACCCATTTACTCTTTTACCCTCTTCTCCCTCTTTTACCATATGGGTCATCTCGATCTACTTCCATTTCTTCATTAATATAATAAAAATTCAAACTTTTTTCCTCTTCTTCTTCTGGGGTATAGTACGAGGATGTTTTCTAGAATGATACACCCACATGAAGGAAATGAAGACATGATGATACAGGGTAGTGGTT
>Promoter_1123
ATTAGGGTTAGGGTTTTCTCAATTTTAACCCCTTCTTCTACTCTTAGGGTTTTTCCCTTATTCTAACTCTATTATTTGCCCCATTCACTTGATTCTATATATCAAAATCGTAATTTGAATTGGTTCGCAGTTACAGATGAAAAAACAAACATAGGAAAAACGGTGAAGCGAGAATCTGTGGCAAATTCTCAGAAGAAAATGCTAACTGACATAACCAACAACATGGAGCAGCAGCGGCGGCTAAAATCGC
>Promoter_1124
TTGCTCTTTGTGTTCCAAACAAAGTATAAAAAGAACATAGCTATCTGCATCCTCTTAAGTAGTTATTAGTAGCCTTTGTTTTGCACTATCTCATTTGATCCAAAACTCCTTTTTTTAAAGTCTTTTCTAACACTTCATACTCTATATAACACTATATCTCTGTGTAGTAGAGAAGAGGCAATTAAGTTGATAAGTTAATTATGAGAGGAGGTGTTTGCAGTATACAGCTTCAGGCTCTAACACCTGAAGC
>Promoter_1125
GAAAAGACAAAGACATTAAACACAACTAATGTTGTTCCAAACCCAAACTGGTACAGTGGGGCCATTCTAACATCACAAAGCTACTACCAATTCCATTGAAAAACTCTACCACCAACAATATTTTACTCTCTCTCTCTCTCTCTCTCTTCCACCTTTTCTCCCTGCTCTGCTTCCAAACATTTCAACAACAACAACAACATGGGAATTGCAGTGGCTGGTGCTGATGATCTGTTGAGTGAAAAAGCAGCAA
>Promoter_1126
TTTATTAACTTTAGTACTTTTTTTTACCAAAGTTTACTTCCACATACATATATGCAAACAAAAATTAATTTCATAATTAAAAAATAGTATAAAAATTAGAGAGCATGAAAAACATTAAGTATATAACACTTTATTCGTGTAAATAGTGTATTGGTAGGAGGATATATTGGTAAACTAAGAATTATCCCTTAAATTCAGATATGAAGGTTCTCTCCTTTTCATCGAGTGGAATGGCTTTATGCCGATTGGT
>Promoter_1127
CTTGAAAAGCATTCTGGCAATTGCAAAACTATATAACTGCTTCATCTTCTTTCTTTGAAGTCAAAGCCTGCTTCAATAGAATTCCAGCACCTTGTTTTTCTTGTAAACTTTTGTAAGTGTATGTCTTCAAATATTGCAACCTTAGTATCATTTTTATCTTTGTTTCACCTTTTGTTGTAGTTCCTTAACTTTTTTCCTATGGGGTACCTCTTATTGCTTCTATGTTTTTCTTTTGCTTCTACCTTGTTAT
>Promoter_1128
AGATTAATATTTAATATTAAAAAAGATAAGAAAATTGTAAAGCAAAACTTGGTTGGTAAGGTACGTAACAGTATTTTGGTGGAAGGTTCTGTATATATGATCAAATTGAAAACTGAAGAAAGAGTAAGAATCCCCAATTTGATGAAAGCAATTGATTAATTGATTGATTACCGTGTCTGCGTTATTGGTTCAAATTCCAAATGAAGAGGGTTTTCGGTGCGAAGAAGAACAAGGATCCCCCTCCTTCCAT
>Promoter_1129
ATTTTAAAATGCACTAAAACATTTCTAGCCGTTGGAAACACTGTCCCTATCACCTTACCTCTGCCTAAGGAATCCAAGAACAACAAAACCAAAACTTTACTCTTTCATTTCACATTCTTCAATCCATTTTTCAGATAACAAAATCCTTAGAATTTTTTTGACACATAATTCTCAGAAAACCTCACAGGAAAAGAAGATATGAAAGGGGTGAAGGGAAAGTTGCTGAAGAAGCTTAAATCAATCAAACCAA
>Promoter_1130
AGCGAAAAGAACTAAGTTACAACTTGTTTCATTTTCATTTTAATATCAAATACTATTTTATTTATGCTGTATTTATTATCCCCTTTTTCTCTCTCTTCCGCTGCGTTTCTCTCCGATTTCAAAACCCTAATTTTCAGTCTCTGCACTTTCTCTTCGAAGCTCCTCACGAATCAACGCACCTTTCTCCCTCTATCACTGATGGCAACGGAAGAGAAAGAGAACCCATATGAAGGGTTAGGAACCGGTGGCA
>Promoter_1131
AATAGCAAGCTGGAGTTTGTAGATGATTGCTTCCGATCGTAATAACACTCTCACTGTGTAGGAATCATTAAAACCAAAAGACTTCACTTAGAACACGACTGTCACCTGTTCCTGGTTTCCACAATTCTTTCAGATCATCCTTTTACATTTTTATCTGTAGTGAGTTAGTTCTTTCTCATATGTTTTTGTAGCCACTAGCCATGAAATCAGGCTATCAACATGGTGGAGTTGATAATGCTCACACAAAGGT
>Promoter_1132
ATGATGGATAATGCTATGTACTGAAATCACCTTATAGGGTTCTAATTATCTGACAAAACCTCTGGTATTCTTTTGATATTAGATTGAAAATGTTAAGTTTGATAGATTCTTTTTTTCTATTCCCTACTTTGAAAGAGCTCCATTAAGATTCTTTATTGTTATTGCGCCCGACAGATGGCAGGAAAATTCATATTCACAATGGATCAGAAGGATATAACTAGATTCTTAACCAAAACGATAGATAGTTTCA
>Promoter_1133
GGCTGGATAGATAGGATCTGTCTTAAGAGGCATTATGATGGTTCCATCTACAAAGGGCAACTTTTGCTTGATTCTAAGGCTTACCTCCATTTCTCTTGTCCATTGATGATAGTTTTGTCCATTTAATAGAGGAGATACTAGGGCCACTGATGAGTTTTCTAATGGATGGACATAGTATGGAGAGTTGGCGTCTTGTACATATGACACCATTTGGCTTGGTGCACCATTTGAAGGTAATAAGGATGCCATT
>Promoter_1134
ATAAATGATTGGTTGTTGATAATGTGAAAGCATATAAGTCACCCACCCTAGTAGTACTGTTAATGTCATTTGACTCATGCTGTCACACTGGCAATAAATAAACATCAATCATTATCATCATTCTCTCATTCACTTAGTTCTGAAGACTTAAACACAAGAGCCACATAGAAAATCACACTAGTTTTTCTTTAAGGTCAACCATGGTGATGTCTGTGTTGTTGAACTTTATATTCCCACCACCATCTTCTAT
>Promoter_1135
ATAAGACATTAGACATTGTTTAATCCATATACCTAAAGAATTCTATTTCTGGGAACACAAAAAACAATTCTTGAACTAAACACCACCTATGTGCATTATATACTCCAATCTCATGCATGGATTCCATCTGTCTCAATAATTAGCTGCTTAACTCCAATTTTCTACTTACAGTTGTGGTTTTTAATCGTTCTTTTTGGGTCATGCAGGTTGTGCAATTGTTTTCATGCTTGGACAAGATTAGCTATATTGA
>Promoter_1136
ACGTAATTAACTCTTAATTTTTAAAGCATTGAAGATATTTGCAACAATAGGAGAAGACAAAGACATCAAATTTGAGAAACGGGTGAGTAAAAGTAAAACATTAAAACATTAGTGTATTAAAGGCCAACCCCAATGGATCACTCTTCTATTAAACATCAAGAACAATCTCAAGAATTGTTATAGAAATCAAAGATATTAATGATGTCCAGTGAAACAATGCAAAATGATAAACTTCATGTGGTTATGTTTC
>Promoter_1137
AATTTTGTCTTTGTAGTTTCCAACAAAAGGGAAACAACTATAGTTCTTTTTTCAAAATGATTGTAACAAAAACAATGCTTATATATATATATATATATATATATATATATATCTGTTTGCCCCTGCAGAAATTCTAGAAGCACAACACAAACAAGTAATCCTAGTAGTCCTAGTAGTGTGCATTTTTCTGAGGAAGATATGCTTGCTCCAAAAGAAAGCTTCACAATTTATTGCCAGCTTATGGAGCTCT
>Promoter_1138
CCTTAGCTTATACATGGATGAGGTGTTGCTTACTAATTAGCCCTTGGGAAATATTTTTATTACATAGTGCTTGCATTTGAATCATTTGTACCTGTCTGTGTTTTACTTAGATTCACTGTCTTAAGGATCTATATGGAGGATACATTTCCCAAGATGGAAATCTTCTATCAAAAGGAATTACCAACTTGTTTCCAAGAAATGGCAACAACAGAATCAAAGTTTTCGGAGGATGCAACTATAAGAAATTCTC
>Promoter_1139
GTTCCCCTTAATTATCATCAAATTATTTTAACCTCTCATCTCACCTATTTTTTTTTTTAATCCCAAAAGTCATTACAAACAAGTAGACAAGTAATAAAAATGATTGGCTGTTAAAATACATTTTTTGATCCATGGCTTCCATATCCTAATACTATCCAAATCCATGGCTTCCAACATAGTCTCAAACTCCTCCACTCAATGTCTCCCTCTCTATCTCTTCCCACACTTTCCCTCACTCTCACCAAAACCC
>Promoter_1140
CTAATTGAGAAGAGAAGATTTGTTTTTGTTTTTAATATTAAAATATATACATATAAATATAAGAAAAATGTTTTTTTTTTTATCTTTTTGAGATTTTGATAAACCTCCCTAACCCTGCTTCAATTATTTACCCCTTTATATCATAACTTCATCATCTATTCCAAATTTCCAATTTCCTCCGATCTGTTTATCATTTCACTATGGATCTGCTCCGCCAATACCAAAACGACGACGTTCCAGATTCCCCACC
>Promoter_1141
AGATCATATTTCAACCTTAACAAACAAAACAATGTATGATTCCTTTAAATAACTATGCACAACCTCAAACAAACGCTCTCTTACGTCATTAACCTCTCCTCTCTCTTTTTATTTTTTCCCTCTCTCTTAACCAAAACCACGCTTCTCTTCATTTTCTCTTCAAAATTCTTCATCCTTTCTTTGTTATTGTTCCATCAAATGGGTAAGTATATGAAGAAAACCAAACCCAAAACCGAAAAGCAACTCTCAC
>Promoter_1142
TATATTTTTTTATTTATAGAAAAACACGATCTTTATGTTGATGAGAAAACAAAAACATAAATCACCGCTCCCCTTTTGTTCCCTGGGTTGTAGAAAAAAGGAAAGAAAAACAAAAATAAATCCTGTCTCAAAATAACATCACTCATTGAACTACACACAATTATTTGCATCCAAATCGAACAAGAGAGAGAGAAAGAGATGGAACAAGAAGAGCACGAAGTGTACGGCGCAGACATTCCCGACGAGGTCG
>Promoter_1143
TATTGTTACCACCAATCTGAGGAAACATTAATATGATTCTGAAACCACATCCACAAGCACCCATCATCAACCACCAATCAACAACCGCCACCACATTCTTCTTAAACTCACAACACTCCATGCCACCATTCTTCTTATCTAACTCTACTCCTAACCCTTTTCGTATCTATTCCAAGTTCAAACCTTTATTATTCCCAATCATGTCTCATTCCACAACCACCACCAAAACGCGCCTCCGGGGTGTCGTTTT
>Promoter_1144
CTACTATGTCACACGTACCTTAAACACTAATATGTTTGGTGATTGCAAGAAAATGATGATTGATTGACAAATAGAATCAACTTGGGGCATAGCTGCATGTATAAATATGCAACAAACACTACACTCAAGTCACTACCACAGAACTCAAAAAACAAACTTTACCTATCTAACTAGGAGCCAATTTAGAAGCATATTTGCATGTTTAGGGAAGTTATGGAAGGGAAAATGGGTTGGGGAATAATAGAAGAGG
>Promoter_1145
AGACAAAACAATAATTGAATGTTATTATAAGAATGGAGAGAGTATTTAAACGGTCGGAAGTGAAATCAAAAGCAGACAACATTATCCATTTCATAGTGGCGGGAAGCAGAAACTGTGTTCTTTTTCATTTCAGAACTGAGAGAGTAACTTCTCTGAACCCTAGAAACTTCAAAACCGAGATTCAACGTTTTCATCGCAATGCAGTGGTTAGCGATTCGAAACGGCGTCGTTCTCTTACCGCGGTTGCGTT
>Promoter_1146
ATTTGAATGATATTTGGGTGGGTCAAAAGAACCAGATAACAACTAGAAGGAAACAGAATGGAGAGTATAGACCCCTATGTAATCACATAATAGCAACCCTCTGAAAGTCAGCAGAAGGAACATTCCAAAAAGTTGATCGTTGCTTCTGGTAACAGCTCAGACTAGCAATATAATCGGTTGACTTGACCTCCCACAGCAAAATGCCGAAGCAGCTGCGCAAGAGAAATGGAATCCAGCTCAAGATAAGCCC
>Promoter_1147
AACAAAATCCATTTTTTTGTTGAGTTCTCCTATTATATAGCTGCCTTTATTGTTGTTTACCTTAATCAACTTATCAATTGAAGATTTGTGGAGAGTAGACCTGTTATAATTTTGTTAACATGACTTGAGTTTGCCAGTGATGCTCTTTGATTTTGACTTCATAATCTGAATTGAGTGAAGTGTTATTTTTGTGTTCGTGTATGTCAGTATGTCTGTTGATATTGCTGTTGATTTCGATCTGTGTATTACT
>Promoter_1148
TTGAAAGTTCAAACTATGGGATGGCTATGTGGTCAGATCAGACTAGTTTCTATCAACAAAAAGTGGAATTGGATTCAGCCACATAATGTGAAAAACCAATGAAGATTTTGTATAAACAATCTTCTACTTGTTTTATAAAGGGTCACTCAAAAAATTATTCTGAATTATGTGTGCTTAGTACTTAGCATTTTTCTTTAGTCATGTTGTTCACATTATTGCTTCTATATCACTGGCTGCAGGATGAAATTTC
>Promoter_1149
CTCAAATAGGTAGGCTCTTTAAGCCAAACTACTACAGTGCTAAACGTTCAAATTTATTATTCTGCAAAAAATCTTTATTTTAGTACCTTACATTTTTCTTGGGTGTGTTAGGTTATGATTTTTGGTCCTTTAGTTTGAGGAAGATGACTGTGAGAGAAGGTTCCTACCATTAAATCTAAGTACTTTAGGAGCTGTAGAAGATGGAAAATTCCGGTTTGTGGGTTCAAAAAGAGTGCCTCAGGAAAAATGA
>Promoter_1150
CTTTATTAATAAAGAAGATCATATATGAATTTGTTATAAAAAATATATATGATTAGACAAATAAACCAAACCGTGAACGTGAGAATAGAGGGGAAGCATGTTATCTTTGTCAACTTGTATGAAGGTTCTTGAATATCTTATAGGGATAGCTACTTGAGTCAATTTTCTCCACATCAACTTTCATTCTCAAGAAGAAAAAAATGGTGAAAGCACTTGGTTGCTCTATGGTTTTCATATGCTTTTTCATTCC
>Promoter_1151
AGACTTTGCTGTCTCTTCCTACTTTGTCCATCTAATTCTCTCAAAAAATTTATTCTTCTTACTTCTTCTATCTAGAATCACACTTATCACCATCAAATTATACTTGTTGTTTTTCGTATAAGTAATGGTGTTCCTCTATAAAAGCAGAGGAAGTAGAAGTTGAATAGAAAAACTTGGAATATTGGTGAATATATCAAAATGGCTGCAGAGATTGAGAGAGAGTCATTGATAACTGAGGCTCATAATGCAC
>Promoter_1152
ACTTGAGGTCATGAGGAAAGGGACCTTGAGCACTATCAATATAAATGGTGCTCTGTGATAGGTGTTGTGAAAGGAACCTTGAGATCCAAGAAACTATCATAGTATTACATCTTTCTCACGCATCAAAGTTAGGGTCATCTTGATCTGCCATTCTGATTGAGCCATTGACGACATTAAATAGACCACATTAAGATGAAGATGGAGGATACTCTTCCTCTAAATCTCAGCTATGTCCACAAGCCTTTGGTTT
>Promoter_1153
TGAATTTTCAGTCCCTGGTTTATATTGAATATCAAAATCCAGCCCTACCATCTTGACAGCCCACTTAAATTGTTCTTCTGTGAATAATTTCTGCTCAGTTAAAAACTTGAGACTTTTCTGATCTGTTTTTATAGTGAAGTGTCTCAGGGCCAGACTAAGGGCAAGAAAGGTAGGGTAAATTTGTTGGGCGCTGAAGAAATGCCAGCACCAATTGTTCATGTCGAGAACAATATGTTTGTACTGGTGGATG
>Promoter_1154
TTGGGTTTTGTTTTCTTAGGTTCCCTATTGGTAGATTATCCATTTTGACATTTGAATTCTTTTCTATATAATGATGTATTGTCTTCTGAATTGTGATGCAATGTTTGGGGTTTAAGGGCTGATTTTGGATTTCTTTGTGTGATTCTTATCCAGTGTGGGTTATAGGAGGAGTACTAGTAAATATTTCTCGATCGCAGAATGGCTGGGATTGTGAGTGAGGAGTCTGTGCTGGGAAAGTCTGTAGAAGGAA
>Promoter_1155
TTGGGTTTTGTTTTCTTAGGTTCCCTATTGGTAGATTATCCATTTTGACATTTGAATTCTTTTCTATATAATGATGTATTGTCTTCTGAATTGTGATGCAATGTTTGGGGTTTAAGGGCTGATTTTGGATTTCTTTGTGTGATTCTTATCCAGTGTGGGTTATAGGAGGAGTACTAGTAAATATTTCTCGATCGCAGAATGGCTGGGATTGTGAGTGAGGAGTCTGTGCTGGGAAAGTCTGTAGAAGGAA
>Promoter_1156
GAAATTTTTGATCTCACTGAGTTTTTTATATTTTTATTCAACTGTTGGCAGGGAAAACAATTGAAGGTAGGAGCTATAGGTAGGAATTGTTGAAGACCTAGTTTTCTGGCTTAGGTATTCACTGGGGTATGGGTATGGCCCATTAATATATATATATCCTTAGATGGATTGAAGAATAAGCAACAACAACATATTGGATAATGTTAAAATCATTAGCATCTGTGCTGTTTGTTACATCTCTCTTCATATG
>Promoter_1157
AACCCATCCTCAAACTTAATTACCAGAAAGTGCTATGTTTATGCATCATAGAAACGCAATAGCCTAGCCGGTACTCACAGAAGCAAATAAAGTGAACAAAGACCAAAAGGAAAAGCATTATACACACAACAACGGCCAAAATTTCCAAAGGGTTCTGCAAAACTTTTCACTTTCACTCTCACAACACTCTTTTTTCCAATGGTACAATTCTCTCTCTCTCTCTCACTCACGTAGCTTACACTGTTTTGTT
>Promoter_1158
CTTTAAGCAAGATCTTGGATAGATTCAAGTATTGTGAATGAAAATTTTGCCCCTTAAATAATTCTTCCTTTCTTGACTGCAATTAGTTGGGGTCTAATGTGACTTTCATGTACACTTGAGTAAAAAAGTTCGATTAGTGTTCATGATGTTAGTATATTAAGATCAATTGAATGAGGTGTTCATCATACAGGTCTCTCATTATGAGCAGAGCTTTTTCAACAAAAAAACCTTCATCTTTGCCTCCACCTAC
>Promoter_1159
TTTCTACAACTCACTTTTTTAATATTCGAAACCTTATTATATTCGCATCCAATTAATTGACGAATCAAACACCTAAGACCAAACCATAACCAAAACCAAATTGGTCGCTGCCACTCTCTCACTTTTCTTTCTCTCTCTCTTCTCTTCTGCTTCTGCTTCTGCACAATAACAGAGTTTTAAAGAAGAGATAAAGAGAAAATGAGCTTCTTCTCCTTTCTGGGTCGTGTTCTCTTTGCTTCCCTCTTCATCC
>Promoter_1160
AGCATCTTCAAATTTCTCTCCTTTTCCTTTCTGGGTCTCCATCTCTTATCCTTGTTCTCCCGTTTATTTGGTGTTTTGGATGTTAAAGGTCTTATCTTTGGTTTCTAGTGATTTTTTCATCACTTTTGGTTCAAATCTGAAAATGGGTTGTTGATCTTTGACTATTAAGAATTGCAGAGTTGCTTTGATTTGAACATAAGATGAAGGATTTCCCTGGCACACCTGGCACTTTCCTTGGTTTGGTTCTGAG
>Promoter_1161
CGCTGTCTGACAGATTAGATGTCGTCTCACCTAGCCTAACCCATTTACACCTTAATCATAGTACAAAAATTCCTTTTATTTCCAAACACGACTCCAAGAAATATTCATTTCCAATTGAACTGCACCATTGGCACACCGCACATGCACTCTGATATATAAGGAGTATTATTATTTTCACCTAAACACACCAGCATCACCATGAAGATAATGGTAGCCATAAAGCGAGTGGTTGATTACGCCGTCAAAATCA
>Promoter_1162
CTTTATTTTTTTCTTAGTTCTAAAATAAGATGCTATGAAAATCTATAAATTACCCATTACTCTCTCTACAATGTAACCATGATATGCAATAACTATTAATGTTTGGAGCATAAACCCCATACTTTTCTTCTCTCAACTTCATACACCTTCCGCTCTTTGTAACCCTCTCTCTTTTGGGTTCCCTTTACAACAAACACAATGGGCAAAGCAAGTTATTGGGCTATTCAATCCTTTCTTATTTTCTCATTCT
>Promoter_1163
CTTTATTATTTCTTTATTTCTAAAATAACATGTTATGAAAATATATAAATTGCCAATTACCCTCTCTACAATGTGTGCATTATATGCAATAACTACTAATGTTTGTATCATAAACCCCATACTTTTCTTCTATCAACTTCATACACCTTCCTCTCTTTCTAACCCTCTCTCTTTTGGGTTCCCTTTACAACAAACGCAATGGGCAAAGCAAGTTATTGGGCTCTTCAATCCTTTCTTATTTTCTCATTCT
>Promoter_1164
CTTTAAATTAAATGATTTTTTTTCCATCTAAATACCAGCCCCAAACTGAGTCCCTGCACCTTAATCATAAAGATAAAAAAATAAAAAAAAATCAACAAAGAAAATTACTTTTAATAACCCGCGTTTGGTATTATACTTTTTTATGCAAAATCACTTCTCCATTCAGAACCCTAATCCCAAACCTTCTCTGATTCAACGATGGTGTGCATAAGAAAAGCCACCGTCGACGACCTTCTTGCAATGCAAGCAT
>Promoter_1165
AATATATAATATATAAACTCTTTAATATAACGGGTGATTATTGTAAAATATTTCCGTTCAATGTTGTATTGGTGTAAGAGTAACGTCATCCACTATAGAAAAAACAGTACCAACATTCCAGAGACACACCAACGCCATCTTCCACCGTTGTCACCGCCGTCACCAGAGTAACAAAGACACTTATAACTGAAACTTTCCAAATGGGTGCTGCTGAACCTGTACGTTCTTTTTATATGTCTAAATGGGTTGT
>Promoter_1166
AAAATTAATATATTAAAAAAAGAGAATAATTTTATTAATTTAATTAGTAATGAAAATAATACAAATAGATGGAATGATGTAAATTGTAGTGAACTATATCCCGTTTATATACCGCCAAATAATTCCCAATTTCAAAGTTGCACCAAAACCCTAACCCTAGCCAACAGTGAAGTGAAGCGAAGCGAAGCAGAAGAAGAGAGATGACGCAGAAGTCGAATCAATTCAAAGGTCTAAACAAGAAGAAATCAAT
>Promoter_1167
AATGCTAGAAATATGATTTCATTGTAATCAAAATGACATATATATAATTTAAAGTTGCATTTCTCTTTGTTTTTTGAAGCAGTTACATATAGAAAGAATCCTTACTCCAAATATAATATATATATATATATATATATATATAAATAAAGAAATTTGCTCCCTCCATTTTTAACAGTCACCAACTACTCTCTCTTATCGCCATGGCAATCGCTTCTTTCTCACACCTTATATCACACTCACGCTTCTCCCC
>Promoter_1168
CCCCACCGTGAACGAGCACATCGCCGCCGCCACAATTTCACTCACTAACCTCGCCGCCGCCACAGCCACAGCGTCGATTGGCTCGTGTGCTATAAACTTCGTCTCATTCTCCTTTTCTCACTCTTTTTGAACTCTAACCCTAATTTATTGCTCCTGTATCCCAATTCCAGAAGGTTCGAATTTTCGGAATCAGTTGAGCAATGGCGGAACGTCGTCCTTCTAAGCGCTCCAAAATCACGAGGTTTGTAGA
>Promoter_1169
ATTTATCATTTTCATATGGCATTATGTGGTTCTACAAAACAAGATATTATTTTTTTCACTTTTTCATTCAGAAATATCTTCAATCCAAGTTCTTATGTTTGTAACCAAACCAAGCATTATGAAACTACCCATCGTTCATTTATGGCCATAATAACTACAATATGTTCATCTTCAAGCCACTCTCATATTCTCCCTACTATGTCTTTTCCAACTCTTAAGACCCATCATTCTCTTCAACCAACTTTGCCAT
>Promoter_1170
AGATAGTTTGTATCATTTTGCTAAACTGAAGTTGTCCGTATAATTTACTTATAATATTATAATAACATCATTAACCCATAGTCATGATTATGAATTTAGAACCAGATAGAGACAAAGACAAACATGGATATCCTAAATGTTTTGTTTCTCAGTTCTCACGTTGATTCACAGTTACTTGTTCCTCTTTTGTGAAGAACAATGTTCAAATTCAAGTTTCAGTTTCTGGTTTTGATCCTAACCATTATAGTGC
>Promoter_1171
ATCATGGAAACACACAGAAAACAAGCTTGATTTGAAACTGTATCTCACCTAGCGCGGTATAGTTCATGATTCTGCAACCACTTGAATGATCTTTTCTACACAATCCCAAACCAAACCATCATAAACCCAAAACAAAAACATCGAAAAGTTTTCATTTTGATTTCAAAAAAGTGATTTTTTCTGGAAAATCTTAACCCAATGGAGAACCGGGTTCATTGCCCAGAGAATCAGGAACTGGCATCATACATGT
>Promoter_1172
GTAGTCCACAATGTAAATCTTCATACGCCTCATATTGGAGTTTCACGCTCTAGGTTCCAAATTTCATAATCGTTCCAATATTTATATGACCATCATAAATTTCATCATCTACTAATCAGTTTTTTTCTTCTTTTTATCAAAATACTCTTCACAGATTTGATGGCAAAAGTTTCTTGACAAAATTTAAGGGGAAGCAAATCATGTTCATAGGAGATTCTGTTAGTCTCAACCAGTGGCAATCACTTGTATG
>Promoter_1173
CTGACATAACTATTCATATACCATAATAATTAGCCTTACCTACTCTCCCCATTAGAAAAACAAAAATATCTTTTGGAATAAAAAAACATTAGGCAGTCCCATTTCTACCCCTGACCCATATATAATACAAAAGGTACACTCTTTAGTGTAAACTACAAACACAACAAACCAACTTTAAGACAAAAAAAGTGCACACAGCCATGTCCACTAGCTCTAATGCTCAGGTTTCTGTTCCAGCACAAAGGTAATA
>Promoter_1174
AATGGGTGGGGACAGAGAATTGGGATATGTGATCCTTGTTCGGAGAAGTCACGTCCTCCTCACTTCAACCATTGCCACGTACCTCCAAAGGTGGCAACATGACACCATATCTCTTCTTCTTCTTCATCTCTCTCATTCTCTATCTCTATCTATCTCTCTATATTCACTTTGCTCTAAAAGTATACAAAACAATATACAATGAACCCACATAGTCTTTTAGCATCTGCTTCCATAAACATAGGTTTAGCTT
>Promoter_1175
TTAAATGAGTGGATCCAGTTATAAATTTATGAACTTAGACGGAATGTTGGGCCTCAAGTATTGGGCCAATCTGGTTTAAGGTGGAAGACCCGGCTACTATAATAAACATGAGGAGATTGTGTCTTCCAAAACGCATCCATTCTTTGATTTGGGTACCCTGAAACTGAAACTACTCACAGAGAGAGAAAGAAGAAGAAGACATGGATGGTGATATGAGAAGGTTAAAAGGTGATTCGGTCCCAATATTCAG
>Promoter_1176
TTTTCTCATTTTCAAATGAATCCTTAACCCCTAAGGGATTCATTTTCACTAAAACATGAAAAAGCAATGTTCTTACATGATATTCGTGAGTGGGCGTTAACTTCAAGGGTAACCATTGGCATTATAAAATGTCTTCACGTATTGCTTCTGCATACACATTCAGAGAGGAAAAGGAAAAGCCTTAACTAGGTACTTCTCCTATGGCAACCCTTGTTGTTCCAAACCAAACTTCTCCTCTTGAAGATGCTGA
>Promoter_1177
ATTTTTAAAACATAAAAGAAATCATATGCAATAAACACTATTATGAATTGACATTAATAATCACCAATTCAGTTTAATATTCACAAGATTTTCAAACATTGTTTGTGTTGTTTGGTTCTATTATATTTTTCCTTTGACAAAATACACAGACAAAGAAGGAAGAGAATTACAACTAATTAAGTTGAGTAGATAATAGCAATGGTGGAAGGTGTAGAAGCACAAAAGGAGAGAATCATGAAGAGAATCCTTC
>Promoter_1178
CTCAAATATAAAAAATAGAAATCATATACAATATATATCATTATCATTTAACATTAATAATCACCAATCCAGTTTAATATTCACAAGATTTTCAAACATTGTTTGTGTTGTTTGGTTCTATTATATTTTTCCTTTGACAAAATACACAGACAAAGAAGGAAGAGAATTACAACTAATTAAGTTGAGTAGATAATAGCAATGGTGGAAGGTGTAGAAGCACAAAAGGAGAGAATCATGAAGAGAATCCTTC
>Promoter_1179
TTGATGGACAAAACATGCAAATGAGCAAATTTTGTACACCAAAAACTCTTACTTATTTATTTTATTTTTAATAGCTAAATAAAAATACAAAATTCACATCACAACAAACCACGCTCTTTGCATGTTCACTCCCACTCTTACTGCTCAAAGAAGTTAGAAAGAAACCTCATTGAAACAGCGTTGAACCATTTCCAAACACAATGGCCATCGCTAACGACGGTGGCGACAGGAGCAACTGCGTTGTTTGCTC
>Promoter_1180
TGTTCACCATGGCTTTGAGATTTGAGAATGTTTCCGTCACTGATTTGCAAAGAGATTGGGAAGCCCTGCCTCATTGTTTGTGTGTCTGTTGCTTTTTCTTATTTTAGAGGAAATTCCTCACCCTCCTTGTTCTTACACTTCGATCCTCCTTTTAACTAACATTTTCTTATTAAAGAACAATGTAATAAATAAAATACTATGTTGCATTTCTGTCACGAAGCTGCTATTGAGTTTGCAGATCGCTTTAATA
>Promoter_1181
CACGTTTCTCTTCCTCATCCACCACTACCAGAGCTGTCTTGTTCAGGTAACCTCCTCTATTCCTCTTCCTCTTCCTCTTGTATCTTCTTTGGTTTTTCATGCATTTTATTTTTCCCTCTTCCCAAAATATATCAGGTTATCTTTGAGGCCTTAAACAATTCCTTGAAACTCAGTCACAAGCGCACACTATTTCTGCGGAAATGACTGCATTATCACTGATAGAGTCTCTAGTTCTCCAACTCCACGACAT
>Promoter_1182
AAACCACTAGTAAAAACTCTTAGAAGAAATGGAACAAAAAAAAACCACTAGTAAAACTATTTTACATTCGCACCCCTCCCCAGTTCCCACCATCAAAATTCCCTCCCATTTGTTACATGACGACCTAGTTTCACCTGTGCGGCGGAGGTCCATTGACGGCGGCGGAGGTCCATTGACGGCGGCTTAGCAAGTGCCATAATGGCTTCTTCTTTTCTCTGCAAAGCTCGGAAACTTTCCTCATCTCCTTTCT
>Promoter_1183
TTGTGATACAGCAATAACTTAGTATATGTAACAAAACCCTATGGCTCTTGCTAACTTTACAGCACAAAGGATGGTTATATTTTCAATGAAGGTGTAATGAATCAATTAATAGAAAAGTTTTAGAGCTATAGATATTTCTGCAATTTAATGAAATTTATTGAAACATCAATTAATACCAATAAGCTCCTTTAGCTACAAATATGGCGCAAGCACAGGATGTAAGATCAAATGCCGAATTTTCGAAGTTCGA
>Promoter_1184
AACGGTCATTAACTACCTCTCATACCTGTTTATACAATATCTTCATTTAATCAAACCTTTTCACAGTTATTTTCGTTGTCTCATATATAATCTCCAACAACGTCTGAAATTTCCCACACCCCATTTTCTTCTAAGTAGCGGCGCTTTCTCTTTGGCACCGCTACAACCATCAATAAACTTCTTCACATAGAAAAGAAAATGGCTGATCCAAGGTTCGTTGTTCCATATCGTGACCCCTATGATACTCCAC
>Promoter_1185
TAGAAGCTTAGGCTTGTAGATTGTTATTGATCATAGATTTTCCATATGTTCTCCACAATTAATGATTATGAGTTTTGTATTTGTCATGCTCTAATTTTATTGGGCAGGACCGGATTGAAGATTTGGATCAGGTGCTTTCGATCTTGTAGTGGTTTTGAGTGAGATATGCAGGAAATTGTTAGCATTAGTAATTGGTAAATGGGGATCCAAACTGTGGGGTCTCAAGCTGCTGGTGGTGGAGATAGCAATG
>Promoter_1186
TAAACTAATGCACCAAACTCATAACACAGGTTCATGTCTATCTCAACCATTTCAATACGCGTTTTGTGAAAGGCCCTTCTTAATCATTCAAAATTTTACACATATACATGTTCTCTTCCTCACACTCTCTCTAGTTTATGAGTCTTAAAAGATTCCATTTGGGAAAAAAAGACTTTTTTTTGTACACATAATAACACCATGAAACATGATGAAACTAGAAGACTCTCAGATGAATATGAGGTTTCAAACA
>Promoter_1187
AATCAAATTATCAACTTTAGAATTCTGTGAGGTTTTTATCACTGCTGCTTGTGTTGTGTGGAATATATGGAATTGTTTATTGGTTTATCCACGTGGATGTACTGCCATATCTTTTTCAATAAACTTCACACACTTTCCCTCACTTCACTTTCTCAATTTCTGAACCACCAATTAGGGTTTATTCTTCTTTCAATTTCAATGGCGGAAGTTATCAATTTCCCCACCGATTCCTCTCTTCACAAATCCAAAT
>Promoter_1188
CAGTTGTTAAGAAAAATGTTGCAAAAGTCACACCCTCAAGCACTCAGGGTAACAGAGACAGTCAAGAAGATAACAGCAAGAAGAGCCTTTCATTAATTTCTGAAGTCATCCCATCATTATGGCCTTGGCAAGATTCAGTGACACAGCGCTTTAATCTCAATGACATTAGCTTTCCTGTTACTGATTTGAATCATCCTACCATGGCTCCGATTTCCATTCACCGGGATGGTGGTCCCGTAGATAACACAGT
>Promoter_1189
CACATAATATGAGCATGTTTGTTTCCATTGCCTCTCATTTGCAATTTGGATTCACCTTCCCGACATATATCCGCAGGTTATGATTTATGACTCGTGAGAAACTCAATGTGTCAAAGGATCCGAGCCTGCTTTATTCCAGTGCATCCTTGAGTTTGTGATTTTCTCCAGAAAGCGATTACTAGTCTCCCTCTAACAATAATGGAAGCAGCGAAAGTTCTTTCACACTCGAAGACGGTCCCTTTTGGTTTCT
>Promoter_1190
CCCTTTCATTTTTTCTCCTGTCTCTCTTTCTCTATGTTTTGGTAAACCACTTTAGCTAACCAAATTATATATATACTACTTTGCTTCAAATACAAAGAGGGTTATTTTTTTTTGGTCTAATTCATTATTTCATTCACATCTGAATTGGTTTTTGTTTTTGGCCAAAAGGGTGTGTGTTGGCATAGAGAGTGAGGCCTAAAATGAAGAGGTCTCATGCATCTTCATGTTCATCATCTTCATCTTGTAATGT
>Promoter_1191
GTTTTAACCAGTTGGACACAAGAGGCACGGTATATAATTGAGGAATTGCTGTATTTGGATTAAAAAAACATTTTTTCCAAATTTAAAAAAGTTGTGTTTGGTCAGCGTTCCTTACGAAGATGGAAGCGACCTCTCTCTCTAATTAAGAGAAAGAATATTATGTCATTTTCTCACACTTTATCATCTTCTATTCCTCTTCCATGGCGGTTTCAGCTTTCAAATCTTCTTCCCGTAGATCAAACCAATCTTC
>Promoter_1192
GAACAAGTTTCTTCCTTTTGTATAAAAAAACACCATAAACAACACAATCTCTTGGAAGAAAAGCACTAATCGAACAGTTACCTACACTGTAAACCGCTTCCATTGAAGATCATCTTAAATATCTTCTTCTAACTGACTCCAACTAAAATTCAAAACTCCATAACGACGCGCCAAATCGCCACCCTACCGGCGTCTACGATGGCCGGAAACTGTTTACCGGCGGTTCAGGTAACCGGAAGCGGCCGTCCTG
>Promoter_1193
GTACTATATATAGAATATAATGTCCCATATGTTACGTTTGGGGTTATTCTTTGCTTCATTCCATGAGAACAATGATGAGAAGAAGATTAAGAAAAGAATTAACTAACCGATTAAAGTAATAGCTTTATATTGTTATATATATGTTGCATAGTTTGCATGTATATAATAGCATTTGGTGATTAACCAAATTTTATTGAAGAATGTTGGAACTACCATTCAACATGTCATTACGTTTATCAATGTTGGATTT
>Promoter_1194
TTTTTGGTGCTGCATAAACTTGTTGGTACAACGTTGGAATCTGGGGTGGTCCTATGTTTTTTGTCTTTTTGGTTTTTGGATCATGGGTTCTAAGTTTTCATATTTCTATGCAATACCCTAAAGAGATTCCAACAAGTTCTGTTTTTTTCCCTTCAAGATCTAGCTGAGTATAAGTGAAAACTTTCTAGGACCACTGTGATGGAGAATAGAAACTCAGTTGAGAATTCTTCTAATATTGAATCTACAACGA
>Promoter_1195
TAGAAGTGGAATATGTATTGGAGTTTAGAATGAATTAAAGGTCAAATTTTCCCAACTTCTTTGTTATGACTATTTTTGCCTAATGTTCATCAATGATGTTTTTTCCTGCAGCATTACAAGGAGTTGTGATTAATCTGTGTTTATTTAATGTTTTTTTATGCCACCCTTTCCTTGGTGTTCTTTCATAGAATCAGCACTATGTTTATTCAATGTATGATCGAACTGACAAAGGTTGATTCTCAATTGCAGA
>Promoter_1196
TTAGCAGAGGAAGGAAAACCTAGCCCAGTTACATTAATGAACCAAAGCTTACAAGAAAGAATAATCTATATGGCAAGAAAAGTTTCATGCATATAAATATGATACATATATAACCAAATCAGTATAATCTATATAGTAGAATTCAAAAGCACAATTTGGTAGAGGTATTAACATTAATATATAGCACAAATTCTTGAAGTATGGCTATGAGTATGAGGCCAAGAACACCAACTTTCCGGGCACCGCCCCG
>Promoter_1197
ATAAAAACGCTTCCTCTGAAATCATCACCACCACGATATTGCTACTCCACCGCTGCGAAGTGCTGAGAATTCAAATCGATTTGCAATGGTATGGTTTTAATTTCTTCATTTCTATGATGTGATTGTTTATGTGAATTTGTGAATGAAATGGAACACATTGCAATTGAAAACAGGCTTCAGAGAAGAAACTATCGAACCCGATGAGGGAAATCAAGGTTCAGAAGCTTGTCCTCAATATCTCTGTTGGTGA
>Promoter_1198
TTAGCAGAGGAAGGAAAACCTAGCCCAGTTACATTAATGAACCAAAGCTTACAAGAAAGAATAATCTATATGGCAAGAAAAGTTTCATGCATATAAATATGATACATATATAACCAAATCAGTATAATCTATATAGTAGAATTCAAAAGCACAATTTGGTAGAGGTATTAACATTAATATATAGCACAAATTCTTGAAGTATGGCTATGAGTATGAGGCCAAGAACACCAACTTTCCGGGCACCGCCCCG
>Promoter_1199
ATAAAAACGCTTCCTCTGAAATCATCACCACCACGATATTGCTACTCCACCGCTGCGAAGTGCTGAGAATTCAAATCGATTTGCAATGGTATGGTTTTAATTTCTTCATTTCTATGATGTGATTGTTTATGTGAATTTGTGAATGAAATGGAACACATTGCAATTGAAAACAGGCTTCAGAGAAGAAACTATCGAACCCGATGAGGGAAATCAAGGTTCAGAAGCTTGTCCTCAATATCTCTGTTGGTGA
>Promoter_1200
AAATAATCGAAGAATCAATAATAATTAAGTTTATACGGTGAATAAAACAATTATTTTTTTTAAAATTTTAATTGAAGCATAAAAAATCTGATATTTGGATAGAGCCCATTCCGGCCATTTTGGTTGAGAGTTGCAGCTTTCAGCTTTTCCATTCTAAGCACTTAAACCCTTTCTGATAAGCCCTTTCTTCTCTTCCCCATGACCACGTTTCTCTTAAACCCTTTTGCACCTTTTCCTTCTCACACTCCCA
>Promoter_1201
AAATGCATTTATTGGTAAGACCATAACTTATTTAAAATTGCATTCCACAATCCCATTAGGATTGCAATTGTTGTCTGATTTCCCATAATTGTGGTAAAAGCTACCTAATTGTAACCACAGTTAATATACATATACATACACATATATACATATACACATATACATACACATATATTTCATCCACACTAATAAGCTAACATGGCATTGCTTCCTAGACTATTAGTTCTCCCCTTAATGTTATTTATTAGCT
>Promoter_1202
CCTTATTCTATTTGACTACCTTCTAGGAATTGAACTTGAAACATTGTTGATAATGTGAGAATTGTATAGAATGTTACTTCATCTAATCAAATAGTAATCCATGATATGGTGAATTTTGGATAACATTCAAACTTGTCTGTTTTATTGTTGAAGTAGAAACAAAGAGTTGTTATCATTGTTTTCTCACTTCATTCTCTCCAATGAACTTTCTCTACATATTTGTCTCCTCTTCAATCACTCTCCTTCTAGC
>Promoter_1203
GACTCAAATGAGATGAACTACTGTCAATTTTGGAGAATTTTATTATGATATGTGCCAAGGGTGAATATGGCATGCTTGGAATTTAGGAATTCCGTGCTAGAATTTTGGACAGTGTTTGTTTCTAGGTTCTTTTGGGACCTTGTTTTCATTTGATGTTTCTTGAAATTTACTCATGCTGTTACTCAGTCGGATGCAGCCACATGGTCAGTTTTCTTTTTCTTTTTGGTCTAAAATTTCAAAATGTAAAACA
>Promoter_1204
AATTCCAATACATGTGCACAATTTGGGTTTTAAAAATCCACTACCAAAATTTTGCCTTCCCTCAATTGTGAACCCAAATTGATAGACTCTAAAATTTGTGCCTATAAAAGCACCAAACCCCCTCACACAGCCTCTCCAAATCTGATTCAACCCCCAACACATTAAAGTTCTAGCTCTTAAGTCATCCTACCCCTCATTATGGTAGACAGTCCTACCAGCAGCAAGAGCAACTCTCTCATCCACCGCCCCA
>Promoter_1205
CTTGCTTTCCAAACTGTCAGATTTTCTATGAGAATTATGTATCTTCATGACCATGATGTATTCCCATTTAAAAAGCCATCCTTTTATTCATCACCATCATCATCTCACCCTGTGCCCTTCTATTTTTCTTCATTCTTCTCTTCTTTCATCATAATATTTTCTCTTTCTGTGTTGCTTAGACATATTATCTTCCAAGTTATGGCTATAACTTCAGATGCCCAGTTCCATGTTTTGGCTGTTGATGACAGTC
>Promoter_1206
GTGAAAGGGCCCAATTTGAAATGTTAATGAGCATTGTTTAGTCCAACATTTTCCTTATTCAGTCTTGCTACAAATAAATAAATAATATAAGACAGAAGAAGAACAAGCACAGCGGCACTGAAAAACTAAGGTGCATGCATATTTGAATATAAACTTATAAAGTGTCTATGTCAAATTATGTACCATATTGATCATAAGACATGGTTTTCATTGAGAATCATAGCCAATTTATTCATAGTTTGTATGCAAT
>Promoter_1207
TCATAGATTTAACTACTAACTACTAATAAAATGGTATATTTTTTCTCTGCCCGCGCTTCACTCAGATTTCTTCCCCAATTCCCACAAGACAAATTTGAACGGGCTTAGGGTTTTCGCTCTCTCTATTCACCTGCAACTGCAATTTCAATTCTCCATTCAATCAAACACCTTAATCTTATTCTTCTGCATTCACTTCCACAATGATGTACGGTGATCCTCATAACCACCAGCACCATCCGCAACAGCAGCA
>Promoter_1208
TGTTCAGAAAACTTAAGACAACATTATACTGAAAGAAGATTATGTGTAGGTACATTATTGATTCCTCAACCTCACTTATTCTTCCCTTGAAAGGAAACTTAATGTCATAGGCTTCCTTACTTGGTTAATTTCAGTTGATATCTTATTACATTTCCTCACATTACCAATGACTAGATCCACAAAAAAGGCTAACAATTCTGATGCATCAAGATGGGAACAACTTTTGTGCTGATTGTGGAACTCCAGAGCC
>Promoter_1209
GGGAGGTGATAGATTTGCCATAGATAGACAGAATTCATATTTTGATTGTCATGTTATTCCTTATCAATTATGCTATGTGAAGTGTATGAGTAATAAATTACCGTGTCTTGAGTATAGTTCCAGGCTTTCCTGGTTATTCTAATGAAATATTTTTTCCCCACTCACAGGTCACAGGGCTGTAGGTGACTGCTTCTATTAGCATGGCATCAAGTAGTCCATTCTTTGACGATATACAAAGCCATTCTGATGT
>Promoter_1210
GTGTAATTGGTTTGCTAAGTTCACACAGATATATTTAAATGTCCACGAGTTAAGAGATGATGGTGCCATAAAGCATAAACTCCGTTTGGTTAATAAAGTTGGTAGCATGACTTGTCTGATTCTTTGTTTGATTAGTTACAAAAATGTTACTTTGTCGTGATAAACAGATCATTGATATACTGAGAGAATTTTCACACACTATGAATATGTTTCTGACTACAACTCAAATTGCAGGTCCATTGTCGCTTGG
>Promoter_1211
AGTAAATAATGATTAACATGAATTGAATCGTGAATGATATACTAACAGTGTATAAAACTCATATACATTTAGTAAATACATTTTTATCTCAAATTTTATATGTTTATTGACTAAGGTATCATTTGCATATAAATAATACTAGTAAGTCATATTATTTCTACGTGGAATTGAGGTTAGCTAGACCAAAAAGAATTAACCATGGCTTCATCATCAACCAAGAAGATCATTTTGAAGAGCCTTGAAGGTGATG
>Promoter_1212
GTCCACTCATCAATACTATCATGTAATTTTATGACAACTCAGAATTTTATTGGTCAAGAATAAATTAGTATGCTATAGCATTTCACACCAGATTATATATAATTCTTATATCATATAAAAGACCAACCTATATTTCAGTGTACCTTGTTACAAGTTTGAAGTGAAACTAGTTATCCACATCACAGTGTTGTTGTCTTCATGGCCAAGCCAGTGTCCATTGAGGTATGGAACCCAAATGGGAAATACAGAG
>Promoter_1213
TCTTTTCCTTTTCTCTTTCTCTTTTGCTCCCCCACCTGGTTTTTGTTTTCATAAAGGTGCTCTTTTTCTCTATCAATTTTCTCCATTATATATATAGGGTGGAGGATAATTGGTTGGGGTGCAAGAATAGTTTTTGAGAGGACCCTTTTGGTGTTGGAAGAAGAAAGTTAATATTTTTGAGTTTTGTTAAAGAAGGGAAAATGGGTAGTTGTGGAAGGGAAGGAGCAGTGAGGCAGTATATAAGGTCAAA
>Promoter_1214
AGACTTGTGTTAATGTGTTCTTTAGTATTTTTTTCAAACCACTTTGCTTTCTAGTGGTACAATTCACTATTTGCCTATTTGGTTTTTGAACTAATTCAAATCATTGCCTTTACTTCTATACATATGATATGATATTTTTGCTCTGTTGAGCTCATTTAACCATTTTCTAATGGCAGTCAGTACTAGCACTGGTATCATATGGCTTCGTTCAGAGCATTCTTGAACAGTCCGGTTGGTCCTAAAACAACTC
>Promoter_1215
TTATATATAAAATATGATAATATAAAAATAACAAGAGGGTGTTGAATCTTAACTAATCGTTTAATAATAAGGAATAGAAAAAGAAAGTTTCTTTCATGAAATAAATATATAATGGTTTATTGCTTTGTATTAATAATCTCCAATAATAATAAAAATAAGGCAAAAGGAACATCATTTGCATATTTTTGTCTGAAAGAAACATGACCCAACAATTGTTAAGATCTCTAAGACAATGTCCATGGTTGCATCA
>Promoter_1216
AACGCAATTCGTTTTTCGATTTCTAATCGCTACGATCATTCCCAATCTTAATTTGTTGCTTTATCCGGAATATTGCAATTATTTTTGAATCTGTGTTTCTTGTAGATTTAGATCACTTGTTGGTAGCAAATTATTGAATAAGAAGAAGAATTATTAGAGGGTGTAATACCTTGGAATTGATTTGATTTTGATTCAGTAATGGCTGCTCCTGTGCCTCCTCCAGGGGCACCTAGAACTAGAAATAACGCAC
>Promoter_1217
CTCTAGATTCTTCTTTCTGCTTTGCTTTTAGTATGCAAGAGTTCTATTTGCTTATGACTTTTTTTTGAGATTGGGAATATATCTGAATTGAAGAGAATTTTACAGAATTCTGATTGAGTTGTAAGATTGAAGAAGAAAAAGAACACTTCCAGCTGCAACTGAAGCAGCTTAGAGAAGCTAGGACTTTCTATATATAAGAGATGGCGGCATCATCTTCATCAGCATCGCTCTTTGGATTTAGAGAAGAAGA
>Promoter_1218
AAGAAAAGGAAGAAAGAAAAAGCCCACACCTCATAGCTTCTTTATTTCGTATTGTCGCAGTGAGTACTGAGAACAAAAGTTTTTAGGTAACCTCAAAATTTTCCAATTCCCAAATCAATTATTTCTTAATCTTTTTTCCGCATCTAATCTGATCTGTTTCGCTTCCTTGCAGCGTGATTTTATCTTCTCGAATCCAACATGTTTCTCACAAGGTAAACTATGCGTTCTAGGGTTTTCCCATTATGCTTTC
>Promoter_1219
ATTTTCTGTCTCCATGCTTTCTCACCCATCTTTGTACATGTCTCGTTGCATTGCACTGAACACTTATCCTATATAATATCATGAATGATCATTTAATAACTTCATTTTGCAGTGCCTCTGAAACTTACATAAAACTGTTACTTTGCAGGTTAAATTCTCTATGCACATTGAGCCATACCTTTATAGAACCAAGAGCTTGCATGAATGAATTTGAATGGAAAGCAAATGATTTAAGTGGTGTGAGTTTAAA
>Promoter_1220
TTGTCCTTTTATCCTTTACCCTCACACTTTAAATACCCACTCACACACCACCACACCACCACCACCACCACCACCACCCGAATCTGACCACCGTGCCGGAGACTGAATTCTCATCTCCGATCTCATATTCCTCAACCTCACTCACAAAAATCAATCCCATATCATAACAACAACATTGAACGATAATTCCATTCACAAATGGGTTCTGAACTCATATTCAGAGGCCACGAAACCCAACCCATCAACGACG
>Promoter_1221
CTATTAACATTTTAATCATCCTATAAATTTAATGAGTCTTACGCCACTAGATCGACGTCTTATATGATTATTGTTTAAAGAAATTAAAAGGAAAAATTTGTCTTGAAATGGGCTGGGTAGGGCAAATGGCCCATTTGAGAGGGTAGTGGCAATGTAGTGAAAAAACAGAAACACGACGCAGGAGAGAGAGAGAGAGAGATGGGGAGAGGGGAAGTATTGAGAGCGTATAGGGCACTTTTGAAAGCGACTC
>Promoter_1222
TATAGTCAATGGTTACCAAATGCTCAACAATTACTTGAGTGAGTAAATACACTCCACTACTTCAGAAGTGCTGCAACATCATTTTATCTTTACTTTCCTATTAAGAAAATCATGCACAGTTCTTGACCTGCTGCTTATATGCACTGTTAAAGAACTGATGCACACAATTTTTTCTCAAAGAACATTGAAAAAGAAAGAATGAAAGAAACTGATACTGCTTCAGAGGAAATGGGTTGTCTTGAAGCGAACC
>Promoter_1223
TAATTTCAATTCGTGTTTTTTTGTTGTTGTTATGAATAATTGAAATTGAAATTGAAATTCCCCGCCAAATTGAGTTATAATGCATCTTTTACGTTATCACCATCGATAAAACTATCACGTTTTACTGTTTTACATAGTGATTCAGAGCATTCTTATATTTCTATTACTTAATTTCGACTATCTTGCATATCTCAGTGAAAATGAGTAGACGTTCCAGCAAAACTATCTACGTGGGGAATCTACCCGGTGA
>Promoter_1224
TTTATTTCCCGAACTAATGTTCGAGCACATTCTTTTGATTTCATGTGAGTTGGAGTTAATTAATGACATATTTTATTCTTATTCAAACAGTATAAATAAGTATTGTGTTGTGTTCATGGTTTCATTGTGTGTACAGTGTTGGAAGGAAGTGAAATAAAGAAAGAAAGAAAGAAACACTTTTGAAATCAAAGTTGAAGCATGGCAAGCTCTGTTTCAGAGAAGCAAGTAATGGTGATTGCAATTGATGACA
>Promoter_1225
ATCATTATCCAAAACTTATTGTCGGTGTACTAAATTTTTTTCTATAAATTATTCACATTGACTTCACAATTTCACTTGAGAATTGTGTCATTGAAAATTATTAGGTTAGGTTTGATTTAGTTTATTATTAGTGGGAAAGAAAGAGAACAATACAACAGGGATCGACCGCTCCTTCTTCATAATAAAACAACCTTCGACATGGTATGTCACTGTTTCTCTCTCTGTTTCCCAATGTTCATTACTTTTCTAA
>Promoter_1226
ATGTATTAAACAAATAGAAAAATATAGTACGGAAAAATATAATTGAAAAGTAAAATATAAGTTTGTATTAAGTTTAAAATAGATGAAAAAGCAAAATAAAACATTTGATGAAATTTATAAATTTAATGTGAAAGAGAAAAAGGATTAATTGTATTAATTTGCATTAATTTGGTGGTATATAAAAGCAGAGTTCAGAAAATGTTGATAACATTTGCAACGTCCTTTGATTATTCTCAATCATTCTCTCTCT
>Promoter_1227
TGATAGTGAAAAGAAGAGATATTTAGAGATGCTATTTGTATCTAGCCATATTAATAATATGCATATTCCTATCTATCTATATATACATAGACACCAATGCTCTTCAAACCATGTGAACAAGAAGCACTATATCCTCTAGTCTCTATTGATCTATTGAGTTCAGCTACAATTTTCTGTTTTTCAAATATCTTCCTTTGGGCATGGATGGAAAAAAATTGGAGTACAAAGGTGTGGAAGCACTAAAGGAAAT
>Promoter_1228
TTTTATCGATAATTGAAGAAGCTTAGTTGTTTTAATTCTTAATTATAATAAATGAATAAATAAAATTGCTTCCGGGATTGTGATTTCTACGATCGTTTAGATTCTAGGTTTCATTGCTTGGTTTTTGATTTTGATGAACTGTTTGGATTGTGAATGTGTGGAGGTTTAAATTAATCCTGCTTCAGTTTTGAGTCGTAGATGATTTCTGTTGGAAATAGAGATGCGGGGAAGAGGTTAGGGTTAGGGTTCG
>Promoter_1229
GGTAAGGTTTCTTTCTTCTCTCTTTCTTCTTGTCCTTATTAAATTCTTCTATATCATTATTCTCTTTATCTGCCTAAATTTTCAACTTTCTAATATTATTTTATTTTCCAATGATGAAGTGATTGCTTGAGTTTGGTGGAGGAAGAAGGGTATATATATATATTGTCATGGCTTTCAATTCCAGCACTGTTGTTGAGAGGATGGGGTTATCTTCAACACAAGATGCTGCTTCTGTAGATTCCGTGACTCT
>Promoter_1230
ATACCTCTGGCTAGATCAAAACAAATTCGACTACCAAAATTGCATGCCAAAAATAAATTTACAAACTAAATTTACTCATTTTGTTCTTCAATATATATATATATATATATATATATATATAGTATTAAAGATGTTAATATGGATATGATTCCGAAAGTGGATGTGGTGTTGCAGAAGCAACTCTAAAGTGAAGTGAAAATGGCTGTTACACTTTCTAGCTACACTACTACTTCCTTATCCTCTGCGCTAT
>Promoter_1231
ATTTGTTGTATAATATTTTATTGTCAACCTTTGACTACAAGGGCTTTCCTTTGTATAAGTTTTATGTGTGTAAGAGAGAAAAATGAGCATGGGTTTCTCATATCAATATCACATTCTCTACATTTCTGTATATGTTTTTGTTTAGTCTACACTACAACAATTTCCTGTCTCTAAGCCTTTGTTGTCTGGCAGAAAAACATGTTAAGAATTGGTTTGAGGTTGGTTTCACTATTCTGCCTTAAATCTTTTC
>Promoter_1232
ATTAAAAAACAATTCCAATTCCCCTTCACATCTCTGCAACTATTCAATTCTGGTGTGAACAACGACCTAGGGTATTTTCTCAATCTTTGATTGGTTTATTTCACTTCTACGGTTTTATCTTTCTACTTCTCACCTCTGTTTGGTTCATTAATGTATTTTTAGGGTTTTCTCGGAGAAGCCATTCACGTTGAAACAGCGATGCCTCGGTATGTCACTGACTCAGTAACTTAGCTATTCATTTTTCATGTTT
>Promoter_1233
CAAGCTTTGCCATTGTTCAGAAAGAAAAAGAAAAAGAAAATTGAGTCGCTCGTTTATTCTAGTTTGTGATTATTCTTCTCTGTCCCGAAACCGAAGGTGTCGCTGTTTTTTTCTTCTTCACATTTTTCCTTTCTCTTAATTTGTTTGGATCACAAATCAGAGAGGTGTTGACCTTTTTGTTCCCAAGAGAAAAAGCTAAAATGGCTGCAAATTCTACTTCCAATGATAATTCGACACTTTCAGGTTACAT
>Promoter_1234
TTAATTAAAAATTAATCACTCCCTTGCAATTTAAAATTACATATATTTTAAGGGAGAAAGGTGACATGCAGTGCCTATAAAAGAGAGAGAGATGTCCTCATAGTTAAGCATTCCATTAATATCAAGCTAAGACTTTTATATAGAGAGCTAAGTTCACTCATCAAAAAAAATAGAGAGTTAAGTTTGAATTATACTTGAATATGAAGAGCACATTTTTTGTAGTAGTTTGTGTGGTACTTGTGATTTTCCT
>Promoter_1235
AGTATTATTTATTTTTTGATTTGCTTGCAGCTTCATGTTACAACATTGGGCCTTGTCAAAACCTGAGCCCACGTCTAAAACCCTTCCATTAATACCAATACGACGGCGTATGATAAGTGAAAAGCAAAAGCAAGATTCGTTAAACCCTAAATAAACCAGCACCGAATACAAAGTGTAGTTTTTGTGCAGCATCCATCAATGGCGGAACCTCAGAAGAGAACCACCTTCTCTGTGAAACCCAAACTTAAAC
>Promoter_1236
TAAGCATCATCTACCCATTCCAAAAACTAAAACTCTCCCTATATTAAAATTAAATATAAAAAAACTAAATCAAAATCAAAACCAATCCCTCTCTCTCTCTCTCTATATGTAGTTCAGTATACCAAATCAAAATCGGTGATTGGAAGAAATCAAAATAGAGAAGAGAGGGAATTGGTGAAAGAATTAGGGTTGTTGGTGATGGGGTCATCGAAGCCATGGCTGTACCCTGCTCCAACTTATCGCAAATTAG
>Promoter_1237
ATCTCTTTTTCTCTCTCTCTTGTTTCATCAACTACCCTTTCTACTTTAGTTACCCATTTTAACCGAAGAATAAATCCGTTTTCGTTTCTCTACAAATATCTATTTACTATTATTATAAGATCACTGTTTCTATTTGAGAGTCTTTCATTGGATTTGGTTTTGAAATCTTGGCTTTAGATATAAGAGAGAGAGAAACAGACATGACTGGGAGTAGTGAAGTTAACCTCATTGAATCTAAGGTAACATAATA
>Promoter_1238
AGTACTAATTGTTTCAATTTTTTGTTTTGAATTATGGATTCAAATTATTTAATTAGAAATGAAAGGTAGAAATTTACTCGTTTTTTGATCAACGGTATTTTTTATTTTGTAGGAATGACAAGCACAGAGATGTTGTGAAGGTTTTGTAGTAGATAAGATGCTTTGGCATTACAAAATTTTGGCTGCTGCTGTTAATAGTTATGCATGCTATATCCAGTGGTCTTTACATTGACGAAATGGGTTATGCTAT
>Promoter_1239
ATTTTCCTATCATGTTTATTTAAGGCTCATAAGTCATAATAAAGAAACATACTTTCTGTTGACACAGAAAAATCCATTCTATCTTCCTTAAGTTATATAATTCATCCTTCACATGAAATTTCTCACCTTCCTTGTGGGTTTATAATATTTTTTCTTTTACTATAAAATTTCTCATTTCTGGTCTAAGGTTCTGAAAACATGAAGGAAAAGGTGGATTCTCCTATCACTGTGCTTGAGGACTATTTTAGGA
>Promoter_1240
AATTAAATAAAATATGTTATATTATTTAAAAATTTAAACAAATGTTATCTATTTTTAGATTATTGTGATTGGTTTGAGAAAATATTTCTAAATCCTTTACCCTCCCTTCAATTTTAAAAAAAACAACAACTTCACATAGCTATCTATCTTTCTTCTCACACTTTTGCATGTTCATCATATTCGTTCTTCAACAAACACCAATGACCCTTTTCTTCATCTTCTATCTCTTCCTTTTCACTCTCCCTATTCC
>Promoter_1241
CCATCTTTTTATTCATTTATTGATTTCTTTGTCATTCATTTTTTCCCTTGTAAGTCACTTTTCTACTCCTTCCATTTCCATTCACAAATCCATGCCATACATAAAAACAAAACAGATTTGTTTCATAACTCTGCAACTTCATCATACCAAAAACATTACCTCTTTACTCAAACCAAGACTCATACCCATTTTTCCATCATGCTCAAACTCCTTAACAACAATCTCCGTCGCTTCTTTTCTCATCTTCGGT
>Promoter_1242
TTTTACTAACATTTGATGCTGATTTAAAGATTCTACTTGCATTGGTGTTAATTCTTATTTGTTCTTTATATTTTATTTGATTCTCCCCTAATCCACACTGCAACTCATGTCTTAGTTTTCTTGACATGTCTGTATTTATTGGTAGGTAGAAGATTGATACCCGAAGATATTGGCGGATTCAGACTAATTGTTGCGGAAATGGATAAAATAGCTGATTCCAATGGTGAAAACAAGCAGGATAGTAAGAGAG
>Promoter_1243
TCCACGTAGTTGGACTAATATTAAATTTTAATTACTCACTATACTAGATCCTAATTTTAAAAGAACATGTGACATATATTTCTTCCAAAAATGTATGAAAGCTTCTTGTGTGCAGAAACAATTACCTCATTCTTCTTTTATCATTCTCGCCCAAAAATAATCGAACTTGTTACCCTCCGATCTCTCTTTCACGATTCCTAATGAATTTCTTCAATTCCGTTTTCGATGATTCCCCTCAATCCGAATCCAA
>Promoter_1244
GTTCCGAGCTCCGAATTACAAAATTGTTGGATCGATGCTATTATACATTAACTTAATATGTGACTTGTCTTTCATTCTTTGAAACTCAAAAGTGGAAAGGTGTAAAAGAAAACCAAACCTCTCACTTTCTGTTTCTTCTTCCAACACTAACACCATCGTTCCCCATATCTCGGATCAGCTCAATCATTCACCATTTCCATGGCGGTTACTGCTTCTTCACCCTCTGATTCACTTCCCTCTGGTCACGTGG
>Promoter_1245
AAACCCTAGATATTTCATTTTCCCCAATTCGATCAAATTTTCTCATCAAACCCTCACTTTCCCTTACAAGATTCAATTTTGACCCAATTCCCCAGCTCTAGCGAAACCAATTGGTAGCAGTTTTCTTCGATCGGGTTTCGATTCTGAACAATTCTCTTATCCAACCCAAATTTTGATTATTCATCTGTCGTGGCTTTCGCATGGGTAAGATTCTTAGAGAAACCTCGAGGCCATCCTCCAATTCATATTT
>Promoter_1246
CTCTAAGGTGGTTTCATTATGATAAAAATACTTACTTTAACATAATTTGAAGCTCTCTATCTATTGCCCCCTTCTCTTCTTTCAATGCCTCTCATTTCCATACTACCAATCCATTCGATTATTAAACCAATTCGGTCTTTGATTCACTTCACATCACTCCATAACTTTATTTGACTATAGCGGTTCTGTGTTCTCTTTCTATGGCTCCTAGCCGCAGAAAGGGTTCTAGCAAAGTGGCCGCCGCCGCCGC
>Promoter_1247
GGATTTGTGTCATCAGTTAAAATAAATATTGAAATGTAATTTATTGTTGACTTTGATGATTAAAACTCACATGGTTGTGCAACCAACTCATTGAATCATAAATAAGAATGAGTTTCCTATAAAAAGCTGAACTTTGAACTACAAGGCAAAAACATTGAACATCAAAAGGAGTAAACACTTGTGTCTTTACAAACAGAAACATGGGTGCTTCCCAATCAGTTTCAGAAACATCCATCTATGAATTCACAGT
>Promoter_1248
TTAAGGAAAATTGGGAAAAAGAATTTTTATTCAAACACTTTAGTTATTGTGGTTTCTGAGTTAGGGTTACTTTGCACACACTAATTTATTTACATCTCTTGAGTTTTAGTCGCTTTTACGTATTTTATATCTATAATTAAAACACCGTGTCATGATTAAAAATAATCTTTTTTAATTTGCAGATTGTCTCTTTTGGTCATGGGTTATAATTCGGTCTATAGATGCTTGCAGGATATATTTCCACAGGTAT
>Promoter_1249
CTAATCTGAATGTCGACCTGAACCATATTGTAACAAGAACCATTTCTAGCCTGAAAGTGGAGTGGCGCAAAGACCAAAACCTGGACAAGGCCATCGAAAATGATAAGCGTTACAAGCAATGCGCACGTGTCGTTAAAGAGGTTCTCAACGAACCTGGTCAAGTTATCCCTCTTCGCTACCTCGAAAAACGCCGCGAAAGGATGCGACTCAAGGATCAAGTCCAAACCTTTTTAAATCAAAACCCTGGTTT
>Promoter_1250
AATTATTTCTACTCCCGTCCAAACCCTTGGAGACGCTGACTCGGCTTCAAAATAGTGGAAGCCAGTGAAGTGCACATTTTTCCATCTTCAATCGATCCCTCACTATTTCCCACTCCCTGTCTCTGATTCAGAAACCTAACCCCAATTATCCGTTCTTCTTGAAACGCTTGCAATTGTTCTTCAAAACCCATCACAAGGAAATGGCTGGTGAAGAAAATGTAAAGCATCTCGAAGATTGCTCTGTTTCCAA
>Promoter_1251
TTTATTTAGTTAAAAAACAATTATAAACCTAAAAATAAATTAAATGAAAAAAAAGAATTAGTTGGTTTTTGGTTTTTGTTATCTCTGGGAGTCTAAAAAATGATAAATATAAAGATGAATGAAAAAATGAATGGGTAGTGATAGATGAGAAAATGTTGTTCCAGGTTGGAGGACAAGGCAGTCGCCCCACCTTCTTTGAGATGTCTGCTGCTGAACAGCTTCCTTCTAGTCTCCGTTCTGCTCTCACTTA
>Promoter_1252
ATTTCAATGGGAAGTTCCATCATTCTTCACAAGAAAGGTTAGGTTCCATTTTGATGTACCAAAATTTTGCAAAGATTAAAACAAAATACTGAACTTGATGGTCACTATATGTATACATACATTGCTTCTTGATGATTGTCATTTATGCTTGTTAGATTGCAAAGCGATTGGAGAAGTTCAAAACAACAATTTTCACTCAAATGAGTATGCTTGCTGCTCAATATGGAGCCATAAACCTCGGTCAAGGCTT
>Promoter_1253
TCACTGTTTCTTTTTTCTTCTTCTTCTGTTTTTTTCTGATAGAATACAACATTGGAACAAGTTCAGTTACTCTGGTTACTACTGCCACCGTGAACACCCCTGAGATTTTGCCGGCGCCGCCATATAAAACCACCGTGATTACTATCTCTCTTACAGTTAATATCTGAAACTGAAGAAGCCTCTGTTTTGTGGGTTTCACCATGGAAGCTTCGAAGAAGAAAAGTGAAACTAAACTCACCCGAACCCAATC
>Promoter_1254
ACATATGTGATAGGATATGAGATATCAAGTCTATTTTGATTATGAAAACCCTAGGCCTCTCACTAATTTCCTTTTGCTTTTTTGGTTCTATAAAAAGACCATTTCACATTTTTAATTATCACACACTAACTCACAAGTCACAAAGGTCCTTCAATCCCTTTTGTGAGTTTGTATTTACTTTTTGTGTTTCTAATAGAGACATGGAAAATGAGGACCAAAATGGTGAGGGTAGATTGAGCATGATTCGTAA
>Promoter_1255
TACTACTCATAATTAATAGTGTTTGACCTAGCGGTTTGAAAAACGACAAAACCGGTTCCCATGAAATTTTGCACACAACACAAGGAAACGACAACCCGTTTCTTGTGAAAACTTCCAAAAGAAAAAGAAAACGCTCACAAATCAGGGATTTGGGAAGAAAATATTCCCCCAAATCCAAACTCTGTGTCAAATATCAAATCATGCGAACCCGTGACGCCGTGGAGGTTGCCAAGACGGTGCTTGAAGTCGC
>Promoter_1256
ATTAATATTTATGTGGTACAGTGAATAATGGAGTCTTACCCTACTCTTAACTTAACTGATATTAAAATTATTAAAAAAAAGCTCTTCTAACGAATAACGTATATATTCTTCTCTCACCACTCTATTCTCTCTCTTCCCTCAATCACCCCAAATTCAAAAACCCTAATTCATCATTGGCCCAAAAATTCAGTCCAATTCCTATGAACAATTCTCCTCAGATAAACGACGCCGTAACGAAGCTCAGTCCCTC
>Promoter_1257
CTCTCTCTCTCTCTCTTTCTCTCTCTCTCTCTCTCTCTTATAAGGTTGTCATCCCTTCTATAATAATTAATAACCTATCACTTCCTCTCTTGTACTATCTTTTGAACAAGTAATAGTGCACTTTTCTACATATATAAGCCACAAGGGGTGCTCAAAGATACAATACAAAGTTAAGGATTTCATTGTTAAAACAAATAAGCATGAAGGAGGCTTGGAAATCAACATCAAATAGGTGGAGTGGGAAAGACAA
>Promoter_1258
TTGAAGATAAAATATTAGTCTAACACCTGAAGGGTATCAAAAACAGAGTAACACGAATCACATAGAGAGAGTGGAAGAGCCAGCACTTCCTCCTCCACCGCGATCATTTCTCTTCCATTCCCAGCTCCTTTCTTTTCCCGGAGCTCCAAATTTTTCTATTCGGATCTGATTGTTTTGATCTGTGTTGTGTTGTCTGTGATGGAAGAAAACATAATTTGCCAGTGGAGCGTGTTTAGATCTCTCTTAGCAA
>Promoter_1259
CTAAAATTGTTGAGGAGGAAGTGTATTTCAGCATGTAACAAGCTGAAGATTTGGCTACAACTTTTTCATATTTTCTCTTCTTTATAATCTTGAATAAGGTTTTGTGGTTTGTTTTGGCTGAGTTTCTGAACATTTTGTTGGGTAATGTCTGCAGATGAATGCTTTTCAATTTTCAAGGTAATATTATATTGTTAGTTTCAATGATGGATAAGAAGAGATGGTTATGGAAGCGAAAGTCTTCTGAGAAGAG
>Promoter_1260
TTTCTCTCTCTCGTGCACCCACTTCTAGAAAAAAGCTAAGACAATTCCACATGTAATCACTTATTCTCATTCACCAACTTTCTCTCTCTCTCTCTCTCTCTCTCTCTCTGGCCCCTCACTCTCTCTATGAAGTGTTTTGCAAGGCAAATATTAATATATAGAGGTTAATTAATTAAGAGATATTGTTTCTGAACATTTAGATGGAGCTTGTGGAAACACCAAAGTTACAACAACAGAAGAAGCAACAACA
>Promoter_1261
AAGGTATGTAATGGCAATTATATTAATTAGTAAATATATTTTTAAAATTAAAATAAAATAACTTTAATATCTCCTTTATTAGTCTTATGCATATCATTGCACACGCAAGTTTCTGAAATATTTTTCGTAGTTCCCCACGAACACAAGAGTTTTATGTGCTTCAGATTCATCGTACAGTACCAACACATAGCTGCGTTGAAATGGCGTATACAAATAAGGTATTTGATTCAGAAGAAGCTTCAGAAATGGT
>Promoter_1262
CAATACTTTGTCTCGCCCCACTGAAAACACTGAAAACATGTTATGTTTAAATTTACTTTCATTACTATGCTGTTTTTTTCATTGATGCGGAAGAAACGTACCTGGGATAAAGTGCTCATAACTCTCTTTGTATTTCATCTTAACAACAAGTGACGTTTCTGATTCTGCTTCGTTAAGCGTTTTTTGTTCATTCTCTAAAAATGGGTTTACTAGTGAATGAGCTTAGGGAAACCTCCGCTTCTGGCAAAAC
>Promoter_1263
CCCTTTATTCTCATTTCTTTTTTGTTGCATTACTTGAAATTAAAAGATTCTATCTTTTTCTTCTATATAGTAAATATTGATCATAGCTAATCTTACTCAGTTTCAGTGAGAGCACAAACTCTGAAATTGCACATATTAGTTGTAGTAGAATCTGAATCTTCATTCTCAAAAACCTTAATTGAGCCAACAACAAGAACAAGATGGTTAAGAATGGTGACAGAAAAAATCATGAACATGAATCCTTTGATAT
>Promoter_1264
CAATATCCAAATGTCATATGTTCCAACCACACCATTTTCTCCACATCATATAACAAAATCTCAAATAAATAAATATTTAAAGATTATTTTGAGAGATAGTTCTTCGTTTTGTTGGTTGGTTATTATTGAAGTGGCTATGGTAGTAACATTAGCATGTTGTATCTAACCATGTGCCACGTGGCATCATTCGCCGTCGATATGAATTCGCCGGCGACGGTGACCGGAGTATTGTTCAAACCTCCTCCGTCGT
>Promoter_1265
CCGGCAAGATAATAGTAGAAAAAAACTGGCCCAAACCAATAATTGAATGAAAAATCCATAAATAATGGACGCAGTAACTGAGCATGAAGAGAAGATATTCCTGAGTTCTGATTCAACTCTATCGCAAACCTTGAAACGCTGTCGTTGAATACGAAAAAAGCAAGAGAAAGCTACTCTGTTCTCCGTCGTAGATCATAACCATGGATCAACACCATTCTCATCACTTCCACCGTACAAGGTACGCTCCTCT
>Promoter_1266
GATTGCATTTATATAAAATACTATAAATGTATTATTTTACTTTTCCAGATAAGTTTTTTTACTGTAATGTTTTTTTCCTCATGAAGTCAAATTTCAACACAATTGTGTTTACAGTGAGTGGTCATGTCTTGAAGGATACGGTCCTCTTTAAAGGAAATTGAGGCGCGATTCAATCAAAATTTCCCGGGATTTTTCGATATGAGTAGGAATTTGAAAGGTTGTGGTTGTGATGATGAAATAAGTAGAGCAG
>Promoter_1267
TTCACAACTCACCCTATTTTTTGTAATTACAAGAAAAAGGAAAAGGTTAAGAAAAGCTATCTGCTCAGATTCTGTAGTGTAAAACTAATGGTGGTTTTTCTAAATGCTTAATAACTTTGTCAATATAAATAGAATCCCCTAAGGCAGAACCATAACACACTCATCATCACTTGATTCATAATATTCCTTACTTAGTAGCCATGTCTAGCAAGGTTGGTAAGGTCATCAAGTGCAGAGGTGAGCCATGATG
>Promoter_1268
TTCACAACTCACCCTATTTTTTGTAATTACAAGAAAAAGGAAAAGGTTAAGAAAAGCTATCTGCTCAGATTCTGTAGTGTAAAACTAATGGTGGTTTTTCTAAATGCTTAATAACTTTGTCAATATAAATAGAATCCCCTAAGGCAGAACCATAACACACTCATCATCACTTGATTCATAATATTCCTTACTTAGTAGCCATGTCTAGCAAGGTTGGTAAGGTCATCAAGTGCAGAGGTGAGCCATGATG
>Promoter_1269
TTTTTTCTTTCTTTTGTTTTTGCGCTGAAATGAGGGGACTGTGTGTTTTAGCTTAAACTGTATGAAATTGATAACCATGTTCTTTTGGGTTTTCAGTGTTATTGCTTTGTTAAGGTGCTTAACAACAAGTCTTGAGAAATTTTGGATCTGTTTGCTGTGAAACCCTAATTTTCTGCTGAAAATCAAGGTTACTTCTTTTAATGGATACTGAAGAAGAAACTGTCAATGCCAAAAATCCAAAGCATGTTGA
>Promoter_1270
ATTTATTTATTTCAGTATTTTGAAGAATCAATGCACTAATAATTAATGATGCAGCAATGGTTGAATTTCAGGGCATTTGGTGGGCCCAATGGGCTCTGATTTGGAATTTTGGTTAAGATTGAAGGGGTCCGGTGTTTGGGTTATACGTATGTTGAAGTTGGAAAGAGAAGAGTATAGAATATAGAGAGAAGGTAGAAAATGAAAGTGACATGGAAGAACAAGAAGAAGAAGCGGTGTTTGTTACCGTTAC
>Promoter_1271
GTTGTTTAATAATCATTTTTTATTTAATTTGTTTATCTATGGAATAGTTTATGTTGTTGTTAGATCCATATAGTCAACCTAGTCTGGTTGATAAAAGCTTGATTGTTATTGTTGTTTTTTTGTAAGCAATTCTCCATGCTTGTTAAATGATTACTGATGCTTTGTACTTACAGGATTAAGTTGGGGAATCAATTGAAATCATGGATCGTCTTAAATCTCCAGCACGTCTCATGATTGTTTCAGATCTTGA
>Promoter_1272
TTTCTCAATTTCTCTATCTTCTCCTCCATTCCAACGGCGATGGGTTCCTCAGCACGACACAATGTACTAAAAGGGAACTAAATCCCTAAATTCCCCTTTCTAATTTTTCTTCCATCTTCTCTAATTTATCCTCCATTTTTAATTTTTATAAGTTTTTATCGTTACAGGTACTCATTAAGGTAAAGTGAGAGGGTGAATATGATAGGTGTATGGTGGTTTTCGTTCAGCGGTAAGATCGTGGTTCAAAATC
>Promoter_1273
GTAGATTTAAAAAAAAATTGTGTAATTTCACTAAAACACAAAGGTGGTGTTAATGTAGTTCACTCTAATATTTTCAATAATCCCACATCAAATGTTTGTCCTATCTGCCACAACACCCATGTAATTTCCCACTTTGCCATATAAATATATAACCCCACCACACCACACTACACAACAATACTAAACCTTCATTCAACAATGCTGACTTCTCCCATTCTCTCAGTCCCCCAACATGCCTTACCCATATACA
>Promoter_1274
TCCTGAAATATTACTAGTTCAATAAGCTTATAAAATATGAAACTATATACTAGTTAAATCATATTTCAAATGATCTATGCATGAGTGTACGTATCAACATACATAAATTCAGTAGCTTAATTCCTCATCTTGTTCAATGTTGTTTTGTCTAACCTATGAATTTTTATTATTGATTTTCTATAACAGTAGTGAGATTGAGCATGGAGAAAGCGAATTCATTAGGATTACTAAGAACGAAATCGGACCAGCT
>Promoter_1275
TGTTTTACGGGTTAGAATTCTATAATCGGGAGAATATGAGAATATTGGGAGATCTTGGAGTTTGCATTGTGTAGATTGCATTGCATGCAATCGAAACTAGGATTTGTTTTTTCGAGCTTTCCAAAATTACGATCAATGGCGTCGTCCAGAGAGTGGAAGAGAACAACACGGTGGTGGTGAAGGGTATTTTCGAAATTTTGATGGGTAACAACTGCGTGGGGCCAAACTCCCTCGGTGGGAATGGGTTCCT
>Promoter_1276
ATTTTAATTAGATTTCTCATCTTTATTTTCTATCTTTGTTTGATTGGAGAGGGGTAAATAAGGGAAAAGGTGCATTGAATGGATTTGGGGAGAAAATTTGTATTGGTGGTACGGTTTGGAAGTAATTGATGAGAGATTGTTGATTTTTTGAAACCATTTGGTGATTTTTTTTTTTGCAAATTTGTTGAAAGATTTTGAATATGGATTTAGGTCCATCTTCGAAGGATTCGTTGAAATGTTGTAACTGCGG
>Promoter_1277
ATTTTTACAGTGCTATATTATGTATTATTTTGTTCACTCTCAATTTTCATGCATCTTCATTTGTATTATTCAAGTCTCTTTTTGAATTCTTTCACCTATAACAGTTGTGGTAGTAATTATTTTTTAATTCATGTTTAAGAAAGTCATCTTTTTGTTTGTTCTTTCTAGTGTTGGTTTCGGAGTTGGTTGACTTTAGAAATGGAGAATCAACGAAGAAGTGATGAAACAGCTGAGACGTTTACATGGACGA
>Promoter_1278
AATTGATTATTATTTTAGATGTTGGCGAACTATTTTAAGTTTTCTAATTTTTGAATAACATTACTACAGATAAAAGTTCTGAGAGAGGAAATTAGCCTTTACTCAAAAAATTTAAACGGTTAGACCGCCCTAATCAGGTGCCTGCTTTGACGTGCAAGTCACTTCAGTATGTCCTCTTTCCCATACCTGATTACCGAAATGGAGGAGCAGCAGCTTGAACTGAACCCTAACTCGGTCAACGGACTCAGTG
>Promoter_1279
AACCTATGGTGCTGCCAAGTCTCAGCCAGTTCCCACAACGAAAAAACACATAAGATAACAAAAAAAGGTGTCAGGGCAAACACTATCATAATATATAGTATGCTTAACCTTTACTATAATAATTGCAAATTACGCGTAGAGTTTAATCACATTTTTGCAGACACATACATGATAAAAGCATGGAAGTAAGACAGAGTGTGATGGAGGAAACTGGTGGTGATAGTAATTATCTAGGCGCAGGTGCATTGGA
>Promoter_1280
TTTTGACAGTGCTATATTATGTATTATTTTGTTCACTCTCAATTTTCATGCATATTCTTCATTTGTATTATGCAATCGTTTATTGAATTCTTTCACCTACAAAAGTTGTGGCAGTAATTAATTGTTAATTCATTTTTAACAAAGTCTCTTTGTTTGTTTGTTCTTTTTAGTGTTGGTTTTGGAGCTGGTTGGCTTTAGAAATGGAGAATCAACAAAGAAGTGATGAAACAGCGGAAACGTTTACATGGAC
>Promoter_1281
TAAAAAATAAATAATAACTAACTCCTCCGCTCTTCATTTCAAACTTAGGTTCTAGGGCTTTCTGCACTCTCTTTGTTAAAGGAACTTGCCGTTTTCTCTTCCTTCACTGTTTGAGCGAAATAGGGTTTTTTTTTTACCTTCATTGAGCTATTTGAGCTAGAACGAACGAAAAGACTAATAGTAACCTCATCAAACAAAAAATGGTGGGATTCAACATGCAACCATATGGGATACAATCCATGCTCAAGGA
>Promoter_1282
GTTTTTCCTAGAACTTTTGTTTACCATGTAGTTGATTCTTGTGTTTCTTCTGAATCAAGCTATTTTTATATGTATTCCACTATTTTGGTACCTGTCATATTTGGTACTTGTTACTTGTAATATTTGGTGCTTGTAAGTTGTCCTTTTTACTTGCTCTTATTAAAGAGATTAAACTTTGTTCTCTCTGTCTTACTTCTAATGCTTCGGCATGCCATTGAAGTTACTCGCATTGAAGCAAGAAGTGAAAGGT
>Promoter_1283
ATTAAATTTTACTATGTATTCCACCTTTTTAATCTGAAATGATACTGCTATAATATGGTTTATGTGCACTGGCATTGTTTTTGTATGTTTAATACTTGTTTTTGGGTTGTCTGTGTGCCTGCACTTAGCGGACATTTTGTTATCTTCATTGCAGATTCTTGATCTTAGTTATCCACTGCTTTGAACTTCTGACAAAAGATGGCTTCAAGATTTTGGACTCAGGTCTTTTTAACTTATTTTAGTGTCTCAT
>Promoter_1284
GTCACTGCCATATGTGATATCAAATTACAATGATAGGAACATATTAGGCTGTCTATGTTGAATTCAAAAATATTTTTTTAATCACAGTAATTTTAGCCACAATACTGTAATTACACTAACTGCATTCGCAATTTAAAATAAAACAATTTCCCACTAATCATTCTTATTCTTATTTTCAGATTAATAGTTGTAAAGAAGATGAGGGGCAGAAGCTACAGTTACAGCCCGTCACCATCTCCAAGGAGGTACA
>Promoter_1285
TTTTGACAGTGCTATATTATGTATTATTTTGTTGACTCTGAATTTTCATGCATCTTCATTTGTATTATTCAAGTCTTTTTTTTTTAATTCTTTCACCTACAACAGTTCTGGTAGTATTTAATTTTTAATTCCTGCTTAAGAAAGTCATTATTTTTGTTTGTTCTTTTTAGTGTTGCTTTTTGAGCTGGTTGACTTAAGAAATGGAGAATCAACAAAGAAGTGATGAAACAGCGGAAACGTTTACATGGAC
>Promoter_1286
TCTCGATTAGCATACAATGGATTATTATTCGTTTCATTCTATGATCACTTTTTGAAATTTTTTGTAATCCTTTTGACTTTAACTTTGTTTTTTGCTTAGCTAATTGTGATTGTATAATAAAGCATACGCCAGAGGAGTATTGTGGATTGGGAAGCATAAGTTTTGTTCAGCATTTGCAAAGTCGAAATTTCTGCAACTATGACAACTTCATGGGCTGATTCTGCTGACCATTCAGCCAATGCCTCTGCAC
>Promoter_1287
TCGGACAGAGGACTAGGTGAATCAAAGAATAAATGTAGGGACTAATTTGTTAATTTAATTTAGAGGGAAGGAAAATACCCACTTAAATATTTTTGAAATTATATTTTTCTATTTCATCCATTAAAAAGTGGACTTCAAACCCTTAAACCTTTACCCGTATTTGGAGATCGAAAACCAGGAACCACAATTCTGATAACAATGGAGGTAATAACTACAACAGAGGCAAAATACGTGATTTGGTGTAGAGAAA
>Promoter_1288
ACATCTGATGACAATTATAAGTGTGGGTACCAAAAGTTTTGTTTCTAGTAGGTTAAGGTTTTGTAATGAACATTGAGGTGAATTAACCAATCTTCTGCTACTTATCCCAAAAATTGGTGTTTAGGTGCATAAAGCTAACAGATAATGGTTTGAAGCAATTATTGCACAAGTGTCTATCTCTTCAGAGTTTGAATCTCTATGCACTGTCCAGGTTAGCATTGAAAGTTATATATTCTAAGTTTGAGTTGTC
>Promoter_1289
CCCCACCTTCCCGTATTCTAGATCAGATACAAAATGTAGAATTCTATTTTTCTATTAATTCATAAATACAATATGGAATTACTATTTCCATAATTCCATCTGTGTTTGACAACTAACACAGGCCTCATGGATCAATCATAAAAAGCATTCTGACCATTGCTATACTCCTCCAATTTCTCAGTAAAATACACCAAAGTCATGGCCACCATTCCTTCTTCTCATCTCTGTCTCTTCTTCCTTCTTTCTCTTT
>Promoter_1290
CTCTCTTATTCCTCAATTCGCGAGATCCATTCTCAGCCGTTCGATCATTTCTCTAGGTGGGTCAAGTCTGGCGGGTATTGGGGTCAAGTAAATGGCGGATCCGCCAGGTATCCGCCACTTCTCTCTTGTTTTCATATCAGTTGAAGAAATCGAAGGTTGTTTTTGTTGTTATTATTGCAAAGTAGAGTGAGAAGAGAAGCATGGTGAGTGTGCTGCGGGTACACCTGCCCACTGAAATCCCCATTGTAGG
>Promoter_1291
TGGTTTCTTTTTCTTTCATTCTTTAGACAATGTCCCCTACTCATTAACCCAACCTCTCTTTATATGCTAATATAAATCCCTGGTTTGTCAAAATCTGACCCATATCACTATATCAGCAAACATTGTTTCTATATATTTCTGCGAATGCCCTGGTTTGTCAAGATACCAATACCAATATTCAACTAAAAAGCATAATCAATGAGTTCAGACGAACAAGTTGGGCTTCCTGTTCTAGATTTTACAAAGGAAA
>Promoter_1292
AATCGGAACAATTTAAAATAGTTATATGTTGCCTCTAAATATTTTTATGTTTTAAAATATTTAAAACATTTTTGCCTGTAACCCTAACCCCTTGACCCTTGTGCGTATGGCTATATATACATACAATGAACAAGAAAACATTGATACAAATAATTTTTCAACACATAACATAAAACTTCAGAAGCATTTATATTAGGATCATGGAAACTCAAACAGTTTATGAGTCTCAGTTTCCTGTTATTGACTTCAC
>Promoter_1293
AATTATTTTTCTGTCATACAATCATAAGTAACGATACATGGAGTGTTATGGGACAGAAGATAGAAGATGTGATCTTGAACTGACTGAGCATGTTGTAGTTTTGCAGTGTTCCATAAGCATTTGAATACTAAAACATTTGTTTATCCCATTCTGAATGCAATGGAGTCTAAAAGACCCTTCTCAAAATCATCAGAGCCCATGTCACCAGTTGTTGAGGACAAGAAGCTGAAAGGGTTGGAAGCAAGCTTTG
>Promoter_1294
TGTAAAGTAAGGTCAATCTTATTAATTGAAAAAGAATTCAGTTATCTCTATCTCTTGCTATTGTTACAGCCGACCACACGGGAATAATGCTTGGTTGTTGTTGAATCTGTTTGTTAATATTACAGATATTTAATAAAATTGTGTATGGTTTGCCAAGAGCACAAAATGCACTTGTTTTTAATTTGTTCTGTTCGTTATATGATATATCCACAGGGTAACAAAAGAAGTGCTGGGTTCACAGATGAAGAGA
>Promoter_1295
AACATACAAGGCCCAGTCCAAAATACTTGGATTCTAAGAACACCGTCATCACTCAGATTCCCACACAAGCATATTCCTTCATCTCCTCGCTCTTTTATTCGGAAAGATTAACGTTTGTTATTGTGTCTTCTCTAATAACAAATCCATTTATTTTCAATCTTTTCTCCGTTATTCCATTTCTCACAGATCTGTTTCATCATGGTTCTTCACAGAGACCTTGACCTTCTTCCCTCCCCTTTCATTGACCCGT
>Promoter_1296
TTTGTTCCAGACCAATCATATTATGTTACGTCAGTTAAATATTCATAATTTTATCAGTTTTGCTTCGTTATGATTGATCAGGGACGTGATTGTGAACAACAGATCCCTATCCAAAATAATCAGCTGAAACTCATTTTTTTTTTCATATATAAATATATGCCCCTCCCAACGATGATTTCAAAATCCAGTTCAAGTTATCAATGGAAAATTCAAACTTGTATAATCTCTTCATACTCCTCCTTATATTCTT
>Promoter_1297
ATCTTATGTCTGATCATGATTCAAAGTCTTGGGGAGGCGGTCTTGTTTGACGACGTTAACATGTGAGCTGTCGTTACACATACATCACCATGTCGCAATCAAGAATCAATAGTGGCAACTCCTTTTCATGGTGGTCCCCACACATTTCCTATAAATACATTCATAGTTCCCATTTCAATACAAAATCACAATCCACCCTAATGGATAATTCAAATTTCAGTTATCTTTTTACACTCCTCCTTCTATTCTT
>Promoter_1298
TTTTGATATTTTTTGGGGGTACAATACTACAATCTGTTACTCTGTTTTGATTGGTTGGTGGAGTGGCGGTGGAGTTGAAGGGATAATTGGGATATTTGAGTGACGGAGGGACATTCTTGCCTCATTCAGTAACTGATAACTCAATCTCTTCTTTCTCTCCCAAATACATGTTTGGTTAATAATCCCAATCCTATTCCCATGGTACCTCTCCTCTCTCACCCTTCTTTCCTCTTCGCTATTCCTATTCCTA
>Promoter_1299
ATAGGGAGAGAAAGAGGGTAGAGTGCATAAGTGCATCATTTCACTTGAGCCATTTAATCCTCTCACCAATAAAGCGTGACACACTCTTTCCTTTCTCACCCTCCTTCTTTCCTTTTCTCTCTCTCACACACCTGCAACACATTCAATACCTCTTTCTTAATATAAAGTCATTGACAGAAGTAAGGGTTCTGAGAAGCAATGGATTTGAGTAAAGTTACATTGGATATCTTCTCCAAATTGGAGCACAAAT
>Promoter_1300
AATTATTTCGAGCTAGAGTGAAGCCTCAGACATGGTTTAACCCTACAAGCCCATTCCTTCTGTCTTTCCAACATACTATTATTCAGTATTAGTTTCACAATAAAAACTAATTACTCTCCTAGATAAATGTTATTTGTGACGATAAAGACTCATGCGAGAATGAAAAGAGTTAGAGAAAATTGTTATCCGCAAAGAAAAAAATGTCACTACTCATGTCAGCCACTACTCACATTCTCTCATCCAACTTCCA
>Promoter_1301
CTTTTAATACATAAATTATGACTATTATGATATAATATTTAATAAGTGTCCTTTTAATGAAATTAAAAAAGTAAAGAAATAGGGAGTAGTTAGTTTTTCCTTCATAAGGGTGAGGTATTGTTCTGAAAGTGAGAGAAGACTAGAAGAGAGAGTGGGCGCCACCACATGAGAGAAGAAGAAGGAAGAAGAAGAAAGTGATGATGGAGAGAAATCGAGATTCAAGAAAATCATCTTCTATGGCTAATGGATT
>Promoter_1302
CACTACATTTCACGTTAACTACTTCAATTTCGGATTGGGCTGAAAAATTAACAGCCCATTTTACATTTGGGCTTTAGGCCCATCCATTTCATGGACGCAGTACATGTTATCTGATTGAAACGATGTCGTATTTGGGTTCTCTGTGAATGAGATAGATAGAGAGGGAGTGTGGTACGATAGTTGAATCGGTGTGTGAATATGACGACGATGCGGAGGTTCTGCTGCAATGATCTTCTTCGTTTTACCGCTG
>Promoter_1303
ATACGACATCGTTTCAATCAGATAACATGTACTGCGTCCATGAAATGGATGGGCCTAAAGCCCAAATGTAAAATGGGCTGTTAATTTTTCAGCCCAATCCGAAATTGAAGTAGTTAACGTGAAATGTAGTGAGTGCATGACTAAATCATTTCTTCTCTTCTCTGATAAAATAAAATAAAAAAATAAAATAAAATTAGTAGATGGATCTGGTGAAACAAGAGATTCTGAAGAAGCGTCAATCTCTGGCTGA
>Promoter_1304
TTCTCTTTCAGTTTCTTATGATTCTTAACTTAATCCTTTGTTTGTTTTTTTATTGCACAGGGAATTCCTTGTTGACTTGTTTTGAACTATAATTGTAAGGTTTCTTTTTATCGATTTGGATTAAATAAGTGTTTTATGCGTTTGGTGTTGCTTTTGTCACTTTAGTCTTTAGTCTTTTAGTACTTAGGGTTTTGTTAGAAATGAGGGAGGGTTTGAGATCTCGTGCTCGGTTAGGGAATGATTCCGGTGC
>Promoter_1305
TCAGCGAGATTTTTATCTGGGTGGTTTTGGATTGTTCAGTTACATGTTCAGTAAGGATCCACTGGGCAGGGAGATTAGCAAAGCTTTAGTTTTTGTGGTTTGTTTCGTATTCTGATACCTCGTACTACCAAGTTGTTGTTTGTAGCAGTGGATCTAGTTTTGTTACACCTTGAAATCTCACTACAACTACTTTGTTACCTATGGAGACTCTTGTTCTTGTTGAGCAGCATGAAAACCAATACTACAACAG
>Promoter_1306
TGTCACATATTATTTTCCTAATTGAAAAGGATGAAAAGTGAGAGATAGGAATTGAGAAGAAAAAAAGAAAAAATAATTAAAATATAATGGACTACTGGCCTCAATTCATATAATAGAGTGGCCACAATATTTGAATACAATTTCTTAAGAATTGATGATATTGTGCAGGAAGGAATAGCAGTTGGAAGAAGCTTTGCAATGTTCAAAAATTACCATATTGATGGAAACAAAGAGATGATAGCTATTGGCA
>Promoter_1307
ATTATATAAAGCCATATATTCTGAAGTATTATTACCTCACTCTAAGCTCATCTTCATCCCCTTCTCATTCCTCTATCATCACCACCGCCTATACCCTATCTATATTTAAGTTCAACATTGTTAACATAATTGATATATTTTATATTCATATAATAGCATACTTATAGTATCTTATAAGAATAGTTATATTTTTAGGACATGGGTAACACGGACTATGAGTACTCTTCGAGCATGAACGTAGAGAGCGTGC
>Promoter_1308
AGATGGTGTGGTGTAGTAGGCCCAGGCCCAGAAGTGACGGTGATCTTCTTCTCCTTTATGGAATGGAAGGTTTGTTTGTTCCTGTGAAGATGGAAGTGGTAGAAGTGTATGAGGTTGAATATTCAGAGCTTCTTCAATTATCATCTTCTTTTTCTTCTTCTTCTTCTTCTTCTTCTTCTTCTTCAAGCAATGACGAGAAAATGATAGAAACTATTATTGAAAGCCTAGGGCCCACGGGCTCAGGCCTCAT
>Promoter_1309
AGCAAACAACAGTACCTTTTCTTATTTCTTCCAACTCCATTATTCAAACATTATATATTTTCTTATTCCTTTACATTGTAATCTTCATAACAAAGTACTTCATCACATGATTGATTGACCATTCCTTAGACCCTTCAAAGATGCTACTATATTATAGTATATAACAAACTTTCAGGTTTGCCACCTCTCTAAACTCTAACATGGAAACCAAGTTCAGAATCAGTTGTCACAGAAATGAGTTGGTTCCAAA
>Promoter_1310
CACTACCATCCATCCATACACGTGTCCAAAACACAATAACCGACAATTCCCCGCTTCTACAATGTATGCGATGTCTCACGAAGTTTCTTTAAATAATCATTAAATATTAAATCCAACTTCCAAAACACGATACTAATTTCATTCTCACTTTCTCTCACTCAACAACAAGAAGAAGAAGAAGAAGAAAAAGTTGTGAAGATGTGGAACAATCAGGGTTTTGGGAAAATAGGTGGTGACGTGGAAGCCGGAG
>Promoter_1311
AGTCGATGATTTGATTTCTGGAAGCAATAATTTGTCATGTTGGGCTATGCATCAAAGAAAACATAGACAGCTGAGCCCATTGGATAATTTGGAGCAGAGAAGCCCAAACGTTGCACACTCTGGCCACAGAGCTGTAAGTTACGGTTACTACACCTGAAATCTGAAATCTTGAAACTCAATCCGGAATATACGAAATCTATGGAGGAATCCATTCGAGTTCGAAGATATGAACAACTTCCTACTGCTAAAG
>Promoter_1312
AGTATTATTATTACACAGAGCAAGACATTTTCCGAAAAATGATACCATATTAGTTTCATCATTGAACTAATTTAAAAAACAATAATCAGAGAGAAAAAGAAATAATCGACGTGGCAGATATTGGTGGCGGTGGAGTTTGAACGGTGGTGATGATCACTGTATGAAAGTGTTTCAAAGAAGATCGAAGGAAGAAGAAAACGATGAAATGGGTAACATTGCTTAAGGATTTCAAAGACAAAGTTGGACTTAC
>Promoter_1313
GCATTTTGGATGAGGAGAGCGGAGAGAAATGAATTGAAACTGTGGTGACCAACACAACACAACACACACTCCATTTTCAAGGTTCTTCTTCTCTCTCTCTGATTCAATTTCCTTTCTTTATTCTCAATCTCATATACATTCACTTGAACTGATTTCATTTTTCTGTTTATTTTTAGATCCATTCTCTTCAATATTCCAATGACTTCATTAATGCTAAGCGGAACTCAAAACCTTACACTCTTCACTAACA
>Promoter_1314
AATAATCCAATTGAAACACACACATGTATTTCAACTCGTGAATTCTCATATGACCATATGTTCTCATGCTTGCCTCATATGATTGTAAATTGATTCTGAAGGAATTTGGCCCTCTCTAAACGGACCCTTGCTTGCCCAAATTTACTGACTCTTGACTCCTCTGGCAGTGGCAGAGGTCTTACACAACAAATCAGTTACCAATGCTGGGGTTTTCATATGGAGAAATACTTCTGTTGCTCGGAGCCACTGC
>Promoter_1315
GAAACTCTTGTCGTCATATTTTAAAATTGATTTGTAAAAATCAGAGTAATATTTTCTAATCTGACAAGATTCCTAAAAAAATAAAAAAATCAAGTAGATTAATTCTATTATAAATTAGAAAGTTTTAAAAATAAATAAGATTGAATAACCACCCTTATCATCATTCTAGTTGAATTCTCCCACCAACAACAGTAACAACCATGGCGGCACCAGCATCAGCATCAGCATCATTATCTTCAAATAGCTTGAG
>Promoter_1316
CATCAAATTTTGAAGATACACTAAAAATTAACATTGATATTAAACTCCTAAAGTTTACATCTTTTTATCTTTAAAAAAATAGAATAGAGAGAGAGAAAAGAGGGAAGGGAATAAAAAAGCGCGCCAACTCTCCCGCGTTACCTCTTATATAATTTTGACTCACTTTCCATTACCACATTTGTTTTTCCCTCTCTCACTATGCAACACTCTCACCCTAATTCCGCCGCCGTGTCCCCCGCCACACACTCCA
>Promoter_1317
ATGGCATGCAAGAAAGAAGTTACGTTTTACGAGCCAATTATTGTATGTTGCAGTTTGCATTTAATATATCTGCATGTGAACTAGAGTGTAATTATTTTTATACTATCACCAAATTATAACAAAATTACATGTAACATAAGAAATCACTTTTCAAATCTCGTACTCGTACTTGTTTCATGCTAAGTTTCAAAATTCGTTTCATGATAAGCAGACACGACCATAGTTTGCAGTCACTGAGGGACAAACTTTT
>Promoter_1318
AAATGGGACTTTTTTCTATCTGGGTCTGTTTACCTGCCACAAATGGTTAAATGGCATATATGTTTGTGGATAAATCGGATATTTTTTTAAGTTTTAAGATGTGTTTGGTTTAGTTCTGTTACTCTGATTTCGGGAGCTAAGTTTTTTTCCTTTCTTTCTTATTCTTCTTACGTTTTTAGATAGATATAGAGGATAATAACATGGAGGAGGTTGAAGTAGCTAACAGAGCAGCTATTGAAAGCTGTCACAG
>Promoter_1319
TTATTTATCGACTGTCATATTGCGTGTCTTGTTTTTTCTTTTACTTTTTCTTTTTTAAACTGTATGTTTAAATTGGTGTTGATTAGTTGATGTTTTCAATTGTTGAGTTTTTTGTGTGTCTGGTTTTTTTCTTTAAACTTTAGGTTTAAATTGGTACTGATGGATTTTGTTTTTAATTGATTGGTTTGGCAGTGACTATCATGTCTGGGGAAATTGTTTTTGATGGACAAGATGCAGGGTATGTGCCCGA
>Promoter_1320
AATACATCAACAACCATTAATTTGGATAATTTTTTTATTTGATAATCAATAAATGATAAAAATCTACTGAAAGCGTAAAAAACACTTAGATTTTCATCTTAAGCTATTAAATCCATAAATTAACGTAAGGGGATTTCATTATTAATCTTGTTCTTCCTTGAAGTGTGGTGAGAGTGGTTAGTGTGTGTGTTTGGCTGAATGGCTATCCCATCACCCAAAACCCTGAAACCCCAATTCCCATTCTTCCACC
>Promoter_1321
TTCTACTAGGGCTCATAATTTTTTTTGTGGGTTTAGGCGCGAGTCAATGGAATCGAATGGAATAATCACATAACATTTACCCTCATTCTTGGACATTGGAAGGTGATTAGGTTAGGGTTCATAGTTCAACTGGGAAAGGGAAATTGAGAGTGAAGTTGAGGCAGGCGTGCATTGTTTTGAATCCAAATTGAATTGACGATGAGGGAAGTGTTTAGGGTGAGCCAACCCACTTTGTGTTCTTATTCTGTTG
>Promoter_1322
TTTTTTATAATATAAATTAAACACATAACAATCCAACAACGTGCATATACAAGATAAAATTAAGAACGTGCATATACAAGATAAAATTAACAACGTGCATATATTAAAGTTGAAGTATAATAAAATCAAACAAATATGACGTTATAAATAGGGAGATTTGATAGTGATAAACCACATGGTATCTAAGCAAAATACAAGATATGGAAATTGAAACATTAGCCTTAGCCTCTTTGTTTTTAATAGTGGTAAC
>Promoter_1323
TCATAACACACTTCCCTTCTTTTATGTCCCTTGTTCCCAATGTCCCACCCACTTTTCCCCTCTAACAATATATCATTCCCATACTCCTCTATTTTTTGCACCATTTCCTAGTGTACCCGTGTGCCTAAAAAAAAGTAGAGTGGAATATTTCAGTTTCTCACATAACATAATAGTAACACTATATACAACAACATAAAATCATGGATTTTGCAAGTGGAAATGGCACTAGCTCTAGCACTGGATCTCCATG
>Promoter_1324
AAAATGTAGGATGGGAGATGACAGTGTTAACAAAGAGAAAAATAATGAACCTTGTAGGCCAATAAGGGAACAGAAGTAATTATTTATTCATTTTTCTAATCCATCCCTTACTCTTGCTTTGGTGTATAAAAAGATGTTTATTAAGTGATTATGATTCGCACAAATAACCAAAACCCTTAAACACAGAAAAAGACCAAGATGAGTGGTTCTCCTTGTGGAGCTTGCAAATTCTTGAGAAGAAAATGTGTGA
>Promoter_1325
TTCAATTCTCGTTTTGTATTTCTCTATTTTTCTTATACAGTTCCCATTTGCTACAAAATCATTTAGTTTCAGCAGATTTAGGGTTTTGAAAACTTCAATTGACACTGCTAATGCGTATGGTTCAGTAGAATTAGCTTCTGCCTCAACTTGCATTGTTGTTTTGAATCTTAAATTTTATTTATTTACTTTGTTCATGTAATGGGTAATGTTGAAATCCCCAATTGGCTTGAAGGGTTACCTCTGGCACCTG
>Promoter_1326
TAGTGGTATAAAGTTTTATTGGATTCTTAAATAGACTAAAAGGTTAAAAGTTCGAGTGTAGGTAGTAACACTTGTTTAGAAATTAGCAACCATTAGCTTTACTTATAATTTTCTTGCAACAGATTCTTGAATGCTGGCATTTTGGGCAATGTGACAGAATCCAAGCACATCTTACCTCACTCAGCAACAAGAGCAGCAATGTTGGTTAGAATCAACACCTTACTTCAAGGATATTCAGGAATCAGATTTG
>Promoter_1327
CACGTGTCACCATCCAACCCTGATAATCCAACGGGCATGATTTGTTCTCAACTAACCCATCGATATCACCAACCCACTATTTATATCTCATTTTGGTGATAATTTTTTGATGCAATCACAACCATAAACCCTTATTGTCCACTATTTTCCTTTACCATTTTGGTGATCATTGACAAATATAAAACTCTTTTAATTATAATGGAAATTTCAAAGGCAAATGATATCAATGACAATGTTTCTATCAACTTAT
>Promoter_1328
TAACTCATCTACATAGGAAAACGCACACCATACAACAGGGTCTGGCATGGCATGTCTAATATTTGAAGTTTCAAGTGAACACAAATAAAACTAACTGAACTTACCTAAGGAGGTTTTTCTGTCTCTCTCTTTTGACACTTTCTGTTATTCTTCCTTTTATCACCATTTTGGGTTTGTTTTCTTTGTCTCTGCCAAAAACCATGGGTTTGATCAGCACTTTCTTGGGGATTATTGGTTTTGTTATTGGAAT
>Promoter_1329
ATAATCTGATATGCTAAAAATCAGAAATTCGAGATTTTCATTTCCAAAAAAGTAAATAAATGAACAGAAATTTAAAACTAGCTTTTCCTTTTTAGACTTTTTCTCTCTTTAAATTCTTCTTACTTACACCATTAAAATGCTGCTATAGTTTCTCTTTCTCTGATTTTTGTTGTACACATACTTTGAATATTCTCAGTAAAATGGACAAGATAGTGGGACCAAACTTCATGGACGAGATTGATTGCGGCAA
>Promoter_1330
ATAAGATTAGTTAAAATACTCCATATCAATTTAAATGTATTATTTAATAATTTATGAATATATCCTAATAAAATCAGAGAATGAATGAAGTATGATAGTAATATGGAAATTAAGTTTTATAATTGTATGTGTATGCTTGAAGGAACATAAAGAGAAAAGAAGGAAAAAAACAACTTTTTTTGTTATTGAACATTATTGACATGTTTATGGTTAATTCCATGGAGAGGAAGAGCTCAGATTCAGAAAGGTG
>Promoter_1331
TGACATTGTTGGAAAACCATTAGATAAGAAATTGAAAGAAAGGAATATATTTTTCGGAATCTGATTAAACTGTAAATGTTTTATATGCAGCAGTATTATCAGGGAAGATTGTCCAAAATGTTTTTGTGTCAAATTGCAACCAAGAGAGTAGAAGGGACTGTTTTGCCCCTTATATGCGCAACTCACTTCCCTCTCCACTAATGGGGAAGTTGGCATGGACTGGCAAATCTTCCATGCAATTGCGCACTTT
>Promoter_1332
GTTTAAAAAAAATGATATTATATCAATTAATAAAATTAAATATTTATGATTTTATCAATTTTTGTTTTATTGTGATTGATCATAAAGTTTCTGGAAAACATTTGTTAAGGTACTAAATTTTGGTGTGCAATTGAGGTTGGTGATAAATTAAGGGCTGAATAAAGTGGGAAGCCATAAGAGGTGAATGCACATAATATAATGATGAGGTTTAGAAGTCCACACTCACATACTCTGTGGAGACTTTACACAA
>Promoter_1333
ACAATTTTTTATGCATCAAATTTTTAAACTGCATCAGTAGAATGCTCTAATCCTTCACAATATATATGTATATATATATATTCCTTCTCATGTACAAGAACCCATCACCTTTCTCATTCGAAAGCTTCTCCCTTTCTCTACCAACAAGGTCTTTCTGTTTGAGAATTAATTACTTTGGTTCTCTTCCATCCACTACTTATATGGGTAAAGACATTGAGGTTAATGTGCATGGCACCAGCTCTAGAAAGGA
>Promoter_1334
ATTTGGAATGTTGTGATTCGCTTTGAATATTCAAATAAATAATGAAACACACACATTTATATTCTTCTTATTTGAGTTCCGAGATTCAAAACCATGCAACATTGCTTTTCTTTTTGTACACATAAGTTATAAGTTATGTCATAAAATTTCTTTCATTTTGCATTGAAAGAAAAAACATCTCAAACAGCTTTTTACCCAAAATGGATTTTAGTAATAATCTGATGGAAATGCAAGAGCCGAGTATCGAAAC
>Promoter_1335
AACTAATACCGACACCGTGTAGAACATGTGATCTCTAAAGGTGTGGGTAGGTAGGTGAAGGAGAGAGCGCACTCCTAACTTGACTCTTTTCATTACATTACCCCTTTTGCCCCCAACCAAACCCCTTTCTGATTTCAACAAAAACAAGAAAAACTCAGATTTGATTTGATTTGGTTTGATATTTGATTCAAAATCGAAATGGCTTCTCTATCTTCGAAACCATTCCTTACTGGCTTCGCTTCTTCTCTCA
>Promoter_1336
TTACCACTTGATCTCATATATTCTATTATTTACTATTTTCATTCATATATCATAATCTACTAAATTGTTTCATTCATGTACTCCAACATAAGCTTTTATTATTAGTAATTTATTATATGCATATTCATGTGCAGAAGGTGTAGCAGTAGTGAAGAATAGTTGCTCATATTTGTTTGGATACACTTGTTCTATATAAAAAAATGAACTTTTCTTTGAGTTCATTGTCTTCTGAATTCACTTGTCCAACAAA
>Promoter_1337
TGTCACCCCACAAGCATTTCAACACATGAGAAGTCATTGATGATAAACAAAACAGTCCCTAGTGGTAAAAAGCATGGTTCAGTGCCTCAGAGGGAGGATATTGAGGAGGAACATAGCAATGTGGATACTAAGTTGAGGCTTAAACACCACTCTTCCTTGCTGGGTGATTGTGCTTTGAGAGAGTCTTTGAATGAGGGAATGGCCATTCATGGGCATCGAATAAAAAATGGGGTCGACCAAGATACTCACT
>Promoter_1338
TTTTATATATGTATCAAAATTTTATTAAATGAGAGATAATTAAGAAGCTAGTTTTGAGATTATTATAAATCTCATTCCTTTAATGCAATTATATATGATGAGTGTTCCACAACCACACATAATAAATAGACATTAAATTGAACAACACACACTTCACTTATTAACTCTTATTCCTTATATTATCATCCATGAACTCAACCATGGTGACGTTGATAACACCTCCACCACCCTTCTCTCCGTTCCTCTCCCT
>Promoter_1339
CAATGAAGAATACTCCCACTTCGATTTTCGTGCTAAATTTCTACTTTTCATAAAACCCCATTTCCTTTCTCTCTTTCCAAAGACTCTCGGCAAAGCAAAGATCGAAACTTTTCACCATTTGAGATCTGGGTCTGGATTCACTTTCTGAGTTGCAGCTCCATTTTGGTTTAGTTAGTTAGTTAGTGTGTGAGATCCAAAAAATGGGAAGTAAGTGGAAGAAAGCGAAGGTAGCTCTGGGTATGAATCTGTG
>Promoter_1340
AAAAAACAACTTCCTTAAGAACTAAGTGACAATTGTTTTTAGCATAGTCATTTCCACATACTCCAACTAAAGTTTGAGAGTACACTGATTCAGAGCAATGGATAAAGAGATTTTAAATAGACTCATATAGATAGAAAGCTGAGTACACCACAAGAAATCACAGAAAGATAATAAACAAGAGATAATAGAGTGTGAAACATGTATAGGTTCAGCAACACATTGATAGGGTTATTGAACTTGTTTACACTTT
>Promoter_1341
CTCTATATATATATATATATACACTAAACCTTTATTATCTCCATTTTCTTTGATCTATATCTCTGCCTCATAGATATTTCATAAATATTTGACTCTAATTATTAGGTTTTCTCTTTCTTCATTTCGTTGCCGCATAGGGTTTCTTATCAACCCTAGATTTATTGAATTTGCTGTGTGGAAATGCTATTGGGTTGAAATTGATGCCGCCTGAATCGTTGCATTGGGATCGAAAGGAGTTTTTGAAGGAGAG
>Promoter_1342
GACAGAAATTTAGTCTGATTTTTTCAAACATAATGTTTTCTACCATATAGTCTATCCATTTATTTTATTTGTCCGAATTCTGAAAATTGAACTCACTGAATCCTCCATACTTTATGTCTCTTATCCACAATTCCATGAAGTATTTCTTATTTATGATTTTGTTCAGTTTGCAGGTCTTCCAAAATTTGAAGCAGAAGAATGGACTTCTTCGGTCGAGACATTAATGAGGACTCTTTGCTTAGATGTCCAT
>Promoter_1343
ACTCTCAACCAAATAAAAGTAAGTAATATAAATATCAATGGTGAATGATATGAATGATAGTGTAAAAAGTAGCCATATTTTAAAGTGTTTGAAATTGAAGGATATTGGAAGCAAATACATGGTATTTATTTGATGCAAAAAGTATCCGTTTGAATAACTTGATTTTTGATTCTGTCTCATTATCCTCTGTTGATGTCAATGGGAAATGAATCGAATTGGGTTGGTAAGAAACCCTTGAGACGCATTGGAG
>Promoter_1344
GGTTATCCTCTTTGCTTGTAATAAGAATACAAGATCAATTATGCAATGTAGGTACTAAGTAGAATTCTAAATCAGTCATGGCATGATTATGGTAGTATGCTTCAGTTGTCTTCTCAATTTTTTTTTTGTAAACAATTTCGCATTAGTTTGAATGTATTTAAATAGTTCTAAGAAAGGATCTTTGATTATGTAGGTGAAATGCAGAATCCAGATTCAACTCAGCTTCCTGAAGTTGATTCATTGCCAGATG
>Promoter_1345
TGATGTGCGTTGTATGATTTATTGAGTTGTATCTTGTATTTAAACTTGTCAACCATGTTATTAGGATTGTTATTTGGCTCAGCTTATTTTATTCTCTTTGATAATTGGATTTGATATTTTTTTGTATGTTCTTTTGTTTTCGATAGCATTCTCATTGTTCGTTTTTTGCAGAGATATTTGTTTCGTTTTTGAAGCAAAATGGGTAAAGAGAAGTTTCATATCAACATTGTGGTCATTGGTCATGTCGACT
>Promoter_1346
ATATTTTCATCAAGATAAAAGAATTACACATGGGGAGGAAAGGGAGTTGGTTTTCTACAGTGAAGAAGGCTCTTAATGGTTCAGATTCCAGAAAAAAACAGGTTTGAATAATACTTGTTAATTGTCTTCTATACTTTTTTTACATTATACTGCTTTTGAAATCATAGAAAATTTCCATTCAAACCATTCATTTTTTCTCCATGAAGAAACAAAAACAGAAATACAACAAGTCAAATCTAGGATGTTTTGG
>Promoter_1347
ATCAATTTCGCGATCTTGAAATACTTTCTTTTCCATTTCTGATAGCTTATTAGTTTAATCTCTTTCAATCCCGTTTTAAATACAATTCGATACACACTTTTTAGATTTCAATTTCTTTTGCACTTTCAGGTGTTGTTTTTGTTTTTGTTTTTATAACTAAGTGCAAAAAGACTGTAACTTTTTCAAAGGGTTGATTAAAAATGGTGTCTAATAACGACCCAGCTGAATCTTTCTTCAATTCCATTCAAGT
>Promoter_1348
TCTTTTTCTCAAAAGAATACATTGAACAAAGATAAACCCTAACAAAATAAAAAAATATGGTGCAATAAATAAACCTAAAAGCAGAATAGGAATCTGGGCCGGTCCACATTGAAGCGGGCCCATAGTAGAAAAGAATGAAGTGACATAGCATAGCATAGCATTCATGAGCTTGTGTGTTTGGAATCAGAGAAAACGAGAATGAGTGGAACAGTGAAGAAAGTCACCGATGTCGCATTCAAAGCTGGTAAAA
>Promoter_1349
GACCCAACGTGGTGCTTCTCCCTTTGGTCTCTCTCTATATATAGCCACTAAAACATCCTAGTTTTTGTGCTCTACCAATACCAAAAACATAATCTCTCTGTTTTCCTCTGTCTCAAAACACAAAAAATGATGAAAAACACAATATTATCAACAACAACAACTCCATCAACCCAAATAATAAACCATTTTCCAACCACCATGCTCTCAAATTATTCTAACTCTCCTCCATCTTCATCTTCTTCACCTCCTT
>Promoter_1350
TTGTTCCCAACTATGAAGCTTAATCAAAAGTTGGATTTTTTAGTTTTGCTCTATTTGTATATATTCTTTTTACTAATTTGAGCATTAGAAATGTGTTCCTTCCAGTTTTGTATTTGACATTGGAGAGTTATTAATTTTCTGCCAGCAGGTAATATTTAATTTTGATATATTCATTTTGGTACTGGAGAAGTGAAGAAAATGGATGGACCTTTAGGACTTCGGAAAGTCGGCTCACACTGCTCTATCTCTG
>Promoter_1351
TTTGTTTATGCAAACTATATATATACACACACTAAATACCGAGTGTCTAAGACATTGACAGAAGAAACTATTTGGATTCCATAATTTTAGGTTCTGATACATTCTTTGCTGCTGATTGTCTTCCTGTCCTGAACTGAGGTTCCTCCTTTGTACAACGTCCTATTGTGGTAGGGTTTCACGTCTGATCTTGATACAGCTATGTCTGGGAGCTCAAATTGCACTGTTTACATTGGTAAGCACTCTGTTTTAT
>Promoter_1352
CGGTACAAGACAATATCTTTTATGGTTAACATATTTTAGTACATATTTAACCGTATGGATGTTATTATATATTTAACAAGAGGTGCTTGAGATGACATATTATAAAGGGCCACGTGGAAGGTTCACATGGGTCACTCACTTTCTCTTAAATCATTCACTCATTCTCATTCTCATTCTCCTCTCTGAATCATACAAATTCCATGGATTCCCAAGCATCGAATTCGTACTTTCTAATACTCCAATCCTTATC
>Promoter_1353
TCCGCATTATAATACTAGAAAGATGATTATATTTTAAAGAATGGGCTGAGCTAAAAAGTAAAATGGACCGGTAAGGTGGTTGATAGTTGATATATCCGCCTTCTTTCGATGAAATCGAAGATATCTGACTCACTCTCTTTCTTTTTTAATCTCATTTTCTTCATTCCAAATATTCATTCCAATTATTCATTCCGTTCTAAATGGCTCACATTCTTCACACTCCATTTCTCACTTCTTCATCTTCTCTTCG
>Promoter_1354
TGCAATCGGTGGCAGTATTTATGGTAGCATAATGTTACCTCCACCTCTCTTTAATTTAACCGAATTAATAATTTTTATATTTCGAATATTTCTTTGAAAAAAAACACATCTATAATAAATTTAATTTCAATTGACGAAAAAGCTGAAACATATCGTTGTAGTGTCACAAGACTTCACCAGAATCCGTTTCTGAGTTTGATGGTGAGGTTTGGGGTGAGGGCCAGTGGGACCCACGATCACCCTAACGCCT
>Promoter_1355
CTCATCCTCCAATACTCCCTTTAATCCTGTAATAGTTTTTTCTTTTGATCCACATTAATGAGAAACAAGATAAGCTGTTATTTTTTTGGTTGGAGATAAGCTTTTATTATGTATATTGAAATTAAAACCAAATCATATATAATTTGCCACAGTAATCTTGACTCATTATCGTTTATTGCTTCTTTCAGGAAAGACCATCAATGGATATGGAGTCATGTGTACCTCCTGGATTTAGATTTCATCCAACAGA
>Promoter_1356
TAACAAAAACGTATCCAGCTACATTTCATTATAAGAATCTCTCTCTCTCTTCAACCCCCAAATTCAATTATTAGGGTTTTCATCAAATCAACACACTCTCTCTCTCACTAAGCTTTTTCGTTTTCACCTTCAATTTCTCCAATTCTCACTCACTGATCCATCACCAACTTGGATGGGATCACCGTGATTGGATCCACATAATGGCGGCGCCGAGGAACTTGGCGACGGCGGGTGACAGTGCTTGGCTGTC
>Promoter_1357
TATTATAGAATGAGTGGATTAACCCCACCAATAATATGAAGTAGCTTCTCAACCATTGAATATCAAATAACTAATTCAATCCAAGTTTACATTTACCCAAAAAAAACTGAGAGATCGAAAAAAAGGTAAAGAAACAAACTTTAATATCTTCAGATCATAACCATTTTGATTTTTCACCATTTCCTATTGAAAATTGAGATGCAGAAGCCTAACTTAGCATCAAAGTCTTCTTCAAAATGCACTACTGTGT
>Promoter_1358
TAGTTTTTTTTATACTACTAAGAGTATTTCATTAAAAAATTTAGTAAAAAACTAATCTTTTTTATGATTCCTTACTATCCCTAACAAATGTTGCTTCCAAAAATCGAACTCTCGACAGTATAGTCTTACACTACTAGATTGATATTGCTACTAGTATTGTTATTTCCTTTCTTGATTATATTATTGTTTTCATGCAGTTCATGGACGTGAATTACCGAGTTAAGATGATAGATAATAAAAGAGGGTGCAT
>Promoter_1359
ATTGAAACACAGAACAGAGAGCATCAAAGAATAGAAGATCCATTTGATTCTTTTTCAGATGGAAGCTGATGTATCTATTCTTTTTTTGCTCTGTTTTCTAAACCCTAATTTACAAAATCCTTAATTTTTCATTCCTCTGTCTCTTTCTGCTTTGCACGATTCCAGTCCAAAAATTCGTGCTTTTCGAACTTCACTCTGATGGGTATCTTCAATCTTCTCTTGTTTTTCTTCTATTTGCTGGGTTTATGTG
>Promoter_1360
AGAAAAAAATATCTATCAATAGAGTCACCACACATATGGGTGAATATTTCTGACTCATTAATGTGAGAAAGAAAAAAAGCTAATGCAGTCTCAGACAGTAACAAACAGTAGGGGTTAACTGAGTAGAAAAGAAAACCTTAACATCGTAGTTCGGTGCTGAGATCCAACACAAAAAAAAACAAGGATATGATAACAAAGATGAAGCTTTTGCTAGTTATTGGTGTTGTCTTGCTCATCCATTTTTGCTCCG
>Promoter_1361
CAAATCCTCCGACCAAACCTTAACCGATTCTAAGAAACATAAGAAGAAGACGACCCAACTAATTTTGCAATGTACTCTACACTATTCTCTCTCTCTCTCTCTCTAAAGAAGGAGAGAGATTATAGAATATAGAACCACACCTACACCATCATGCCAGTGGTGTTACCCAAACACATCAACACTTTCATCTTTAAAATCATGCTCGCTTTCTTCACTTTCTTCCTCTTATTCTTCACCGGTTTTCTTCATT
>Promoter_1362
AATGTTTGCTGGAAGAGTTAGCCTCACATACCTGTAAATGTTTCCGGCTCGGACAGAATTGCTTCAAGTGCAAAGATAGCTGTAGGAAACAAATATATATATATTTAAACTCTTTAAATGTAGTGAGATAGTTTTATATATATATATATATGTTAAGAACTATTATAACTGATTACTGATTCACAAAGAAACACACTAATGGATTCTTTCTCCTCGAAAAGTAACAACAACATTGTTAAGCCTTCCCTTC
>Promoter_1363
GATATTATTAATAATAATGAGGAGAAAAATAATAATACAAAAAAAGGAAAGAAACATTTGGATTGAAATGTGAGTAGAAGTAGCAACTAATAACTAAAGAGAAGAGATAAAAGAAAAGAGGGTATAGAGAAAGGTTTAGTTAGAGCTTCATTTGTTACAATATGAATCACATTCATTGATTTGAGACAAGTAACAAAGCAATGCCTCTAATCATGAAGAACAACATTAACAACAACAACAATGTCACTTC
>Promoter_1364
TGTTAGGGTTTCGGTTTCTGGGTTCTTCCAAAGGTGGTGTATTTTGTTGAGATCGGGTGGTAATTGGGAGTTAGGGTTTTGGGTTATTTGAGTTCTTTGTGTTAGTGGTTTTGAAGAAGGAGGAGTGGGGTTTCTGTGATGAGCTTGTATTGGAGTTTGAATTATTGTTTGGATCTGAGGTTAGCTACATAATCAGATATGGACAGAAAGTTCTGGGCTTTAGTTTTCATCTTCTCTATCTTATTATTTC
>Promoter_1365
TTTTGATTTTAAGACATAGTTGACTTGGTATGTGTGGCAGATACCTTTGGCATAAAGTGGTATTGATTTGAATTATATTCACAGGCGCACATAGTTATAGACATGTCAAAAGACAAGCTAAAACTATAAATACATGCATGCATTAACAAACTCCTACAATATTATTCATATCAAGCAATTCTGAGTTCAGATTATTCTCAATGAAGATCACAGTCTTACAATACTTAGGAATGTTGTTCCTCAATGTCCT
>Promoter_1366
TATATGAATATAACATATTCTATATATATTAAATTTATTATTTTTTATCATTTTACTTTATAGATAAAAGAGAAATTACCGAATTACTTCAATTTCTTCTCGGATTATTTTGTTTCAATTTCTAAAAATTTAGAATAAAATTTGTTTTCCATTATTTGCTTCAAAAACAGCACCAAACACATTCACAGTGTTTTGAAGATGGCGACAGAACTAAACGGTGTTGACAACAATGATCTCAAACTCATAGCTA
>Promoter_1367
TCATGACCACAACAAACGTGGCAGACTCTCACCCCTATATTGGATAAATATTACAAGGCTATCGCTTGCCGTATATAAATAATGTTTAGTTTGATCAGAAAGTGGTTCGTGTTTTCTCACAACCCACGTATCCATTCTCATCACCACCACCTTCTTCTTCTTCTCTTACTGATACATTCACTTTCTCTCTGTTTTGGTGAATGAAAATGACAAAAGTTTCATTAGCACTAGCTTTGAAAGCTCTTTTTGC
>Promoter_1368
AATTTATTCTCAATTATTATTAACTTTTAAAAAAATTGAGTAACATTTACACCCATAACCACTAGAATATGATAATCAAATAGTTTACATGGATGAAGTGTGAATCATAATCATTGTCACCCATTAAATAAAAAAATAAAAAATGCAGAATGTTATTTAAACCTCATAAACCCTAAAATAGGTTTTATCTGTTATTGATTATGCATTCCCACATAGAAAGAATCCTTTGGAACGAGGACGAAATCTCGAA
>Promoter_1369
TTTGTCTCATTCAGTGGACTTTTTCTAGATTCAGTTTATGTTTCATTTACCACCATCATCTTCAATAGCTTAGAAGATTGACATAGTGAACTTATAACCAAACCTTGTTCTTTATCATTACCACTTTTCACATTCCAAATGGAAAATACTGTTCCTCATAGTGTTACCATTCTGTTGTTATTTTTGTTCTGCCTCACCATGACAAAGATAGAAGTCACTTCTCTCTCACATGATGGAGAAGCCCTTCTTT
>Promoter_1370
GTGAGTTTCTAAAAATACTCAATTTTAAATTTTTTTCTTTAATTATTCAATAATACCAAGAGGGACATTAATTTTTTATCTTTTATCGCAACTGGGTTGTTAATATCTTTCACTCCATATGTGTGCATGCAAAATAATTCTAAACTCTGCTCTTTATTTCAGATTCCTCTGTTTTTCTTTGATATTTTTTGATAAAGGATGGCCATAAAGACAAATGAATTTTTGAAAAGGTGTGGATCTGAGGAAGAGA
>Promoter_1371
CACAAGTACACAACACAAGTACATAACATAACCCTCTTTCCCTTCTTCATTATCAAAAGGACCAAACTTGGTGTTACTGGATCAGGTTTGACATGGGTTTTCCTCAAAATTCAATTTTGTTGTGTCTATTTCATTTTCATTTTTTGAAGGAGTCTCAGGCTTATTCAAAACTTGTCTATACAGATACATTGAAGTTTAAAATGGGCACTCAAAAGAATCCAGATAAGTTCTTCATGTCCATAACTGAAGG
>Promoter_1372
AGTGAAAACTGTAGAGATCAAAGTAGTAATTTAACCTTTTTTTCTCTTCGTCTTCAAATGTTTGCTTTAGAAGTTTGAAGTGGAAGATCATAACTTTGGGGTTCAGATACTGTTTGTATGGTTAACTTGATAATGTTTGTTGTTTAGTTTGGAATCTTGAATTTTGAAGTCTCTAACTGTTTTGTTTTGTTTTGTTTAATGTTGGTATTAGAAGACTTCAAGAACACTAGTTATGCGACTCGTGCAAGAC
>Promoter_1373
AAACTTGTCATGTTTATGGTAAATTGTTGGTGATGGATTGCTTACTAAGGTACAAAATTATGCATGCATGATAAACAGGGAATTGGTTTATTATGATATTTTATTTCTTGTTTGGTAGAATGTTTTGGCTGGACTGTGGCTAATTGCTTTTGATAATCAGAGTCAGAAGAAGGGAATAGCGATTACCTTGATCTTCTCCGATGGCTGCTGCTTCCAGTGAACGGTGGATCGACCGTCTTCAGTTCTCATC
>Promoter_1374
GAGAATCCAGTAAGTAAAACGACGCTGTTTTGTGATCCTAGAAGGGGGTAAAATCGTCACATCAAAACCCTAACTAACGCATCACACTATATAAGTCGGTTTTATTGAGAAACCCTAGCTGGAAAATCAGATCCTCAATCGACCAAGACTAGCGGCGTTGGCGGCAAAACTCCATCTCCGACAACTCTTCCGCAACCAATATGGTACGTTTTATTGCATCTCTCTTATTCGATTCTAACGGTGCGATATT
>Promoter_1375
CCTTTTCCATCACGTGCCTCGCTTGCCTCTTCATACTTACCAACATGTGTCTCTTCCATTTTCTTCTTTCTCTCTCTCTCTCTCTGTAACTTTGTTTCTTCCATTCATATATAAACCACAAACCCCCTTCCCCTTTTATCCCTACCCCATTTTCTTATTCCTCTTTCCTTTTCATAACACCTTCCCCATTATCCAAATCCATGGCCAAGAAGAGAAAATCCATAGCCACCACCTTGGATGAGGTGGATCG
>Promoter_1376
CAGGTAGTCTCCAACAAGTCTTTATTGATTAAAGTGGCGGCTACCAAATCTGGCATTATTTTCTCATCTATATCTCTATGCTTCTTCCTTTCTTTGTTCATTCTTTGAATTAATAAGCTCAAGAAAACAATGATACAATAATATTAATAATAATAAGAGGAAGAAGAAGAAGAAGAAAAAGTGGTGTTTGTGTGTTATGTATGGGTTGTGTTCAGGCTAAGCCTTGTGAAGAATCAGATTACTCATTGGT
>Promoter_1377
AGGTCAGTAATTTCCTCAAATAATATTTTCTTGATGGTGTATTCCTTTCTCCTTCCTCTTTTTTTCACCTATGATTCTTTGTAATTATAGTATATTTTGATAACATCTGGCAATGCACTAAATCTGGTATACTGCAAAATCCATCCCACCTAAGGATTGCCTTTGTGAGGCCAGTAATTCAGAAATAAAACTATCATTATGCATTTGTAAGAGTATCTCTATTTCTTCTTCTTCATCTGTAAGCTCTAGT
>Promoter_1378
AGTTTCAGTAAGCATTTTCAAGCATGGGTGACGTGAATTTCTACTTCAATTGCTATTTTTTTTAGATTGATTGAAAGTGGAGAATTGATTGAGTTTGATGCTATAAATTGGACTAGAAAAGAAGAGAGAAAAAAAAGAACTTGAAGTGATTGAATATGATTTTTTTCTCTCCACTTTTTACAGGTTAATTAATTCACAATGGCTGAACCTTCCAAGGTCATTCATATTCGAAATGTGGGGCAGGAAATAT
>Promoter_1379
CACTCATTGCCTCTGAGCTTCGCATTTCATTAGCCGCATCACCATCTTCAGGTTCTTCCTTGTTCTCATCTCTGTTTATAAGTTTCACTGTTCATTAATCATGTGTTATTGATTCATCTCAATTGAACACTTATCTTTCTCATTTTCAATTATTAGGGATTTGGTGATTTATTTTATTATTGGTTTCGTAGCGGAAGAATGTCTCACAGGAAGTTCGAACACCCAAGGCACGGTTCTCTTGGATTTCTTC
>Promoter_1380
ATTACTTTTGTGTAAGAATCGTTAATAATATATATATATATATATATATATATATAGCTAGCTCAGTGGTTTTTGAAATACCTAGTAAATTACCATAATCAAAGAAAGCAAAATTACTAGGAAATCTGCTTGCATCCTTCCCTTTCATTTCCTCAGATATCACATATTCCATTCCTTTACTCATTATCCAAACAGTTTCAATGGCGTTCTCGATTTCAGCATCCTCTACTCTTGTTTCTTCCACGCTTTT
>Promoter_1381
GAACTTGGAAGCAATAAGAAGGTCCAAACGCAACACCACATATGAGCATCACTTGGCCCATAAATTATGTTGAGTAGGCCAGGCCTAAGCCCAGCCCGTGACTAAGGCATGTAGAAGAACAAAACCCTTTCCTGTTACTATGAGCTATTGAGGTTTAAGCCAAAAAGACCGTGCTCTGAATCTCTATCTGCATTCATCATGGTACGTTTCTATAATGTTAATGATTGTGTTTTTTGTTATTATTCTATGT
>Promoter_1382
AGATGAAGCATGCATTAGAGGAGAGGACCCATATTTCCAATAGGATCATTTATGGGGTACCTAGAAATCAGGATCTAACCAGCTAATGACACGTGTCTTACACGATCATCACTTTATAAATAGAGCCTAGTGCTTCTTCCCAAATATCACATCCTATTTTCATAATCACTTAATTAGTTAATCACTTTTAGAATTACACTATGGCTGAAAACCGTGACCGTGGCTTTTTCCACCACCACAAGAATGATGA
>Promoter_1383
ACGCATGGATAGGAGATTGGATTGTGTGTATATACTTTATATGGTGTGGTGTAGGAAATTAAATATATGATTCTTTCTTAAAAAGGTATAAAATATTTCCTTAATCATGTGTCCAGTATATGTATATATATGTTGCTTGAGCAATCCTATTTCCCATACTTATATTATTATTATTATAATATGCATAATTTGAAGAACATGGTTGAAGGCGTGAATACAGTGAAGAATGGTAGATGGGCAGAGCTTGATC
>Promoter_1384
CATGGGATAGGAGATTGGATTGTGTGTATACTTTATATGGTGTGGTGTAAGAAATTAAATATATGATTCTTTCTTAAAAAGGTATAAAATATTTCCTTAATCATGTGTCCAATATATGTATATATATATATGTTGCTTGAGCAATCCTATTTCCCATACTTATATTATTATTATTATAATATACATAATTTGAAGAACATGGTTGAAGGCGTGAAGAATGGTAGATGGGCAGAGCTTGATCACGATTTAT
>Promoter_1385
ACTTGCACCTTCACTTTCTCTAGCCCCATTTCCCCATCCCTCACTATTTCCATTCTGTAATTTCAAATTCGCAGCTATCCCATTTCAATTTCACTAAATTAATCCACTCTTCAACCTTCGATCCTCGATCGCCGCCAAACTCAGCGCTAAAAATTATACTTTTAGGGTTTTTGGGATTGAAACTTTTGATTTCTATAGCAATGGGGGAAGACGAGGAATTGGAAATGGCGATTCAGATGAGCATGCAGCC
>Promoter_1386
ATATTACTTTATATTAAATAATACATTTTGATTGATCCGAGACATACACCAAAAGTAGGGCATATCTTCATTAGCAAATGTGAGTTATATGCAACTTCTCCTCACTCACTGGCCAGGTAAAATACAAGTAAACAATATAAATACTGGTAACTCAACTTTTGAGTATCAAATTCACCAAAACCTGCAGAAATTTCTTTGTAATGGAAGCAAACAAGAAGGAAGGTGTAGCACCAAGTATGCAGCAAGATGG
>Promoter_1387
AGTTTAAGCATAGTCTAACTTAATAGTGTTATTCCCTTTTCTTTTTTAATGAAAGGTAAATAAACTATGGTATGGTTTCAAGTAAAGTTACCGAGATATTGTGTTGAGTGGGGTAAAGAAATAAACTATATAAAGGGCATGACTAGCTTCCCAAAGAGCATACCTAGCTAGAACCCAATTTGTGGTAAGGTGAGAAGAATGGGGTCCCAAATGGTCTCTGCTACTCTGATTCTTGTGTTGGCATTTGTGT
>Promoter_1388
GCCGTTATCTTTGTATGGTCAATGTAATGAAAGTATAGAAAACAGAAGAAGTGTGTAATGAAAGGTGATTTATGTAATTTCAGTAAAACTCATGGGTGTTAGTGTAATTTATTCTAATTATAATATGTACTATTTATGATATAGGTCAAATTAATATTTATCTAGTCCCTGAGTTGGTTGCATCGCCGTCAGATAGTGATGGATGTTGTGGAGTCATGTGATCGGAAGAGAAGCAGAGAGGAGAACCCTC
>Promoter_1389
CGTTAGCTAACGAGCCCCACATAACACCGTCACACCCCACCTATAAAAAACTAGTGTTTTCTTCTTTTTCGTCTTCATTTCAAAGACGAGGGGGTTTCACACTTTCACTTTCCATTTTCACTCACTCCTTCGTCTTTCTCTCTCTTCATCTTTCTCTCTCTTCAACTTTCATTCACTTCACTTTTCATCAAGTAGAGAAAATGCGTGAGATCCTTCACATCCAAGGTGGTCAATGCGGGAACCAGATCGG
>Promoter_1390
ACCACCGTACCCATTGATCTGAAATTACGAAAAACACCTTTCCATTCCATTTCATTCGAAGTTATGCTTTTACTCACCACATTCTCAACAACATTGTCCTCTCTCTCTCCTCCCTTTCTCTCTCATCATCACACTTTCACACGAAGGAGATTCACTCAAACTTCTTCTTCTTCTTCTTCTTCTTCTTCCATCAAGTCAATGTCTTTTTCTTCCTCCAACTCTCTCTCTACTAATGACAATAATAATAACA
>Promoter_1391
CACTCCATTTCCATATCATCTTTCTTTCCTTCTCCATTTGGCATTCTAACACAAACAAAACTTTCCGAGAATCTTTGGTTTCATTACGTTCACCATTTGCTTTCCTTTCTCCTTTATAGATTTACGTGCTATATCATAACACCAACAACATGGATTAATTATTCTGAGAGAATTGAAGCTGAACTAATTAAGGGAAGAATGAAGAGTGTTGTTGTTGTTGTTGATGTTGTATTATTGTATCTGGTGATGG
>Promoter_1392
ATTGAATATTTTAACATTACTTTGTGGCAACTTGCAAGTGTTAGAGGCACTGTAATTATTTTTTGACATGGAATCATACATAATCTTAAACCATTCTTCAGTGTTACACAATACTATAATCATCATCATCATCATCCATTTTTTTCAACTTTCAATCCTTATCTCTCAGCACTCTGAATCCACAAAATTTCCCTGAGAAAATGACAGAACCTGAGGAAGAAAATCCTTTGGATTTTGATCTAGAAATGGA
>Promoter_1393
TTTAGGACTATGAAAACCTATGTCACTATCAACTCTTCTTTATCCAACCAAAGTTTCTTTTTTTGCTGCTTTGGTGTTCTGGGTTTTTAGATAACCATTGAAATTTGGTACTGGGTATCTTTCCTTTTTCCCTTTACTTCATTGTTGCTTGCTCATAACTAGTGTCATATAAGTCTTACCTCTAGTTTCCTTGTTCATCAATGTTGTGTGGTGTGCCTATTGTTGTTGAGTGTGTGTACTGTCTCGGTTG
>Promoter_1394
TTCATCTAGATGTCTATTCTCGGTTTTATTTTAGAAATTTACCTGCATTTGCCATAGATCACATTGTTATGAATATATGGATTATATATTTGTTCCTTCCTCTTCAATTATGTTTTGATGTTTTCTATTAACTGTGTAACATATCTATTATTTTATACTTTGTGCAGTAGAGTCTTATAAAGTTGCTTGTTAAGATTGTCATGGAAACAGAGGACATCAATGATTCTTTAGATACTGTAATTGGAAAAGA
>Promoter_1395
AGATTTATTGCTGGATCATGATATTTATAACTCAGGCTACTGATGTTAGATGATATGTTTTTAGAACTATTAGCGGGATCCTCTTAAGAAACTTGCTTGCCACTTCTCACCATATACAATATAAATATGCCTTCATGGTGGGGAAAATCGTCATCAAATTCAAAAGAAACCAAGAAGAAAGCAAATAAGGAAAGTTTTATGGACACATTGCACCGGAAATTTAAAATTCCATCTGAAGTTAAACTAAATG
>Promoter_1396
TTAAATTATTTTTTTTTCAAAGTCTATCATGATTTATACACCGACTTTGGAATATGTTTTTGGGACAGCCGATCTTTGTCCAGATAGTAGATAGGATTGTGCACCCAGAAATAAGAAGGAACCACAAAAGCAGACAACAATCCTAAATAAAAACACAACCCAACAGACAAAGGATGTTTTCCCCTACAACAACTGCAACAATGGTTTCTTCACTATCAACTTCAACACTCTTATGCCCTAAATTAGGGAC
>Promoter_1397
CACACCAACTCAAGCGCCGGTGGCTGAATCAGTTACACTCTCTCCACCATTCACTTTTCTCCGGTAAGTATAAATCTTTTCCCTCTCTAACTTTTTCTATTTCGAATTTTTATGCGCCCTTTGTTTCTTATTACACCGATTCATACTGAGAATACCACGATATAAATTTTAGGTTTAGTTATTGTTGTGTGATTTGGAATGGATTCGCCTGAAAGGGTAGTTGTTGGGGATGAGGAGGATTGGGATTTAA
>Promoter_1398
AGTTGAGACAACCTTGTTCGAGTCGATAAAATCATCCATAAGTATATAGAGTTAATTCTTTGAGTACCACTTACCCGTTGGTTATCCTTTTAAATAATATATATGTATTAATTAGTAATTTAATATATATTTATTTAAAAATAAAGAAGTGAAACCTCATCTGGTGCATTATCATCAAGAAAAGGTTGAAGGAGTGAGTGATGATGATTCTGTCTCTGCCTCTTACTCTGAGATTCCCTTATTCTCTTCC
>Promoter_1399
CAAGAAGAAAATATATGTCTATTTCACGTCAGTTATAATAAATTATAAAATAATGTACGAGACTCAAATACTAACGAGAACTAGAAGATGTTGTTTGCTATTATTGTTGCTCAAATATATTCCTATAAAAATTCCTTCTCAAATTCCACTCTTGTGTATCCCTTTACTTGAAGGACCCCTAAGGCCAAAACCTTTCTGCCATGGATATCCTAAACCTTATACCTTTTATCTTTCTCTTTTTCATTCCATA
>Promoter_1400
TAATCGATGTATATATACGCATTACTTAATTCATTAATTAAAATCAATAATCAAATCACAATGGTTTGAATAAAACGTGCATAAAATCACATTCATCTATTCTCTACTGATCCCTTTGATTAATTACTCACATTCATATATATATGTTGCCCATGTCTCTATCTTTTCTTCAAGATAAACAAAACACTACAGTAGTGCCAATGTCTCACACCATGAAGCTGGGTCCAAAACTCATAAATTCCTATGTAAT
>Promoter_1401
TCTATTATTAAAATATTTGTGACATAATCCAAGCACCAAAAGGCAAATTGCTTTATTTAATTCTTTTTTGCTTCCTCTCTCTTATTATTATTATTATTATCGCCCACAAACATTATACTCTTGAATACATGGAAACGATCATTGTTACAACATCCAACACAATTTTCAGTCGAAATCCTCTCTTCCGCCACCTTCTCCATGGCAGAGCCGCCACCACAACAACCGCATAAAACATACAAACTAACAGCTA
>Promoter_1402
GGTTTCATAAAACGAAGTGAAAAAGTGAAACACTCCTCTCTCTTTTAAGTTTGCTCATTCACCTTCAGTGAATCACTTCCTATATAACCCAAAACTAAACCACCCTTTTCTTCCACCTCATCTCTCTCTCTCTCTCTCTCTCTCTCTCTCTCTACCATGGATGCTCTTAACTTCCTCAAGTTCTGGAGAAATAGCACAATGACCACAACCACTACAACAACAGTTCCTGATATTGTTGTCGAAACAGACA
>Promoter_1403
AAAATAAAAGAGATTGGGTGGGTGATGTATTTGAAGTTTGAATGGGTGCGGGGTTTCCGTTATTGAATAACAACCAGCACTAAGAACTTGAGACTCGGACTTAGAGACCCGCCAAATATAAATAATTGACTTCCTTCATTTTCTCTCTTTCTCTAATTCATCACTCATTCATATTCTATATCTTCCATATACAAAAGAATATGGAGGACAACTTCCATGATTCCTCCTCTTCCTCCTCCGATTCCGATGA
>Promoter_1404
TTGGATAAAGTAATTATGGAAAGTGCTATGTTTTATATAATTAAACAGTGTATATATATAGTTAATTAGGTGGTGTATGATTATATAGGCATGAAGCTTGAACAGAATTAGGTTTATATTAAAACAGCACCCTCTCTTTCTCTCTCTCTCTCTCTGCTCCTAAATTGAATTGAATTGAATTGAATTGAATTTGAGAAAATGTCAAATCCAATGGAGAGGTATCATAAACTGGAGCTAAAAGAGTCTCTTT
>Promoter_1405
TAGTAGTGGTTTCTCTGTCCAAGCTCACCAATGCTATCCTATGAGATTCAAAACATATAGATGCATGCTCAAGTTTCAGTTCCTATATATGTAATTGAACAGTGTAATTGCAAGTATGATGTTACAGATACCCCAAGAAGACAATCTCATTAAGATAGTATGATGTATCATAACTGTGTTTATACCTTTTCAGGTCAATAATGGAAAACTGTCAAGTTGAAAAATATGGCTTGTCTGAAGTTCCATCACT
>Promoter_1406
CTTAGCCAAGAAATAAGGAGGAAGTTCACAACACTGTCCTCACACTTTATTCCAACCATTTATTTATTCATTAACTGAATCTCTCACAAATCAATTATTTCCAGATTTAATCACTTATTAGGTTAGGTGCCACTCATAAAAAAGCTTTTCTTGCATATACAGCATTGCAACTGCACTGTTTATTATCAGCCTGGAAAGATGTTCAAGTCATGGAGCAAGAAGAAGAAGATCAAAGCTGTATTCAAATTGG
>Promoter_1407
CCACCCAGCTAAGCTTGGAGTTAACAGTTACCTTCCTCCAACCATAATATCCCAACCAATGAACCAAACATTGTCCCTCCATCTATATCTTATCCCCTCCTTTCATATTTTTTTACTTTCTTTGAACTAGTAATAATCTCTCCACAACTTTTTCTATCACTTTTTGTAAAGAGAATTCCTATATTCTGAGTGTTGGAAAAATGACAGAGGAACAACCCAAAAAGGTGGAATCTGCTGCATCAACATCAGA
>Promoter_1408
TTTTGATTTGCAATTTTGAGCAATAGTAGATTGTTGAAAATGTTGAAATGAAATTGACATGCACTAGTAATTGTTTTAATGTTTACATGATGGTGATGGAGTAGAATTATTATATACATAAATACAGGGTTGCAAAGGAATGGAAAGAGCTGCAGATTAAGGTGGATTAACTATTTAAGGCCAGGATTAAAGAAAGGGATGTTCACCAAACAGGAGGAGGAGACTATCCTCACCCTTCACAATATGTTGG
>Promoter_1409
ATTATTATTATTATTATTATTATTATTATTATTATTATTATTATTATTATTATTATTATTATTATTATTATTATTATTATTATTATTATTATTATTATTATTATTATTATTTACCAAATAAAATAAATAGATAAATTCTTCATCCTTTTCATTAGAACTCTATCTTTTGTTTCTCTCTCTAACACAGTTAAACAAAAGCTATGGTGTTGGAACTGTGGGAGACGGCGAAGGAAGCAATCATAGCATACAC
>Promoter_1410
GACAAAAAGATAAGACAATGTTGTTCTAGTATTGATATCACTTGCTACACAACTGGCACGTTAAAATATGAATGAATGAGAGATGAAAACAAATTATAAGACTGTTTGGCCCTAAAAGTAGGATAGGATATAACGAAATCCTTTATCCAAATAAAATAAGGAAGAAGGAATAGAAGAGGAGAAGTAGATTAATAGAGATTATGGCTTGTTCTAATTCCGAAGAGATAGCGAAACAAATTTGCACCGAAAT
>Promoter_1411
TTCTAATATTTGCATGCGTTACCATCTTCTATTATTTCCTTCACACCATTTAACATCATCAACACACAACAACAACAACAACAACCTTAGTTAACATTCTCTCTCTCTTTTCACACTGCCATGGCTGTTTTCTTCAACTTTCTACTGTTCCTTCTCTTCTGTACTATTTCAGACCAAACCAATGAAAACCCAGAAAAAATGTCTCTCCTTTCCTTCAAAAACACTCTCCACAACCCCTACCTTCTCTCTT
>Promoter_1412
TTCAATGCAATATTCATTTCCCTCCTCTTTGTTAACTGTATGTCTAATTTTTTGTTTAGTTTTGGCCTCCATCTCTGAGCATTTCATTTTATCCCTTTGTTTTTCCCGTGATAACAATTTATTTGATTTGATGTATGCATGATATTGTATATCTTTTTTGTTGTTGTTGATGATGAGACAACTATGCAGCAAAGGAAAATGGAGGGTCATAGTGGTTTGATGGGGAGGATGAGGGATGATGAGTATGAAA
>Promoter_1413
ACTCTTCGTTACTTTTTCATATAAGAAGATTGATAGGAGAAAGATTTTATTTAAAAAGATATGATTTTTTTTGTTTGTCAGTTTTTGTCTACGTAGATTTGTTTTTGTGAGGTGAGTTGGAAATTGTGGCGTATATATAGAGAAGAGAAGATTACGAGGACTTGTAAACTCGTAGAATATTCAGTCTCCCACCAATCGATGATGGGCGGTGGTGATTCAATTTGGAAATCGAGCACTTCTTCTTCTTCAT
>Promoter_1414
CCACTGGATTCTAAAATTAAGTATTCGATTTCTGATAGTTACATTTGTCAAAGTTGTAAAGTTGTGTTGCATGACCCTATCAATGTGTTCATACAGTATGAAGTATCAACCAACCACATAATTATAAAGCACACTGATCCTGTCAATCTGGTACATTATATAAAGCAGAATTGTTGTGACTGAGTGAAGAGAAGAAAAAAATGCAGTCACTGCCCGAAAATGAGGTCACACAAGTATTCCCTCAAGGTTG
>Promoter_1415
ATGACTTTCTGAGGTATTAGGAAATGAATCAAAGGAAGGGATAAGGGTGTCACATAACTCAATCCTGATGCACTAGTATCTCCTACACTGTCATCTAAATGCTTCTATATATTGATCTTATCCATCATCTAATATATTAATTGTGACTAAATACTTGTTTTTCTTTGTTGGAAAAAAAATACTTAAGCATCAGACAAATTATGGAACGATACCGTAATTATACCAATCATGCTACATCCAATATGTTTGG
>Promoter_1416
TCCCTTCATACATCAAATGTGACCGTTTTATGCTTCAAGGATCCGCTTTTCTCGCTTCCTCACACTAGAAAGCTTTTGAAGATTTTCTTCCCAACGCACCTCACCCACACTCTTCATCGATCCCTCCCTCTCACTTTAGCATTTTCATTCTTGTTTCTAAAGCTCAGAAAAAAGATATCAGTTTTCCCAATTATATTTATATGGGTAAGAACGTTTGGTATTGGAGTGGAAGCAGGTCCTCCAAGTCTAA
>Promoter_1417
TTTGTAATTAACCCTTTCATTGAAATCCAAAATTAAATATCTCGAGGTTCAAAAAGCATGCCTGTCTAATTAAGACGACGTCGTTCCCACGCAAAACAGGAATCAGAACGCGCGCTCTCTCTGAATCAGATCTCTCTCCATTTCTCTGAGTACTGAACTAAATTGGAAAGAAACAGAGATATTCAGTTTGAATCACAACAATGAGGAGGTAAGCGAAGAAAAGTAAAGAAGTAAGATGAATTAAATCTCC
>Promoter_1418
GGAGAGGTCAATTTTGAACAAAACAACCTTTGAATTAGTAAGCATATCGTTATTGAATTTAAAGATAAGTGTCCTTAGTTACATGTGGCACCTATGCGTTCCTACACATCCATCCGACTTTTATTACTATTTTAGTGAGAGAACTATAAACACAAGACTCAGTCATCACTCACTCACTCACTCTCTTCCAAAACCCATCCATGGCTTTCTCTTGTAACCTTCAAAATTTGATCTTTTCTACTTTTAAACC
>Promoter_1419
GAGGGGTATAATACTGAATGAACTTTCAGACTCCTTGACTTCCAAGGCAACCCTTTGTCATCACCATAAGCCTTATTGTTTCTTTGCATTTGCCCATATATTCTTTCTTCTTTCTTCCAATTCTATTTTCCCTCTCTTCTTCCAACTTAAACCTCACTTCTTACTAATTATTCATCCTAGAGAATTTGTCACCAAAAAATGCACTTAAAATGTCTATGCTGTTTTGCCTCTGAAGAAGAGCAAACCAAAA
>Promoter_1420
ATTCACGGAAGGGAAACTCTTACCTTTATTGCGTGTGCATTGGTGGTGTCAAAGTCCCTTATCTTCAATATATTTCAGGCATCAGAACACACAACACAGTGCATCAAAAATCAATTATAAACCCCTATTAAATTATTTCCCATCTTCTTCCTTCTTTGTAGCATGTAAAAATAAATGTCCAAGATTCCAATCACTTCAATGGAAAAGATGTCTTACATTCTAACAAGCTTTCTTATCTTGACTAGTATAA
>Promoter_1421
ACATCTTTTGAAGCCTTCTTACTTCTTCTACACTTGGATCTAATCTTCCATTTCCTCCTTCTTTCTTTCCTCTTTCTATGCTTCATCCTTAACAACTTCTTATCTAAACCATGTCCCATTTACCTTATTGATTTCTCATGTTTCAAACCCCCAAGCCATTGCAGGGTACCCTTTTCAAAGTTCCTTCAAAATGCTTCCATGTTTGATATTTTCAATAACGAGAGTGTAGCTTTCATGGCCAAAGTCCTCA
>Promoter_1422
TCTTATATAGTATTTTTTCGGATGATAATAAAATAAATATAACAATAATAAAATTTAAGTTGTATTTTTATACGAGTATAATATTTATCTTTAAAGTTCAACCCCCCTATTTTCAATATCTTCCATTACTCTATCTAATCATATCATATATATATATATATATATACAGCAAATAGAGAGGTGAAAAAGAAGAAGCAAGCATGGGTAGGGTATTATGGCGTTCATCTTTGATAGTTACTGTAATCTTGGA
>Promoter_1423
TACTTACATTTTCAGTCTTCCCTAGCAATGAAGTTCCTAGACTTTCTCCTTCTCTTTCCAACACTAGTTGCTTTAATTTTAGCTTATTTTATTATCAAAGTTCATGGCAAAATATTTTATGACAATAAAAGAAGATACCACCCTGTTGCTGGCACTGTGTTGCACCAACTGTTCAACTTTCATAGGGTGCTTGATTACATGACCGACCTTACAAGTCAGACAAAAAGTTTTAGGTTGTTGAGCTTCACCA
>Promoter_1424
ATAAAAGTAATAAAGAAGAGGCGGTAGTGTGATTGGACACGTGTCCGTAGCGCTTATTTGAGTCTGAAAACTCTGAGCCTCCCTTCGTTCTTAAAATTCATCATCATCATCAGACACACACATACACCCACACTAACTATCCTTCATTCTATCTCTTCACATCTCTCTCTCTTTCTCTCAATTCTATCTATTTCCTTGATGCTTCATTCTCAAACTCTTTCAGATACGAAAATATATTTGATTCCATCCC
>Promoter_1425
AGTAGTGAGGTTGGAATGGAGGAAAGAGGTGTTAAAGTTCGATGCCAGAGGATTGGGTGCGATGCTGTCTTCTCCGAACACGATAATCCCGATGCTTCCTGTCAATATCATCCTTCCGTAATGATTTCCTTTCTCTTTTCTCTTTTCTCACTTCTCCTTTTTTATGACCTAACCACTTTTTCTATTTCCACTTCCATCTAATGCCGCCGCCTCATCTTCCTTTCTCCAGGGAGTAAGTCCATTTCTATTT
>Promoter_1426
TCCCTGTCAATTTGAGTCCTTCATATAGAAAATGCAAACCATAAATCTCATCACATTCTGTGCAAACACAACCACTTCTCTCCTTCTCTTGTGTTTTTTCAATTCAAGTTCAATATTTTGAATTACCCTTTTGCCCCTCCACTAACCCTTTATTTATTTATAAAAAGAAGCATCACTTCCAAATAGCCCTTACCTTCAATGGCGTCCATGGCTACATCTATTTTCTTGAGAACCTCTTCTCACTCTCACT
>Promoter_1427
AATGTGTATCAGGTTCTGTGATCAAGCACCAACTTGTAACTCATCTTTCGCTTGGGATTGCTCTTCGATATGTTCTTGATGCATTACGCAAGCCTGCAGATTCAAAAGTTAGTGTTTTGTGAATCGGAGTGGTAGTGGATTTCTTTAAGCTTATGTTTGATGTATAAAGTCTAAACTCACATCCCCTTTGTATGTTATAGATGTTTATGTTTGGAAGTCTGGCATTAGAGCAGTTTGTGGATCGTCTTCC
>Promoter_1428
GGATGGGTAATTTGCTATAGTTGGAACTAAATAAGTCACGTAAATATCTGGGAAAGGAATAGAGAGAATATTCTGAAGGGAAAAAGGAGCAGCTAGCTTTGTTGGTGAGAGAAGAAAGGGAGAAACTGAAAGCAGCAGCTTTGTTGGTGAGAAAAGAAAGGGAGAAACTCAGGATCTGATCTGATCCGATCCGATTATTCATGGCTTCTACAGAGGGATTGGTGCCCATAACAAGGTCATTTCTTGCATC
>Promoter_1429
AATAATAATATAATGATTTTTGTTATTGTCCATGATATTAAAATATAAGAAATAAAAGAAAGAAAAATGTAATATGAATTAAGAGGTGTTTTGAGTGGGTAAGCAAGGGCGAGGCAGGTTGAAGCAAAGGAGAAGGACGATTCCAACAATCGGTCTTTGAGTTATTATAAATGATTAATTGTTTAGATGAATGATTGAATGATGGGGTTGGTGAGAGTGAGATGGCAGAATTGTGTAAGAAAGATAACTC
>Promoter_1430
TAGGTTAGAGATGCCGTTTTGCGAAGGCGAGACGCAACGATATTTGATGTGGCAGTTAGTTTTGGACCTTTGAACCCATCAGCGGGCTTCTATTTCTGTGGGCCTTGTGTAGTGATAAATATAAACATGATCACAAGTTTGATTCAATTGTCTTGTATTGTATTGTATACTGTGTTGTGTTGTGTTGAGAATCTTGAGATATGGGAAGCAGTGGGAAGCAGACGTCAGAGTTTTCATGGAAATTGGAAGA
>Promoter_1431
ATATTTGTTTCTTGTTCTATATCATCTCTCTTGGCCCTTTCTTTTTCCTCTCCTTCCCCACTTTGTGTCGCATTACTTGTTTCATCTCATCTCATGCATGCATGAATTTTGTAACAGAAATCATAGAATGAGATAAACATTATTATTATTTACTAAACTAAAGGAGATAAAAGATAAGGAGGTAGAGGAATCATAAGAAAATGGAGGGATTGGAAGGAATGATAGAGAAGCTTTTAGAAGCAAGGAAGAA
>Promoter_1432
CCACGACTTTCCAGGGAAATCGTGGATGGGGTCCACGACTTTGCCAAAGTCGTGGATGGTGTCCATGAGATCCACTAAATTCTACCCCAATCCTGTAAATAATTCAAAACCTACCCCAAAGCTGGGATAGTGTAGTCAAACTACACTATCCCAGTAATTTTCCCGGATGTGGATACCTGTGAATTAGAACATCAAAAGATGTTAGACTCCATTCCTGAAGAACTCAGAATTAACATCTTACAAAGACTCT
>Promoter_1433
AGAACAAAACATATAGAATTGGATTGTCATACAGTTAGGGAGCAACATGCCAATGGCCAAATCAAGCTTCTACCTGTTCCTAGCAACCTTCAATTAGCAGATGCCTTGACTAAAGCTCTAGGTCCTAAGGATTATTCTTCAATACACTCCAAGCAGGGACTCTTAAACATATGCGCTCCAAGCTGACCAGAGCAGAAAATGGCTCCAACGAGGATAGGAATACAAACACAGACTATGCAGGCAAACAAAT
>Promoter_1434
GACTGTCCAGAAACCTTCCGTCATACTCAACTATTATTTCACTCAAACCTTGTTTCCTCGTATATTGCCTCCATAGATTTTGCATCTTCTGTTTTCCCGCCATTTTATATCTTCATATTTATATATAACCCAAAAATAATTTTTTTAATAGAAAAATCGAAAAACCCAAAACCCAGAAGAATAAAAAAAGCTTACACAAAATGGGTATCAAGGATCTTCTCAGATTCATGAAACCTTACATTGAACCTAT
>Promoter_1435
CTATATGGTCTAGAATGATAACCTTAATCACACATACCTCATTATCGCAACCGATTTTTCCTCTAAAAAAACCCTAAACCGGGTCATTTTCCTTATCTCACATTAACCACCCTACCTATATAAACCCTTCACTCTCAACACCTAGCTGCTGCTGCTTCTTCTTCTTCACCACTCTCACTCTCTAACCATAACATAAATATGGCAGAGGGACTTGTTCTCCGCGGTACCTTACGCGCCCACACCGACGAAG
>Promoter_1436
TTCTTGGTTCACAAAGTACCACCAAGTTTACTACTTCATCATCATTTATAGCATAGTCCTTGCACCTCAAATTAGCCAACTCTCAAAGCATTTCTAGCATCTTATACCTTCTTCCTTTTCCTTATCCCAAAATTCTCTCATTATCTTTATAACATCATATACATCAAAGCTTGTTTCCATAAAAACTTCATTCTCTAGAAATGGCAACTGATGACTCTACCAAGAGAAATTCCAATGTTCGGCTCCTCGA
>Promoter_1437
TGAATTCAATACCTTAGGATTGGTATTTCACCAATCATAAAGAATTTCAAATATATATATATATATATATATTTATATATATAAATCTTTAAGCTAACAATATATAAATATTTGATTCGTGAAATAACCGGTATAAAAATGCAACATACGAAGAACAAGGTAGTTGAATGAGATTCAAGATCTTGTATACTTAGCAAAGTATGGGAGAAGTGAAGCTGATTGCTACTCCTCGAAGCTTCCCATGTGCTAG
>Promoter_1438
CCTAAACCCTAATCTCCTCCACGATCACACGCTTCAACTTTATTTTTTTTCATCTGAATTTTAACTAAAATTGATTTTTTTACCAAATTTCCCTTTTCAAACCCTAACCATTTCTGGATGATCCGAATTGTAAATTCTCAATTTTGGAGCTGAATTTGAGTTATAATTGATTGTTTTAACACCAACTTTTGTGATTAAATGGCGGAACTCGATCTATCGAAGAAAGTAGCCGATAGGTATCTGAAGCGCG
>Promoter_1439
ATTATTTATATCCTTGCATAACATCAATCATTGTTCCATTTAATATTGCTATTTTGTCCCTATCATGTCTATGATTTGTCATTATTATATATATATATATCCTAGTTGCAAAATGCAAACCAAACTCTTAGGCACATTATATTGTCAATGCTACATAACTAACAAAAACAATGTATGGCTAAGAATTGAAAGAGATAAACATGGAGAGAGAACACCAAATTGCAACACTCAAATCTCCATTGATTGAAAA
>Promoter_1440
TGAGCATTGGCCCAAATATATATGGGCCCAAATCCAGCAAGAAGTAGCAACAACCCCTTGGAAGTTGGAACATTGTGTAGTGTTTTCTCAACATACTTGAGTTTCTAAAAGCACTAATAAGAACACTTCAACACCACACTCTCTCTCTCTAAAAGAAAGTTAGGGTTTCAAATTTCGAATTCTACGATCTCTTCATAAATGGCGGCAATCGCAGTTCCTCAACCCCGATCTTCCAAGACTGAATCCTACG
>Promoter_1441
CCCCACCCATCTTTGAATTCAATAAAACTTTAGATTCCTTTGTGAAAATGAGACAATATAACATTGCTATATCCCTTTTTAAACAATTGGAAATCAAGGGAATTGTATCTAATATTTATACTTTGGGTATCTTGATCAATTGTTACTGTCATATAGGTCAAATTCATTTTGCTTTTTCTGTATTGACAAAGATTTTTAAGATGGGTTTTGAGCCTGGTGCCATTGTTTTTACAATGCTGATAAAGGGTCT
>Promoter_1442
AAATATTTATTATTTTTTTGTTTTTGTTTCAATATTATTAATCTGGTAAATGATTTGATTCTTCATTGTCCAATACACACTCTGCAATCTACAAAAGCAGTTCTATTCACTTCTGATCCTAGATGTTGTTTCATTCATCTCTATTCTTTCTTTTCTGAAGTCTTAGAATAGTTACTTAACTCTCTCTCTCTCTCTAAACCATGCCTATTGCCACTGAACACATGAAATGGAGAAAACATAGAAACAGATT
>Promoter_1443
TAAATTACTTCAGTTTCTTTGTAATTGTAATGAGTAAAAAAACATTTTTTGGTGTGTGAATTTGGGTTCGTAGCAGAGTTTTTTTACTTGCCAATTTACTAACGCGGGTTCTGACTTCTAAGTACTAACCCTGAAGTTCATGTTTTTCAAATGTGTACTTTAGGGACTTGAGTATTGGAGCATTGATCATAAGAAGTGATGCCACTCTTCTCATTTATATCTCACTGTTTCCTCCCTAACGGAAGTCGTA
>Promoter_1444
ATTTCCATTTTTCTGTGTTTAGAGGCTCACACAACTCGACCCAGTTCATAATTTTTTGTCTTTTCTTGTTCTATCATTGGAAAATCGAAAAAAGAGAAGATTTTTGAATCTGGGTCTTCTCTCTTTGTTTTTCTCAGTCAAACGATATTTTCCTTCGTTTTCTAACTGGGTGAGTGAAGTTACTTTGTTAAGTAGAAAATGCTAGGGACTACTCTTCAGTTTGGGGGTGTTCATGGTGATGAACAGTTTT
>Promoter_1445
ATATGATCCTTTAGAAGTTTATTTACAAAAGCTGAAATTTTATGCTTAGTATTTTATTTGAGTCATGTCACAATTGAAATCAATTTCACTTGATCTTGTACAAATTAAAGCGCAGTGAACCAAATTGTTGGAAGAATTTCCATTTCATAAAATTTGTTCCACTATTAATAATTTCCCTCACTATGATTTCTCTAGAATATGACTGTGAGAAGTACACCTGGAACACCAGCTTCAAAGATTGATAGGACAC
>Promoter_1446
TGTTGTAGATACCTACCAACATATAGGAACTTTTCTCTAAGGTCTAAAAGCTTCTCCCATACCCACCCCTTCCAAACACTCTTTTCCTCTCTTCAACCTTCTCAAATCTCAAGCACCAAAATGATCCTTCAAATCTCCATGCACTACAATAAACATCAACCATACATTATAACCATTACCTTATTCATTCTCTTATTCATGGCTACCATTGTTCAATCTGATAATCCTAAATATAAGGCATGCACACCTC
>Promoter_1447
TATTTATGAATATTTTTATCCTTCCTGTTCCTAAAAACACATATATAAATGATTATTTTCTTTGTGATGAATTCAAGTATAGTTTGTTTGAGTCTAGTTTCTACTTTCAATGGATTCTCTCCATTAATTACTCACCATCCAAAAAATTTCTCTGCAAAACTCATTCTTCTAATCTCATTCTTTGTCATAATAATATCACTATGAAGCATAAGGATCATGAACGTTTCATTACATCATCATTTCTCAACTT
>Promoter_1448
AAAAAAACAGAAAATAAAATACAATGTCAAAAAAGCATTTTTCATAGTTGAAGTATTTGACAGAAAAAACCCATCATCACCACCACCATCATCGCGATCATGATGAACTTCAATTTCTCCCAACTTGAATGAAAATCTCGAACCCCATGAATCCTTAATACCCATTCCATTCTCATTATTCCACAATCCCAATTTCTCCAATGTCTTCTTCATCTTCTTCAATCATGGACAATCTCTTCCAACGAACCCT
>Promoter_1449
TTGACATAACTAGGTGCTGCTGATGTTATAACCTTGTTTTTCTTTCTTGTAATGTCAGTGTCATATTTGTAATGTAGTCTTTACCAAACAATTGTTTTGATGTTTATGTTGTGCCCGTGTTGTATAATGAACAATTGTTTTTATTTGAATCACGAAATACAGCTTTGACCAAATATTGTTATTTGCTTGCAGCTGTGAAGATGTACACATCAAGGAAGAAAATCCACAAGGATAAGGATGCCGAGCCAAC
>Promoter_1450
ATGTATCATGCTGATTGGAGTGCATGTGTTGAGCCTTTTGTGATTTTTAGTTTGATTATTTGGTTTTGAGGATTCATCTTGGTGTGGTTTTTTTGTAGGCAACATTTATGTTCCAGTAAATACGAAAGCTTTAAGTAAAAATTGAATATATCGGGTATCTTATTTTTCAACTCGATAAAATACTTGTGGAGAAAGGAAATGGCCGTAGCAGGCAAAACCAGAACCATGATTGAAGGTCTGGTAAAACAAG
>Promoter_1451
CTTGGGATTTCAATTTTCTGTTTTTCACATTCACCCTTTTCTTCTTGTAACATATATGGATGTGGAATTGCATTGAAACAAGAGCATATATTTAAGTTGAAGCTAAAAAAGATTGCTTTTTTCTCTTGGTTTAACTTGTTTCATCAAAAGGGTGTGGTTTGGTGCAAGGAATTAAGCAAAGTAATGAGTAGAAAGAAAATGAGATTTTCAGTTAGTAATATTGAAGAGGCTGCAGTGAACTTCTTCAACT
>Promoter_1452
AAACAAGTGATTTTTTAGGAAATTTTTTTGGTGTAAGACTGGAAAACCTCTTAAGAGGATAATTTTGAATTTTTGATATTGCAACTTGCCTTATCCAATGCCAAAAACCTTTGTGAAAATCTGAAATAAAAACCTCTTCCTCTTCACCAACACTGCAAACAAAATGCACCATTGACAAACACTGAACCTGAACCTATAATGGCATTGACTATTAGCAATGCTAAATTATCAGAATTCTCTTTCCTAAACT
>Promoter_1453
AAACAAGTGATTTTTTAGGAAATTTTTTTGGTGTAAGACTGGAAAACCTCTTAAGAGGATAATTTTGAATTTTTGATATTGCAACTTGCCTTATCCAATGCCAAAAACCTTTGTGAAAATCTGAAATAAAAACCTCTTCCTCTTCACCAACACTGCAAACAAAATGCACCATTGACAAACACTGAACCTGAACCTATAATGGCATTGACTATTAGCAATGCTAAATTATCAGAATTCTCTTTCCTAAACT
>Promoter_1454
AGCTGCAATGGGTAGCTGAATGGTGAATGAGACACATCTCTAACCATCCATCACAACTTGCACATTACTCATTTTCATTACACTTTATCTTGCTCTTTTATTACACCATTTTAGTGTCATGTGTGTTATGTTATGCTGTAAAAGCATTTTATATATATAGAGCAGTAAGGGAGTGATACTGAAAGTGTTCAAAGGAGAAAATGGATGTAGCCACAATACAAGATATACAAGATATGAGTGAAGAGTTGCG
>Promoter_1455
AAAATTAGGACATTATGAGGGTAAAAAGGTAAAAACAATTTGTGCTATATTAGACACCTTATATAATTTTTGGACAATGTTGAAAGAGAAAAGATATAGGTAGTTGTCATGAAAGCAACTAAGGTCACTTTTGTTTAGGATTTGCTTTGCTTAGTGGTTGAGTCACTTAGGATTTCACTTTGGAGTAACCAAAGAAAAATGTCATGTTCTAAAGAAGAAGCTCTTGTTAGACTCTTCTACAATGCCTCTA
>Promoter_1456
ATTATATTCAATCAAAAATCATTTTTTTAAAATAAAACTTTATCTTTTCGATTCAGATACAGAGTCTCTATCATAATCAACTTGTTGTGCCCATTGATCTTCCTCCAAAATAAAGATCAAAGTTTCAAACTTTATATCCAAACACATTCTGGGTCGCTGTGAATTTCTGATTTTGAAGAATTTGGAGATTTTATTTCAATGGCTGGTGTAGCTGCTTCTGGTGTTGTTGGTGGAAATGGTTCTTCTTCAT
>Promoter_1457
AATAAATGATATAATATTTATACTTTTATGCATAGATTTTATGCTCTATATAAAATAAAATAAAAGCCTTTTAACATGAATATTTATTATAACGATATTGATTGAGTGAACCCTACAATATCTCCACCATCCTTCCGCCGTCAAATCTCATCTTCATCTCCTTCCGCCGTGAAATCGCATCATCTTCCTCCGTTCATAATGTTGATGAGCCAAATTGGTTTTGGTGTGAAGTTTGGGAATTGGAGATGTT
>Promoter_1458
CTGTTTGCGAGTTGAGTTTTGGAGGGGAATAAAGGGAAAACGAAGACTTCAGAGCTATCTCACATGTGTATTTCATGATTCTCAAGCCTTTCTCTTGTCTCCGAAAATCAACTCGAAAACAGATTCTGAGTTATTTTGAAGCATAGTTGTTTATTCATTCTATATTTCTTGCTGCAACATTCTTACTCTTCTTTCTTATTACAATATGAAAAAGACAAATTGCATGGTGGACTTTTGGCTTCTGGATTTG
>Promoter_1459
TCAATTCAAATCACCTATAAAAGGGATCCATATGCCACTGACAATCTGATACATGACAGAAGATGTATTTAAGTTAAAAATTTAATAATTAAATGTTTTTCTGAAGAATTATAAGCCATGACATATGATAATATGTCCCCTCATACAATGAATTATGGATAAATTGTTGTGTCTTCCTTTGCTTTCACAGTTCATGAATTATGGACAAGATGGGGTTGAGTTCCAATAAACTCAAAACATTGTTTGTTGT
>Promoter_1460
CTGAGACAATAAATCTTTGTTCGTTGTATTCTCAGGTGTTGAGTGGAAAAATTTGTTTGCATGTGATATATTACTATTATAAGGTTACTATGTTTTGGTCTGGGTTGCAGAAAATGTAATACTAGATTTTCTCATGTGACAGGAAACTGCTATAGAGATTTCTTATCCTAGGTGAGGTCTCTATGATATTTCTCCAAAATGTTTGACAATGGTTACAAGTCACAGTATATTGGTGGCCAAAAGGAGAAGT
>Promoter_1461
AAACATTGTCCTATATAATTGAAGATTATTTGATTTTTGTAATCCTCAAGGTCTAACCTGCATTTTTTTAGTTGTGATTATAATATTAGAGTTAAAATGTTGTAATTTCATTTATCTTGGTTGATTTTTTATTTTGATGATGATGGATGAGTTTAGTTGTGATTATAATATTAGAGTTTGTTGTTTCTTAAATATAATTCAAGTCTTAGCAGGTTTGTTAGTAGAGGCTGTAAGTTAGTTGGATGCGGTT
>Promoter_1462
GTAAGTATATATATATATATATATATATATATATATATAACAAGTTGAATAATATATAAGCTATTTCAAGATTAAAAAAAAAAGCTCTTTTGTGAAATGCAATGCTTCTCTTAGAATAATGTCTGATATAGGGAATAATTTGTTGTCATGTGTGTTGATTTCAGAAGAAGGAGGTAGAAAGCAAATTATTCTCATTGAGGATGTCCAAGTTTCTTGTGAAAGAAGAGGTTAGTGTATCTTAGTTGAGCCA
>Promoter_1463
TAACCACAACTGTAACCGTAACCACTCCTGATTCCTCTTTCGATATATTCGAATATATACCACCACAAGTGCACCAACTGAATTCGAGTCGGACATATTTAAAGCTAGTATGAATACGTCACTTGGTCTACGCGCTTGTTAGTATTATTTTTCGTTTATTACTAACAAAAAAAATCAAAAGCTATACATTATTTTGTGATGGATCCAAAACAAGAACACCAACCTGGTCCTCCTAGTAGTGTAATCTTCA
>Promoter_1464
CATAAGCACAGTCCCTCAAATAAGACAGAAACTAAAAAGGGTTCCTTTTATTTGTAAGTCACTTGTTTTTGTTATTGTTGTTGTTGCATGTCACACACTTTGACACAAAACCCTTGAATTCTATGTTGTAATCACTTGCTTAGGTAGTGTTATAAAACAAACATCCTTAGTTGTTTGTGTTTCTGATTCTGAATAGAAAAATGAGTTCTTCTTCCAATGACAATGAGTTGGATACTGTTAAGAGGCTTAA
>Promoter_1465
CAAACTGTTGTTTGCTTTGCACTCAATAGTATTAATTTTTCACTGTTTTCTGGATTCATTTAGGCACAACACGATGAACGAGCATTTCCTAATTTATTATATGCAAGTTTTTGTTTTCATTATTTCTGGGATTGTTTACCTGTCAAATTATACACAACCCTTCTTCCTGAACTGATGTTGTGTTTGTATACAGAACTTCAATGGACTACAGCTCTGAAGAGGACTCAGATATCAGCGAATCTGAGATTGA
>Promoter_1466
CAACCACTAATTTCATTTTCTCTCCCTTCCATTGGGATTCTCTAAGTCAACTACACACACTCCTTTAGTCCTATATATACCTCATAGTTTAACCACTCTTACAAACCACTAACAAAGTCACAAACAATAATTCTAATATCAATCTCAATACCCTTTTTTTCTTCATTCTTCACTATTTTTTCTTTGATTTTGAAGGAGATGCAAGACAATGAGGAAATCCCTTCAACACCTGCCACACCAGGTACTCCTG
>Promoter_1467
AGACTTTTACAAGCATGTGAATCGTATAGTTCTGTTTTGGACATCAAGTTCCCCTATATACTAAACATTTTAGATTGCGAACTAGGTGTCTTTTAGCCTGTTCATAACTTGATTTATATTCCTTGACACCATCATCAAATCAATTCATCATAATGGAAATTATGAAGAGAAAAAACTTATGCAATTTTATATATTTGAATGATGGAATTGTCGTCCTTTGTGGTTCTACCTAGTTTATAGGTATATATAT
>Promoter_1468
CCAAATTACCCTTCATTATTTCTTAAACCCTTGTTTCCTTCTAACTCTAAAACCCTTCAATTTCTTCTTTTCCTTCAACAATGGCAGCACGAATGTTCTGTACCCTGAGAAAAACCCTAACCCACAAACTAATTCAACATCGCAATCACAATCAACTACTACTATCATGTAATTTACCTCGAAGAACATATATCTCTGACATGCGCAAATCAGCGTTTGAAGGTACAATTTTGAGACAAATCCGCCAACA
>Promoter_1469
TAAAACCTTTATTTTGGAAATTATTATTAGGATTTCTTTAATAACCTTATCCATATGCAAACTACTCTGTTCATGGTTTTCAGAAGAATTTTTGTAAGGCATTCATATTTTTTTTCCATTACCAATTTTAACTAACTACATGGTTCAGTTAATCTTTATATTTTGTTTGGATTTTTCAGATATGGTAGTTCTGAAGCAATGAACTCAGATTTTTCTTCTAATTTTCCACATGAAAGCTATGAAACTGAGT
>Promoter_1470
TTATTCAGTTAGTGTATGAGCCACAATTCATTTCTAATACTTTCATTTGAAACTCAATAATAAAAAAAAAGAATAAAAAAAAAAAAAGAATGATAGATAATAAAATAACACCTTAAATAAGTAGTAGTGATGCCTAGCTTAATTTGGAAGCACTCTTTTCTCTGCTTAAATAAGTAAAACTGAATTGATTTCATAAAAATGTCAACTTTTGGTGTCGCTGCTAATAATACAAACCCCAACAAATCCTACG
>Promoter_1471
ATTCATTTATTAATAAATTGATAAAGAAGGCCACAAAAAAGGACCCTTATATAAATCTAAGCTTACCTCCAATTCTCTTTCACTAACCACTACTTCACTTCATTGTTCAACACTTTTTCTTCTTCACTCTCAAAGACACACTTCACTAACAAGTTTTTAGTTTCAAACTTTGAACAATTTTGTCTTTATCTCATCATCATGGCTAGACCCCAACAACGGTATAGAGGTGTTCGCCAAAGACATTGGGGTT
>Promoter_1472
ATGGGTTCAAACCCGGTTCACAAGATCATGCTGGGTGGAAGCCTCGTGTATTGAGCTGCCCTCTGACTGTATATATAGTTATACCTTCAGTTTGTTATAGTTTAAAGAGTATGATACTAAGAAGTTAATAAATGATTACTAACCATAGATACATAATTTTGCAACCAGGAAAGTAAGTTTCTGAAATTCTTGGGCTTTATGTGGAATCCTCTATCATGGGTTATGGAAGCAGCTGCTATCATGGCCATTG
>Promoter_1473
CTCATTCCACTTTTCAACATCTTCATAACAAGAATATTTACTCTTGGAATTCAATCATTGCTGCTTATGTTCACTCTGCTAGATATACCCAAGCTTTGAATTTTGTTACTGATTTGTTCTCACTTTCTTCTCAAAGGCCTGATTTTTACACTTTTCCACCTACTTTGAAAGCTTGCCAATGTCTTATTGATGGAAGGAAGATGCATTGCTGTATTCTGAAGATGGGTTTTGAGAATGATGTCTTTGTGGG
>Promoter_1474
GGAAGATTATGATTTAACTGAAGTTCTGTAATCAATTTTCTGAACATATAAGTGATTTAGCCTATATACCCAAGAAATTTTGCCCCTGTTCATCAATTTAAATATTTTCTTTGGAAAATTCCCACAGGTTTCATGTTTCTTATGTCACAAGGTGGTCAGTAATATAGTGGTTTATTGACAATGGTGATTGGAGCAACAATGCAACATAGGTTCCTTCTTCATTTCCGTCCTATTTTGAGTCAATGGTCTT
>Promoter_1475
AAATTGAAAATGATATGATTGAGATACAATAAATAAATAAATGGAGAAACTTTGTTTCCTCATTACCATCCAATTGGAAATGGATAAAAAGAAGGAGTACCATCAACATGTCCGAAGAAACTGTATTAACTGTCATATATAAACCAAACCAACACAACACAAGTGCATTTCATTCAACCAAAACAAAGAAACAAAGAAACATGGCAAAAGAGGATTGCTTCATTGGTGCAATTGATCAAGGAACTAGCAG
>Promoter_1476
CTCACGCCGCCCCTCTGGTATGTTCCATCCATCATTGTTCATCGTCGATTCTTCATCGATTCTATTTCTCTTCTTCAATTCATCATTGTTCATTGTTGATTCTTCATCGATTCAGTTTCTCTTCTTCAATTCACCATTGTTCATTGTTGATTCTTCATCGATTCAGTTTCTCTTATTCAATTCATCATTGTTACAGATCCATGGCGGTTTCACTTTGGAGAGCTCGTGCAGCTTCGTCAGCACTCTCTAA
>Promoter_1477
CACAAATTATATAAACCCTCTTAATATAAATCAAACAACACAACCCCATTTCTCTTTTGCCTTTACCAAATTGTTCACTTCACACTTACAATCACCACCTATTTGATCACCACCAACTCTTCCAAAAAAGATATCAACACCCAAAAATCTCACTTATCTCCATAGCCACACCTCAACATTTATTAAGACCACCACAACATGGAAGATCTAACAATATCTCACCAGGTAGTTTACATAAAATATCAATTTT
>Promoter_1478
ATTGTCACTACAATAACTTATTCTAGGAATAAAGTTTATTAAGTTTAATATTTATCACATTTTAGATTTGGATAACTTAGTGCATTCCTTGTAGAAGATGATTTCATTTAATGACAATGTTTGTTTTTGGGTGTTTCACTTAAGTTGGATTTGGTGGACTCCAAAAATTGGATGCTGAATCAAAACCCATAACCCACTATGGATACAAGTGATTGGAGAGCTCAACTCATGCCTGATTCACGCCATAGAG
>Promoter_1479
ATTAATGAAATATTTATTTTACTCCATTGGCCATTTATACTTTCCTTTGCCTTTTTTTATATATATATTTTTAATTCTTTTGCATTTTTCGTTGGACTTTTCCACATGTTAAAATCAAAATTGTGTAATATTGTGATCCATCTCTTTTTTTTTCACCTTCCCACTTAGGCAACCAATTTTTTTTCCACAGGACTTCTTATGCAGCCGCAAGTTCATAATCCTGGGCAACAGCAGCCTGTTCCCTTGCCTA
>Promoter_1480
TGAGGCATACTAAGAAAAAATATTCACCCAACCAAAAGTTCTAGATTTAGGAGCAGGTTATTAATATTGTACCGGTCATCAAACTGGATATTTATATATTTTACTGTATTTAATTCTATATCTTATCTATATTAGCACGAGTCTCTCCCCCAACAACCAAAGTCAGAGCAGCTTGACAGGGCGAGGGCATTTAGAACGATGTTGGAGCATATAATAGCATTCCTAAAGGTTTCCAAGAACAATATTTCAC
>Promoter_1481
GACTTTCCCTTACTATTATTATCAATCCAACGGCTGAAAATAGAGAGGCATGATAAACGAGTAATTTATTGTCTTCATCCACTACCTACTACTTAGCCACACACACACTGCCCTTAAATTTAAAGGCCATTAATCTTCATGTGTCACTCCACCATCGAAAATCCAAATCACATTCAAAAACCCATTTTCTAAATTATAATGGAGGAAGAATCTTGGGAGAATTGGCATCTTCATATGGTAAGTAACATAA
>Promoter_1482
TTTGCCGATATTTGTGGACACATGTTATCTCTTACATTGACGCTTAAATAAAAGTTGAATAGGATGGTATATGGTAGTTATTGTTAAATAAAAATATTAAATCTTTAAGTAGTAGAGTAGAAATAGGAGTTGTTTGGATAAAAAGGAGAATTAGCCAAAATAAAACCCTAACATTCCAAAACCCTTTTCTCCGCCACCATGGCACTCTTTCTCCACCACAGAGCCACCGCCAAATTCAAATCTTCCCTCC
>Promoter_1483
CAAGTAATACATGTTTCCCTTAAGCAAGGTTTCGGGTTTGAGTCATGTGGATGGAAAAAATGTGGGAGAGTTAGCCCCACGTACTATGAAATAAACATATTTTTTAGCGGTACTAAAAGACATGTTCATTATTGTTATCATTATAAAAACATTGGGTGGAGCATTCTTGAATGTTGAGTGTTAGAGTTGAAAAAAAAAATGGGAAAGAAAGTATGTGTAAGTGGTGGTGGTGGATTTGTAGCATCTTGGC
>Promoter_1484
AATTTCTTGTAGTGCAACTTGTTATAAATCTCCATTGAATGACACAATTTGTTAATAAATCATCTAGCCTTTGAGATCTTTAGATATGTTTTGTTCATTTGATATATTATATTAAGCCATTGAACATTGTTGATGTATTTTCACATGATCACTTATACCAACCATTGAAGTTTCTTTTCACTTGAGAGATCAAGATCAAGATGTCATTGGAATCTGTAGTTTTCCTTGAAGAATGCTGGGAATTGGTGTT
>Promoter_1485
GATAATTAACATAGGTATAGTAAGAGTATACTAACATCTATGCAGTATGAGTATGAAATTGTCGACGATAAAACATGATAGTGGATAAAGCAGTAACAATATATGTCGGTTCATGTTTTTTTTCCCTCTTAAAAATATGAGTAATTCCCAGGAAAGATTATTATTTCTCTTTTTAAATTTGTATGAACCTTCTAAACAATGATTTTTTCATCATTTTCCACTTCCATTTTGGATTCTCTGTTCCATTGTT
>Promoter_1486
ATGTCTCCCATTCTTTGTTTCCCAAATCCACTGTATTTTCCACCTGCAAGCTTGACACTTTCACTCTCACTTTAATTGTTCCTAAGAGAACGATTTCTAACACTTCACCGGTGATCTTGACGCGCTCCTCCTCCAAATCTCACAATCATCATCATCCCTTGATTCTCTCTATATCTGCAACTGCAGAACAATTCCTGCTAATGGGTTTCGACCTTTAAGTCAAAAGATGAAAACTTTGAAGTCTCTTGGT
>Promoter_1487
TTTAAATAAACCACATTTAGTTTTATTTATTTTAACCCCTTCACCATTATTCTCGCCATTTAAATAAAGCGTTAGAGGTGTTTAGATTTCGGTAGAATAAGAATCTTTACAAAACAAGATCCAATTTTTCCCATAACCCTAAATCCCCAAATTCGAATCCCCAAAATCAATCGATCGTTCTCTTCGATTAACCAATCAAGATGGTTCTTCAGCAATTAGGTGGGAGCATCTCACGTGCTCTTCAGCAAAT
>Promoter_1488
CACGTGGGATATACCTTTCTTTCTTTCTTCAACAATTCACACTTTTCTTCATAACTAACACCACAAAACAACACAACCTAACCCTCACGGAAACCATTCATCAATTCCCAATTCCAAATCTTCTAGGACCCTAACCCTATTCTGTTAATCAATCGAGAGACGCAGAAGAGGAACGAAAGAGTAATTGAATTCAACAAACAATGTCTGCTGCTGTGTGTGGAAGCAAGAGAGTTTTTTTCGAAGAACTTCC
>Promoter_1489
GTGTCATGTCCTACCATTTTAAAATTTGATTTATTCCCATGTCCGTGTAATGTCGTGTCCATGCTTGTAATCCTTCGATATGAGTACACTTGTTTTCTTATCATGATTTGTGAGTGAGCCCAAACAGTTCATTGCAATTTGCGATTCTCTATTCTTGTATGATTTCTATACAGTTCATTGCATTTTGATCTGTACAATACATGCAGATTGCAGTGAAAAGATTGAAAGTTTGGAGCAACGAAGTGGATAT
>Promoter_1490
GCACTATTATGGATCTATGAGGCCTCGTAGTCCTGCTAATATAGTCACACATCCCGAAGTATATACCTTGTTTTAGACCTAAAAAATAATACTAAAACCCCATTCCTCACTCACCTTAGGAAACTCCGTAACCCTCCGATTTATATCATTCACTCCAGTCCTTCATGCATTCCTCACTTCCATTCTCCCTCAACCGTCATGGACGGCACCGCCACCACCATCTCCAATGACTCCACCGTGAAGCGCCGTC
>Promoter_1491
ATAATTCATCACCCACTTTACAGCAATATACCAACAAAAAAAGTCACTTTATATCACATGTCAAAATCAAAATGTTCCCTCTTCCACCCTTATATATATGTTATTATTATATTCATCTCAAGTAACTATTTCACCTTCATTATTCTCTCGTCACTCTGAAGTATCAAAGATTGTTATTGTTGTTGTTTTAAAAGAATAATGAAGGGAGAATTTATAGTGCAAGATGGGTATGTGGTTAAGGAAGAGACTC
>Promoter_1492
TATTGAAAGTTGAAACTTCTACACGTACTATATGATTATTCTTCTTATTGAATTATTCTTCTTTCCTTGTGACACTTTTAATTTTGGCTATTTATACCTTTGCTACCCATTCCAATTTCTTCATTCATCTCTCATCTTATAACTTTCATTTCCACTTCATAATTTTCAAGTTCAAATTATATTATTTAGAGAAATTAAACATGAACAAAATGAGTTTTATTGGAGGAGTTATGACAATATTAATGGTTCT
>Promoter_1493
CAAGGTATGTTTGCGAATTGAGTTTTGGAAGGAATGGGAGGAAAAGCTCAAAATCCATGAAATATATTTGTGAGATGACTTTAAAGTCTTCAATTTCCTTTCATACCCCTCTAAGACTCAACTCGAAAACCATGAGAATTTTATATCTTAGTATTATAATTGTGTTGTGTCATATATGTAGAAAAAGTTTGTTATCTTTGATGTTTTCTAAGGAAAATTTCACATTAATTTTCTTGTATGGTGCAGTTTT
>Promoter_1494
AGTACTGGTTCCTTTCGAGTTACCTGGTTCGATGTTGTTTGTTACTTTTTATGTTATTAAAGACTTCTTTTATAAAGAATCCACTAAGCCGAATTCCTTCTAACTATGTATGTAATTATGGGCTGCACCAACACTAAGGGTCATACAATGTTTGTGTTTTTTATTCAGAGGCTTGTGCGCCATGGGTGCTACCTTTCAATGAATGGTTGCATAGAAGGACAAAACCAAGAAAGAAACCATGTTGGAACAA
>Promoter_1495
AATTCTTCAGGAAAATAGTTTAGCCCAAATCCATAAATAAATAAAAAGACATATAAATACAAAACTATGAACCCAAACAACATGCGAAACCGCTATACCTAGCTTGAGTCCGTAGAATTTCTTCAGGTGAGACAAAATTCGAAGATTCTCGCATTTCCAATTCCATTTTCACCTTTCATCAGAAACCCTTCACTTACCGAATGGCGATTACAACTCCAATGGATATAGTCTCATACATCACCATCAGAGG
>Promoter_1496
ACAGGAAAAAGAAGCGACCTGCATTTCCCACACTATCAAAGGTAGTGAAACTTTAGGGTTCCTCTGTTCTTTATCTTCCCTCAAAAAATAAAATATTTAGGGCACTAAAAAATTCAATCATTTCCATAATTGCTGAAGCATCAACCACACGCATTTGCAGCTCCATTTCTAAAAAACAAAGCTCGGAAACTCTCCATTTAATGGCGAAAACGAGACCAGGAAAAAGAGACATAGACTCGTACACAATCAA
>Promoter_1497
CATTTGTCCAAAAAATGTATGTTGGCTTCTTTAGCTTATAATAACTAGCACATTATTTGCTATGTTAGTTCATCTCCTCACTCTATTCCTATCTATCTCCACTTGTTCACATATCTCAATTGCTACATCTCTTTCTTCTTTCACTTTGTATGCACACAAACAAAAACACACACAATGGAATCACCATTCAAGCCAAATGCATGCACCAGAAACACCTCATACAGATTAGAGACCGAGAACTTATCATACA
>Promoter_1498
TCAAGCCTTTGCCACATGGTTTTGTTTGTATTAACTAAGGTTTGCAGTGATGAAGTTTGTCAACTAGTAATTTGCGGCTGAAGAAATGCCTTCTTCACAGTTGGTTTACAACATACCAGAGCTGGCTTTTTGTAACGGCAGTAACATATAGACCAGCTATAGAAGTTGTAAATAAAGTGAAACTGAACTAATCAGCAGAGATGTTAATCAGCAAAGTAGCAGAGGATTTATGTCATGATAACATTGAAGG
>Promoter_1499
TCTTTTTTCCTTTCTTCTCCATTTCTTAGCTATGCTTGGCTTCATTCACAGACATTGCTTCTAGAGAGAGAAAGAGAAAGAGAGAAAGAGAAAGAGAGAGAGAGAGGAACCATAACAATATTCAAAAGAGCTTCACCCAAAAAACAATATTGAATTTTGAAGCGACCCTTTTCTTCTTGAATCAAAAGGGCGTGTAAAAAATGTCACATTTCGGTAACCCCATTTCCGATGTAGTCGAGTTCAACAAGCC
>Promoter_1500
ATAAATTTTATATTGATACTAAGTATTTAAAATTTTATATTGAGTACACATAAATATTAGTACTCAAAAAGAAATTATAAATAGAGTACTCAAAAAGAAATTATAAATAGAGGTGAAAGTTGAAGATTGATTGGTTGGTGAGAGAAAGTTGTGTGTGAAAACAAAACCCTATTGCTTGCTCTGAAATCGAACCCGATCATGGCCAACGCTAATCTCCCTCGAAGAATCATCAAGGTTTCTTTCTATTCAT
>Promoter_1501
TAGAATAAGAATTTATGGATGTTGTTTTGATCAACCCCTTGATTTTAGGCTCATAGTTTCTTTTATTTTTTATTTTGCTTCCATTTTGTGTTGATTTTTTCTTCTTTCTATCTTTGGTTTTTTCATCATAGTTAGTGTGCAAAACTTTGGTTGATTTTTTATGTTCATAGTTGAAGGTGACTGAGAAGGTAGCTAGCAATGGCAAACAATAGGAAAATGGAAAAGATGGCATCAATTGATGCACAGCTTA
>Promoter_1502
TAAAGTGGACAAAATCTGACACCATGTACCTTTCATTCTACTATTGATTTCATCTTGATCCAAATACACGTATGTTTGTACTATACAATATTTGAGTCGACAACTTTGACCAAAGTTGGCTGAAGAATATTCAACCTTGTTGCCACATATATTACTATAAATAAAGACCAAACACATAACATATTCATCAATCAAACAATGGCTTCAATTCTTAGTCTATTGTTATTTTCTTGCATCCCCTTCATTGCTC
>Promoter_1503
GAGATACACACATATATATATATATATATATATATATATATAATGAGTAAGTGACATAGAATATATTCAAATAGTGATGTGATATGCATTCACACAATTAACCATATAACATATTCGTGTTACTTTACTATTCTGATATTATGATATTCTTCCCCTGCATTCTTTATATTATTCATTCTCCTTTTTCTTTCAAGAAAATTATGAACAATCACAGAGAGATTCCTGTTACTGATGGCATTAGCAGTAACAA
>Promoter_1504
CTCTTTACATTTTCATTTGATTTGAATTAACCGGATTGGTGAAAAATATTGTTAGTATATTCATTGAATTAATGTCACAAATTGCTAAAATATAAAATTCATATAAAAATGTAGTGTCTAACCATATTATTTCTTCCCCTAAACAGGTGCCATATATTGTGCTATAGTATATAAGTTTGTCACTGAGAAGCATACATAATATGGCTGAAGAGAAGGAACCAGAAGATGCAGCTAAGGCAGTGAGTGACAA
>Promoter_1505
TATTTTAACCTAACCCTTGGAAGTAACACAATTTAATAAAAACAAATTTAAAAGTTTGAAAAACTCCAATTTTTTCTCCATTTGATTTTGACTCGTGGTGCTTTTCAAGCGTTTTCTCGATTCTCCTATTCAACTTTCTTTCTTTCCTTCCTTATCTCTCTCTCTTGTTTCTCTCTCTAGAACACAAAATTCACAACAATGGCGGGTTACAGAGCCGAAGATGACTATGACTACCTCTTCAAGGTGGTTC
>Promoter_1506
TATCCTCTTCTATCAAAGGCCTCGATATGTGTTAAAGCATTGTGCTTTTATTTCTTTAATAGTTCTTACCTGAACTTGCTCATCATGATCACCATAATCTTTATAACATTATTGTCCTTTTGAATCCTTTTAAAATATATGCACTTGAATGCATTTCAGTTTCATAATTCTCATATTCATTTGCAAATATTGATGCAGATGGAATCAGTGAAGCCATTAGAAGTGACTCCAAGCAAGAAATTAGCTCGCG
>Promoter_1507
[truncated: 9,924,427 more chars]
