# Supplementary material for: Identification of Regulatory SNPs Associated with Vicine and Convicine Content of Vicia faba Based on Genotyping by Sequencing Data Using Deep Learning
Source: Genes (Basel). 2020 Jun 5;11(6):614. doi: 10.3390/genes11060614 (PMC7349281; doi:10.3390/genes11060614)
Supplement: Supplementary file 1 [file genes-11-00614-s001.zip › S7_File.fasta]

>NonPromoter_0
TAAAGGGTAAATTAGGAAAAAACAATATACTAGTAAATTATATAAATGGTTGTACCAAATAGGTCAATTGGTGAGCAAAGATCCATCTCAAAAGTTTTAAAGACAAGGTGCAAGGTTCTATCTCTGAAAAATAGTCTAAGTGTTAGGATGTGAATGCTTAAGTTGAAAAAATAAAAATGCCTGAGCTTTGTCTAACATGAAGCTCTGAAAAATGGTCCAAGAGTGGACTCATCATTTTAAATTAAAAAAT
>NonPromoter_1
AAGGAGTAATTGAATTAGAGTTGGTTGGCAAAAGGAAAAGCACCTTTAGATTTAACCAAAGCTTCGTGGCCTACAAAATTTAGCATTGTTCGACTAATTATGTGAGTGGTGCATGACTCTTTATGTTGCCGAGAGTATGTGACGCCCCCTTGTTTGCCTTGATTTTTCTTATTTTGCGTCATTCCCGATTTTCTTCATCCACAAATGTTTTCTCTTCTCATAATGTGCTTCTATGTCAATAGTTTTTTTT
>NonPromoter_2
TGGTCTATCGGTTATTCTATTTTTTAAATTTGTCTTTATATAATGCTTACATTCAATTCTCTAATGATTATAGTAACAGAATTTAAGGTTAATACTTCTAAGTTCTAATATCTATGCTTCCAAATTGTAATAATAAAAAAAAAAATCAAACAATACATTTATAAATGGATTCTTTGATTTTTCTTTTTTCTATTGCTTTACATTTTTTTTAATGTTTTTTTTAAATGAGAGTAGCAAAATAGTTTAAAAA
>NonPromoter_3
GCCCAGCTACGGGACGGTGGGATTGGTCCCCGTATTAGTCAGTCCTGGAACCAGATATGGTTTTTTTTTTTTTTAAATGATTTTTGGGCTAGTGTTGATACGATTCATTGTGGTTCAATCATGGCTCTACATGTTGATATTTTGTGATTGTAAGAAGATTGAGTTGTTGTGAATTTGTTATTTGCTTTTCAGATTTGATTTGTATTTTCGGAAGAATCCATTTGGCGGGGAGTATACTGTGTTTTCTGGA
>NonPromoter_4
GGTTTGTATTATTTTAATATTTCTGATGAGTTGCTCTACACTATTGCAAGGGGAGGTCTTCCTTTGATAAAGCTTGTCCTAAAAAATCGCTGGGGCTATAGTTATGACGGACTCTTTTGTTTGTTATCCAAGTGTCGACGTCAAGGTTTCCGACATTTGTATATTGGACTTAGTAAGTTTCTGAATGATCAACATGTTATCCAGTTGTCTTCGTTTCTTGGTGATTTGATGTCCATCAACCTTAGTAATT
>NonPromoter_5
TTGAAGAGAATGGTTATGAAGATAGTCTCAGCTTCTTTGGAGTCCACAGAACAACACAAGTTTCACAATCACAACTTGCAATCATTGGAGGAACCGGAAAGTATGTGAATGCTAATGGATTTGCTATTATTAAGACATTTCCGGTCAACGGTCAGCAACATAACACTGATGGACTTGAAACTCTCTTGCACCTCACTGCCTATCTTTCCTATTAGTAGCGTTGTCTTTTAATTATGTGTTGTGAATGAAC
>NonPromoter_6
ACCTAGCTTACTTCTAGTCCCTAATGACCTAAACACTGCAAAAATGCTAAAGAAATCTCGAGGAAACAACACCAACCAACCTAACCACCTAAAAATTGTATACCTCACCCAAGAAGAGAAATCACAGGTGACAAACACATCGCTAGATGTAGCCTCAGAATAGTAACTGTTTATTTCAACACAAAGTAAGATCTTGGCATCCTAACGGTTAGAATATATTTGGGTGTTGTTGTGTACAAGTGTGAGTTAT
>NonPromoter_7
CTCTTTCAAAATAAATATATAAATTTAGGTATTTATTTGTAAACATTTAAAAATAAATAAGTGTGTATATATATATATGCACTCTCGTTCAATTTGGTTTGGTTTTGAAACGACGATAAGAACATCGATCAAATCCTAGAAGTTTTCATAAAATGATATCCAATAATATTATATTTTGTATGATTATTTGTTTTTTAATTTATTTATAGCTTTGCAGTTTAATTTTGATTGTTTTAGATATGAATACCTA
>NonPromoter_8
GATACAATTTGATTTGATTGTTGAAGTAAGAAAATTTGTAATTGTTTATCCCTTTCTCCGTTGAATTCAGGTAAAGGTGGGAGATTTTCTGGAGGGTTTGATATCAGTGTTATGCAGAAAGTTCACCAAACTGGTAAGTTGGGTTGACTTATTTGAGCTTATATACTGTCATAAAGCACTTGTAATACTATTTAAGAGCTTATGGACACAACTTGAAACATGTTCATAAGCTGTTTTGAGCTTTTTCGAC
>NonPromoter_9
ATATTCCTAAGACACTTATACGACACGTGTCGGACAGCTAAGACCGGTGTCTGACACCTATATAACACTCTTACGAGCTGTGTCGGCAACACAAACAAATATGTAGAACTTTTTTTCTTCTCTCTTTGATCCACACAACGTAGATATAAGAGTTACATATATGTTGAGAAATGTTGATCAATTTAGGAGTTATAGAAATTTAAGTTAATTACAACATTTTTAGCTTTTATGACAGTAGATGAATAAATAA
>NonPromoter_10
TTCTTCTGTCATTTACTTCATTTCACTTGATTTGGATTGGTGTAAGTGTTTGTTAAATAGGGGCTATAGTAGCACTATAGCATAGCAGAATTCGAGCAAATCGCTATTGTTCCTTTATATACTACTTAGTATAAAGTGTTGTCAAATAGCAGCTATAGTAGCGCTATAGCGTAGCAGAACTCAAACAAATTGCTATTGTTCTATGATATACTACGTAGTACAAACAGTTGTCAAATAGCGGCTATAGCGT
>NonPromoter_11
GCACTTTCAGCATACATGTATCTATTAAAGTTGAAGGGAGGTGAAATTCCATTATGAATGAAGTTTTCAGCATGGATGAATTTGTGTAGTACTTGATGTTTTAAAATATATTTTTTTTACAGGATGATCTATCTTTTCCGCTTACATGTCCAGATTGGAGTGTGCATGAAGAGTTGTTACTTCTTGAGGTATGTGGTTTGAGCATGGGGAACTCTTTTATCTTCTTTCTACTTACTTTCTATATGGTTAA
>NonPromoter_12
AGCAGTAGGAGCTCAATGGAATCTTGTTGAGAAGTTGGTGGAGCATATGCCTGCAAATATGCTAACAGAATTGGATTTTATGGGTTGTAGTTGCCTCCACTATGTTGCAATGGGCGAAAGTGTAAATGCTGCGAAAGCATTAGTGGCTAAAAATCCTTCTCTTACACAAGTTACTGATTTTAAAGGATTTACACCACTCATCTATAGTCTTACTTCTACAAGACACAGACACATGGTTAGGTATCTTTTA
>NonPromoter_13
TCTACCATAAATGTTATTGAAAATGGAAAAGAGGAGGGAGTAGTACACTAGTATTTTCTTTATTCCTTGCTTCTTATATTTGCGTTGCTTCATGTTTTTCTGTTGGTATCATTGCTTTTGCGTTTTCAACTACGCTTTTTCATGTTCTATTTTGTTTTTACGCAAGCAAAATCAAGCCGTTTCTGATCGTGATGAGGGACGTACTGTTCTTACTGCTGCTGGAATAACCACTGTACTCAAGCTTCAGGTA
>NonPromoter_14
ATGTTGAGTGAAAATGGTTCTATTGCAAGCGAGCCCGATATCTCCAACATGGGATGGAATGAGTTTGATTATATTGTCATTGAGTTTGTCGTGACCAAAGCTGGAAACTTCTCTTTGCGCATTGAAGGAGGAAATCAAACATTGAATGGTTCTCCCTTGCCATTAAAAGTTAATCCAGGTTTTGTGCTTTTCGCTTCAATAGATAGTACATTTGACATTGTGATGTGCATGTTTATTGCGTTGAATTGAA
>NonPromoter_15
CTCTTATCTCATGACACTCCAATACAGATTAATGAAAATGTTCGATTTGAACAATCATGTAAATTTTATCCAAAAAAAGTCATGTATATCAGATCTCACACATACACACGTATATGTTTCACATTCATTGGCTTATTTGATCCAAAGATTGTATCAACATGTTATTTTTGTCTCTCAATCAATTTTGATGGTTAGTCCAGAACTTTTAAATACCACCGTAAGTGGATGATGAGAATGGACCCTTCAGATT
>NonPromoter_16
AGAGTTAATTTCATTTGTGAAAACTTATCCCGTACATTTGAGTTATTTTTAAGATTTTATAAGTGACAACTCGTTTAGCGTATTTGCTCCTAACAAAAACATGTCTGTCGTATGAAGTTTAACTTTATTAGTGACAACTTATCATTTTTTTCATGCATTTTAGTTAAAGAGGGTTTAATATCGTTGTATAATAAAAGTTTATGCGAGTTAATTTTATTTGTGACAACTTATCATTCTTTGCACATCTGAA
>NonPromoter_17
AACTAACTACATGTCTCGATGTCTTGTCTGTGTCAGATAGTGAACATGTTTTCGATCTAAAGTGTTGGTGCTACATAGCATTTAATTGATGAGATTTGTTTTCTTAGTTGCATGTTGCTTCTTGGTATAACTTTATTTGCTTTACTGCTAATAATTTGAGAAAATCAAAGTGATTAAATGTAACTACATGTGCCAGTGTCTTCTCTATGTCGGATATTGAACATGTCTTCAATCTATAGTGATGGTGCTA
>NonPromoter_18
GTTTGATGGAGAAGTGTGACAAAATAGTTGCAAAAAAAAAAAAAAACCATTGAACAGCAGATCAATGTTACAAGAGACCCTCACAAGCTGTCCCATTTCTCCAGCAAAATATATAAACTATCACAATACATGTCAAAAACCTATATGTAAGAGAACAGTAGTATGATAGGGTAATAAAACAGTAGGGATTGAGAAAAGAGACTTCTGTGGTACACCAAACCATGTAACAATTACCCTGTGAATACCAAAT
>NonPromoter_19
ACACTAAAGGTATCACTGTATTCTTTCTAATCAAAGGCAATGGAATTTCAAAAGAGAGAAAACAGGAGAGTTAAAGGAAGGAAAGGAATTGAGATTCGAATCTGCGGTGACATGGATATGAAAATTTGAGATCATTGGCCGAAAGATTCTGTGTGGATGGTTAATGAAATGAACATATGGGGGTGCCATGAGGGAGAAGTGTTCAGCCATGGAAGATGAGCTCTGCACTAGCACTATATATAAATAAAAT
>NonPromoter_20
AGATGCAGGAACTTCAAAGGCAACAACAATTTCATCAACTAGAAGCGAGGCAACATAGTTCCATGACTCCTGCTTCTTCCATTTCAAAACAGACAGTTGCCAACCATTCTCCATCTCTTATTAATGGCATTCCCATTAACGAGGCATCTAACCTTATGTGGCAGCCTGAAGTTATGGCAACTAATGCAAATTGGCTCCAGCGTGGTGCATCTCCAGTTATGCAGGGCCCCCCTAATGGTTTTGTGATATC
>NonPromoter_21
CTGGTCCTCCTTTGGGGGACGGTTTGCTGAGAGATTTTGGATATGAATGGTGGACCAGGAGTCCGGGTAGTGTTAGAGAGCGTAGGAGTAAGTTTATAAAGTGGATGGAATTGAGTTTGGATCAGAAAAACCTTGAGAATTCGGTAGATGGAAGTAGTTATGAAAGAGAAGATGAGATAAATAGAATGAAAGATGGTGGCAGTAGTGTGACCAAAAGTAATGGTTTTATGGAGGATTTCTTTTCAAGTCG
>NonPromoter_22
GGTCACTTGAATCTGCTTCCTCAGGTAACGTTCCTTTATTTTTCTAGTTAATTTTTTATATTTTATGTATAATTGTGCATGTGTGTATTTGTAGGAAGAAATTTTTATGAATGCTGAATCTGTGATATTTTTTATTTATGGCTGAAATATATATTGTTTTGTAAATAGGAAACTTCAACAGTTCTTAAGGAACCAATTGGAGTTGTGTATACAAATGAGGATTCAATTAACAGAAGGAATTTGCCTCGAG
>NonPromoter_23
ACAAATAAGTTAATTAGAACAAGGATTAAGGTTGGATCAACATTTTCCTATTAAGCATTAGTATTTGACATGATAAAAAGCAAAACACCGACCATCATACATGATTACAAACAGAAAAAGAAACATAATTATACTCCCAAACTCATGATTAGCTAGCGTCTATTAAGGTTTGTTCATGCAAGATACATGCACTTATTCTTGACTCACAATAAGCATGCGCTAACTACTTAATTAATTTTTTTTAATTGTT
>NonPromoter_24
AAATTACAAAAATATACTTATATATGTATTTTGTTTGTCATTTTGGTTATCGTGAGTGTCCTTCATTTATTAGTTTGGTCTTCGAAGTTCGAATGTATCTTCCGTTAGTCAGTTTAGTGCATGAAATTACTAATAGAAAACACTCTTGCGAAGTTTTTGTAATTTCAATATATTTAGGGACTATAGTGATACTGTGTTACACATTTAGGAACCATGGTAACTGTTTACTCTATAATTTAAAATTAGTTTT
>NonPromoter_25
TTTTAATCCTTATAAATATTCACAGTTTTGTTTTTAGTCTCTACAAGATAAAATCACACTTTTTAGTTCCTGTGACATTTTCCTTAAGCATTTTAGGAATAAAAAATGTTGATGAAAATTTTTGACTGGGATTAAAATTATTGATGGAAAAATTTTATAGGGACTAAAAATGCTGATAGAAAATTTTATAGAGACTAAAAAATGTGATTTTATTTTATAGGGACTAAAAACAAAATTCAGAATATTTACG
>NonPromoter_26
TGTTTGTTTAATTTTTTTGATTGGTGTGAATTAGATTTTGAGGATGTTATGGAAAGATTAAATCGTAGATCAAATCTGATTGTGTGAAATTTTAGGGTTGATGATGTGTTATGTGTCGATTCAAGTATCATAGAAAGCTTACTTTTATATTGTCTTCGAAAGCTTTGTGAAAAGAAAGCTTGGTAAAGGTAATTTTCAATCAGGTTGGCTTGTTGTGGGATGAAGCTTTTGTCTATTTGCAGTGTTCTTC
>NonPromoter_27
CATATCTAGACGGTGTTAAGTTAACCATCCAAATTGTTGTTGTCATATTTGTGGGTCCAAGTATCATTTCTGTAAACTTTTTTCACAATGTATATTTAGTATAAAATACCAATCTTGGTTAGAAATTGAGTTAATTACTTTTATTTGCTGCAGGTATACTCAAGGATATGACCATAATCTTACTTTTCTGACCATAAAGGTATGTATTGCGTGTGTGTGTGTGGATTACGGCATTTGAGAGCATAAGAAT
>NonPromoter_28
GAGGCTCAGTTGAGAAAGCAAGATGTTGCAAGGAATAAAATCGCAGAGAGGCAAGATGCCCCGGCGGCTATTCTGCATGCCAGGAAGCTGAATGACCCAGAAACGGTTAGAAAGAGATCAAAACTGATGCTTCCACCACCTCAGATTTCCGATCAAGAATTGGATGAAATTGCCAAGTTTGGTTATGCCAGTGACCTTGTGGGCAGCGATGAACTCACCAAAGGCAGCAGTGCTACTCGTGCTCTTCTCC
>NonPromoter_29
ATGTATTTTGATATAGATTATTCCTCACACTTGGAAGAGGTTGATCTATACTTTGGCCTTGAATACGAAAACCCTAAAGAAGATGTCTTTATTTACAGCACCATTAGAAATTTCAAATATGTTAAGGTTCTCACCATCTGCGGTTTCATTCTCAAGGTAATACAAATTTCTGTTTTTTTTTTTTTTCTGTATGAATTTTGTTATAGAGTTTTAGATATATATACTAGAAGTGCAAGTGAAAACAATTTTT
>NonPromoter_30
ATGGCTTGTTTATATGTTGTAGTCTTTCTATATTGGAGGAGGAGCTCCAGTGTCGGTACTTTCCGGATTCGAGCCTCGAATCCTTGAATCTGCATTTAATGTAAGGAAACTAACAAACAATTTTACTATGTGTCAGTGCCGTGTTCGATGTTTATGTCTCTCTTAGTGTTTCATAACTAGCAAACGTACTAATGTGTTAAATAATTAACTCATCACAGGTATCAGGATCAGAGTTGAAGAAATTCTTCAC
>NonPromoter_31
CGCCATTGTCACTTGGTATTGCTGCAAGGATTGAACATATCATGAGTGTGGTGATTCCAAGAAACACTTCCATACCTGTCACAAAGACAAATCGATATACCACCTTATATGATAACCAGCGCATTGTCCTTGTATTGCATATGGCCTTGACAAGAGAGACCAAGACCAAGAGACCAGCGCGTTCATTTACACTTCCTTGTATTCCAGGTCCCCATGACCACCTTATATTGCATCCTAACTGTTACTGCTA
>NonPromoter_32
TTAGACACTGCCGACATTGATGCCGAGACTGAGGATGGTTATGATTACATGGGTGTAAGTTCTCTCATTGAGAAGCTTGAAAAGGAGAAGCTTAAGGAAACCTCGGAATTGAACCGATATGAAGAGCCGACTGATTCTGATAGTGATGATGAGGAAGATCTGGATGCTAATCAGAAGAAGGTTGATGATTTCGAAAGGAAGTTCAGGAGGCATGAAGAAATGATTCAGAATTTCACCGAAGCGGATACGC
>NonPromoter_33
TGATTTTGTTTGTGTTTTTTGCATATGTGATTGATTGCATGTTAGGGTTGTTTTTGTATGGTTATTGTGACTTGTTTGGTAGATTTTAATGCTTTGTAGTGTTATTGAGTTGATTTGGGGCTTATGATGATGAGGATGTCCTGAATTTGGTTTTGAAGTTTACATTATTGTGTAATTAGCAAGCTAGGTTGATCATAATCCATGCACCTGATTTTTGAATTTAGAATTAGTGAAAGGGTTCTGCTAACTA
>NonPromoter_34
TTCTGGTGGCAGTTACTTTCCTGGCTATTATCCTGGTGGTGCTTATCCACCGCCGCCGCGGCCTTTCTTTGAACGTACTGGAAGTTATGCTGCTGCTGCTGGACCGAGTGGACCGTCTGCGCCGCTTGAATATTCATCCTCGTTTGATCCAAGGCCAAAAGGCGGTAAAATGGGCTTAGGAGCTGGGCTGGCTGTTGGTGCTGCTGCTGGGGCGCTGGGTGGACTTTCTCTGGAAGAAGGGATGAAGTAT
>NonPromoter_35
TAGTTAAGGAAGATGATGTATATCTACTTTCACGTCATTTGACATCAAAGGTGAATTTTTACTTTTATGGTTTATTTGTTTTTATATGTGTAGTTTAGCACTAATATTTGATGTTACCGTATACATGCAGTGGCCAATTCATGCCCCTGTTCTAGATTATCCTGAATTTCGCCATTTACATCATTTGAAGTTAATTCTTCTATGTTTTAACTCAAATCTGCTGGGCCATGTTCTTGAGCAATGCCACATG
>NonPromoter_36
GCTTGTCATTTTATATCCAAAGTTTACTTCTTATATGTTATGTGGTGTTAAAGAAATGTTTGATATTGGCTCATTGCAATTTATGCTTGACAAAGATGTAGCTGAACATATTTAATAGTGAAATTTGAATGAATAAAAACACGCCACATTAATTTGGATAAGATTATAAATGACCATATTAGAGAGAGAGAGAGAGTTGGGGTAGCACCTATAGTAGAAAAGATGGTGGAAAACAGACTTAGGTGGTTTG
>NonPromoter_37
TCTCTTCTAGTTCTAATTCTCCTCGTATGTATTCTTCTAGTGCTGCTCTTTTGGGGTCTAGTTCATGGGTTGGACATAAAAGAGTGCGTGAAGATGGTCTTCTTAAGAGTGATGATTCTGTTGGTGGTTCTTCTCAACAAGATATGAGAAATATTGCTGATTTTAGATTACCTTCTTCACAGGGAAACTCATCATCAGGTACAATATTGCTTTCATTTTCTTTTTCTTACATTTACCTACACAATTGCAT
>NonPromoter_38
ATGTTAACAAGTGCTCATAACTAGGGTACTCGATAAGAAGTTTAAAATGGAAATTTTGTCTTAGAATTTGTGTATTCAACACATTAAAACATTAAAAAGTAATTTTTTCTACATAAAAGTTATCAATTGTTTCTATTTTTTGAATCCTTAACAAGTGTCCTAAGGGAATTTGTTAACAAGACCCATTTATATATGTTTGCACTTTTTAGGAAATTCCTCCATTTTTTTTGTATACATATTTATTTGTCAC
>NonPromoter_39
CGTGGCTTTTGAAAAGTTTCTTATAAACCTTGTGGAAATAGGTTTAAATGTGAAATTACATATACTTTTTAAAGTTTTAATTTAAAAAATTCGATTGTTCAATCTTTTAAAATATTATTATTGGCAATTTGAAACAATAAAGTTGAGACCTGATGCAGAAGGTGAGTGCATGAGGTCAACCACTATAGATTATGATCATATTATAGAACTTAGCTAGAAAAGAAAAAATATAGTTATATGCTTCTTATTA
>NonPromoter_40
GTTGACTCTCTCACGCGTCGTCTTAGGGTCGCTCTGATACGTAACGGGATGGGGATATTTGTGTCGTTTTCCATTTGTTAAGTAATTTCTATGATTTTATGTTGATGAACCATCTAGAATGGAGTTTAATAAGTTGTTTATGTTGAGGCCGTAGTGCCATTTTGTTGAATAATGAAATGTTTTTCCGCTGCGATGTAATTTGAATTATTGATGAAAGATGTTTAAATAAATAGTAATTCTACTATATTTA
>NonPromoter_41
TATTGATGAACATAGGGAGGTTAATAAATCAAGGGTTAATGAAAATCAGGGTGAAGAAGTGGAGGAAGATCTTGTAGATGTGCTCTTGAAGCAGGACGGTTTGAATGATAATAGTGTCAAGGCTGTGATCTTGGTAAGCATATTAATATCTTTAACTCCAAAATGTAAATTATTATATAATGGAAAGAAAAAAAAAACATATGTTACACCACTTAATTACTTTATTCACATGAACTAGTTTATGTACTTA
>NonPromoter_42
GGTGTTGGACCATGTTACAGGAGGTGAGAACTAACACTTCAAGGGAAAGAATGTTGAGTTTAAAGTATGTGATTAATCCTTAAAAAAAAAGTGCGAGTGATTAAGCCTTGTGTCACCTATAGTTTTTGAATATTGGTTTGTTGTTTTATAATAGGAACTACTCCGCTAGGAATAATTTAAAACAAATATTCTTTTAATCATATATATTAACCAAAAATATTTTGATCATATAATATATCTCTTTCTGTAT
>NonPromoter_43
AAATCATGGGTCACAAGGCTTGGCATTTAGGTCCACATTCACTTATTTGTGAAACTGTTCAAGAAAAGGCAGAGAGGGGAAACGAGAGTGTTGTGAGCGTGCATGAGTGTCAAAGTTGGCTAAACTCAAAGCAAGAAAATTCAGTGTTGTACATATGCTTTGGGAGCCTATGCAATTTCTCTGATAAACAGCTTTACGAAATTTCATGCGGAATAGAAGCATCGGGTAAAAAATTCATATGGGTTGTTCC
>NonPromoter_44
CACCCGGTCTAGGTGAATACATCTCTGGTGCTATTTTCTTTGAAGAAACCCTTTACCAATCAACAACTGATGGGAAGAAGTTTGTGGATTGTCTCCGCGAGGAGAACATTGTACCTGGCATCAAAGTTGACAAGGTATGTTGATTGCGTTTGTTAGTAATATAGGATCAAGGCTCTGTTTGGATAAACAACTTAGTTAAGCGCTTATAGCATAAACGTTTATAATATAAGTGCTTATGTGTAAGCTATGT
>NonPromoter_45
TATGATGAGATTCTTGTTGAACACGATGATTTTGCGTTCATGGTGGAAATCCAATATGAGCGAAGACCTCTGTTTTGCCATCATTGTTACTCCATTGGTCATAATATCAATACTTGCAAATAGTTAAATCCGCAAGCCGCCAAGGATAAAGAGAATCGAGGGAAACAACAGGTTAAAGATAATGTGGCTGCACCCCCTAAGGCACCACAAAGCAAGGATATGGGTCCTTCTACCTCGGCCATTGGAGGTA
>NonPromoter_46
AAAAAAATGTTGAAATTTTCTGGTCCTCTTGATGGAAAATTGAATTCAAAAATGGTTTACACTAATAGAAGTCCAGTGAGAAAAAGACCTATTGATGGAAGGTTTATGGACACTACAAGGAGTCCAAGATTTTCAGGGCCAATAAACCAAATTGATTTTCAAAGTCCTTACAACATGACAAGAGATGATTATGATTTTGAGGATTCTGTATTGTGGCGTGCATTGTTTGACGATCTTAAACCAACTTGAT
>NonPromoter_47
GAATCATGGCAGTGTCTGATGGAAAACTATCTGTGTGAGTATTCCTTTGGCGTTGATAATTGGTTTCTGTGGAAGAGTTTAAAGTCGAATCAGTAGTTCACCGTTTCCTCTAATGCAATAACTGTTCAGTGTTATGTTCTTAAAGTTAACTTTTAAATGAAATTGTTTGTAATGTGTTTGCATTGTATTCAATTTTATGTATGAGTATGAAGTGCTTTCTTTGTATGAATACTTAAAGTTTTGAATATAT
>NonPromoter_48
CTTTCTGTAGCCTCTTCGGCAGAGAAGGTTGACTGTGAGGGAGTTGATGATGAAGAAAAGGAGAAAAGGGTTGTGGAGATACCGCTGATACGGGACATTCATCATTGTGATTTATCAAAGAAACGGAATGAATCGTCTCGTGAGAGGAAACACAAATGGATTTTCAAAGACACTGGTGGTGAACGATCTGACCGGTTACTCAAAATATGTGCAAAAAAACTAGGAACGACTACTACTGTTGATGTGTTTG
>NonPromoter_49
CCAGAATCGTCTAACAGATTCAATCCCTTCTACTCTTTGGGAATGTCAATCTCTTATTAAATTGGACTTGAGTCGAAACAGGCTCTCAGGCCCAATTCCAGATAAACTAATGGGCCTAAAAGACCTTATGCTTATGGACTTGAGTTTCAACTGTATTCAAGGCCCGTTTCCAAAGTCCCTAAAAAGCCTGAGTTCTCTTCAGGCCTTGATGCTCAAAGGAAACCCAATGGGCTCAACAATATTACCCAAC
>NonPromoter_50
GTACGTACTCAAAGAGCCTTTCACAAGTCATGATGAATCAATCAACTAGCTAGTAAGTCCACGGTTATATTGTACTTATTCTCCCCAATCCCATTTTTGTTGTTTCTTTTCTTGCTTGTAAATTTTCAACTCTAACTTGTAGCGTGGTTGCCTTTAATTAAGTTTCTAGAATATCTGTTACTTTTACATATTGTGTCGTTCTTTAATTTTTGGGTTAATCGTATTTTTCACTTCCGTAATATATGTTATT
>NonPromoter_51
ATCATGTTAACAGAATGGCCAAGTTGTTCAACTTAATTCAAAATTAGGGTCGTTTTTTGCATATTGACAATTGCTTTTGGTAAACATTCCAACTTACACACACTCATACAACTATAGTTTTCTTGTTGAAGCATCCCCTCTACTTGTGACATATATGAGCATGTATTTATATATGAATGTATGAATGTATACATATATACATTTTATTTTTGTAGGAATGAAAGTGAGGATGTCAAAGGTATTGTTGACA
>NonPromoter_52
AATATATGATAACATAATGGTTTAAATGTACTTTTGTTCCTCGTATATATATATATATATATATATATATATATATATATATATATATTTTTTTTTTTTTTTGGTTCTCCTATATTTAAAGTCAATTTTTTTGGTCCTCCAATTTATTTTTATGCATCATATCATTTTTGTTGATGTAGTAGTCTATTCATTAATGGTGTCACAATGTTTATTAGGCATTCTTTTGTTGGCCTGAATATTCAATGTAACC
>NonPromoter_53
ATGGACAAACGAGTAAATATTAATCCAACCACTAATTAACATTTGTCTTTTAAAAAATAAACTCAGATTTGCTTTCATTTAAGTAACAAAAGTCACATATTAATATTCCGATAACACCCTTATTTTTCTTTCTAAATCCAAAACTACTCTACGTCAAGAGTACTTCATATACAGTATCTATGTATATATGATGCATCATGCATGCACACAAATAATCTCTTTTTCTCATGTAATCCGTGTCTGGAATCTT
>NonPromoter_54
TATACAGAGAGGGCATTATAGTGAAAGAAAAGCTTCTGAACTTACTAGGTTGATTTTAGGTGTTGTTCAAGCTTGTCATTCTTTAGGGGTTATGCATAGAGATTTGAAGCCGGAAAATTTTCTGTTTGTTAGTCATGATGAAGAATCAGCACTTAAGACGATTGATTTTGGACTCTCGGTGTTTTTTAGACCAGGTATATTCAATTTATTTGTTTTGTCATTTTGGCAACATTATTGTTCTGGTTGATCA
>NonPromoter_55
TCTATTTCCTATTTACTCTCTAAATCTATCTATTTTCTCTCTACAGAATTCATAAATGACAATAGTATTTTCTTCCTTTTGTCATCAACAAAAATTTAAAAGAAAATATACACTTGAGAAAAAAAATGCTAATTATCTGTCTTGATTTCCAGCTATTCAATCCTTCAGAATCCTTTTCGGACATTGTTGTTGAGCATGAATATGTTGAATGCACTGGATCAGCAATTCAAGCCTTAGTTTTGTTTAAGAA
>NonPromoter_56
ATCTTATATTCTAAATATTATCAAACTTTCGCCATTTTGCTTTTTTTTTTGGATTGATGACTAAATACAATTATAAGGACGGTGGTGTCTTGAAACTTCCAAGCGTTTTCATTTTCAGTACTAAATACAATTAAAGAACTTATTAGCTTGTATATTTTGTGAATGTTTCTATTACTTCTGTATGGTAGTTTTTTTTTTTTTTTTTTTTGCAATCAAAACCATTGCCTATGACAGCAGTTTGCGTTAGTAA
>NonPromoter_57
ACTTGATGCATTGAACAAACTAATTGGCAAACAAGCTGAAAAATTAGAGTCTGAAAAGAACAAGTTGCTGAAGGTAACCTCCGAAAAGAAGCGACTTGAAGGTCAGGTTAAGGAACTTGAGTCAAAAGAGAAGCAATGTGAAGGACGGCTGGAGGACCTTGAGTCAAAGGAGAAGCGTTTTGAAGTACGGGTAAAGGAGTTGATGTCAAGAGAGAAGCAGCTTGAAGGATATATGAGGGAGTTTGAATCA
>NonPromoter_58
CAGTGCAGGTAAAAGTTACTACTTACTGTATATGAAATTGATCATGAATGGTTAGTTGGTTACCATTTATTTAATTTAATGTTTGAATAGCACTTTCTAGATATGATTTATTGTTATTTTTTTGCTAGAAATAATAACATGCTACTACTATTTTTTTTGTGCTTGTATTTAATGTACTAAGTGATATAGTGTAGGATAGAAATGCATCAATTTAATTTCTGTTGGAAAATAAAATGACACTATCTATGAG
>NonPromoter_59
ACCTGTTTTACCTGAACCACCTAAAAATACTTTAGATGAAAAATGGGGTTCTTGGCTTGGTGGATTTTAGGATGGTTCATTAGTTTATTGTGCACTTGGAAGTGAATGGAAATTATCACAAGATCAGTTTCATGAATTGTTGTTAGGACTAGAGTTAACATGTTATCCATTTTTGGCAATTCTTAAACCTCCTGTTGGGTTTGAGACGGTCGAAGATGCTTTGCCAGAAGGGTTTAAAGAAAGGGTTAAG
>NonPromoter_60
GATATGGCGGTGGTGGTCGCCGTGAGGGTGGTTACAACAGAAGCAGTGGTGGTGGAGGTGGTTATGGAGGAGGAGGTGGTGGTGGTTATGGTGGTGGTAGGGACCGTGGTTATGGTGATGATGGTGGTTCCCGCTATTCACGCGGTGGTGGTGGTGATGGAGGAAGCTGGAGAAGTTAGTTATGCAGATGTTAAGTGTTAACTATTAATGCTTAGTTGGTATATTAGATGTTGGGATCTAGTATTGTTAT
>NonPromoter_61
TTATGTTTGGTGCTATTGATGAGCTTTTGGAGAAAACTGGTGTTAAGGCTAAGGATATTGGGATTTTGGTTGTGAATTGTAGTTTGTTTAATCCTACACCTTCTCTTTCTGCTATGATTGTGAATCATTATAAGTTAAGAGGGAATGTTCAAAGTTATAATCTTGGTGGTATGGGTTGTAGTGCTGGACTTATCTCTATTGACCTTGCTAAGCAGCTCCTACAGGTAATTATCTTCCATTCTTTATTCAT
>NonPromoter_62
GTCAATTGGTTTAAGTGAGATAAGGTGTGTCTTGGTCGATATAGTTGTTGCTTGAGGGTTCATATAATGCAGAATTTTAACTTATCTTTGTTACGTGAATAGTTTTGAAGGCTGATATGGATCAATGAGTTTGCATTTTAGAGTTTTAGCTTCTTAGAATAGGTAGGATGAGTTCATATGAAGAGTGGGGACAATTAGGCGTATGTGTGGTAAAATTACTTCCATGATGTTAAAATAGGGGCGAAGATGG
>NonPromoter_63
TTTAATTTATGTTCATTTGTTTATTTAGTATGTTAGTTGTGGTAAAAAAAAAATTGCATATTTAAATGATTTAGCTAAATTGGTTATTGAGCTTTGGTGACGAGTAACCAAGCTTGAACAACTATTAGCTAAACTTAAGATTATCAGACCCTTATTAGATGAATCTTCATCTCTTTGATGTGTGATATGTAACCAAAAAAGTGCATGCTATGTTGATATTTTGAACAAGGTTTTGAATTATGTCAACCTT
>NonPromoter_64
AAGGATAAGTGTGCATGGAAAAGAGGTTGATGAACATTTTTCCGTGATGGAGGAATGGAACACCATTCAAGAACGTCTCATGAGGGCTCCTTATAAGATGAAACTCCACATCAAGGAAAAGTTGCGTGAACTAGGATTTCCCGAGGACACAATGTTGAATCCACCTCCAAGAAAAGTGGTAACCAAGGGAGCACCTAAAAGGGTGAGGTCTACACCGAAAATGACATCTACGGGCTGAATCCCCTCTAGG
>NonPromoter_65
AATTCCAATGCAGATATCAGATTGTAAGGCTTTAGTTTTTCTTGGACTTGCAGTTACTGGAATTTCTGGTGAGATTCCAGCAAGCATAGGGGAGCTTCAAAATCTCAAGACGCTTTCAGTCTACACAGCTCATCTCACAGGTCAAATTCCACTGGAGATTCAAAACTGTTCTTCTTTGGAAGATTTGTTTCTGTATGAAAATCACCTTTCTGGAAACATTCTATATGAATTAGGTTCCATGCAAAGCCTC
>NonPromoter_66
TGGAAAATCTGTGTGGGAGAAACACGGTACCAAAGTTTTGCTGAATGTTATTGAAAATGGGGAGAGGAAGAAGAAAGAACGTTGATGTTTGACAAATTCCAGATCAGAGAAAGACTAAGCAGTGGTTGCACTTTTTAATCTATTAAGTTGGTTTGAGGTTTCTTTAGGTCTTGTAATGGAACATGTCAATATATTTAGATTCTTGTGGTTTTTTCTTATCAAGTAGTTTAGTGACTAGATTTCACTTTAA
>NonPromoter_67
GCAGGTGGAAGGAAGGAAGGAAGATAGACCGGTGCTGATGGTTCAACCGTCAGAAGAGATGTTAGAGCTGCTGAAATGGGCCTATGTAGGGGAACTTCATCAGAATCTTGAGGCAAAGGAGGTTCGGCAGATGTTGATGATGGAGGGATTGTCTGAGATAAAGGTAACAAGTATGGGGAGAAGAAGGTCATGTTGCTGGTTGAGGACAATAATGAGCTAGAAGGAGTCATCAATAACCACACCCAATGGT
>NonPromoter_68
AGGGATGAGGTTGAAATTTAAGCATCTTATAAGGGAGGGAAGTATCAATTTTACTTTTCAAAAGAGGGGAGTGTATATTTTAACATAAGAAGGGAGGGGAGTGTAATTCAAATATTTTTGAGGGGAGGGGAGTATAATTTACTCTAACATTTATCTATACAATCTTTTCTTGAGCAAGTAATCTTCGTTCATTGTCTTTCTTGAAAGTTGAAACCCATCTCAAATTCATTAATCCCATCCCACTTTACAA
>NonPromoter_69
AAAGACTTTATGAGTAGAATGCTTTTAAGAAAAACAAAAAATGACTAAAGGATGTAGAATGATTTTACTAAGCTGGTCTTATTAACTATTTTACTAAGCATAGCAGATACGAGGATTTTGTGTTGGATGTGTGGTAAGGCTAGACATGATAGGATTAGAAATGGCAACATTGGAGAGAGTTGCAGTAGCACCTATCATAGAAAAGATGGTGGAAAATAGGCTTAGGTGGTTTGGGCATGTAGAGAGGATT
>NonPromoter_70
TGTTTTTCGTAAATCTCCCAAACAGTCTTACGAAACTTATGATAGTAGTTAAACTCAAATGCAGAGTTTGTGGAAATAAGTTGAAAACAACTTATGGAAATAAGCCAAACCAGATAGAACCTTAAGAATCTCATTCATTTATCTAGCTTGGTACTTCAATACTTGAATCATTCCCCAAATCATGGCTATGTTAAATTTGCTCTGTGTCCCTTTGTTTTTTTGACTGAAAAGTATAATCATGTGGTATAAG
>NonPromoter_71
CTGCAGTGAGAATGGGTGGAGATGCAGTTGGATCAGGTTGTTTAGGTGAAGATCCAGCTCTAGATCAGTTCATGGAAGCTTACTGTGAGATGCTTATCAAGTATGAGCAAGAACTTTCCAAACCCTTAAAGGAAGCTATGCTTTTTCTTCAAAGGATTGAAGTCCAGTTCAAAAATCTTACAGTTTCTTCATCTTCAGATAATATTGGTGATAATAACCTCTCTCTCTCTCTCTCTCCAGAAAATACTAT
>NonPromoter_72
AATTCAATTGAAAATATTGTGATTTGAAATTGTTATTGTGATTACGATTTTTTATTTCAAGCTGGAATTTTAATTTTTGATTAAATTTTATTTTGGTTTTTCAATTAGGGTACTGCTAGATCTACGGTTTCTGATGTCAATGGCCATAGAGATTCAACTGTGAGGTAAAAAAAAAAATTGGATGATTTTTGGTGTATTCAATTTGGTGTTTTTTCATGTTCTGTTTTGATTATGGAGTTTGATTGATGTT
>NonPromoter_73
TATTTCCTCCGCCGTCATAACCAGAATCGCCGCCGCCGGAGATCCAGTCTCTTTGATATTACCACCGATACGGTAATATTTATTCTTTGTTTTAATCTTTTTTAATAATTTCCTTTTATATTTTTAACAATTTCCTTTTCTAATAATTTGATTTTATTAGTCTAGTCAAAAATGAAAAAACTAATTTCCTTAAATATATTTCGTATAATTTTACTTTTCAAAGTAATAATGATGATGATAAATATAATTA
>NonPromoter_74
GAGTAAGTTGTACAAAAATTATCACAAATTTATTGTATAAATATCATTTCTCCATATTAAACTATGAAAGTTACATATGTATATATTGTCTTGCAAAACAATTTTTTTTTATCATATCACTTGTGAAGTTGTGTGCATGTCCCTTTCCTTTGAACTGATTTGTAAAACGGTATTCATAAAAAAATCTTTAGTAACAAATTGTTTCTAAATTAATGTCCCATTATGAGATGTTAAAGCTATAGTGCTATTG
>NonPromoter_75
GACATTGATTTTAGATATAACTATATAGATTTATGACGTGTCATGCATTTACAACAAAGAATCCAAATATGAGATATGGAGCTCATGAGTGATGTAACATGGAGAATGATTGAAAGGTAAAGAAAGTACTAAATTGATTAAGCTGACATATATGGAATAATATATTTTCTTCAATTGGATATTTTAATATTATTCCTACTCTTTGCAACACCTTAAACAGGTTTTTTTTTTTAACAAGCTAAAATGAAAA
>NonPromoter_76
AAGTGGTGTGCGATGAACGAATTTGATACAAAACTTGTTGTGTGAAAGGATGTAATATTAATTGAATGCTCCACTTTTGATTGTTGACATCGATTTTTAGTAGTATTGAAATGGTTGGTTAGATCAACTTGGATGTTCTAAGGCTATTTCATTTATATGATTTAGTTAAATAAAAACTATGTTAAAATGGTGAAAGGAAAATTTGCAGTTGAGTAGTATTAGTTGCTACTTTCTATTTGCCTTCTTATGA
>NonPromoter_77
TATGGCAGTGCTTCTCGACAATGAATCCGTCTATGATATTTGCAAGCGCTCCCTTGATATCCTGCGACCCACTTACAACAACCTTAATTGTCTTATCTCTCAGGTATAAATTTACTCAATATTCATTGAAACTTCAAAATCAAATGTGGGCATTTGAATATTGGGATTTATTTGATTTTGATTGTGTAGGTTATTTCATCCCTCACTACCTCTTTGAGGTTTGATGCATCAGTGAATGTTGATCTCAATG
>NonPromoter_78
CTGGATGATGTGTGGGGAGATATCAATTTTGTTGAAATAGGGATTCCACAAAGTGGCGATCACAATGGCTGTAGAATTCTTATAACCACACGCAGTATGTTGGTGTGTAACAAATTAGAATGCAGTAAAACAGTCCAACTAGAGCTCTTATCTGAAGAAGATGCGTGGACCATGTTCAAAAGGCATGCTGGTCTAAGCAAAAATTCAACTAAAATTTTTCTCGACAAGGGCCGTAAAATTGCAAATGAAT
>NonPromoter_79
ACAACACTTGTCTGAAAACCTTAAGTTAGTGGCTCCAATCAAATATATATATATATATATATGTGTGTGTGTGATCACTCTTTATTAGTCTTGCGGTAATTTAATATGTGTTTTCTATTTTGTAGGACACCAAAACTAAAAAGATTAGTATTGCCGTTCAAACGCAAACTGCCCAAGAATGCAGTAGATATTGCAATGAAATCAAGGGAAGGCCTTGAATCCATCACCATTACCGCTATGGTAAGGCCAA
>NonPromoter_80
CTTATTTGATCAAAACAATGAACAAAAGTTGCTAAGCAGCAAAAAGTAGAGAGCATAGAGGGAGAGTCTCTTGTGACGACCAAACCGTTTGTTGCTGAGAAACAAGAAGTAGAAAGTAAGTTTTACTCTTGATGTTGTATTAATATGTTCTTTGCAGTTGAATTAATCTGCACTTCATCCATTTGTCATGATTTAGATTTTGACTTTAGAAGCATGTGAAAATAGAATTCTTTTTGCTTTACTGCTTTAT
>NonPromoter_81
TTTCTCACTTATTTAATTTAATAGATGAATTTCTAACTATTAAACTACTTTATAAAAAAAAATTATTTACTCTGCTCTTCTATTTTTCTGTGCAACTCTAGTCTAAGGAGAAATATATGAATGATCACGACCTCGAATAAAACCATTTAAACATCCGACATAAAATATATTATTTCATTATGGATTAAATATGTTTTTTATTTATATAAATATTTTAATTTTTTTTGTTTTAGTCACCTAAAAGTTTCTT
>NonPromoter_82
TGGGTTGGTCAATATTATTTTATACCATCAAATTACAAAAGATGGAAGTTAGATCAAAGAAACATTTGAGTTAAGAAAATAGTACACATGTTTTGGATTTCAACATCTAAACTATTTTTCGACGTCAAACTCTTATATGTCTTCGCGGCCGCAACTACAATTTTGGCCGCGATATCAAGATTTTCGATGTCTTTGCGACCATAATTATGTTACGCGTCACTTGTGCTAGAAAATAAATAACCATTGTTTA
>NonPromoter_83
CATAGACCCTGAATCCGTAAAACCACCAAAGAGAAGAAACGTGAAGATTTCAAAAGATCCTCAGAGTATAGCAGCTAGACACAGAAGAGAAAGAATAAGCGAGAAAATAAGAATACTGCAAAGAATGGTACCAGGTGGAACTAAAATGGATACTGCATCAATGTTGGATGAAGCTATTCATTATGTTAAGTTTCTCAAGACACAACTTAAGTCACTGCAGGAACGTGCTTCAGGAGCCAACAGTAACAGG
>NonPromoter_84
TCAAGTCATTCACCATGGTTGAAGAAGAATCATAGTCTTCCAACAACACTAATGGCTTCAAGAGAAGATGTTAATATTCCAAGAGAGTGTGACAAGACTACACTCCCAAATGTTGGTGATGCACAAACATGTGTTGGCAATGACCCATCATCTACAACATGGTGGGAGAGTTTGTTGAACATGGATGAAGAAAGAAGCAATGAGAAAATTGATTCTTCCTCTTTATTACCAAAGGAGAATTTCACTTTGG
>NonPromoter_85
TCAGGCAATGATGCTGCAATTTTGTATTAGAAGACTTCTTTTATTCTTGATAATGAATTTTACCAACAATTTCTTCTCAAGAGAGGTATATTGCAGATCGATCAGAAACTTACTTTGGTTAAATCAACAAGTCCTTTTGTGTCTAATTTTGCTTCAAATGGTGATAAGTTTGTTAAGAGTTTTGCAACTGCTATGATAAAGATGGAAAAAAAATGGATTTTTGTTAGGAAATGAAGGAGAAATTCGGAAG
>NonPromoter_86
GATGGTTTAAGTGTTGGTGTTCGAAGACTTCTTCATGTAAATCAACATAAACTCAAGGCTAATGTGGTTGTGGCTAAAGATGGTAGTGGAAAGTTTAAGAAAATCAATGATGCTTTGAAACAGGTTCCAAAGAAGAACCAAAAACCTTTTGTTATTCATATCAAGGAGGGTGTTTATCATGAGTATGTTGAAGTTACTAAGAAAATGACTCATGTTGTGTTTTTGGGTGATGGTGGCAACAAGACAAGAA
>NonPromoter_87
CCACTTGAGTATTCATTTCCAAGCTTGTGGAATCTTCTATGGAATGCTCTTTTCCATCCTTTCAATATGATTCTGATTATTTTATCTTCTCTGTCCTTCATCGCCCGTGATTATCCCAACGGATTCATCATGCTCATATTGGTTTTTATCAGTGTCATCCTTCGATTCTGTCTGGTACTTTTACATTAATTAGTTGATTACGTTCAATGAGTGAATACTGAATGGATAATTCTCTTCACTTATATCTATG
>NonPromoter_88
TGAAGTTAATTGCGAATTGGGCGAAGGATTTTAGAGTTAATAAAATGGGTCTGTGGTGTTTTATTGCTAGGAAGATTTTTTTTATTTCTGATTGTATTGTGTTATCGATTGTGATTTTAGGGATTAGGGCTTAATTAAATGTGGATGGATAATTAGGGATTTGGACTCCTTAAGCAATTGGTTAGGGTTTGATCCATAAGGGATTTGGACTCCTTAAGTAAGTGGTTAGGGTTTGATCCCTGACTCTTGA
>NonPromoter_89
GTTCCTATGACTAAGTACTTGACTTTTCCTCATAGGTAACTTTCTCTAACTTTCATTCATTTTATCATTTTTTTTTTTTAATTAAACTTCATTTCACAATATAATCAGGCTTCATTCTAATATTATCATGTGTCTCACATTGTCAAATTGTCAGCATTGCATTATGTCATGACAGATTCTGTGCCAGGTGCCATAGGCAGCAGCGACTATCTTATCATTATCACTATGTTTCCGACTTTCTGCTATAGGC
>NonPromoter_90
TAAACAAAATTGAAACCTCTTCTTAGTTAGTGTAGTCCTCAAATTCTAAAATGATAAATGAAATTTAAAATATAATTTATCACATTACACCTTTTGGATTTGTTGATTTAATATTGAATTTTTTTTAGAATTATTAATGTGATTAAATATTTTCAAATTCAGGAGTATTTATTTCAAAATTTCATTAATTTAAGAGGTTTAGAGATTTTTTTTTTTTGAGAGGTTTAGAGATTTAGAGATTAATGAGTTG
>NonPromoter_91
TAAAAATTAACAATAAATGATAGTTAATCTAGTGGCATAAATCCTTTGAAAGCATCAAGAGATTGTGGGTTTGAATCCCATCAAAATTGTTTCTTTTAATACATTTTTTAAAAGTAAAAGATAAAACTTGTAAAAAGAGGACTAGGCAGTGTTGAACCTGCAACCTTTCCCAAATCATGGCACCCCTTACCACTGCAACAACTAAATTGTTATTGAAATTATACACCAAATATAGTATATAATGGAAATC
>NonPromoter_92
GTGTGAGTGGTAAGTTTGTTAACTTCAATTAGAAATGCCATTATTTTGCTTTGTGTGTTTTAGTCATTCCTTCGTAGGAAAGCCCCTTGAAACATTGGGCCTTGGACATTTTCCTTTTCTAACTCCAAATAAGAGTTATACTTATGGGGGCTGGAAATTTTTTATTTACTTTTTAAAATGCTTGTTTTTTTGGAAAACCCTATAGAATAAAGGTGTTAGGGTGCCCTATATTCGAGCTATCAAGGATATG
>NonPromoter_93
TATTATTGGTGTCTACGTGTGAGTGTCTATACCTAGAAATCCTTCCCCTTCAAAATTTTGAATCTTTAAAATGGTTGTTGGTAGTTTGTGATTTTATTCAGTTATAACTTATATCGTTATTTATGGTTTTTCTGAATTGAGTTTTTCACATGTGTTGGAATGATGGAACTGTGTTGCATTGACACTTTAGATTGAAGGCATGTTCAATGTCTAACATATGTTGATGCCCGACACTGACACTTATGGTTAC
>NonPromoter_94
TTTCTTGGTTTATTATTGTTTTCCTTGTTTTAAATCATGTACTTTGAAATTGGAATGATTCATGTGTTTCTCAAGCGATAAAACATTTATTAGAGTAGGTTTTCTTTGTTTATTATTCTTTTCATTGTTTCTCAAAGAAAATAATTATGTTTAGCTCTTTGGTGGATATATTAATCTACCAAAATCTCTTAGATTCATCAGCTCAATGTTTATTAGTCTTAAATGGACATTTATACTTTTGTTGCAGGCA
>NonPromoter_95
AATATATTACAGGAGAGATATGTGATGCCTTGGATTCAGATGTAATACAAAGAAAGGTGCAAGAATTGTTGCAAGGGAGAATATATTTGCTGATTTTGGATGATGTGTGGAATCAAAATGAACAATTGGAATCTGGGTTAACACAAGATAGATGGAATCGTTTGAAATCTGTTTTGTCGTGTGGATCAAAAGGTAGTTCCATTTTAGTGTCCACCCGTGATAAAGTTGTTGCAACAATCATGGGAACATG
>NonPromoter_96
AAATTGTCACAACTTTGTTACAACAAGACCCTTCTCTTTTCCATCAAAAAACTCTCTTTGATCGTTTTTCACCTCTTCATATTGCTGCTGCTAATGGCCAGATCGAGGTGAATTCTTTTTCCTTATTTTCTGCTAAGTTTAGTTTAAGATTCTGTTTGTAACATTTTTGTTTTGTTTTGTTTCAGATTCTGTCTAGGCTTTTACATGGATCTGTTAATCCAGATGTTTTAAATCGACAAAAACAGGTAAT
>NonPromoter_97
TGCTTAAATTTTGTGGAAATTTCTTAGCTAAAATTTAAGCTTTGTTAGCATTTCTTTTTTTGATGAATGTCATGGTGTTAAGATAAAATGTTTGTGTTGAAATTTTTTAATATGAATCCTATATATGTTGTGAAATAACAGCTATAGTGGCGCTATAACGTGCATATCGGAATTTGAACAAATCCCTGTTGTTTTGTGATACACTTTATAGTACAAAGTTTTGTCTAGCAGTGCAACATACCGGAATTTG
>NonPromoter_98
TTTGTATTTATCCGTACTTCATAGTATAATAGTAAAAAAAAAAATATGGTCCAAGTATATCATGGGATAGTGCATATTGTTAAGGTTGATTATTTTGGGACGGAGGGAGTATATGGGGTTGACTATATGGATAAAATGACACCATAAAGATTTCTTGATTTTTGAAATGCAATCTTAAATTTTTTATGTTTTAATGAGCTTGGGTATGTTTGGAAGTCTCAGTACCTGGGATACTTTGAGCTTTTAGAAT
>NonPromoter_99
TAGAGGGGTGTTGAAATTGAAACCCTTTTTATCATGGTTCCATCCAAGAAACCCACAAGGGATATTAGCATTGATGACAATAGTTGCACTCTTTTTGAAACGTTACACAAATGTGAAAGTTAGGGCTGAAATGGCTTATAGGAGAAAATTTTGGAGAAATATGATGAGAAGTGCTTTGACCTATGATGAGTGGGCTCATGGAGCTAAGATGCTTGATAAGTTGACTCCAAAGATGAACGAATCAGATCTT
>NonPromoter_100
TTTTTAACTCCTTGTATGGCCCATGAATCGACTAATCCGAGGGGTCCAACCCCACCGTCCGCTTGTGGGGCCCATTTAGATTTAGATGTTGACATGACTTAGTTGGTCTTATTTGTTGGGAGTCATAGTTGTAAGCAATGTTTTAAAAATTGAACTGTAACATCGAACCGGCGAGAGCTCTGGATCATGGTTCAACTGCTTTAAACCTCTCAAACTAGGACGAAACCGCAATCAAAACGCTTAAATAACC
>NonPromoter_101
ATAATAAATGGATTTAAAAAAAAAATCCTGAAAAAACACTTAAAAAATTTAAAAAATAAAATCCAAATCAAATGGGGACGTACGTCTCATAACAAATTAAACCGGTATATACTGAGTTCTTATGCTTTGTTGTGGTTTAGAGCAGCACCCTGATTATGATTATTACAGCTGCTCCTAGCGATAGGTTTTGATGTGTTTCATTTGTGAATATATATGCTATTCTGTACTGTTTTGTAATCCACAAATACAG
>NonPromoter_102
GCAACTTATGGTTATTTCATACATGGAAGTATAGCTGCTAACCTTCTTTTGGAAAAGACATATACCAAGCCATTAGTTTGTGTTCTATTGTCAAATATATACGCTTCAGCAGTCCTTGATGATGAAGCTAACATGTACAATGGAAAAGGTAGGGATTTTATAGCTCATTGTAAGTGCAAAGGTGCTTCAAAATATGTCCATCTACACTGCTTAGATCATTGGTGATTTGTCAAGAAAGGGTTTGCATTTG
>NonPromoter_103
TGTAAGTTTTAGACAAATAATTCATTATGAGTATATTGCTTTTCTGTTTTGTTTAGTTCATCCATGCTTAGATTAAGTAATACAAATGATTTTTTTTTTTTTAAGCAGTAATAAATGATTTTAACACATCACTTTTTGTGTCTAAAATTTTAAGAATAGGGTATATGATCCTCACTTATATGTTCTGTCCAATATATTCTTCTTTTTTGACAGTCCACCCAATATATTCTATTAAAGCTTTTTACCGTAA
>NonPromoter_104
ATTCTCTGCATGCGACCTTTCTGTTCTTGAAGAAGTAAATATCGATGTTGCACCAGGTCTTAAATATGGTATTTCAGGCCTAATTAATTGGCTGGAAGCGATCGCTAATTATGTTAAGATATTGACACTTTCTTCAAGTACCCTTGAGGTAAGCACTTGTTTATCTTGAACAATGGTGACTTGTCAAAATTCTGCTACGGCATAGTGCTATAGCTACGGTATAGCACTATTGCCTCTTTGGAATATGTCT
>NonPromoter_105
AATATAGTCGGGTTTGATCTCTAAGAAAAATGAAACTCGAGTTACTTACTCCTTCATACAAATATTAATTATAATCAATCTTACAGATTTCTTGGATTTTGATTATGACTTTGTTCCTGTTCCTAGGAACCATTTTTAGATATGTTTTATCTAATATTTCTTGTGCAACAGGCAACAAAGGTCTGTGCGGAAAACCTCTTGAACAGCCCTGCAGCGAAAGCCATAGTGCTCCGCGTGAAGAAGAAAACGA
>NonPromoter_106
GGAGAAGATGTTGTTGGTGAGTCTTAGTGGAATCTTGCTGAGTTTTTATCCTTTTTTGTGTTAAACAGTTGATACTTAGTTCACTCTTGTCAATGATCTATTGTTCTAAGTAAATTTCAGTATTGATTTGGATTATGTTTCTAATCAGAAAATTATTGAGTACTTGAGAGTTTTGAAAAAGAATTTTTTACCAAAAGGGAACCGCATATTTACGTAGCAGTAAAGCCCTTTGCATTATTAACGAGACTTA
>NonPromoter_107
ACACCGACAAATGCGATTACATTGAATTATGCCATTTTCTGAAATTATTATCGGGTGTCTATGAGACATGTCTTGATTGTGTTGTGTCCAGTGTATGTGCTTCATAGATTATTATTATTAATAACGGTAACGGTGACTACCATATTACAACTGTCCCATATAGGATTTGAACTCTGTCCGTCGAGGTGACAAAGTCAAGCTCTTACCACTAAGCTGACACACCTCATGGTTATTAGAATTTTACGATTAA
>NonPromoter_108
CCGAAGAGGACAGTGGCGCGTCCACGTGCTGCGACGGCGCAGGAGTTGTTGAGGATTTGTCGGGAGCTGCAGGGGAGGTTTGAGGAAGTGGATGTGCCGTTTCTTGCTGTGCACGGTGGCGATGACATAGTTTGCGATCCGGCGTGTGTAGAGGAGTTGTACTCACGCGCCGGTAGTAAAGATAAGACGCTGAAGATATATGATGGGATGTGGCATCAGTTAGTTGGGGAACCTGAAGAGAATGTGGAGT
>NonPromoter_109
TGGTAATTTTGGTACTTTTGAATCTGCCGTTTTAGCTGTTGCTGATTTGAAGAAGATGAGACAAAGAAGGGATGCACATGCAATCAAAAGACCAAAGCCTGTGGTATGAATTATATATATATCATAATAGTTGTAGTAAACTATGTGTGTTTAGTATTTGACATGTTTTAATGTCCGATACTAATGCTCCTTTAGTATATGATGCCGACACATGTGGTTACATTCAATCTCTTTTATGTCTGACATGTTG
>NonPromoter_110
TTATTTCCAGATTTGTGTCAAAAAATGTGGTGCATTGAACTTCGTGTGAAAGCTTTTGTTCAACTGAATATATGATGTGATGTTTTGCTTGACATTGGCTTTTCACAGTGATTGTGTTGTAGAGCATGTTATGTTGCTTGGCAATATAATTTTGAACCATTGACAGTTTCAACATTTCAGGAAGGTAGTTCAAGGTGATACTTTGAATGTAGTATTATGTTGGTGAATGACTGAATGGTAACCACATTAT
>NonPromoter_111
TAGAGGCTGTAAAGCTATTTATGTTTCCGGTGGTGCTTCCGCCGTTGTCCTCCGTGACGGAATGACCCGAGCCCCAGTCGTAAGATTCAACTCCGCCAAAAGAGCTTCTCAGTTGAAATTCTTTTTAGAAGATCCTCAAAATTTTGATTCCCTCTCTCACACTTTCAACAAGTAAGTAATTTTCAATTTTGAACTTTCTTCTGTTTCACTATAAATTTTGTTGAAATTACTCATTTGGATAAGTGATTGA
>NonPromoter_112
GTGACATTAATGGGAGTTCTTCAAATACAATTGGAATTAGGAAAGATGGGTTTGGTTTTGGAAGGGGTGGTCATGATCATGGAACACTTGAAATTGGTTGGAACCAGGCTAATGCTATGATGAAAGGGGATGGTTTTTTACCGAATGGACAAGGGGTTTTTCCTCAGAGTTTATCTCAGTTTCCTACTGATTCTGGTTTTATTGAAAGGGCTGCGAGGTTCTCGTGTTTTGGTGGAGGGAATTTCAGTGA
>NonPromoter_113
AAAATATCACCTTAAACACACTGTTCGTACACACAAAGGTTCGCAAGATACTTGTTACAATTCAGTCTTTCAAAAAGAAGATGAAACAAACAAAATCACAGGAGTATCACTTTCAAAAGACCTAATGAGTTCAGCTGGTTTTGCCCTTAAAGCCAACATCCCAACACTTGGAAAATTTGTTTTACCATTACCAGAACAATTCAAATATGTTTCAACTTTTATTGTCAGAAAGTACATTAACAACAAAGTG
>NonPromoter_114
GTCCTTTTGAATTTTTCTGAATATTGTGATTGTTTACAATGGGACGGTGTCAGCATGTAAGATGCATACAAGTTTCAAAACCCTCTCACTATACGTTTTTATTCTTTTGTGACATTTAGCTCCTCAAACATTAATACTCTGAAAGGAAAGAATGCTTTCGTTGGTGTTTGTGTTTTGCACTTATCTTGTATCAGATGTTGTCTTATTTATGTGCTTCATCCTTTAGATCCTTAAACATATTTGAAACATA
>NonPromoter_115
GGTCGTGGTCTCAGCCCTTGTCTCCGTTGCACTCCTAGGAACCGCCTTCGGTCAGCTCCTATTCGGACGCCTCGGAGACCTAAAAGGCCGGCGCCACGTCTACGGTATCGCCTTATTATTGATGCTAACAAGCTCTCTAGCTTCTGGCTTCTCCATCTGTACAACAAAGAGAGCTTGTGTTTTACTATCTCTTGGTTTCTTTAGATTCTTCTTAGGGCTTGGAATTGGTGGTGATTATCCTTTATCTTCT
>NonPromoter_116
TCATAATAATCCTCTTTATGCTTCTCCTTTTTAATTAATGTATCTATGTTTCATTGTTTTTTTTAATTCATTCGTGTGTGACTGGGATTATGGGCCAATACAGGTCCAAGCTAAAATTTGTATTATTAATTTCTGGGATGTGTGCCATTTTTTTTTTCTTTCTTTTCTGTTTTGGTTAAGTTTTATGTAAAAGTTTATGTTTGTATCTATTGTATTATATATATATATATGTAAAATTAAGAACAAAGCT
>NonPromoter_117
CCTAGAACTTTAACTCTCAAACTACTTAAATCTCTTAACTCGAGCCACTCTAGCTAACCCCCCCTCCCCTTTCAAGGATAGTTGCTTGCACAAGCATTTCTGGTGATATTTATCGGACAAATTTTTTAGAGAAGCTAACCAAATTATTGATGGGTTGGAAAGCATGGTTTGATGTTAGACTCTAGGGTCAAAATTATTGAGTTTGCTCCTTATTTTATTTCTAAAGCCTTGTGTGGCATATGTTGTTGAT
>NonPromoter_118
AGCTGGAACTCGTCTATTCCCTCTTACTCAAAAAAGGGCTAAACCGGCTGTACATATTTGAATTTACTAATCTCTGTCTTGTTATGTTCTTCCAGAACTAGGCTTGAATTCACTAATCTGTGCATATCTTTTTATGTTCTTCATCTGATGTTTAGGTGCCATTCGGAGGATGTTATAGGCTGGTGGACATACCAATGAGCAATTGTATTAATAGTGAAATTAATAAAATTTATGTCCTTACACAATTCAA
>NonPromoter_119
TTAGAAGTGGAATTGGAAATTCAAGTGAGTTGTTGAATCAGAAATGTTGACTTGCATAGCTTGTTCAAAGCAACTCAATAATGGATCTCTTCATCAACAAGAAGAAGATGAAGCTGTGCAAACACCTAGCACCAAACAAGCCATCAAGGCTCTCACTGCTCAGGTAAATTGCCAGATTCCTCAGATTAGTCGGTCCTTGGGTTGGATAACGAGTTTTCAAAAGAAAAAAAATGTTAAATCCATATTATAC
>NonPromoter_120
CTCAAATAAGTCAATGCAAATAGGCCCATGATCTCTTTGCTGCTTGAGTGTTAAATTGAATGTCAAAACTGCAGGTTTCTATTATCAATGCTGGTCCGTCTCAAGAAATCTTCAGCTTCTCTATTGGAGGACCTAGTGGAAATTTAGTTGCTGCGGGTTGTGATTCACAGGTTTGCTTTTCTATTGGAGGACCTTGGTGATAGATAGATAGATAGATAGATAGATACTGTGTGAATTGATTTAGACTGGT
>NonPromoter_121
AAATTTTCCGTTTCAAAAAAAAAAGTTAATTAAGGTAGCTTCAAAATCTAGGGTTATTTTTATAATGATTAAATAAAAAAACCATTTCAAGAAGTTAATCATCTATGAAAATTAAATACTACATCACAAGGCTAAGAGTAACACTTATTTTACCTATGATGAAATAATACAGGCACAAGGTCCTAGTTGGACAGTTCCTTTAGGAAGAAGGGATGGTTTAACTGCAAACCGGACACTTGCAAATCAAAAT
>NonPromoter_122
ACCATGATTTTAGTCTTAATGTGTTACTCTTCTGTAACAAATTATAATTCATTTTGAAATGTTCATATGATTAAAAATAAATAAACGATCAATTTAGTCTTTAAATTAACTAGACCATGATCAAATTGATGGATGAGAATTAGTTAGTTGATTTTAAAATGAAAAAAAGTAAATTTAGTAGATTACCAATCAATAATATTATGAAGAAAGATAAATTAAAAATTGAAAAATAAAATTAAAATAGTATAAA
>NonPromoter_123
GTTTTTTTGTTCAATTCTCAAACTGATTTCAGCATGTAATCCAATCCATGATTTGTGATTGTATTCTGGTACTGGCATAGTTGATTGATATAAAGGTATGTTGTTGATTAGAGGTTCTGTTTATTTATCAACATTTTTTATTCCACTTTTGGAGATGGCAAATTGATTTTGACATATTTGGATGTTCTCGATAAGAATTATGTTGTCTACATAATTGATTGTGATTTTTTGAAGCTAGAATTTTGAATTT
>NonPromoter_124
GCATTAACCACTTTGTCTCTAAAGAGCCTTGCCTTTTATCGCAATGATGATGGTTTTGTCGACCCCTTTTCCGAATTTAACATGTTGTCTACTTTGAGCATTGACCGCTGTGTACTTCTTGCTAATGCACAAAACCATCGTATTTCAAGTACCAAGCCTGTTAATTTAACTATACAAATGTATGATTGCAAACCTAGATTCACCAATTTCGGAACTGCTTTTGGAATCGAGTTATATGCTCCAACAATTC
>NonPromoter_125
CCACAGAGATTAAATTTTTCCAAAATGACAATACATTCTTCATCAAATTTCCATGTAAAAACTCATTAGATTGTGTATTTTGAGTATTTTATTCAATCGTTTTTCTCTCTTACACAGACTATTCTAATCATTCTTAGAATCTGCAATGTAGAGCAAAGGACGCGTCTCCTTGTAATCTCATCAAATTATAGGATTCAAAACAATCTTAAAATTATATCATTTAATTCTAAAAAAATCAATATACAAAGTT
>NonPromoter_126
GAGACAGTTTTGGTTGAATTGGCGAAGGAAATTGGGGCGGATGCGGTGTATTGTCATAGAGAGGTTTCTCATGATGAGGTCAAGATGGAGGAGAAGATTGAGGGGAAAATGAAGGAGGAGAATGTGGAGGTGAAGTATTTTTGGGGAAGTACTTTGTATCATGTGGAGGATTTGCCTTTTGGTTTGGAGGATATGCCTTCAAACTATGGTGGTTTTAGAGATAGAGTTCAGAAATTGGAGATAAGGAAAA
>NonPromoter_127
AGTTGCTCTAAGAAAATTAAACATGACAACTGATCTAAAATTTTCAGCCATAATAGGAGTTGATCCGGTCGATGGAATGGATAAAGGAAAGCAAACATCACCACCAATTCTCACCTATGTTCCTCATTCATTTGACTATGATATGGCAACATTGGTTATTGGTTCTGGTTTAGGTGATGTGAAAAAGAACCCTTTGTTTCCTCCTTGTGCACCTAAAGGTGTCAATCATGAGGATTTTTTTAGTGAATGT
>NonPromoter_128
ATGGATTTGAGATTTCGTGGTTGCGTCATATTTTTCAAGATCGTTGCAAAGGTAGTACGCAATGCTCCTTAAACACTTCAACTGAGACGCTTCAATGCGTTTGCTTTTGCCGGAGTTTCTGGGGAACTTGGAGCGAAACTTGTGGTAAATATTACTTCACTCAACTTGATTTTCATTAGTTTAAAGATCATGGTCATTCACAATTTAGTCTTTGACAAAGCTTTGAATCATTAAGTTTAAAAATCCCTTG
>NonPromoter_129
AATTGAAATCAACGGTTTCGGAAGGTCGGAGAATCCACCGGCGTCAAAGGCGGCGATAGAGTCAATACCAACAGTTGAAATCACCGATTCAGAAATGGAATCCGAAATTCACTGTGCAGTTTGCAAAGAACAATTCGAGCTAGGTTCTGAAGCGCGTAAGATGCCGTGTAATCATCTTTACCATTCCGATTGCATTCTCCCATGGCTTTCAATGCGAAATTCGTGCCCGGTGTGTCGGCACGAGTTACCG
>NonPromoter_130
GTATTTTTAATTATAAAAAATGTTATAAATTAATAATAATATTAATTTTCGTCAAAAACAATTATTATTTAAGTCTGGAAAAATGTTCTCCAGCGCTCCTTCTTCTTCCATTCCAGTACAAATTGGTTGTTTTTTGTCTTCTTCTTTCCGAAGTTTTCAACGACACAAAACTCCGTCAATTACCTGGAAACTTAGCCATTGGTCACATCCGTTATTCAACTGCAGGCCAATCCATGCTCAAAAACGTTCA
>NonPromoter_131
GTGATAGTTTTCTTTGATATTGAGAAGGAAACGTATGGGGAGATGTCGCTGCCTCAAGATTATGGTGACAAGAATACTGTGTTGTACGTTTCAAGTAACCGTATTTACGTATCTTTCGATCACTCTAACAAAACTCATTGGGTTGTGTGGATGATGAAAGAGTATGGAGTTGTTGAGTCATGGACTAAACTGATGATCATCCCACAGGATAAGTTAACATCACCTGGTCCTTATTGTTTATCCGATGCCT
>NonPromoter_132
AGTATGAAAGAAGAGTGAAGCGTAGGTGTGGGAACATAAGTGTTATATCTACTTGATATATTATAAAAAAATTGGCAGAAAATTCATATATTAAAATGAATTAAATTTAATTATATTTAAATAAATAGAAATTTTAATTATTAAGATACAGAAATATCTTTTTTGAAAGGGGTTATGATACATAAATATTACTCCCTCCGTCCCAAATTGTATGACGTTTTGGGCATTTCACATATATTAAGAAATATAA
>NonPromoter_133
AATGATACGTCAAAAATCCCATTTCCCTCGGAATCATATGGGAATTAATCTCAGTAATTTAGTCTAACATATCCTATCCTATATATAGTATTTTAGAAAGGAAGTGGAACTGTATAACAGACCACACAATAATTTTTCTCGAAAAAGCAGGTTCTGCATCAAGACATCGAAGAAGAGCCATCATCAATGTACGGTACGATCATTCTTTATGGAATGAACAAATCATTCACTGGCTGGGGCCCAAGATTGT
>NonPromoter_134
AATATATCAATTCTGTAAGTAGTTATGAATTAGTTAGTTAAGAATCAATCAGGAGTTAGTTTCTCAATTGGTTGATGCAATTGAACTCTATAAATTTAACAATTTATCATCTTTTATGAATTTGATTCCTTTTTCCCGAGGATCCCAGTAACTGAGACTTATAAAAATAGTTTATGGCTTATATGATAATCGTTTGACTTTATTTTATCTTTTATTATGGAAATAGCTTATAAGTAAACACTTACATGAT
>NonPromoter_135
AAGAATCTAGCCTTAGGTGCGCCCTCGAAGAAGCCATCTATCTCCGCAGGTATATTATCTCCTTTTAAATTCATTTTTCTTCTTAGTTACTTTCCTAGAGTTCCGTTCATAAGGTTTTTCGTTTTGGAATTGCAGAACTTTTGTTATGCCGTCCAGGATGTGTATTAATCCTATACATAATAAGAAAGGGATCCTTCATCGTTCAACTAATGCTACTTCCGAGGATCAGTGAGTTTCTTTCTTTTTTCTT
>NonPromoter_136
GTAAAATTGAGAGAAAAATGATAAGCTATAAGCTAATTCAATTAGCTTATCAAAATACGCTATGAACTAGTAAAAATAAGCTATACGAGCATGAGGAAATGACGGTTACCAAACGTTTTTTTTAGTCATATGAGCTTATACTCTATAAGCTCAAAAATGTATCTTGTCAAACAGTCCTTTTATGAAAAAAAAATTGTTGTTCTTGAGAGATTCATGATCCAAGGTATCAAAATTAACATAGTTATACCAT
>NonPromoter_137
GTTTGGATATACACTTTAATTAAGCGCTTATAGCATAATGCTCATCATATACATGGATTGGATATGTATAAGTGTTATTTATATAACAAGTCAATTTGTTTTCATAAAAGCTGTAAAGTTCTTTTTATAAGCTATCCTGAAGAGTTTATGGAAGTAAGCTCAAAACAGCTTATGGACATGTCATAAAATTGTTTCCATAAGTTCTCCAAAACAGTCTCACTAGTGTCGATTAAGTCAATACAAACAGACC
>NonPromoter_138
GACTAATTAAGGTCTTTGATTTGATTTTATCTGTTGTCCTTAGCAAGAAAATCTAATGTATTTGTTGAATTTTCTCTATAGTAGCTTACTAGGTCAGTGTCAATTAGCAGAAGTTAATTGTCTAATACTATATGTTAGTCATTAACAGCATGCTAGCTAGTCATTAATTAGCAGAAGTTAATTGTCTAATACTATATGAGTACCCAAATGTCTGATGTGTGTTGATGTCTGATACTTGATACTGACACAT
>NonPromoter_139
CTTAGAAACAAAATTAAAGAGAAAAAGTTTTTGCTTGTGCTAGATGACATGTGGAATGTGGATCGTGAGTTGTGGCTTCAATTGAAGCATATGTTGATGGAAGGAGGAAAAGGAAGCATGATAATTGTTACAACTCGAAGTCAGACTGTGGCAGATATAACGCACACACATCGACCCCTTTTGTTAGAAGGTTTGGATTCAGAAAAATCACAGGAGCTATTCTTTCGAGTGGCTTTCGGCGAGTTGAAAG
>NonPromoter_140
TAATTTTTCAATTGTAGAAATTAGAAAGTGCTTTAATTGTGCTGAAAAACAAGAACTTGGTGAAAAGGGTGTTTTTAGTTTCTGATTATGTAGTTGTCTTTTTCTTTTAAATTTTGCAGCAAAACACAAAGGTTATGTGAGTGGTAGTTTATCAGATGAGGGTAAAGTTGTTGGAGAAGGTTCTGGAAAATTAGAGAAAGGGTTAGTTGATTTTAGTGATACTTCAAATGTTGAATCCAAAAGTGGTCCC
>NonPromoter_141
ATAAGTATAATTTGTTGGTACAGATTTTAGGTGATCCTTTAGGACAAATTTAGTTGAGAATTTATCTTTCTATGGCTTTGAGTCAGAATTTTGTTCAGAATTTCATAGTACTAAAATTGTCTTGGTATGTTATTTGCTAATTTTTAAAGAATATTGATGGCTGTTGATGCATGCACTAAACTCTGTTGATTCATGCATATTTGATTTCTAAGCATTTCTCAAGACAATTATCTGGAAGAAGATGTATGCT
>NonPromoter_142
GCCGCTGTTTTTGTGTATGGTTGTTTATGGAGTTCCTTATCAGTCAATTCCTTGAATATATGAAGGTTCCGTGTGGCAAAACTACGACAACCAAACATCCTGAATTAATATAAGGAGTGTTGATAGACGTGTATAAATAGTTTGGGGGTTCATTGAGTACAAATTTATGCTCACAATGTTATGTTTTTCGCAGAGAAAGGAAATGAGCAATGTACAATTCATGGCTTTTGAATGCTGATACTTTTAGTAT
>NonPromoter_143
GAAGTTATGAATATATGCAGATAGGGGTGTTTTGTCTTCCAGCAGGAAAAGAATTTCCACTTCATGATCACCCGGAAATGACAGTGTTGAGCAAACTTTTATATGGATCTGTCCATGTCAAAGCTTATGATTGGATCAATTTTGATAGTACCAAAGAGCAAACAAGTAAGAATAATTACTATAGTCTATATATATTTTTTTGGAAAGAACTAGAGTCTATATATCTATAGCAAAGAAGTACCCTCTTTGA
>NonPromoter_144
GTTTCACTAAATAATCTCTATAATATTCTGATAAAGTCAATAAAGCTTTTAAAACCAAAAAAATAGAAATTAACATCTCAAAGAAGTATATAAAAAAAGGCAAAGATAAAGTGTAAGAAGTGGCTCAATATAATCATAAAGCATAGGATAGAAAGAGTTGGAAATTAGTAGGAAATATAGAGAAGAGTAATAATCACGTAATAAAAAAAAAAATCAAATTGATAATTATAAAATTTGGATGGGTCGCCAA
>NonPromoter_145
TTCTAATATTAGGAAAATTGATGGGTAATCAAATTTTTGATCATATTCTTTTTAGAATGAATTTATGTATTGTTGCTAAATAATTTGGCCATACCAAAAAAATAAAATAAGTTAAAGCACTGTTATTGATTGTTATGAAAAAGATGATTCTATGTTAAGCTTGCTTGTTAGGTGATGAATTGAACATGTGAAAGATAAAGTTTAATAAATGGGTCTAAATTTTGAATTTTATCAAGCTTTAATGAATTTA
>NonPromoter_146
TATTTACTTTAGCTTTTGGAATATATAATAAATTTCGTTCTCTTTAGAATAAACTATTTACTCATTATATATATAGATATATATCTAAAGACTAAATATTGTCTGAGGTGTTTATTTTTACTTGCAGAAATCTTGTTTCAACAGTGAATTGGATGTGTAAGTTGGATCTCGAAGCAATTGCACTCCAATCTCGTAGCGCAGTGTACAAACCCAAGGCAAGTTTCATCTGCTCATTCATTGTGAATCTCAT
>NonPromoter_147
AACTAATCAAGTTTCTTCAACACTTTTATGCAGAATTTCGGTTTCTATTTCCTCAATAATTCAATTATCAAAGGAATAACTTCAAAGGATAGCAAATATTTTCATGTCAATGTTTTTGGATGCAAGAATTTGACATTTATGGACTTCTCTGCCACTGCTCCAGCAACAAGCCCAAACAGTCTAACACCGATGGAATTCACATCGGAAAATCAACATAACGAGTTCCTACATTAGCACCGGCGATGATTGT
>NonPromoter_148
GTGCTAGTACTGGGAATGTTGTTAACCTTGTTAACTTGAAGACAAATACAAGCATCCCCGACAATGTTGCCGGTTTTAGTTCTAACAATAGGGATGTCATAAAGCTTCGGCCAACTCAGAATGACGTGGTGTTATCGAATGAAGCAGTGATGAATTCTGGCTCAGGTTTTTCTAAATCAATCACTTTCCTATATCAAAAGCTTGATGAGGAGAACTTCAATAATTCAGCATGCGCAGACTCAGAGTCATC
>NonPromoter_149
ACAACAAGGTTGTCCCAAAAGTTGTAGCAAAAAAGTTGTTCAAATATCATTGCTCTTTAAATACCCACACAATTGAAGATTTGGGTGTTAAAGAGGAGTATTTTTGTTGTCACTTTGCAATTTATAAGCAAAACATTCGTCCGTTACGCCGAATTAGGAATTAGGTGTTTCTGTATCCCAAGTTTATAGCGTTCACCCAAGAGCTTTATGAGTACTGTTGTTGTTAGGATTTAAGATTTTATTTCCAAGT
>NonPromoter_150
CACCTTTTAAGATGGTATCACTATTAATTGATGCCGTATGAAAATCAAATTCACAGCACATACTAGGATACAACATTAATATCCAAGTAAGGTGGGTGAAATGAATCAGTGCCTTTTTTCTTACTAAAACAACCTGAAATGAATAAATGCTTAAGGTCTTTTTAATGAAAAACTCAACTGCATGGTTGCAACTCTTTCATTTGCTGAATACAACTGAAAGTTAAAGTTTCAACAAAATGTAAACTCGATG
>NonPromoter_151
TGGTAACTAACCGCTCAAACTCACAATTGATTCTGACTAATCAGAGTATTCTCAATAGAATATAATTTAATTCTTTTTCAAATGGATTCTAACTTAAACCTATGATTTGGAGCTTTTGCCCCCAATTTATTGTTCAACTCGCTTTTACCTATAATAGAAAAAATGGTGGAAACTAGGCTTAGGTGGTCTGGCCATGTAGAGAGAAGATTTATAGATTTTGTAGCGAGAAGAGTAGATCAGGTGAGGATAG
>NonPromoter_152
AATAAAAAATAAAAAAATAATTGATTGCAAATTTAATACCGAGCACCGTTTCAACGACCAAATTTGACATCTTTAAAAAAATATTTGCGTTAATTATAATTCATTGTAATTAATTGATCATAATATAATTTAAATATTTAATATTTTCATATTAAAAACCCACTTGGGTTGATCTAGTGTATTGGTTTGGGGTTCTTGCGAGCATAGCTCAGTTGGTATGGATAATGCATAGTATATGCAAGGTCCGGGG
>NonPromoter_153
TGGACTGTCTTTGTTTTTCATATGATTTCAAGAGAACTCATCATTTTATTTGGCAGATGAAGGATTTCGGAGTTCATGAGTCTTGGATTCAATTATTTAAAATTAATTATCAGAATTTATTTTCATTTGACGGTTATAGAATGAAGTTTGGACGGATTAGATTGCTGCCATTGCATCTTTCTAAGAGCAGTGATACACTCATATTGGAAAACGATGATGCCAATGTGGCAATTGTCTATAACTGCAGAGA
>NonPromoter_154
TATTGCTGAAGCTGCAAATAAATTATCACAAGGAAAGTTCAGACTTGAACAATTCTCAGAAAAGATTTTGTCTAGTAAATTTGAAAGACTGAGCGCAAAGACTTTCTCCAAGAATGGACAATTTCTCCAATCACCAACCTTCAACATAATTAATGTGATTGGGAAAAGTTATAGAGAATTGGCACTTTGGTCTTCAACACTTGGTTTTTCAAAGAACATAGTTAGACATCAAGTGATGGAGACGACAAAC
>NonPromoter_155
TAAGTCTTCTCTCTACACGTGCAAACCACCTAATCTAGTTTCTACTATCTTTTCTAATAGAGGAGTGTTATTTGAACAACCATTTGGTTGACAACCATAATTTACAAAGAAAACGTTGGTATGTGCACGAAAACCAAAGCAATAGAGAGATAAAGTAAAAAGTAATGTGAGTATGAGAGAGAAAGTTGTCATAAAATGGATGTTCAAATATCATTTCTTTTTCTAATATTGGCGCTACCCCAACTCTTTC
>NonPromoter_156
ATAATTAAAAATAATAAAAATATAAAACTTTTATTGAAAATAACAACTCTTTTAAAATGTTAAATACTCACTTTTTCACAATTCTCAATGTTATCTTTCTAATTTGTTTTTCTTAGGAACAATTATTAATATTTCTCTAATTTTATTAACGAAAGATGACAATAAATTAAAGTTTAAGATGGAGTAAATACTTTCTTTTGGTATGATAGGTGGTTAGGTGAGACTCCTTTATGTGTGCGGTTTAGCCGCT
>NonPromoter_157
TGAAGATACAATTTTCATTAGTGGGAACTTTGAGAAAATACAATTTTCACTAGTGGGAACTTATGAATTAACATAAAAACTTATTTATTTGCATAAGCTATTTTTAATGAGATAAAAAATAAGCTAATCCATGGTTGTCGACATCATGATTGGACATGGTTGTAACTTGTTCCCTATTCAAGTCTACATTTTTATTTGTTTATAGGACATATATTTGATGTTTGCTCAATCTATTTGATATTGTGCACAC
>NonPromoter_158
GATCAATGGAGCATAGATTGAAAAGAAAGTCTCCAGAGAATGGATTCAACAGTTTTTCACTGGATGATCTGAATGAAGATGTCTTTGAAAAGGTACTTTCGTGGTTACCGACTTCCAGTTTCTTTCGCCTTACTTCGGTGTGCAAGAGATGGAAATCAGCTGCTGATTCTGCGAGTTTCAAGCTTGCTTGCTCACACATCCCCACAAGGGATCCTTGGTTTTTCATGGTTGCTCCCGATCTCAACCAATC
>NonPromoter_159
GACAAAATGGATGGAAGAGGGACCATGAGTTGGACTAATGGTGATGTTTTTGAAGGTTGCTGGTCAAATGGACTTATACATGGATCTGGAGTTTTTAAATTTGCAAATGGGGATGTCGACATTGGTAACTTCAGGAGTAAACTTCTTTATGACAACGGAACATACACATGTTCAAATGAAACAATGTACAAGGGTTGCATATGCTCAAATGAAAAAGTGATAGAGAAAGGACTGATGATATGGAGCCTTC
>NonPromoter_160
AAAGGGATATAAATAGGAAAGACCTAGTTTAGAAAAACATAACGTACGATCAATTTTGGAGAAAAGGGAGAAAAAGCCAAGAGAAGGGAGAAGACCTAAAGGGGCTGCGATTTCATCTTATAAGGTAAGGGTGAGACTAACATTCAATCTTATTAAGTCTGTAATTCTGATGATTAAATTTAACAAGGGTGGGATTAGTTTTGGAGGATTTGAGAATTAGGGTTAAAGTGAGAAATTGATGAAAAATTGT
>NonPromoter_161
AGAAAATTATGGTTTTAAATTGTGGTTGTGGTCGTGACTTTGATATGGTGACACGATACAAATGATGCAATTGCAATTATCGTCACGATGTTGCTAAGACATCTAAAACTTTATAATGTTGCTATAATTGTTTGCAAACCCTAATTTAAAAATCTGAGTTGATTTCAATTTCCAAGCTCTCACATCTATTTTTTATTTTGATTCTTTGCCTTTTTCTTCATAAACATTTTTTTCGGTGCAATGATTTATT
>NonPromoter_162
TAATGTTGTCACTTATAGTGCTTTAATTAGTGGATTTTGCATTGTTGGTAAATTGAAAGATGCATTTGATTTTTTTAATAAAATGATATTGTAAAACATCATTCCGTATTTGTATACCTTTAGTATATTGGTTGATGGATTTTGTAAGGAAGGAAGGGTGAAAGAAGCTAAAAATGTGTTAGCTATGATGATGAAACAAGGCATTAAACCTGATGTTGTTACTTACAGCTCTTTAATGGATGGATATTGT
>NonPromoter_163
AAATAAGCTATAAGCTCGTGAGAAAGTGACAGTTACCAAATATGTCTTTTTTAGTCAAACAGATGTTTAAAAAATAGTTAAGCTTATTATTGATAAAACAATAATGGTTTAAATATGATTTTAGTTCTGCAAATATAGTGTTTTTTTGTTTTTTTTTTTTATTTGTGACGGTAAGTTTTTTGGTTAATTCAGTCCTTGCAAATTAAAAAATTGTTGTTGTTAATCTTGGACGTTGTATGTGACCCAATCA
>NonPromoter_164
TTGAAGAAGGTAATAGTTAAATTAAACTTGTCATTTTCATTTAATATTTACTTGCATATTTGTTTTTATCAAATAACCTAGAAATTGGAAATTTACTTAAGATAAATAAGCGGAAAATCTAAAGTTCAAACTTCAGTATTTATATATCGCAATGTCTTTGTCAACTGAGATATTCTGCTGTAACCAAATTGTATTTGTGTTATTATTGATCTCTGATAATTGTTTATTTTACCATTTTATTATTATATAC
>NonPromoter_165
AAGGATGGCTGCCGACAGTGTTTGGAGGCTATGTTGGAAAGAGTTCCTCAGTGTTGTGGAACAAAGGTTGGATGGGTAGTTTTGTGTCCTAGTTGTGGGTTGAAGATTGATGATTATAATTTCTACGAACAACAAACAGGATCTCCATCTCCTTTGCCAAATCCAGGTAATATTAATTGTTTGTTTTTTAATTTGGATGCCTTTCAATGTTGTAAATTGCAGACTCATCAATCTTAGGAAAGATAATTAA
>NonPromoter_166
ATTTACTATATATGATTCCTCAACTCTTGTTAGCATTTTCCATATTTTATAACGAATAGTTCACTTATTTATTGATGTTTGAATTTTAACAGGTTCAACATCTTTCCTTTTCACTATGTACAAGTATGTGGGAATCTTCATGGTGGCTTTTGCCATTTTGATATTCCTCTTCCTTGGCTCTGTGGAAGGATTCAGCACAAGCCATCAGCCTTGCACTTACGATGAAACTAAGATGTGTAAGCCAGCTCTT
>NonPromoter_167
AACCTACAAATATAGAATCTGCAATACTGGTCTTAAGGACACCCTTAACTTCAGGTTCCAAGGACATGGAATGAAGTTGGTTGAAACTGAAGGCTCACATGTTGTTCAAAATGTCTATGACTCTCTCGACGTTCATGTTGGGCAATGCTACACTGTCCTCGTGACCGCCGATAAAGAGCCAAAGGACTATTACATGGTTGCCTCCACCCGTATGACCAAGTACAATCTACTTGGAAAGGGTATTATACGT
>NonPromoter_168
GAAAGCATTATAAACGAGCATCAATCAAACCCTGCCCTGCAAGGTGAAAATCTAGTAGATGTTCTTTTGCGCATCCAGCAACGTAGCAGTCTCGAGATCCCAATAACACAAGACAATGTCAAAGCCGTAATCTGGGTTAGTTACTAAATTCAGTTAATCGCATTCACAATATTGATTGCAGAATAAGACTTCATATTTTAAAGAATCATAGTTGTGTTGTAGCGAAGGCAGACTTATAAAAAAACTATAA
>NonPromoter_169
CCAATGAAAAAAAAGAGAAACCTCCCTGGTAACCCAGGTTTGTTTTCAACCTTCTTTTTCTTTTGTTTTAATTTGTTTTGATGAACATGTTATTAATGGGTTTTTTCTTGTTTGAAAAATGATGTTTTTTTTTTTCAGACCCTGATGCTGAAGTTATAGCTATGTCACCAAAGAGTTTACTAGCAAAAAACAGGTTCATATGTGAGATCTGCAACAAAGGGTTTCAAAGAGATCAAAATCTTCAACTTCA
>NonPromoter_170
GGTTGCATAGGAACTTGCTGTCTTTTGATATCGGGAAGGTTGGGCTGTCCAAGAATTTGGAGTCGGTGGATTTGAGTAACAATAGAATCTACGGTACGCTACCTGTGGGATTTGCGAAGCTGGAGCTTTTGAAGGAGTTTAATGTGAGCTACAATAATCTGTGTGGTAAAATTCCACAACGTGGAAAACTACAAAGCTTTGATGAGTCTTGTTACGCTCATAACAAATGCTTGTCTGCCCCTCCTCTTCC
>NonPromoter_171
CAAGGTCCTGGCTTCTTGATCAATGGCCATAGTGTTAGGTAAGTAATGTTTTTTTTCTTTTTTCCTTTCCTTTTTTGGGTGTCGGTTTCCTTATTACGAAATTGTAAATAGTATATTGATTTCCATGGTCACAAGACCGAATCAATAATATTTGAATACACACACATAAAAAGATTCTTGTCAAAATATTCAATTATTTTTTTTCATCAATTTTCTCTTATTAATAAAAAAAATACTTCTTAATGTGTGT
>NonPromoter_172
ACTTAGAGGTGCGCCTCCGGTTAATCCGAAAAGCAACATGATTTTCCTTGGTTTAATCCCAAATCATTTTGTCATTCTTTCATTGAAAGATGGTCGTCCATTACCTCCATCATCCACGGAGTGGAGAAATCATAGGAGCGATGAGGCAAAAACATGGGATTATGAATTCTTGGATCAACACGATCGTTTGCGAGCACTCATGGAGATTAAGGACAAAGAGAGACCGGTTCCACCTAAAAAACCAACAAAT
>NonPromoter_173
TTAACCCTGATATCAATGTATTTATTGTTTATTATTTTGAGTTTGTTTGTGCAGATATAAAATCAGGACATGCATTTGTTGTTGGTGAAGAAGGGTATAGACAAGACAGTGATTTTCAGAAGGCTAAGTTCTCAAGGGAGGCATTGACACAGTTGTCGAAATTGGTGGAGTCTAGAGTTTGTACAGGGTATGTTTCTCTCTTTGAGATGTTTTTTGGATAGTTTTGAAGCCAAGTTGTTCAGCTTAGAGT
>NonPromoter_174
TTTGCAGAAACCTTGCCTGTTTCTCTTGACGGATGCTTTGAGATTCTCAAGAGATTAAACGATGAACTATCTGGAAAGTCTGTGCTCCTTGGCAATGGATTGAAACCTTCTGAAGCTGATGTTATTGTGTTTTCAGTGATTCATTCTTCCCTGGTATGCACATTGTCATATTCACCATACTTACTATGCTTATTTTAAAGAGTGGATAAATGCTCCTATTCTCCCTTGAACTAAAAACAGTTTGATTAGT
>NonPromoter_175
GCTTAAGGTTCAACAAGTTCTAGCAACACAGCCTCCTAAGCCTCGGTCACGGGGTAACAACCAGCCATCGTCCCAATGAATGTTCTCTATTGGAATGTTCGCGGTATTGGTAATTCCGATACTCGGCTTGCTTTAAAAATTTATTTTTGTCGCATAAACCAACTATTATTTTTGTGGCGGAACCTATAGTTAGCTTTGCACAAATTCCTTCTTGGTATTGGCCTTCGATAGGAGTTACGAAATATTGCAT
>NonPromoter_176
AACCTGGGTAACAATGGATCCCCAGTTGAAAGGCAAATCCTGAGTGTTCAGCTAGATATAATACTGCAGGGCAAACTTGGGAAACGATGGAACTCCAGTAGAAAGGCAAATCCTGAGTATTCAGTTAAGATTAATGACACTGCAGGGCAAACCTGGGCAACGATGGAAATCCAGTAGAAAGGCAAATCCTGAGTGTCCAGCTAAAGTGAATAAGATTATATTTAATTTAGGAATACGAACTCCTATGTAC
>NonPromoter_177
AGACAACACTCTTGCTCATGATGATGCTGCTGCATTGAAACCCTTCCCTAAATTGCTCAGAGCCGACGTTTCTGAGTCTTCTATTTCTGCTTTTTTGCTGCCCCTGAAACTCTTTTACAATGTCCAGTTTCTACGGTCACAAGTGCTGCTACAAACACTAGAACAAGATTTTTCAACCACTCAATTTCTCAATTTAACTCACATGGACCTTATCTTTCATGACGGATATTATTGGATTTCCGTAATGAAA
>NonPromoter_178
CAGCCACATGGGATAAAGTTGTATCCTAATGATCCTTATACTTTGTATACCACTGATGTAGCAGCCATTAATCTCAACACTGATCTATATGGGTCTCATCCTGTATACATGGATCTTAGAAATCATGAAGGTGGCAAGCCTAATGCACATGGTGTTTTGTTGTTGAATAGCAATGGAATGGATGTGTTTTACAAAGGGACCTCTTTGACGTACAAGATTATTGGAGGGGTACTTGATTTTTACTTCTTTG
>NonPromoter_179
ATCCAAATAGGTCTCAAGTAAGGTTAGATTTACTTATTTAATGGTTAGGTTGCTTTTGCCAATGGTGACTGTTAAGAGTCCCACATCAGATATGACATGGCCTGACAATGTGTTTATAAGTGGGGGTAATCCTCACCTCACAAGCCGGTTTTGTGGGGTTGTGTTAGGCCCAACCACGATTTCTAAGAGTGACATTTAGTGTCCTGGGATCCTAAGGCTCTGTTTGGGAGTTTGGAGGGGTGGGGAAGGG
>NonPromoter_180
TGGACCCCCGGTTTGTTGGTGCGGATGGCATTGTTTTCTACTTCCATGGAAGGAGGAATGAGCATTTCAGCTTGGTATCTGACACCAACCTTCAAATCAATGCTCGTTTTATCGGCCTTAGGCCGCAAGGGAGACCAAGGGATTATACTTGGATTCAAGCATTGGGAGTCCTATTTGATTCACACAACTTTTCTATTGAAGCCACACCATCATCAATTTGGGATGACGAAGTTGACCATTTGAAGCTCTC
>NonPromoter_181
AAAATGGAAGGGTTAATTAAGTAAATATTTTTTATAAATATTAAAATTTCATTTTTAATTCTATAAAAATCTTTCTTTTTAATCATATAACATTTTTTCTAGAATTTGTATAGAGACTAAAAAGTAATTTTGATCCCCTAAGCTTAGTTGATTTATATGCAGGCGAACATCCTACTTTCCTACCACTCAACTACTCTAACAAAAAACAATTTTTTTATAAGGGCAGAAAAATGGAATTGCAAATGTTTAT
>NonPromoter_182
CTTAATGATTGACCTAATGAAATACATCAGTTATCCACCCATGGACTATTATGTATCTTTGTTATTTATGTACTTTATCATTTTGTTGATTTTTGGTGGGTTACAATATTTGGTGGTACAGATAATTAGTAAAGGTAAGTTAAAAAGTGCTGAGCATCGAGCTGTTACCAATTCAAGTCATACTCGCACATCTGCTGCCTTTTTCATAGCTCCATTAGATGATTGTCTCATAGAGCCAGCAGAAGATCTC
>NonPromoter_183
GCCTTGCACCCAAAACCAAGGTAATCAATATGCATTATTCACTCTATAGTGGAGACGTAGGCATATTTGGCCAAATTATGTGTTTTCTGTTTTCATTTTCATATATGTTTTCTTTTGAATCATACTTGCTGTTCTAACATGGAATAATTAATTAACAAACTTGTAGGTGTTGAGGGATGGAAAATGGACTGAACAAGAGGCGGCAATTTTAGTGCCAGGAGATTTAGTGAGCATAAAGCTGGGAGACATT
>NonPromoter_184
GATTTCCTTAAATCCATAATTTTCTCAAAGTTTGTTATATCCAAAAAATATGTATTTTTAGTTAAGAACCATACGAAAAGTACCTAAGAAATTGTACCTAAGTTTTCTCCTTAGGATTATTTATTATACGTTTACTACTTTTTGAGAATTGATTTAAAATAATTTTTGACTAATTGTCTAGTTTTAGTATTCCTGCAGCTGCCGACCGGCTGCTAATCCAATATTGCTGAGAAATATTACTATTTAAAGT
>NonPromoter_185
TGTTACTTATTATCAACTTGGTTGAATAATTCAATTTAGAAAAATTCCTTACACATAATTGATACATGCATTAAAAAAATACACTAGTTTTTTTTCACCAAAAAAAGAAAATTATCACCATCGTCGATTATTGGTGGAAAGTTTTGAGGGTGTTTTGTTTCAAGTTATGTTTCTATATTTTTTAGAATAAAATGGTAGAAATATTCAAGTGTTTGTTATAAGTTTGAAAAAATTATACGTAGAAGTATGC
>NonPromoter_186
AGGTTCATCATAATCACCAACATAAACATAAACATAATAAACATAAAGGAGGGTCAAAAAAAAAATCAAGAACAAAATCTCATACAACAACAAGAAGAAGGGCTCATTCTCATAATCCTTGTGATGATGCATTTTGTCCACATCGTTCTCATACATTTCATCAAATTTCTTGTGCATCTAAAATGTGCTTGGCTGAACTACCTTATTGTTTGTCTGATTGTCAAAGTCCTTCTGATCCATGCCTCTATGA
>NonPromoter_187
CAAACAAACTATATGGTATGCTTCCTTTTACATTATTTAATATGTCATCTCTCACTTTCTTCTCAGCTGGTGTCAATCAATTTAATGGCTCTTTACCTGCCAACATGTTTCTCACACTCCCTAATCTCCAACAATTTGGTATTGGTATGAATAAGATCTCAGGTCCTATACCAATTTCAATATCGAATGCGACAAATTTGTTGTTATTTAATATCCCTAGGAATAACTTTGTTGGACAAGTTCCAATTGG
>NonPromoter_188
AAGCTTCCTGAACTGAGCTGTAGTGCTTCTCTCAGTAACTTGCATCTCTCAAACTGTCAATTCCAAGGACCAATTCCTTTGTATTTTTCGAACCTCACACATCTTACTTCCTTGATTCTATCCTATAACAATCTTAACAATTCAATCCCATCCTCACTTTTCAAGCTTCGACGTCTCACTCACTTACATCTTTCATTCAATTCATTTAGCGGTCAAATACCAGATGTGTTTGGTGGGATGACCAAATGCA
>NonPromoter_189
ATTTCTAATCCATTGAAATATATCCATTTGAACTCATGTTTTTCTTGGTTGGGATATCATGATTTCAGGGATGCTTCTCGCGCTTTCTTCTCTGGAAATTTCACTGGTAAAATAGTTGAATTTCACTTTAATTGGATGAAATTTTATTCAGTTTTTCATTATTCTTCGTTTTGAGAACTGATAGCATGTATGATGTTCTAAGTGTAGAGTGATAATAAGACTGATTCATAAGTACCCAAATACAAAGATA
>NonPromoter_190
GAATTCTTCTATAAGGAGCGCTGCATCGATGGAAGGTGTGGCGAAGAAGGCAATGAAACCACGCTGGTATTCTCTTATGTTTGGGAAGATGAAGAATCCGCCGGAAATGGAACTCAATGATATTAAAAACCGTCAGGTTCGCCGGAATCCATCGAAAAGTATGTTTCCGGCTTCGGAAACAAGTGGAAATTTGAACTTGAATCGGAGCTCCGGTAAGGTGTCGTGGAAAATACTTAAAGCACTGAGTTGC
>NonPromoter_191
ATAAGCTGAAAAAAGCTAACCAACATGTCATAAGCTGTTTTCATAAGTTCACTCAAACATTCTCGCAAGTGTTTATGCCGGTAGATAAGTTCAAATAAGTTAATCCAAACATGCCCTAGGTATTGGTTTTCTGAGTTTTAAAAATGAAAAAGTTTTGAGCATCTATTGACTTATTACATGGTAGGTTAAATGAAAGTACATAGGAAGAGTATTTGAATGGGATAATGTCATTTTTAGATCATTATTATGT
>NonPromoter_192
CTCTTCAACTTCAAATTCAGTTTCAGATTCATTTTCATTGCTTTTGAATCAACCTCAGCAACAAAATTGGTCATTAGATAAAGAAGATTATTGCTATGTGGAGCCCACTTCTGTTCTTGATTCAAGAAGAAGCCCTAGTCCTCCATTTTCATCTTCAACAATGTCATCTTCTCATGGTAGTGGTAGTAATGGTAATGGTTCAAACAACAATACTTCAATGGTAATTTCTGAGAACCTTGCTCATCTTTCA
>NonPromoter_193
TAGACCCTAAGGTTTTAATAGTAGGGACTGAATTGAATGATTTTATATACTTTAGGAATTACTTATTATATCTACATAGTTTAGGGACTACATTGGAGAGAGTGAGAAGTTTATGGACTAAATTGATGGTTTATTTTTCAAGTTATTTAACACCTCTTTCTTTCTCCCTTCTTTTGTGTTTGTAGAATTACGACGGGGAATTTTTGTAGAAACCCTTACAATGTCACTGGAATTTGTAACCGAAGCTCTT
>NonPromoter_194
TTTCGAATGTTGCAAAGTTAACAAACACTATGCGGGTCCCACTTACGGTTGTTTCGGTTGTAACGGATCAAGATCTCGCGATTCTCGAGAGAAAGTCGTTGCTGATTTTGTTGCAGAACCAACTACGGCATTTTCAAGATCGTGTGTTGGGACACATGAGTATTTAGCACCGGAGCTTGTTTCGGGTAATGGTCACGGTAATGGCGTGGATTGGTGGGCTTTTGGGGTGTTTATTTACGAGTTGTTGTAC
>NonPromoter_195
CTGGACACACCTTTAACAAGAAGTGTCGGTGCTACACAGCTTATTGTTGCTTTGTGGAAGAATATTAAGTTGGTTTGGTTTGAGAAAACATTTTCCCTTTTCATTTATTGTTTTCGCATTTAGTGTTACATTGTTTTCACTCTGTTTTCGAAGATATTTTTTAGTGAAAACTGGAAACAAAGTTGCAGTTTAGTAATTAAAAGTGAAAAGAGGAACTGAAAATATAAAATGTTAACAGACTCGTTCCTCT
>NonPromoter_196
GGATGAATTTGATTATTATTCTCCAATTTGAAGAATTTTTTTTGGAATATTAACAATGTAGGAGACTAGATCGATAAGGTCCAACAAATTTAGTCAATAAATTGCGTATTTTTACTCTTAAAATTTATGTAAGTAAGTGATAACTAGTATGTTTTTTTCTTTAAATAATTGGTTATCCTACTTCATAAACAAAACTATTTATAAACTTATATATATTTGTTTTGAAATTGAAGGATGATAGAAACTCTTT
>NonPromoter_197
TTTTATATATTTTTTTAGTTACTTTCATTGAGATCTTTGGTAGAATTTTTGAACAATAAAGGTTTATAATTTGATAATTTAAGGTACATAAGTTGAGTTTATTTGCCAATTTAATTAAGTTGTAAAACTTGGAAGCTTAATTAATGGTTAGTGCTACTTAATATTACTTATTTTCTTTCAATTTTTTGTGTGGAGATTTTAAGCACTAACTAATTATCTATCATATAATAGCTGCAAAGATCTTAATTGG
>NonPromoter_198
TTCTACAAATTTATAGCTTGACCCAGAGCCAACTCATAAATCCTTATTTATTAATTTTATTAGGTCTGCAGCATCTTAACCTAATAATTTTTCTCTAAAATGCTGCATTAGGTTAGCAGCAATTTAACCTAACGAATTTCATCTAAAATGCAGCGCAACAATTTAACCTATCAAATTTCCTCTAAAATGCAGCAATCCCTAATATTTCTCCTCACTTATGAGCTTTTCATTCCTATCCTGTTGTGTATTA
>NonPromoter_199
AACTTGTAATTACAATACTCCTTGAAACCTTTTAAAACATACCTTTTATAATTTTAACCATACCAAAGAAAGTTTCTGCTTTATATAAAAGTTTTAGAAAATTAGTTGCATCTGTATGAAGTCTTAAAATCAATTATATCTAAGCTTAAAAAACAAGCTATGTTTAATTGAATGGGAAAATTTCTCATTGTAACATGCACCAAGTAAAACTATATGGTGTATTTTTCGGCGACTTCAATAATCTAGCAAT
>NonPromoter_200
AGTGGTGATTTTAAGAGCATAAATGAGGCATTGAAAAAGGTTCCCGGTGAGGAGGATGAAACACCATTTGTGATCTACATTAAGGAAGGTGTTTACCGAGAGTATGTTGAAGTTTTAAAAAATATGACACATATTGTGTTTGTTGGTGATGGTGGTAAGAAGTCAATAATCACTGGCAACAAAAACTATATGGATGGAGTTACCACCTACCATACCACCACTGTTGGTATGTCTCTTTCCACTCATGCAT
>NonPromoter_201
TTGTTTGTGTTGTGGATTGAATATCAAATCGGGTTGCTTGTTTTTAGTTTTGAAATCGTTTAATTTAGGATCTCATATGGTGAAAAGCTATTGGTTTACTGATTAAGAGATTATTTGGATTGACTTAGTAGAGTTTATTGGCTGGTATAAGTGCTTGTTAGACGATTTGGAAGAGCTTATGGTATGTTCATAAGATGTTTTCAGCTCATTTCCATAAGCTCTCCATGATAGCTTATGGTCCAGGTTGGAT
>NonPromoter_202
TGATGTTCAGTCTGCTGCGGTGCCTACCATTTTGAAGAACCGTGATGTGATAATTCAGTCGTATACGGGTTCGGGGAAGACACTGGCTTATCTGCTTCCTATATTGTCTGTTATTGGGCCGCTGAAAGGTGAAAATAATGAAGGGGGAGGTGATGGTGGTGAGTCTGGGAAGAAATTGGGAGTAGAAGCGGTGATTGTTGCTCCTTCGAGGGAGCTTGGAATGCAGATAGTTAGGGAGTTTGAGAAGATA
>NonPromoter_203
CTGAAGATACACAAATGGATAATTTATACCCGTATGTTCATCTCCTTCCTAACGGTAAACTTTTCGTGTTCGCGAACACGAAATCGGTTATGTATGATTTTAACGAAAATCGTGTGGTTCGGGTTTACCCGGAGTTAACGGGTGGACCGAGAAATTATCCGTCGGCGGGGAGTTCGGTGATGCTGGCTTTAGAAGGTGAATTTTCAGAGGCGGTGGTTGTTGTTTGTGGCGGTGCTCAATACGGTGCGTT
>NonPromoter_204
TTATTGAGCGACAAATGTTAACAATTAGTTATTAAAAATGTTTGTTTAGGAAGTTGAACCACGTACCTGAGCTCAAACCATTTTATTATTTCCATGTAATTTTTTAAATGTATATTTCTCTTTTTCAAAAACTTGACAGCACCAATGGTTAAAATTATGTAGGCATACCTTCCAAGTCAAGCACCACAACCATTAGTGTACTACATCAAAGAAGAATTGAAGACTTTAAGAGGAGATGGAACTGGAGAGC
>NonPromoter_205
AACATATATTACTCTCAACAACACAAATTTCGTAGCTAAATTTTGAAAACAACAAAAGGTTTTCTAAAACCAATGGGTCCTTATTATGTCTGAAAGAACTTTCATGTTTATCGAATTTGTGATTCAATGTGAAAATTGCTAATCACTTGGACCAAGATGCATGTTCTTATTATTATTGTTATTCATAGGATGGGAAATCATCACTTTGTTATATTATTTGACCGAACCGTCTATCAGTTTTTCTGCCTTT
>NonPromoter_206
TTATTATTATTGCTGCTGCTGCTGCGGCTAATATTATGATTGTTGTTAAACTAAACTAACATGTGAAAATGTTGTAGGCGAGCTTGCCGATAAATTTTGTTACAAAACTATAGGAAGGTTAGATAACAACTGTGACAATGCCCTTCAAGACTGTGAACAAGAATTCGTGCAACGGTTTGGAAAAGACTCTCAACCCTACGGTTGTAAATGTCGAACTGATCGTACTAATTTATATCACAAATGCTCATGT
>NonPromoter_207
GCTCGGTGAATCTGTTGCTTCTGCAGCTAACTTCGCTCAGGCTGCCCATGTTGCTGTCGTTGTTCTACCTACTTCGAAAGGACTCTCTGCCCCTAACATTGCTTCTGCAATCGCCACTGGGACTGTTGTGGGAACATTTGAGGATAATAGATTCAAGTCTGAGTCCAAGAAGAAACCGGTCCTTAAATCACTTGATATTATTGGTCTTGGAACAGGGCCTGAATTCGAGAAGAAACTTAAGTATGCAGGA
>NonPromoter_208
TTGAAGTATCTATGTTTTGTTTGGTGTCTCTGTCTACGTCAGTGCTTGATAGGGGCTATGAAGCACGAACATGGACACCAGACACAATACAAACACTGACACATGGACATAGATAATAATTTGAGAAAATAACATAATTCAATGTAATTATAGGTGTCGTGTGTCGGTGTCAGACACGGATGCGTGTTCGACAACAGGACACATCTAATCCGAAGAGTGTCCGTACTTCATAGATAAGGGGCAATTGAGT
>NonPromoter_209
TTTTCTGCTGCTACAGGTCAATGGATTGAAATACACAACATTCTAACTTGGTCTTTCAATTCAAGTTTGAAAAGTGGTAATGGAAAAAACATCAAGGTTGGTTTAGGAGTTGGTTTAAGTGTTGGTTTTGGTTCTTTAACTTGTTTGGTAGGTTTGTTATGGTTCACTTTTTGGAGAAAAAGAAAAGTGATAAATAAGGGAGAAAGGGACAATAATAGAGATTTTGACGCTTCTATCGATGAAGATGAAT
>NonPromoter_210
CAGAATTTCAATATTTTGTTCTTTTTTTGGTCTGATTTGGTAGCTGCATATGGAAAATTTGAGATTAATTTATGTAGTTGAAAAAGTCAATTTTAAGCTGCTAGGATTTTTTTGAATTGTTGCTTTTGAAGTTAAAAAGTTTGTCTTAGTAATTAGCCATTAGTTAAATTTGAATTTTGTAGATAGTTGAAACAAATTAGGAACATATGATTATGCATTTAATGTTTAATTGAGATTTGATGTATATGCT
>NonPromoter_211
GATTGGATTATTGAAGCTTATCTGCTGGCATAAACACTTGTGAGTTATGAAGTACGAACACAAACACCAAACACGATTTTGACTCATTGAACCAGTAATAGTTTGAGAAAATAAAATAATTGAGTGTAACGACATGTGTCCGTGTCGTGTTGAAGTCACATACACGTTTAGTCAGAAGTGTTAGTGCTACATGACTTGTGAAAACTTATGGAAGCGATTTGTGTCATATTCGAAAGCTATTTTCAAGCTC
>NonPromoter_212
TGGTAGATTTCATGGCTGAAATTCGAGGAAACAAAGTCACTTTTGATCCAAACCACATTGTTCTAACAGCTGGTGCCACTTCTGCAAATGAGACACTCATGTTTTGCCTTGCTGAACAAGGAGAAGCTTTTCTCCTTCCCACTCCTTATTACCCAGGGTACGTAGTAATTTATTTTCACTTTCTCTATTTTATTTTCATATATATACTATTTTTTTGCATGCATGTGATAGTTTTAATTTCTACTAAATT
>NonPromoter_213
GCTGATCAGTTGGTTCTTAGTGACGACAATGTAGAGATTACAATACACACCAAATTTTCTCTTAAGGTAACTAACTATATCTTCATATACTTCAATTTCTATAAACACATACTTAATGGTTAATAAATTGAATTTTTTACAGAGGTACTAAATCTAGAAAAGGCAGCATTTGAAGTTGAGGACTACCACCAGGCAACCATTGAACTGATTCAGAAGGCTTTAAGTGATAAATATAATACTTTGAAGTTGA
>NonPromoter_214
TCTATGAAGCACGGATACGGACACCGGACACTGACACGCCGACATGGCAAATAATTTGAAAAAATCACAAAATTCAGTGTAATTACAAGTGCCGGTGTCGTGTCGGTGTCGGACACGATGCGTGTCCGACACCGGGACACGCCTAATCCGAGGAGTGTCCGTGCTTCATAGGTTGTAATTATACTTTTTGGGCCCATTTGGATTGACTTAATTTTGAGCTTATGCAAATAAATAAGCTTTTATGTATTTA
>NonPromoter_215
TTTTAAGTTCAATTTGATCTCATAACTTTAAGATGAGTCAATTTAGTCCTTTAAGGTTTGTTTGTTAATACAGATTAGTCATTTCTTTGAAAAATGAATGATCAGTATTTTAGTAAAATTACTAAGTTTTGGTTTAATTTTTTACTTGCACTTATAATACAAAATCATTTATTAAACTAATGTAATCAATTTTGTTTGATATTTCTTTTCCGGTTGATAATAAAATCAATTAATTTGATCTTTGTTGAGA
>NonPromoter_216
CAATTTATCTAGGGCACACTCTAACAATAAGTAGTAACACTTATTGTAATGAAAAGTGATTTTATTTTTATGGTTAGTCTTTCATAGAGATTTCGTAGGTTTTGGGAGTGTTTGGATTGATGTATTTTCTCTTATATAGTCGCAAAAGTTGTGAGAATGTTGTTTGGCAAGAACTTATGAAAACAACTTATGACATGTTCATAAGCTGTTTTTAACTTATTTTCATAATTCAAAGATAGGTTATGAAAAT
>NonPromoter_217
TAACAATAAAAAACAAAATTTATCAATACATTTAAACTCTGTTTCATCTTCAATTGTTCAATTTTCTCATTTAAATACTTGAACAAGTAATATATTTGAATGATTTCAAATCAATCAATAATAACAAGATTCTAAATGCATTCCCTAAAATTCAATGTATGTCATTGTCACGCATTGTCGTAGCTTCTGTACATAACAAGCATGAAAAAAACGAGTTATGTTAACCGTAAAGGCAACATTTCAGCACTTT
>NonPromoter_218
TGAAGGGGTGGCTGATGTCGAACACGCATTGGTGTCAAACATCAACAAGATATTGATCCATGTGCTTATAGTAAGAACTGACACAGACGCCTCACATGACACTAACGAGTTGACATCACTAGTAACCAAAGGAAATGGCAAAATTAAGTGTAACCACATGTGTTAGTGTCGTGTTTGACATGGACACTGGACGCACTTTCGATCAAAGTGAGAAGTGTCGGTGCTACTGGCGTATTCAAACACTTCTATT
>NonPromoter_219
ACATTAACTACTTATTTTGTAATTATATCATTGTATAATCAATTATTTTACATTTCCATTAAGAAAGAGAGAGATTAAATGATGTGTAAGGCCCAACACAACTAGGAATATCGACATTGTTACTAGGCTGGTTATCTTCCGTGGTTTCCCGCGTTCGAACTTGGGATCTTCCACTTTGTATGTGTGAGTTTATACTAGTGCTTCCTACTTCATCTACAGAACACAGAAAGAAAGAGATTATATGATGAGT
>NonPromoter_220
CTCAATATTAGTTGAGCATTGTAAAATGACAAAAGTCCTTAATTCATATTGGCATCTAATATCTTTGAGATCTCAACAGTTTATGCATTGTAAAATATATACGCTGAAGAAAGTCTGCTACTATGCATATGTTTTCTACAGTTACATACAATGCTCAATTGATTGTTGTAAAATATATGGTTATTTTTTAAATGCTTAGTTCAGAATGCTAATCATAAGCCTTCTGGGTATATTGAAATGCAGAGCTTTC
>NonPromoter_221
AAGTAAAGAGTCTAAAATATTTGCTACATGTAACATATCAAATATTGGATTTACCATAAAAGGCAATGAAGTGAAATGGGGTAATTGGATTTTTCATGTTGGGTTTAATGCTAGAGCAGGAATGATTATATCAACTGCTTCTATATTTGATGATAAAAAACAAAAGTATAGGAGAGTGATGTATAGGGGTCATGTGTCTGAGACATTTGTTCCTTACATGGATCCTACATTAGAATGGTATTTTAGGACT
>NonPromoter_222
ATTGTGTTCTATTCATCAATCATTTTGTACCTATTTCGAAGATTAATTTGTTACTTTTGGAATTAAATTTTAGTGAAATTGTGTTGATCTCTTTGTTTATTGCTAATGAAATCTCGTCAATCTTGTCATAACTTTACTCTGCTGTTCAGATTAGGTCATGGCGTGCTCTGATGAAGAACACGATCGATTAAGCAATCTCCCAGACGATTTGATTTGTCATATTTTGTCTTTCCTATCAACAAAAGAGTCT
>NonPromoter_223
TATAAGGAAGTGTTGCTGCCTGAACCTGATGGTGTCAATGTCCGCAGCAACTGTGTGCTGGATGTGTTGAGTAACTGTCTTTGTGTATGTTTTGAGTCCAATAATACTCATTGGGATTTTTGGTTAATGAAAAAATATGGAGTTGCTGAGTCATGGACTAGATTGATGATGATCCCTCTTGACAAGATATTGCAATGCTTACAATTCCGACCTTCTTTTATTCAACCCTTGTTCATGTCTGAAAATAGTT
>NonPromoter_224
CACTAATGAGAAGCTGAAAAATCACTATGAGTCTTGGTTAAGAAGAAATCCAGACTTTGTTAGGGTTGCTAGCATGACCAATAATAATGTATTGGCCATTGGCACCTCTAATCCAAGCTTTGTATTATGTGTTAGTTTGAGCACCTTTTTTTTTTTTTTTTTTTTTTTTCTATCAATGAACGTGCTCAAACAAGTGTGGAAATTGGAACTTGGAAGATTAAATACATAGTCTCACTTTGGGTAGAATCAA
>NonPromoter_225
TGATTATCTTAATTAAGAAGCTCTTGAGTTAAGATTGGATTGTTGATTTGTGTCATACTCTTCGGGAAGGCAACCCTGCTACTGATTGTTTGGCTAAGTTAGGTGCTGAAAGTTCTGAGAAATTAGTGCTTTTAGATACGGCTCTGCCGAATTTATCCTCTATGTTTCTTGATGTTGCGATAGACATCTCTTTGTTAGGCATTAACTTTTTTTGTTTTTTCTTTCCTTTTTCTCTTTTCGGTTCGTAACA
>NonPromoter_226
GGTTATTAGGGTTTAGATTTTCATTTGATTGTGTTTTTCAATTGACTGTGATTGTGGCTTATTGTGGTTCAAATTGTTCAATATCATTGCGGCTGATTGAAATTATTAGTTCAATATTTTGTTGATTCAAATTGTTCTTGTATACTACTTCCTGCTGAAGGATAACATAGATTTGTTTGATTACAATGTGAAGATAGAGTGAATCACTTTTTGCTACTGCATTATCACAAGTAAGTTGAGCATTTCTTAA
>NonPromoter_227
TCAATGTCCTGATGTCAAATATGGAAAGCGAGTTCATATTCTTCCTGTTGATGATACTATTGAAGGGGTTACTGGGAATCTATTTGATGCTTACTTAAAGCGTGAGTTGCTTTTTACCTAGTATTGATTTTGAATTTTGTTTACAATATGCTTTTGTGTTTCATTAGTGATATTTGTAGCTGACCCGTTTTGATTATTGTTTGGATAAACAACTTATTTACAGCTTATAGTACTTATCATGATAAACTTG
>NonPromoter_228
GATCCCTTGGATTAGTTGGTCTATGACCGGATACGCGCCGACGCCGACACTGCTAATAATTTGAGAATATCAAATAATTCAGTGTAATTATATGTGTCGGTGTCGGACACCGGGACACGCCTAATCCGAGGAGCGTCTCTTCGTATACTTGGTTCTTAAGCCGGATACCAAGTTTTCAAAAATAATAAAAAAATTGACTTCAACCCAAAATTTCATTAGAGGTTAAGGAGTAGTTATTGATTTAGATTCA
>NonPromoter_229
CTACTACATATTCTTAGTTTTTTGTTTATTTTGTTGAAGGATTTCAACGAAGTTGTGGTCTTGTAACTTCAACTCACAGCTTGCAAAGGCTTTGTCAATTGAAGGAGACTACCGAGGTTAAGTCTCCGCCTTAGAATGTGGATATGCCTGTGCTGCTGAAGTACACTACCCAGATTTGCAGGTTAGTTTTGAAAGGTTTCAAGAAAAGACATCTCCTTTGCTCCCTTCTCTGCTCTTTGCATCCGATTCA
>NonPromoter_230
AGGAAGGAAGTACATGTTTATCACTACCTCGTTTGTGTGGTCATACACTTCACGCATGCACATAGTTAACAATTTGAAGTCTTCAAATCAAGATTTAAAAAACTCTAATTTTTTAACTTTTTTTTTTGGTCAATTTGAAGTTGCATTTTGTGTCTCACATTGGCAAAGATCTTAGGTCTGCATCATTATGAATGAGAAATGTCAGCGACACACATTTTAACACACTCTTTTTAATGAGTTAGAATTCATA
>NonPromoter_231
CATGAACTAACTTGACCAAGAATTGAACACATAGTCGGCCTTCTTAAGTAATCGGATATAGAATACTGTTGAAATTGTTAGACCAGATAGAATAATATTAATTAAAATGAAGCAACTTGGAAATCCATATCGCATATGCAATTGCTCAACTCATAGAGACACTTAGACAATGCTGATAAAACAAAGAATACCTAGAAACACAAGAAATAATAATGAAATAACATGAAGGGAAAAAAAGATGAGATGAATA
>NonPromoter_232
GAAAAAGGAAAATTGTCTCAATTTCTATGTTGAATTTTGTGGTCAAGTAAATTTTTTAGAGCAGCAGGCTAATTGTATTGGATTTTGCTTAAAGTAGCAGTGTGTAGAGTCTAAAGAATATATGTAGTTATACATGATTTCGTTTTCTGTCTATGTCCATATGCATGTTACTTGCAGGAGAAAAATATGTGCATCAAAATATTCTCTTATTGCATCATTATTGAATTGTCTTTTTCAAAAGATTCTAAGT
>NonPromoter_233
TGTCCGGTGTCCGTATCTGTATCCGTCCTTCATAGGTTTTGAGAGAATGTAGTGTTATGAGGGAATTCAAATACTTTAAGGTAAATTACCTAGAATTCAAATACTTCAGTTGATTTCGTTAACGAGGTAAAATAATCGGCAATTCCTCTTTTTAGTATTCTTGAATCCATATCATGCTTTTATTATTTTATTATGGTTGCAAGCACTTCAATTTTTGTTAATAGACTTAGGGTACCAAGTGGCCTAAATG
>NonPromoter_234
TGAAGAAACTTCTTCCCTCTAGGTTGCCCAAGAAACTAAAACTAAGTTGTGCTCCTGTTTTTTCTTCTTCCATATTCATTAGCACATCTTATGTCTCACAAATCAACTATGGTATTCCTTGTTTTCTCTTACTCCCATAAGATTGGGAAAGGTTTGTTTGGTCTAGTGTGTGTAGGTTTGATGATGAATGGAGAATGTCAAGGATGATGCTCCACAGTAAGCTCCTCTAACCAGTTTTGTCATATTTTGA
>NonPromoter_235
GAAACTACTTATCAAAGGTACCTTGTCATTTTTAACCCTCCAATCGAAGAGAGGATTAAAAAGTTGATATTTGAAAATTTCCTAGCTATTTGTTCCAAAATGATTTCTTGTTGGTGAGTTCTTGAATTTTTTTTCAATACTTTATAGTAATTTTTTTTTCATTATTTTTATTTTATTTTATGATGTTGTTGCATTGGCATCTCTGATGCGATAACACGTATATACACTGTTGAGTTCAAGTATCTTTATT
>NonPromoter_236
AGAGTTCAAAGGTTTATGCATATATCAATGTCATGTCTCCTAGGTCCGTAGATATTGTCTTTACAATGATTGATTTTGTCATTCAAAAAAGCATAGCGGCGCAGATTGTTGTTCGCTGTTTTTTTTTTAGAGGTTCGATTGTCTTCTATTCATGTATAATTAATACTTGATATATAAAAGAGTTGTAATGAAAAATAAAATTTTAAACTATAACTTAACCTAGTTTTGTAGTTGACTATAGTTTATGTAT
>NonPromoter_237
ATGATCATGAATTGGGTTGTTTTGTGTTGATCTTCAACAATTAGCACCGATCAACAATTAATTATAGTTTTGATGATGTTGATTTTCGTGATCCATTGTGGTGTGTTTTTCATTTTGATTTTGATCATGGATTTGATCATGATGATTCCTTTAACTACCATGGAATTGGAATTGTTTGTTGAATTTCCATGGAATTCATATAAATCCATAATTGGATCGATCGTTTATGCGATCAATTTTTGGTTTCTGT
>NonPromoter_238
GAAGAAGAAGTCATAAAGTTAGCTGAAGATGTAGGGTTCAACGTACGTGTTTTGAAGCCATCAAGAGATTTCTCAGTAGCTGATGCTTTTAAGTTGATTCATTCAAGCCATGTATTGTTAGGCGTGCACGGTGCAGGCCTAACAAATTTATTGTTCCTTAGACAAGGGTCGGTGTCGGTGCAAGTGGTGCCTATTGGACTTGAGTGGGCCTCAGAAACTTACTATAACAAACCAACTAAGATTTTAGGGT
>NonPromoter_239
TTATGGTTGTATTGAGGGAAAAATGTCAATGTATCTAAACTTTATTATTCCAAATTAATTTGTCATTTTCCACCTCACCACTTTCACTGGTACAATGTAGTGTGTAATCTTGTAACACACTCTTACTGTTGAAGCTATGAATAGTAAATTGGAGTGTTTGAATCTAAAAACAGGAGAACTTTGATGTGTGCAGCCAATCAAGATGCAAAGGAAGCAGTGAAAGAAATAGGCGAAATTGATGGTCTGATAG
>NonPromoter_240
TCACTATTAAGTAAAAATTGACATTTTAAATTCATTCAATAAATGATGTATGTGGTCTTAAACATAGACCATGTACATCATTTATTGAATGAACTTATAAATGTGCATATAATTTTGGCTAAATGTGTGATAAGTTTGTTTTTTATTTTTTGCTATGTACCAAAAGTTCTGAATCTACGTGTTATTTGATGTACTTTACAGCGGATGTACTTTCTGGAAATCAACCTGAAGGAGAAGTACATTTGGGTAT
>NonPromoter_241
GTCCAGAAGATAATACCTGATACAACATTTATTAAAAAATGGAGCCACAAAATTGAAGCAGTAGTTATAACACACGGTCATGAAGATCATATCGGTGCATTGCCTTGGGTAATGCTTCCTACTCCAAAGAAATATATTCTTTTATCAAACTAGTTTTCTCAGATTTACTCCCTTAGTTTTATTTGAGTATTTGTCATGTGATGCAATGCCCGTTGTTTGATGTATTCTGCCATAAGAAACTGAGACGTAC
>NonPromoter_242
TTCTAACTTTGAGATATTGTAGAAAACTAAATGATTTTAAACACATGAAATTGAAGAGAAAAGATTAAATATTTCAAATAGGTGTGTGGATGAGTAAATAGGGGAAACATGTGAGAACAGGTGGGTGTCTAATAAAGTCCCACATCGACCAATTCATAAACTAAATTATGCAGCTCACATATAAAAAGATAGGACCTCTACTTCTTGTAAGCATGGAGCCGTGTGATGATCACATAGCGAACTATTCTTT
>NonPromoter_243
GACGCCGAATGGGAAGAGACAGGCTAGGGCTTTGGCTGTGTTTTTGAAGTCTATGGGGGTTAGGTTTAATGGTGTTTTTTGTTCGCCGTTGGATCGGGCGAAGACGACTGCGGTTTCCGTTTGTAAGGTAGTTTTTCTTATCAATTTTGAGTGTTTTTTGTTGATTATATGAATGTGAATTTGAATTGAGGTAAGTAACTTAGTTATATTATAGGCTATGAAGCCCAAACACGGACACGTTAACACCGGT
>NonPromoter_244
AGTGATTCCTCTGCTGGATCTTGCCCAGCAGCAGCATGGAGGTTGGCTTCCTGTTTCTGCAATGGATGCGGTATGTTGAACTCTTTCGTGAAATATTCTTATTAAGTCCAGATAAGATAAGATCAGAATGATAGCTTTGTATAGAGAGCTGGGGGTAGCATCTGTTGTAAAAAAGATTAAAGATTATTGCCTTCGGTAGTTGGGGCATGTTTGGAGAAGACCTGTAAATATAGCAAAGAGGAACAAAGGG
>NonPromoter_245
GATTCTAATTGAGTATCTTTTACGGGCCTTTGCATATCATAGGTCTAGAATCTAACACAAAAGTGATCTTTTTGTGGCCTATAGTGAAATGTTAAACAAAAACTAAAATGAAAGATTCATCTTTGACAGAATCCCTCTTAGAATAACCGAATTGGGAGAATAATTGGTTCATTTCCTGTTGAATAATTGACACAAAAATTTGAAGATTGTGCTTAATAAAAGGAGGAAGGAATCCTAATTGATAGGATAT
>NonPromoter_246
TCCAAGTGAATAATTTGACTCAAGTAAGTTTATGACCTGCAATCAGTATACTTCATGGTACTAGACTATAGTGTTACTCACAGTTTTCATTTTGCTTAGTTTAACTCCGGACTACTCTTTAATTTATTTATTTATTTATCGTGTTGTATTCTAGAACTTTTTGCTTCTGTATGTCAACAAACCACCTCCAGTTAGTTACAGTTATTCAGTTACATTAATTTGAAAATTAATAGAACTCTATAAATGGCTC
>NonPromoter_247
AATTTGGTTGGAGCAAAGAGGACCGTCCATTGGGACGAGTTGCTACCTTTTTGGTAAGATTATCTCCTTTGTCTAAAAGGTAGCTTTCTAATGATTTTAATAAAGGAGAGCTTTCTAAAAATATTTGATATTTGTTAAGAAGTGACAAGTTTATTTTATCTTGCTCAAACTATTTTTCTTCAACTTCAAAATAATACTATCTTTTTTCAAACAAATGTTATTTCTTTTGCTTTATTGGTTCCCTTTTAGT
>NonPromoter_248
TTAGATTTAAAAAAATTCAGTGTTCAATGTCTTGTTATGCTGTGCTATTTCTGTTTTCTGTGAGCTTGTTACAAAGTTGAAGCTCTATATTTAACGGGTATAAATTTGTTTTTACAATTTGCTACTGAAATAATATAAAATGAGTACTGGCTGTGTTAATTTCTTACAATTTAATACTTATTTCACGGGTACACCAAATTATAGAGCGTATATGTAGTTCTTTTTGATAGATTGTAAATCAAATGCAATG
>NonPromoter_249
GAAGAAAATTAAAAAATATAATTGATTAAAAGGCTAATTTTGTCGGTTAGTATGATAAAGAAAATGTTATCCTTATTGGCATCATGTCATGTCTTATCTCTATTCGGTTTCATATCATATCTTGTCTTTATCATATTTTGACCCTACATGCTCAACTTGTTTGTTGTGCCAATTTTCAGCATTGACCAGCTTGCTGACTAGCATGTTGCGGTATTGATTTTGTAATTTCTGTTTTGTTTTGTATTTTCTT
>NonPromoter_250
TTTATGGGTGTAAACTATTTGTCTGGTATGATTCCTTCTTGTCTTTACAATATCTCAGCACTTACTGAACTCTCACTAACCATGAATAGATTTAATGGCTCACTTCCACCCAACATGTTTTACACCCTCCCTAATCTCAAATCTTTTGAACCTGGAGGAAATCAATTCTCAGGTCCAATCCCTGTTTCCATTGCAAATGCTTCTTCCCTACAAATAATTGATTTAGGTCAAAACAATTTGGTTGGACAAG
>NonPromoter_251
TGTCCGTATCCGTGTCCAGTATCCGTGTGTGTGTCCGTGCTTCGTAATTTGTAAGTTAATAAAAAGAGGTGCATCCCTTTTTTTATCAATATTATCATCATTATCCTTGTTGTTCGGAAGAAGAATACTGCAATATTTGGTTCCGCGTCATATTGTCAATTATCACGTCCCATTGCTATGTTTACCATGATTTTGTTTTGTTCATAGTTTTTTTGTGTCTTTTTTCCCTCGTGTTCATAGATGTTGCGTT
>NonPromoter_252
GTTGTGCAAGAAACAGAAGAAGGTTTCGGATGTTAGGGATTTTAGGTTATTGGTTGCTCAGATTAAGGTGATGGAAGGGAATTTTTCAGAGGCGCTTAAAGCTTATCAGGATTTGGTGAAAGAAGAACCTAGAGATTTTAGGCCTTATCTGTGTCAGGGTATTATATATACATTGCTTAGAAAGAAAGATGAAGCCGAGAAGCAATTCGATCAGTTCCGAAAGCTTGTCCCGAAGAATCATCCTTATAAA
>NonPromoter_253
TTAACGTTGTTCAGTTTGTTCCTTATCAACAAATCCACTCCAAAAAACAGTTTCTGAAAATATTTGCTCTTAGCGCAATTTTCTGCTTCTCAGTTGTTTGTGGAAATACCTCATTGAGATATTTACCTGTTTCTTTTAACCAAGCTATTGGTGCAACCACACCATTTTTCACCGCGATTTTCGCGTTTTTGATTACTTGTAAAAAAGAAACTGCTGAGGTTTATCTTGCTTTGTTACCAGTGGTGTTAGG
>NonPromoter_254
CCTGTCTCAGCCGGCAGGGATGGATTACGGCACGGCGAGTAGGTATCATCATATGCCGTTCACGACGCTGCTTTTGCAACCGACGACGACGGGGGAGGAGAATCAGCAAGAAGACGAAGAAAGTCTTAACGAACAATGACATTGTTATCGGAGGAAGAAGGCTGAATAGAATTCATATTTTAGGGTTTATCTTTATTTTTATTTTTTTTCTCTCTCTTTCTTTACAATAATATTAGTTTTTTGTGATTTG
>NonPromoter_255
ATCCTCACCATCAGAAATAAGGGGTTCGTTGGTTAGCACAAATGTGCTTATGATAACTGGTGGACAGTTTCTTTCTTACCTCGTAAATCTTGCCTTTACCGAGGTTAGACCTATCTTTCTTTGCATTCTTTAAATCTCATAGTAATGCTAACACTACTTGGTAGTCAACTTGAGTAGACAAAAGTTTCTGTGGAAGAGACCTAGTTTAGTAGTATGTAAGAATGTGTCTGGATTATGTTTCTTTTGATCA
>NonPromoter_256
ATTTTAGGCTTAATAGCAGTTTTAGTCCGCTAACTTTTCCAAAGTTGTGATTTTGGTGTCCTAAGAAAAAAAACTACAAAACTGCCTCAATTTTTGCATCTGTGGCAATTTTGGCCCCCAAGGTCAATTTTGACTCGGTTTCCGCTGACGTGGCACCCTACGTGAGGTGCCACGTGTTAATTTTTTATTTTTTTTTACCAAAAATTAGCCTTGAAGGGACGATTTTGTAGTTTTTTTTTAGGGGGCCAAA
>NonPromoter_257
GTGAAGGAAGGTGAGAGGAAAAGGAGGGTTATTGTTGTCGAAGATGAACTAGGTTTAGGTTTGAATAAGGAAGGTGGTAATCTTAGTTTAAACCTTGGTGGTGGTGTTGCTACATGGGAAGGAAATAATGGGAAGAAAAGTAGAGTAGCTGGTGGAGGTAGTTCTAGTAGAGCATTTTGTCAGGTGGAGGATTGTCGCGCAGATCTTAACAACGCGAAAGATTATCACCGACGTCATAAAGTTTGTGAGA
>NonPromoter_258
TTGTTTCCAAAATAAAATAAAATAAAAAAATTATGACAATGCCAATCGAAACATCAAGTACAAAATTGGACAGTAAGTTTAAAACTTGTATTGTCAATCGCGGATAGTGGAAAACATCTGATCATTAATATTTCGCTACGCAATATTGTTATAGCGCCACTATAACAGTTATTTGGCAATATTTTGTACTAAATAATGTATATGGAACAATAGTGGTTTCTCCAAATTCCGCTACGCTATAGCTACCTAG
>NonPromoter_259
TTCCTGTTGCTCTTATGGGGAAACTGTCCAAGTTTTATGTCCATGTGGCCCGGTGCACGGTGGAGTTGCAGCTGTGCCCCAGGAAATTATTCACCGGAATGTTCACCCCGTTAAAGTTGTTATTGAACGAATCCATCCTGCCAGTCTGTAGTTGAAGTTCTTTTCCTGGTACATAACATAGTTTGCGTACTTGTTGAGTTTCTCGAGGTGGGGACCCAAATGTGGGAAGTAGAGGAACTTTGCGGTGGAG
>NonPromoter_260
TTTTCCTTGTGAACGATGCCTTGGAATTGGAAAATTTACACTCCTGGTGTTGACTTTATATGACTGGAGAAATTAGTTCAGCTTCTATAACTACTTCTTGTGATTAGTTGATTAGATGGATTAGTTTTTGTTGAAAAATCAGCCTTAATTGCAGCTTTCTCTGAGTTTTGGACCACTTCGTCTGTCTTTAATTTATCGAATGTGTCACTGGAGTTACGGCATTTGCAGTGTTTATAAAGCTTGAATGTTA
>NonPromoter_261
ACATACCACAATTTCATTGTTTTATTAATAATATACAAATAAAAACGTATTCTTTGGATTTCAATATTAAAATATATAGTATAATGAGATGAATTTCAAAATAATATCTAAAAACTTGACTCACTTTCACCTTGCCTTGGCTAGCCTAACGAAGTGGCTTGTTTTTCAGTTTCTCTGTTCTTTGATATTTTAAGGGGTTTCTATTCTACTTAGATTACTTGCGAAACAAGTTAATAAGTGCTATGAAAAT
>NonPromoter_262
CTTATAACATAAGTGCTTGTGTATAAGCTATTTTTATTGTAAAAGATAAAATAAAGTCAAAATGTTTATGTATAAGTTGTCTTTGTAAGTTATTTTGGAGAGCTTATGGAAATAAGCCGAAAACAACTTATGAAAATGTCATAAGCTGTTTTCATAAGTTCTCCCAAACAGTCTTAGCAGTACTTATGCAAGTAAATAAGCTCAAAAAAATCAATCCAAACAGATCCTTAATTGTTCCTGTAGATGTAAG
>NonPromoter_263
ATGATCCACATGTCAGACTCTTCAGCTTGAAAACAAACTCATGGAAAGTAATTCCTAATTTGCCTTATTCTCTTTACTATGCTTTAACAATGGGGGTTTTTGTTGAGAATTCTAGTTCTCTTCACTGGGTAGCGACGAGGAAAGTTCAACTGTTTCAACCTGATTTAATTCTCGCGTTTAACCTAACACTTGAGACTTTCAATGAGGTTCCTCTTCCTGATGAAATAGAGGAAGAAGTTAATAGTAAGAG
>NonPromoter_264
CATAGTTAATTTATTCACAAGGATTGAAAGTATGGTAGTTTTTCGTTTCTTTTTGTTTTCCATTGTTTATCACAAGATATCATTAGTAATGTTTTTTTTATTTCCATGAAAATTAGGTTAAGATCGGTGACTTAGGTTTGGCAATAATTGTGGGAAAGAACCATTCAGCACATTCAGTTTTAGGTACACCGGAATTTATGGCACCAGAGTTATATGAAGAGAATTACACTGAGATGGTTGACATATACTC
>NonPromoter_265
TCGATCGCGAAGCTATTAACATCTATCTCGGTAACAGCTTTCCACTAAGTGATGAGGATGAGATGGATGAATTCCATGACAACCAAAATCGAGGCACCTTTAACATTGAGCCAATGAGAGAAACAATCAAAAGGGCTATCTTACTAGAGGGTGAAACTTATGACGTGAGTAATGCTGGAAGACATCACAGAGCACAATATAAACTCATGAACAAAACTTGCAAATTCATCCTAAAGTTTATCCTTCACAA
>NonPromoter_266
TGGTAGTCAGATGGGAGGAAATGTTGGGTCAGGGAGTAGTGGATCTAAGAGATCTCACGAGGACTCTGTAGGATCTAGTGCTCGTCCAATGGGTAGGGAGGCAGCTAAAAAAAAAGGTAAAATGAAAAGCAAGGGCGAGACATTGGAGAAGGTGGAAAAGGAATGGGTTCAATTCAAAGAATTAAAAGAGCAAGAGATTGAACAATTGAAAGAGTTAAATTTGGTGAAACAACAGAAAAACAAGTTGCTG
>NonPromoter_267
CTTTGTATTATTTTTTTGGTGTTGACCTTTGGGTTTCTGTGGAAAGGGGCCCTGGTAATCCAGTTCGGCCAAGAGGTAAGTAAGTCTTACAATTGTTCCACCTATGAATCGAACTCAAGTTCTCCTGAACAAATGTTCTTTGGTGGAGCTCATAAACCACTTGAGCACAATTGCTTGGTTATGTATTTATACGCGTATTTATAAGTAGTAGTAGTAGTAGTAGTAGTAGTAATGAAATGCCATCTTTGAG
>NonPromoter_268
GATATCAGTATACTCCTTCCAAATATTGTCACTTAATTCTATCATTTGACCATTGAGAAGAGTACACCCAATACCCCATGTAACCTAGCCATTATACACCTCTTTAAGACGAAAACTATTGCCAAAACAATCTCTCTTACTAATCTTCAAGTTAGTAGTTAATATTTCCGTACTTACCTAGGAACTAAAAAATTTGAAATAGGTTAGCGTTCATGCTGAATTACACATGACAATGGATGATGAAATAGGC
>NonPromoter_269
GATAGATAACTGAATCTCTTAAGCATGTGGTAATTAGTTCGATCTTTAGTTGATATGTATAGAAGAGTATTTGTTGAGAGATCTCAACCATTTAAATGAATCTTCGTACTTTAGAAAATTAAATGATTTGGTTGGTTCCTTCAGCTATGCTTAACATTGCCACATATATACAAAAAAAGATTATTCTAGTTACCAAGGATGCAACTCGTACTTCACAAATTAGTGGGACCAAATCTTACTATATCAATGT
>NonPromoter_270
TCTTAAATTCTGTCAATTTGAAGTGAATTATTTGCTTCATGAACAAATTAATTATTTGCTTGATTAATTACATTCAATTAATTTGTTTGATCAAATTATTATCCGCGTTGATCACGTGTATGTGTTAATGCTTCATAGGTTATGTTTGGCTTTCTATGTCGTTCTAAATCTGGGATACTTTCTGGTGATTAATTGGTTTATGTGACCTTTTTCAGGTGGCATTGCTCTTGCTTCTTGCATTGAGCAATGC
>NonPromoter_271
TTGTATAAAGAACTCAATTATGTGCTTATAACAAACACGCTAACAAGTTCATGTAACTAATTGCAGATTTTTGGTTGACAACACCCCAATAAGGATCTTCAAGAATGCTGAATCAATTGGTATTCCATTCCCAAAGAACCAACCAATGAGAATCTATTCAAGTCTCTGGAATGCTGATGATTGGGCTACAAGAGGTGGTTTGGTGAAAACTGATTGGTCCAAAGCACCCTTTACAGCTTACTACCGCAAT
>NonPromoter_272
GAGGAGCTTCAGTCAAAGGAGAAGCACTTTGAGGAACGGGTAACGGAGCTGGAGTCAAGAGAGAAGCAGCTTGAAGTCCATGCGAAAGAATTTGAATCAAAAAAGAAACAATTTGAAGGCCAAATGATGGACTTGCTATCAAAAGAGAAGCATGTCGAAAACCAAATGTAGGAGCTTGAGTCAAAAGAGGAGGAATTTGAAGAACAATTTAAATCGAAGGAGAAACAACTCGAATCAAAAAATAAGCATT
>NonPromoter_273
TAGTTTTCATCCTGATCAATTTTATTAGGAGAGTTGAAATTTCATTCCCATTGGCTTTTGGTAGGAGTGATAGCAACCGACGTTAGATGATATATTCTAGTCACAATTGTCTAAGTACAATAGTGTTTCTCAACAAAGTGTAGCCGTTATGCTAAGGAAATCATAGTTTTTTTGTTTGATTGAACACTTCTCATATGCACTATTTTTCTATGACCACTTAAAAAATTCACGTACCTTTAGTTTTAACTTT
>NonPromoter_274
GAAATTGGAAACAGATTTAGGCTAAAAAGGAGTTCAAGCCAAATTGTTTTCTTGCTCACCATAACACTATTGGTTTTGCAATGCATAAAAATTTTCAAGAAAATTGTGCTTCAATGAGGGATCTGTTGAAAAATCTTGAAAATATTTAATTCACAGCACTTGTTTGATGCTAGATCAACTAAAACAGAGTGTTTGTCTCAGGTTCGATTCTCTTTAGTGCTAATTTCAGTGGATAAGTTCATACTGAGAG
>NonPromoter_275
GGCACCTTTGATCAAAGGTGTTAGTGCTATATAGGTTGTAGTTGAGGATGGCAATAGATTGCAAGTGATATATGGTTGATGTTGTGTACTTGTTTTGTATAGTTAAGTGGTTTCTATGTTGTTGACTTAGGTTGTATTGTATGAGAATCTGTGTTAGGAAGTTAATGTTGAGTTGTTAGTAGTTGTAACGAAGCTCTATTACCGACACTGACACGTCGACACTAGTGATAATTTGTGAAATCAAACTATT
>NonPromoter_276
TAATTGATTCCAACTAGAAGCTAGAAGTTTCACCTTTTGATTCTAGAATTGAATTTTATACTCAATTTTTCTGATCAACTCAATTTTATATCAATGTATTCATACGTAAATCATTTTACCTTCAACTCATTTTAGCCACTCAAATTTAATTTTTGTCACCGTATAACCAAAAGTGATTTTTACAATCAAATTTATTGTTCAACTCACTTTCACATCCAAACATAAATCATTTTACCTTAAATTCACTTTT
>NonPromoter_277
AATTTATTTATCGAATAAAATATGTATCAAAAGCACAAGGGCTATAGCTCAGTTGGTAGAGCACCTCGTTTACACACGCGCCAATGTTTTTTTTTCTTCATAGGAGTCCATCATGTAATTAAAAGAGTTGATCTTATTGAGAAATCCATGTCTTACTCCAGGAATATAATAAGAGGACAATAGCCTGAGAAAGGATTTAAACGTAAAATAAAATTCATAATGGATTTGAGATATTGATAAGGTGAATACT
>NonPromoter_278
CATAGATGTATCAACCTTGTGACATTCTCCTTCATCTTGACCCAATCAATTTTGTCCATGTTTGCCAGTTTCGTCTCACGTAGCGCCTTTTGTAAACTTTATTGAGCCAGCAAATTCTTATCCCTCGTTTGCCATAATCCGAAATTACCCATTTCGTTGAACCTTGTCAACTCCAATTTTGCACCAGAGTTAATCTCCATCTAATACCAATTGTTAGAACAATAACCGCTAAAAGAAGAATAAAGAAATG
>NonPromoter_279
ATGAAGATTTTTTTTGCCATTTTTATTATGGTTACCTTTGTTTCATGTTTTTATTGAAAAATAAATATAGGCTTAATTACAATTTTGGTCCCACTATTTTCACCATTTTGAGGATTTGGTCCCCCTATTTTAAAATCTGACAATTTTGGTCTTCCACATATTTTTTAACTAAAAATTGGGGATGTGATATGTTTTAAATGAATTGGTATATGATGTGATGATGGAAACATATCAACATCGATGAAATTGT
>NonPromoter_280
TTTGTGTGTCTTGAATAGGGGTTTTAAGAGATTACTTGATGATTTTCTGACTGTTATGAAACATTTCGTTCTTCAGAGAAGAGGAAGTTGTTGTAGCTGAGCCAGTTGTTGCTGCAGCTGGAATTCCAGGAGAGCCAATGGATATTATGACCGCAGTTCAGCTTGTGTTGAGAAAGTCTCGTGCTTATGGTGGACTTGCACGCGGTCTTCATGAAAGTGCTAAAGTGATCGAGAAGCATGCTGCACAGCT
>NonPromoter_281
TAAAATTACTAACGTTTATTTTTTTAATTTTTTTTTTTTGCAAATTGAAAATTGTAGCTAGGTATGGCAAGTGCATTGGAAACACTATGTGGACAAGCATATGGAGCAAAACAATATGATATGCTAGGAGTATATCTTCAAAGATCATGAATAGTTTTATTCATAACCTCAATTTTTCTTCTTCCAATATACATTTTTACCACTCCAATTTTAGAGGCACTTGGCCAAGATAAAAGTATTGCACATGCTG
>NonPromoter_282
ACATTTTTCTCAAAAGAATGTTGTTAACGAGACTGAGCAAGGTCAGAGATTTTTATCATCTAATAACTCTCTGCCATCCCATGAAATTAACTCCCTAGACAACCTAGAAAGTGAAAGCACACGGCAGAAAGAATGTATACCATTGTGTGATTGTGTGAGTAATCTTAATGCAGAAAGAGGAAAGCTGAAGGAATCATTGTCCATGAGTACATAAGATCTCCCTTCCACATTCTGTTAGCCGCGCTGAAGC
>NonPromoter_283
CAAAGTGCTGTCAAATATAGGATATAACAACATTATAGCATTGCAGCACAGTGAAATGCAAACAAACTACTATTTTCAATGATTGAATCTTAAACTTGCTGTCTCTTAGGCATAAGGAACTTAATTGTTTTTTCCCTCAATTTACAAATGACTTATTCTGTTTCTATGATCATAACTTCATAAGCATTTTAATATTCTCCTCAGGAAAAAATTGGATGCTCTCATCTGTTCTTTCAAGTTATGAATGCTG
>NonPromoter_284
TATTCAATCTATTGCTCAACAATATGCTATTAGTCAACAGACTCTGCTGTCACTCAACGATCTTGATGACCCTAAAAACCTTCTAGCTGGTCAGCTTCTTGATGTTCCCCTTCCAGGTTAATTTCTTGAATTTATTGTACATGGTAGATTTGTTTATTTTTTGTTGAAATTGAAAGTATGAAGAAACTGATTACAAATTAATATATGCTCATTTTATACAGTGGAGATAATGAATAAAGCTAACTAATAA
>NonPromoter_285
TAACCTTGATGCATTGATAATGTATATGCAGAGATATTGTGATTGAATACTCAGAAAAAGTAATGGTGTTTGCTTCTACATTGCTTGAGTTATTGTCAGAAGCTCTAGGGCTAAACAGATTTCACCTTAAAGAAATGGGGTGTGCTGAAGGGTTGATTGTTCTATGTCACTATTACCCTCCATGTCCTGAACCTGAATTAACTATGGGAAATACCAATCACACAGACAATGACTTCATAACTATACTTTT
>NonPromoter_286
TTATGCTTCTGTTTATTCCTTTATGTTGTAGTACTGTTCGTACTTAAAATATTTATGTAGTAGGAATCCCAAAACTACTTTTGAATCAAGAATGGTTTTTCAATTGAATGTGATCTTATGCTTTTGTATTCCAACGTGTATCACTTGGGAGGATCACTAATGGAGTTTGGAACTTTGAAGGAAATAAACTAAAGGGTTGTTTGCCCACTCCAGTGATCCATTCTATTCACTTCGACGACCTATTTTGTTA
>NonPromoter_287
GAGATATTGCTCGGGTCTATGTACAAGAAGTTTAGAGGACTGGTTGGAAGACTTTCGAGATTGGAGGATGATACCAATCTTTTGAAGAGTGTAGGTGTCTCTGGTGGTGGTAATAATGAGGGGAAGTCACCTGTTGATCCTGTGGCTGCTAATATTGAAGACAGAGATGAAGATGATTTTCTTGACGATGAGTTCGGAAATGACACTGTTGTGGAGGTTGCTCCTTTACAGACAAATGAAGATGCTAATC
>NonPromoter_288
GCCTCGGTCATATGGCAGTAAAATTTGGGAAGGCATTTGGTTTGCGTGTAACGGTTTTCAGCACTAGTATGTCAAAGAAAGAGGAGGCGCTGAGCTTTCTTGGTGCAGACCAATTTGTTGTTTCATCTAATCAAGAAGAGATGAGGGCAAGTATTACATGAACCATCTATATCATAGCATTTTCTTCAAACCATGAGGTGAATACTAATACCAATGACATGTGCTTCTGTTTTTTTATCTAAATTAATGG
>NonPromoter_289
ATTAATTTTTTACATTGAATTCAATTCATCATTATGAAAACTTAATTATACGTACTTAGGATTAATTACAAACGAATAGAAGACAAATGAGCAACGAACTCCACCGTTAAACTCTTTTATTCTCGTAAAACACACATTCCATAAAATTTTACCACCCAACAAAAGAGATATATCCAATTCTTTGGGGTAAATTTAGATATATCCATTTTTTTTTTTTACTTTTTCTCAATGCTCTACAATTCCTTTTCCA
>NonPromoter_290
GCAGGTTGGGAAAGGTAAAGGCAAAATAGTGTAGCTTTTGAAGATTATCTCTTTATGCTAATTTGTATTTTGCATATGTTATGACTTATTACTTTGTTTATGTACTTTCTAAAAGAATTGTACCTTGTACTCGTGTTAAAAAAAGTGTGTTGTAGTACCTATGATTTAACGCCTTAAATCCATCCGATCTGAACTGTTTATAGTCATGGCTCCTCTGAATCCCTTGAACGTGAAGAAACAGACACCAAAT
>NonPromoter_291
GTTTTTATTTACTATAATTCCTAACTTCAGGAAGGTATATGTCATTATTATTTACTACTCCTTGTTCTTTTCTGATTAATTAGTGATTATTATTGTTACTTTTTTCAAAACTTTGTAATTGGTATTGAGAATGTGTATTTTGAATCCAATGCTTTTTTATCTGCTTGTCCTCATGCTTATGTACTTTTTTTTTTTTAAGAATTATCTGCTACCAGTGCAAGTACATGATAGTGTTGTACTTTTTTTAGTA
>NonPromoter_292
GTCCTGCGATACAAAATGGCAGAAGCCACCAAATAAGTAAAAACAAGCTAACCACTCATCTAACAAAAGCCTATGACAGTAGCATATGATAATTGCTCTTCTCCTATCTGACTTTGCTCCTTAACGCTTAACGTGAGTTAACTTACGTTGAAAAATAAACATTAATTTACGTTGAAAAATACACATACGTGAGTTAACTGATGTTGGAAATGTAAATGCGTGAGCAGGGGCGGATACATGTTGGAGCTAT
>NonPromoter_293
ATTTCGGTTGATGACAACCAAATCGCCGCCAATCTCGTTAAACATGGACCTCTTGCTGGTCAGTAATACTCTAAACAATTTGAATTGTAATTATTATTACTATTATTTTCTTATAATTGTCTAATTCAAATGTTCACAAATGCAGCTGCAATAAACGCGGTATACATGCAGACATACGTGGGAGGAATATCATGCCCATACATATGTACAAGGAGGCTGGATCTTGGAGTTTTGCTTGTGGGGTATGGTT
>NonPromoter_294
GTGTAGTTAGAAGTATAAGATACAAAAAATTAGTTTAAGACAATGTTTTGCAAAAACAGTGAATAGTTGATAAGCAGCTTATAGTGGATGAGCTTATGGAAGATAAGCTAGATGATTGAATTTGTAGTGTTTGTAAACTTAGCGGTTAAACTAGCTTATATATATGAAATGACATGAAAAATATATATATTTAATTAATATATAATTTTTTTCAATTTAGATTATAAGGGTAAAATTGAGAGAGAAAATG
>NonPromoter_295
AGACCAGCCATTGCTGACAACTATTTTGTTCATAACCATTTTTGGTTTGAGCTGGACCATGCACAAACAAACCAATTGATTGCCTTAATGAAACCCTTGGAAATTCCCCGTGCTATTTCTATCCCACAAAATACAACAATTGCTCCTGCTTATTCTGTCCCACAGAATACTAATCAGGCAGCTGTATCCCGATCTCTTCCATGGCATGATCCTTCTTGGAAAGATAAAGCATTTAAGAGACCAGAATCAG
>NonPromoter_296
CTTCTGCCAAACACAATTTCACGTTCAATAACTGTATCCTTATTACCATAGCCCTGTCAGAAAGCTAACTTTATGATACATAACTTGTATGCATGGCCTCCCTCTAAAAACATGGTCCATTTGGAAAATACAATAGTCAATGTAGAATGATGTGGATGCACATGGAAATGATTTTGTGATTCCCTTCTCCAAGAACATGGGTGCTCCATCTCTTAAGATACAATGTTTGTGGTCCTCCCAATTTCTTCAA
>NonPromoter_297
GTCCGTGTTGTGTCTGGTGTCTATCTGTCTAGGGCTTGATAGCATTTGATACTATGAACTAAATTTTAATTCTTTCTCTTTTTTCTTTAGATGGTCTTTGATAGCTGGAAGATTACCAGGAAGAACAGATAATGAGATAAAGAATTATTGGAACACTCATATAAGAAGAAAGCTTTTGAATAGAGGAATTGACCCTGCTACTCATAGGCCTTTAAACGAAGTTTCTCATTCTCAATCACAATCTCAAACT
>NonPromoter_298
CGTTATAACAGCTACAACACCATACTGCAGTTGTAGATGATTTAACTTATTTTTTCATTCATTTCTTGATCACAAAACATTATTGTTTGAATCATCTACAACTGCAGTATGGTGCCACAGTTGTAAGAACGGTTACATTTTATCGCTTAAAATCTAACGGTTATTATAACTATAACACCAGACAGCTGCGGGCTAGATGATTCAAGTTATTTTTCATTCATTTCTTGATCACAAAACATTATTATTTGCA
>NonPromoter_299
GTGTGAGATTATTGGAGGAATCATTGAAGAAAGAAGAGCTTCCAAGATTGATTCTGATCAGGTTTGCAATGATGTGTTAGATTCACTTCTTAACAATGATGGAGAAACTATTTTCGATCAGTTGAGTCCGAAGGAGATGTTTCATCTGCTTCCGGTTAGTGTTATTTTCTCATGATTTTTTTTTATCTATGTTTCTAGGTAAGAATTAATTAGGGTTCTTATGTAAAGTTCGACCAAAACCCTCACTTTC
>NonPromoter_300
TAGTTTGAAAAAAAAAAAGGTCGGATATTGAGCCATTGTGTTGAAAGACAAGTGAGCCAATTTGCATGAAGTGTCGTGTAACATCTCCATGCCTTTTGAAACCTGGTTACTGTGACTCGTGGTTTCTATGAGTAGAAACTTGGTGCATCTAGAGCCTTAGGTGCGTCGAATGTCCCCTGTGGTATAATGAGATCTATGATGCTATTTCTACTTTCAATTAACTAAATCTTATGTGGTTAAGAAATGATAT
>NonPromoter_301
ATTTTCAACACGTTTTTTGGTCTTAGCACAAATCTATGGATGGCTATCGGCATGAGATTTCTTCTTGGAAGTTTAAACGGTCTGCTGGGACCTATAAGGGTGTTTTTCTATACCTTCGTAGTTTAATGTCAAAAGTTTGAATTTGTGTCGTTTTATGGTTCTAAGTTATTATTCTAAATAACTATAGCTTCCATTGATATATGTAAACTACAACCTCTTGTATTAACAGGCTTATGCAACTGAGATTTTT
>NonPromoter_302
TTTGGTGTTTTTATGAAAAATTTAGTTGATTGATGATTTTGATTTTTGATTTTTTTGTTGTTGAAAACTTCAGTTGATTGACCCTGTTGATAGGACAGTAGATAGAGACTTATCACTAATTCAAGAATTGGGTTTGAAGCTTGTGTATGCTATGAACACACATGTACATGCTGATCATGTTACTGGAACTGGCCTCATCAAGGTATTTAGTATGCACCTGATGGTAAATTATTGTTTTAAACTTTACTCT
>NonPromoter_303
ATATATTAATTTTAATCCTACACGCGTTGAGGCTTTATCGGCTTTTATTTGGAGTCGTTATGTTGATGTTATTTATAATGATGGTGTGCAAAGAAACTATGGTGTGGTTCATGCGGTGAATTTGCGCCAAAAAATGGAACCACCATTACCTTTAGAATCGTTTGGTAACTATTTGCGATTTACAATAACGATTCCGAAGATGAATAGTGGAGAAGAGTGTTACGGGTTAGCGAAGCAAGTGAGAGATGAG
>NonPromoter_304
TAGTAGAAATTTGGATTTGAGAATAAGAAATTGTCTGTTTTGAGAATAAGCCTTGTGTTTGTTTGACAGAATGAGAATTATTATAAAATAAAAATCAGTTATTAGAAAATGATTTTTCTGAAAAACTACTAAAATAGTTGAACTTTTAGTTTAGCTTATGAAAAGAGCTTATATGAAAACAATTGAACTTTATTTTAGCTTTTCTGCTTCAATAATTAAATCTGAAAACGAGAACGAGAAATTGTTTTCG
>NonPromoter_305
ACTGGTGGTGATGGCTCCGGAAAATCTAAATCCAAAAAATGCTCCTGCAATGCTTATATTTCTCGGTCAACCAGAGGTTTGAGATCACTCTTAAGAGAGCACGATATTTGTTTCTCTATGCCGCTTTGCAGTTCAAAAGTGGATCAAGAAGTTACTATCTCTGAGGATTTGGTTGGGCTGAAGACCCGGAGACAGCGATCTTATGATGTTGATAATAGTCCAGAATCTTTGCTCGTTTTTAGTGGAAACA
>NonPromoter_306
TAAGGCAACGTTTTTCTCATCCACAATGGACGACCCAAAAAGACTATGCTTTATGAAAAGTGGACAACTTAATGCATCATGATGGATTCTTATTCATTGATAGATTAGAGATGTAATTAGACAAAATTATGTACTATGCTCTTAATAGTGAAAGCAGGAAAACAAAATTATGGTCAGATCCACGAAATTTCACCTGATAGAAAAAATTTATATGGGTCATGTTCCACGAAATTTCTCTAAAAACTTTTCC
>NonPromoter_307
TTGGAGAGATTATCACTCTCTGCCAACAATTTTTCTGGCAAGTTAAGCAAGGAGTTAAGTAAGCTTACTAGCCTAAAATCTCTTGTGGTTTCTGCAAACCATTTTTCAGGCGAAATCCCGAATGTGTTTGGGAACATTTTGCAGTTAGAACAATTTGTAGCACATGCTAATTCATTTTCTGGACCATTACCTTCCACTTTGGCTTTATGCTCTAAGCTTAAAGTGCTTGATCTTAAAAACAATTCATTGT
>NonPromoter_308
ATCCGGTTGTTGAGAAGTTTAAGACTTAGTAAGTTTGCATTATGATTTCACAATACAATGTTAGAGTAACTTATTATTTCACAATCTGATTTGATTGTTTTTTGACCATGTTCCTTGAATTGTTGTCGTGACCTTAAAACTTCTCAAGCTTAGAGTCAAAACATTAGTCAGAACTTAAGTCAGAGTTTGGTTTCTTCTCAACATACTTCGTACAACGATTTTTCCAATCTGTCTCAGGTTAGGCCAATTG
>NonPromoter_309
TTCTAGTCATGGTTTTAAATTGCAGTTGCGGTTGCACTGCAATAAAATGTAAGCAAAAATGGTCAATGCGACCACCATCCCAATTGTGATACCGTTGCAGAGATTGCTAAAATTGTTATATTACGACTGCAATTACAAACCACAATTTAGAACTATGATTCTAATGGTCTAGCAAGGTGTTACAATTTGGATTTTTTTTTGTAAATTGAAATGATAAAAATGCATGTAACGTGGATGGCAGTTAATGATT
>NonPromoter_310
ATTTAAAGTGCTGGTGCTTCATAACTAGCAGAATAGGATAGACACTGAGGGTTTCATGAGATATCGACTTTAAGTGTCTGGTGGAGTGGAAACCATGAGAAATGCAAAAAAGAAGTTTGTTTATAGATTTGTCTGTAATTTGTAATTTATTAGATGCAATATTAGTGCATGTTTTGGTTCTGATTAAATATTCGACATGTAAAATTGAGTTGAACATTAGATTTCAGTGTAAAATCACGTTTAGAGTCAA
>NonPromoter_311
GAGATAAGACTTCAGATCAAATTTTAGAGGCACTGCGAGATGATAATTGCTCTATGATTGGATTGTATGGTAGCAAGGGCTCTGGTAAGACAGCGTTGGCAAAAGCAATGGGTGAGAAAGTTAAGCATCTAAAGATTTTTCATGAGGTTTTATTTGCCACGGTGACGCAAAACCTGAATATCAGAACTATGCAAGAAGAAATTGCTGACTTGTTAGACATGACATTCGATAAAAAAAGTGAAACTGTAAG
>NonPromoter_312
TTGTTTTCATGTTTACAACATGTTTCTCTCAAGATAAAACTTGGGATGCTCAACCCGTTTCTGATGCAAATGTTTTGCGATGGTATTTCTTTAAGAGGTTTTTTTTAGACCAAATTGTAGCAACAAGGTGTTGGTTTCTTACATGTTTTGTATGTTTGGAAGAATGAATAGAGTTGCGGAATTTTGGCATATTGAGTACTAACATAATTGTTAATGAGTTATGAAGTTGTGATTGATTTATCAAGGTTGC
>NonPromoter_313
TTGGTGAAAAATCTCTCTCATTTAGAAACCCTTGAGATTTCCCACAATTTACTCAATGGTACACTTCGTTCCAATTTGTTTCCATTGAAAGATTATGGAACTTCCATTGACCTTAGTCACAACCAAATTAGTGGCGAAATCCCTTCTCAGTTTGGACATTTTTACAAACTTAATTTAAGTAATAATAATCTCAGTGGAACGATACCCCAATCTCTCTGTAATGTTTTTTATCTGGACATTTCTTACAATT
>NonPromoter_314
TTCGTTAAAAAATTCATATACAATGCACAAGCTCTAACTTAACTAACAAAATGGTTAGGTCAATCACCATGATCGAGATTTAAAATTCGACCTCCACTTATGAGTTTAAGTTTTAATGATTATTTGTCATTTCATTTATCTACAAAAAAAATGCATACACAAATTGATTTATTTAAAATAAATTGAAGTCAAACTAACCAACCAAAATTAGTGCTGAAAAAACTGATTGTGAAACTTTGAGAAGGGCACG
>NonPromoter_315
CTTTTTTATTTTTTTTTTTTAGAAAAAAAACAAAAAGAAGTCACTCACGTGACCTCTTTCTTTCTTTTCTTTTCTTTTATTTTTTTATTATTTTCTTATTTATTTTATTCATTTTGTTTTTTTATTTATCTATTTATCTTTTTGGTCAAATCTTTTTCTCCAAGTCTCAGCTGCAGGGGCATTTTGGTCATTTGTTTGTACCAGAGCCAACCCTAGTTTGTCACTATAAAAACCCTGTCAATCATTGGGA
>NonPromoter_316
ATGACTGGAGCACCACTTTCAATGATGGAATTGGCAACTGAATTGATGAGTTGTGGAGCAAATGTTTCAGCTGTTGTTCTTAGCAGGAAAGGTGGTTTGATGCAAGAACTTGTAAGGAGAGAAATTAAGGTGATTGATGATAAAGTGGATCATAGCTTCAAAACTTCAATGAATGCTGATCTTGTCATTGCTGGATCGGCTGTTTGTGCTTCATGGATTGGTATGAAGAAATTTCTAATTTTCCTTGTTT
>NonPromoter_317
GAATGTGTGTCAGACTGCTCAATCAATTATATCTTTTTTGTTTGTTATTATCGGCGTCCAGTTGTCAGTGTTGTATCTAGTGTCCATACACGTGTCAGTGGTTAAATTTTAAGTGATGTTAATGTGAATTTGGTAAATTGGTTTGTGTGGTAAAATGCAAAGCGTTGTTAATGCGGTTGACTTTGGTAGATTGGTTTGTGTGGTTAAATGTGAAGTAATTTTAATGCGGTTGACTTTATATTCTCCATGA
>NonPromoter_318
GGCCAATTTGTGATGGAAGTGCCATGATGTTTTATGGTGGCTTAAAATGAGGGGTTTTTGTCTTTCAGCTATCCTCAATTGTCGATTGCAATCGGTAATACCGACATATTTACAAAATTTTGAAAGTCAAAATAGTTGTTATACACACCCTTTGGATTTCATTTCATGGATATGTTCTTGAATGTTTGTTTTTTAGACTTTGTTAGGGAGGGGGGTCGGAGGGGAGGGGAAGGAAGAGTTTATTGTAAGC
>NonPromoter_319
TATGCTTTATTTTTACCTTTTTTGAGTAGGTTGCGTGGAAGATATATTCAATGTATTACAATATTGGAAATCTCGTAAGTATAATCAGCAAAACAACTGGCTTCAAACTTGGTTAAGACGGGAAATTCAAGCTCTTACCCAGGTTAGTTAATTTGTCAGATTAGTGGCTTGTTAGTGTATTCGCTTTCATGTCGGTGTAAATTGTTCACATCCTAACCAGTTATATACTATGTGGATTCACATCATGTTG
>NonPromoter_320
TAAAAAATTGCAAGATAATGAGACACAATTTTTTATTCATATGAAAATAAAGAAGATAACAAGAATTGCTTACTTTATCTCTAATATCATTGACATTTTTAGCATTAGGACAAATTGCAGCTCATACAAATGGTGATTTGATTAGAACTTACGACTTTAACCTCGCGTGTGAAGGTTCAAATCCACTAAATTCCTCTTGGTAGGAAACCCTCCCCGCGTTGAAACATCCCTCGGCACCAATGGGATATTT
>NonPromoter_321
TGCTATTTATCAGGTTGATAAGGTACTTATGCCTCTTGATCTTGTTCTTCCGGCTAAGGCTCCAGCTCTGGCTCCTGCACCAGCTAAGGGTTTGTTGCCTAAGGCTGGAAAAACGAATTCTTCAGTTGCAGATGATGGTAGTGGTGCTGGTAGTGATGATGGTGATGGCAAGGATTTACCTGCTGATATTTCTGCTGCAGGGTCTGTGATGTGGGTGAATGCTGTTGTTGTTTTTGGAATGGGTTTGGTT
>NonPromoter_322
TAGAAGGGATGTACATCCCGACTGATTTTATGGTAGTTGACATAGAAGAGGACCATGATTGCCCTATGATTTTAGGAAGACTTTTTCTCGCTACTGCGGTTGCTATTGTTGATGTTAAGAATGGTAGGATTGTTTTTCAAGTGAGTGATGAGATGGTAGGATTCGAGTTGGAGAATGTTATGAAAGGTCCCGCTCTTTATTCTTATTGCATGATTAAAGATCATGATGTGAAAGAACGCTTCTTAGCGTC
>NonPromoter_323
TGTTTGTTTGCTCAAAAAATGAAATGTGATGTTGGTTCTTTTTTTTTTAACTTGTTAAGTTGCACTTTAGATATATCTTGATTCTTGAATGTTACCACGGTTGAAATGTTTCGTATAGTGTATCTATGCTGGTTAGGAATCAAAACGATGGGTTTAACTGCGGTGTTATAAGTTGATATTATCAGAGAGATTGGGAATAAGAGTGGGTTTCGTCCTTTTTCTGAGATAGGAGATTTAAGCAGTTTTAGAA
>NonPromoter_324
CTATGGAATTGCACTTAAGTATAAGTTTAGTGTTACAAATGATTATCCTAGCTCTTGTGCTGCATGTGAAAGGAGCTTTGGATTTTGTGGATATAGTGAAGCTTATAATTCATTTTTATGCAACTGTCCTAATGGAATTAACACTACTACAGATTGTTTCTTCACATCATCTTATAATAATGGTTTTAGAAATGGTAAGCAAAGTTATTCCTTTCTTATTTGTCAATTGCATCTATGTAGCATTAGTATT
>NonPromoter_325
TTTGTTCGGGTGTGAGGGAAGCGAGGAGGTTGTTTGATGAGATGCCTGAGAGGAATTTGGTTACGTGGAATGTGATGTTGAATGGATATGCGAAGACGGGACTTGTTGACGAGGCTAGAGAGTTGTTTGATGGGATTTGTGATAAAGATGTGATTTCTTGGGGGACGATGATTGATGGTTATATTCAAAAGGGTCGTTTGCGTGAAGCTTTGGAGATTTATCGTGCAATGCTGCAAACTGGACACGGACC
>NonPromoter_326
ACTATCCAACAGTGTGGCTTAACTGGTTTGGGCTATATTGGGGATATTTTCATCACATAAAAGCTAGATTGGATGGATTCTTAGCTAGCAATCAATGGTTGTATATGTTCCCTAGTTTCTAATGCATTTCTTTTGTTATTTCTCTTGGTTTTGTGTCATATCTCATCAGTGTGTTGGGTTTGCAGCATTTTTGGTAGTATTCTGTTTTGGTTTTTTTGCTTTTGGACTGTGTGGTGATTATTAGCAGCTT
>NonPromoter_327
CAGGAGGCAATATCAGATGGCAAAAACCACGAGGAGGCACGCTAAAACGTAACATACATGCGGCTCTTTTTCTGACAGGGAATAAGTTTGGTTACGGAATACGGACTATGGCAAGCACTGCGTTGCTACAATTGTTGAACAATCATCATATTCAGATCAAAATGGATTGTATACAGGTTGTGGAAGCTGTCTACAATAACAATCATAACAACATTGCAGCAGGTGTTAACAAATAAAGTATTATATACCA
>NonPromoter_328
AAAAATAAAACCTACCTAAACAGAAATTTAAAATGACTTGACGTTAAACTCAAAATTTCAATAGTTCAAACAACTAGTAAAAGCATGATGCATGATTGCATACATGAAAGCCATAAGCAGAAATCAAAAGTGACTTAAAACTAAAGTAATCAGAGATGAGAGAATGAATCAATAACAAATTCTAAGAAAAATCTTTAAAACAGCCATAACACTCCCCGATGATCAAATAGAGTTAATTAAACACTCAAAT
>NonPromoter_329
TAGTATATGAGAAGAATTGGGATGTCATAGTGGTCGATGGACCGAGTGGCCTTTCGACCGAGTCACCTGGTAGAATGGCATCCATTTACACTGCTAGTGTTCTAGCTAGAGGTGGGAATGGTTCAGATGTACTTGTACATGATGTAGATCGAATGATAGAAAAATGGTTTTCTTGGGAGTTTCTTTGTGATGAGAATTTGTTGTATTCTAAAGGGAAATTATGGCATTTCAGAATTAGAGGTCATTTAAA
>NonPromoter_330
TCAGTTGAAGGTATTTATGAGTGTTTTTTAAATTATATTAGGGCTTTGTGTGTGTTTTATACATGCATGGGATTATCATATTTATGTGTTATTTTACAATGATTCTTTGTGGTTTTGGTTTGAACAAAACAGACACAAAATGAAAGAGATGATAATTGTACACTCATACAAGAGAATGATAAAATAAGATCTCAGAATAAAGCTATGAGGGAAGCCCTTCAAAATGTTATCTGCAGCACTTGTGATGGAC
>NonPromoter_331
ATTGGAAGCTTATCAAGTAAAATAAGTTTATAGTTTTGTCATTTATGAAAGAGTATTTATAAGCTTATAGGTGTTTACCGAGAAGGAAGGCAAAATCGAGGGCGTTGTGTAAAAATTGAAATGGAAAAGCTAATTTCAACTTAGAATTTAATCAGTATACATTGTCGGTGTACAAATAGTTTACACATGCATCCCGTGATATGTTGTCATGTCAATTAATGAATATGAAGCGAGTTGTCATATTAATTAA
>NonPromoter_332
CAAGAAGCTTCTTCAATCTCCCTCCTCAAAATCCAACATCCGTTCACAATTCTCACCTCTCACTCCTCATTCCTTACCTACACGCAGATCCACGCGCTTGAACTCCGATTCTCCCATAACCCCCAATGTCATCGCCGAATCTCAAATTCAACAATCAACTCCGAGAAGAGGGAGAAGAATCGGGGAGAATTCTGTTCCGGCCGCGAAATCTCGTCTTGATTTCACTCGAAAAGAAAAAGCTGTAACTCAT
>NonPromoter_333
AGGCTTGGTTCTTAGAATTCTCCATGACAAAACTTTTGACTCCTTCATCACCTTCTCCCAATTAAATCCCTCTTGATTAAAATTCGTTGCTTTTCTTGCTTTCCAAATAATTGAAATGTTTGAAAACTAAATTACCCTTAACTTCTCTGTAGCCTTTTTTTATCACCATTCCCTAGTTCTTTGAACAGTCAATTGTAAAATGAAAAAAGAGATATTTTCAGTTTCAATTGTACCACAGCCTCCTATGCAA
>NonPromoter_334
AAGAGTGGAAATGAAGTTAACAGGGTAGCTGTTAAGCTCTCACCATTGGCGCCTTTGAATAATTTGGAGGGTGAGTGACCAAGTTAATCCACCCTCAATCCTTGTTTTAATGTATTGAGAATTGAGATTAATTTTGTTTCTGTCATTTACACCTTTTTATAGAATATTGATATAAATGCAAACACATATGACGATTTTCAAATTTAGTTGTAAATAGCGTATTTTTATCAAATCAGAGATAGTTGTGTTG
>NonPromoter_335
TGGTCAGAATCAAGTGTTCGTGGAGGAACATGATTCGAGGAGAAGGGCTAGGAAGAAGAAGCAAAAGAAGAGACTGAAGGAAGAAATGAGTTTGATGAGAGTGTTCTTTAAAAGATTGACCAAAACTGTGGTTAATCACCAAGAGGTTCTTCAGAATAAATTGTTGGAGGTGATTGATAGAATGGAAAAAGAAAGGATGCAGAGGGAAGAAAATTGGAGGCGGGAAGAAAGTGAAATATACGAAAGAGAA
>NonPromoter_336
CAAGTCTATTATTCATGCTGAGCAATTTCAGATTCTTTCACTTGACCTTTCAACGGAGACATACAAGACGTTTCTGCTGCCTTCAGATTTTAATGGGGTTCCATCTCTTCACATTCAGCAGCCAGTTCTTAGGGTTTTGAGTGACAGTCTCTGTTTTTCTCACGATTCCAATGAAACTGAATTTGTTTTATGGCATATGAAGGAGTACGGGGTTCAAGAGTCTTGGACTCAATTATTTAAGATTAGTTAC
>NonPromoter_337
GAAAACAATCTAATTATAAAGTTGTGTATCTTAGGCGTTATGATTCTATTTTTGTTGCATTGAGGAAAATTGGTGTCGAAAATAATTTGGTAGATTCTACACCAAGGAAGAGGCTTTGTCAGTTTGCAACAGTGGCCAAGACAACGGCTTTAGAGGGTCTCGAAGATGCGCTCCTTGAGCCACCAAGACAGGATTCTGCCAAATCAAACAAGAACTTGAAGATCAAGTACCTGCCTGAGTTGTTGGGTGA
>NonPromoter_338
ATTTTTATCAAGTTTATATTACTGCCCCTATTTCTTCATTGTTAAAACTAAAATGGTATGCAAGTTTCAAAGAAAAAAGTGAACAACATTGTTTAAACACTGAACATGAAAAAATAGGATCCCTGTAATTGACCATATCATACCGTTTAATCTTTTTTCTAGTAAGAAACTTAAAATCACTTTAAGTAACGTAGTTATTATTGTTTTCTGTGAATTATTGATGTTTTATTTTTCTACTATATACTCTGGG
>NonPromoter_339
TATCAAGCATGTAAAGACGTCAAATTTGGTACAATGAATACAAGGGCCATTGATTTTGTTGGTGGTGGAGCTTCCAATTATCAAGAGTGGTTTTCATTTCTTGGACAAAAAGTCCCTCTTGGTTTTCCTGGTTCACCTTATTCTATACATTTTAAGACAACCATTCCTGACTCTTCTCCTATGAAACCTATGAATGCACCTGTCTATTCATGCAATGACACTTCACTCGGCTGCTCATGCGGCGATTGTC
>NonPromoter_340
AATTTTTTGTTTTGTGTATTTTAAGGTTGTTTTTTTTTTTGTTTGTTTGTGTTGCAGAGTGGTTCATATAGAAGATTATGGGGACAGGTAAAGCGTCTTGAATCTTTGTATCCAGATTCAAATCCAAGAGGGTATTATCCAGGTTAGTTCAACTTTTCATCTTGATGCTTTTCCTTTTATTCCACTATTCAAATTTATGATTTTTATGCTGTTTTATTGACCACTGATTTATCTTTTGACCAAACTTGTG
>NonPromoter_341
AGATTATGGAAATATATTGAAAATAACTTATGGACATGTTATAAGCTCTTCTAACAGTCTCACAAGTGTTTATGCAAGTAGATTAGCTCAAATAAATCAATACAAACAAGTCCTTTGTTTCAATAGCATGTCATAATGTGAAATGTTCCATACTGCCGAGGGTACAAGATAGTTTTTCGTGTTTTATTTAGGGACCTATGTTCCAATGAAGTTGACCTCATAACTTATATAAAGCTTATGCAAGTCCTCA
>NonPromoter_342
TATTTTAGGAACTTCCAAATCTCATCACACAATTCGTTCTTCTGCATGGGTTGCTAAGTATTGTGCGAAGAAATTGCATAAATGTGTTTCTGTTTTCGCAGTTGATAATGGCAAAATTGCTTTCCAAAGAGAAGCTACTGCTCAAGGTTTTGCTTCACACTTTCATTTTCTGCATTTTTGTGTATGAATCATTGCTATTTTGAGATTTAGTTCGGATGCAATTATTTTGTGTATCAATATTTTTTTTCTT
>NonPromoter_343
GTTGAATCCGATTACTTCGTTGTATTACATTGCACCGTGTTGTTTGGTGTTTTTATCTGTTCCTTGGCTGATTGTTGAGTATCCTTCGTTGAGGGATAACTCGAGTTTCCATTTGGATTTCGCGATTTTTGGGACAAATTCGCTGTGTGCTTTTGCTTTGAATCTTGCTGTGTTTTTGTTGGTTGGGAAGACGTCGGCTTTGACTATGAATGTTGCTGGGGTTGTTAAGGATTGGTTGTTGATTGCATTC
>NonPromoter_344
ATGCAGGAGGATGGGAAGAAGGCGGATTCGATTACTTTGGTTAGTGTTTTACCGGCTGTGGCGGATGTTAAAGGTTTGAGAATTGGTAGGTCGGTTCATGGTTATGCTGTTAGATTGGGATTTGATTCTATGGTTAATGTTTCGACTGCGCTTTTGGATATGTATTTTAAGTGCGGTGAGGTAGAGACTGGGAGGTTGGTTTTTCAAAGGATGAGCAGCAAGAATGTTGTTTCGTGGAATACTGTGATTG
>NonPromoter_345
TCTTGATTTGGACACTGAAACGCATTCTCTGCTTTTGCCACCTCAAGGTTTCACAGAAGTGCCAATCGTTGTACCATATCTAAGTGTGTTAAAGGATTGTCTTTGTTTTTCACATGATTACAAACAAACTCATTTTGTAATATGGGAAATGAAGGAATTTGGAGTTGAAGATTCATGGACTCAACTTTTTAAAATTAGTTATGATAATCTTCAAGTATATGATCACTTGAATGATTCGGAGTTTTATTTG
>NonPromoter_346
GTTTCTGTCAATCTGTTATTGTATAATCGTCTAATTTCATGTATTGAGTTCATATGGTTTAATTTTCAACAAACGGACCTTTGAATAAACATTTATTGTTGATGCCTATTAGAGCTAAAACTACTGAACAAAGCTCAAGAATAGTTTTATAAATCTTCTTTTCATGTTTTTTTTTTTTTTTTTTTTTTACCATTTTTTTTAAAATAAGTTGAAAATCAAACTTTTTGTATCTGTGCATGTTGTTCAATAG
>NonPromoter_347
AACTTTGTTACAACCTAACCTATAATGCTTTCGTGATATGATTTTTCTATCTTTGTCAATTAAATCTAATACTTCCTTTATTTGGTTCGAAAGTAAGGGTATGTTTGGACGGAGGCTTTTGGAGGAGTTTATTTTTCTTTTCTAAATTAAGAAAGCTATACAAAGTTTTTAGAATTGAATTTAGTGAGACCGAATGTTACATGATCATGTATTATGTTATTCTTTCAAAAACAATTAAAATCTCAATCAT
>NonPromoter_348
AAAATATTAGTTTTTATCCATGATGTTTTTCATTATTTATGTTATAACAAAATTAGGGGTAATTTATTGGTGGCTACCATAACTTATCCTAATTGTTTTATATAAAAAAGCTGCATTTGTTTGATAATTTACTACTTTTATTTTCTCTCAATTATAAATCATTTATATATATATTTTTTCAATAGGTATAATGAAGATGATCAAGGAATTGAGCATCCTTTGTGGTATAGAGGCTTGTGCAATCATTTCT
>NonPromoter_349
CTTTTTCTCTCATCCTGATCTAGCAGAATTACCGGTATATCCAGTGGGACCCTTATTAAACCCCGAGCCCAAAACTAAGGGCACCGATGAGTCTGATGATATCATCAAGTGGCTTGATGATCAACCTCCTTCCTCGGTAGTTTTCCTCTGCTTCGGGAGCAGGGGCTCTTTCGATGAGGATCAGGTTAAAGAGATTGCACATGCTATTGAGAATTGTGGAGCCCGTTTTGTGTGGTCTCTGCGTAAACCC
>NonPromoter_350
TGTGAAGCAAAACAAGCAAGAAATCCCTCAAAACATGATTTATATATGAAGGACGCTGTAACCAATGATGGAAATTCATAAGCAACAAAACCCATCAAATTTAGTAGTATTTGTGTCTTCTGTGGAACCAGCCCGGGCAACATGCTGCTATTCAACTCGCTGAACAACTGGTATAATATATAGTATTCTATATACTCAATACTTTCAATTTTTCTCAATTATTCTTCACATAAACCAGGTTTCTTGTCTC
>NonPromoter_351
CAGTGTTATTGGATCACTTAGGTTCATCTTTAGTTGATCAATTTTTCATATCTGATGCAAATGGAATAAATTGGGTTGAATTTGTGAAAGGCTATAACAAGTGCTGTTCTCGGGTTTCTGCATCGATTTTTCTGAACAAGTTTATCAGAGTGTTCGTTGATGTTAGATAAAAAGCAAATTTGGATAATCATTCGGAATTTGAATCTGATGATGTCGATTGCAAGGTTAGCGGGTATCTTCTCCCCAAGCA
>NonPromoter_352
AAAACTCCACTTTCGTTTTATGAATTAACATTTGGAATAATGGATTAACGATTATCAAACCCTCCACTTTCGTTTCCACAGTTTGATAATATTTAATCCATGTTAAAACGGTGAATTTAGAAGAGAAACTAAGGTTACATAAAATTAAGGTTTAAGGCTTGGCTTGATTAGGATTATATCATTAGACTTAACAAACAATCCCAAGACAAGAGAAGTCTACTCACTAACGTTCATTGTAGACATAGAAGAG
>NonPromoter_353
TTCCAGAAATACCCTTATGGATAAAAAATCCAGACTATGACCGTGTATGTTATTATTATTATTCTTTAAATTTCTAAGCCCTCTCTAAAAAAGTAGTATAGTTGAAACCCATTTGAGTTGGCCTAGTGGTATTGGCTTGGGATCTGGGAGTGTGCTCCTCCTCAAGGTTTCAGGTTCGATTCTCTCTGGTGCCAATTTGAGGGGGTTAGTTTAGCTTCTTCAAAAAAAAAAGTAGTATAGTTGATTAATT
>NonPromoter_354
AACGTGATTCTTTCTTTTGATCTTGCAAAGGAGACTTATAAGGAAGTGTTGCTGCCTGAACCTGATGGTGTCGATGTCAGCAACCACGTGCTGGGTGTTTTGAGTAACTGTCTTTGTGTATGTTTTGACTCCAATAAAACTCATTCGGATTTTTGGTTAATGAAAAAATATGGAGTTGCTGAGTCATGGACTAGATTGATGATGATCCCTCTTAACAAGATATGGCACTGCTTACAATCCCGACCTGATT
>NonPromoter_355
TCTTTCTAAATTATATATACTCCATTTATTTTAACAAATGGAGAGGATATTAACTCGAAAATAACAAAGCTTAGATTTGTAGAGTTTGCTAAAACGTAAGTTGGTGGGTATCGCACCATGTAAACAAACACATGCTTTATTTGACTCAAAGTAGACCGAAGAGATTAAAGTCAATAGAAGTTGGATGTAATGACCAATGACCACCTTTGTTTGTTATTTTATCTTTCTCATGAGCCCACTCTTTTTAAAG
>NonPromoter_356
GAAAACATTGATAGAGTTTCTCTGTTCAGTTTTTTATTAACAGCTTAAATAATGTTCTGCTTTATTTAGACATACAGAACCCTAAACCTGATAACATTGAGTTTTTGTTTGATAAGTGTTATTGACTTACTTGTTTATCATGAACTGTTTGTGTACCTATTTAAAGCAATACTTTTCGCTTTATTAGTACCAAGAGCTAATCCCAATATCACTCGACTCAACCAAACTTATTTTTCAATTCTTGTATAAG
>NonPromoter_357
ATGGAATGGAAAGCTATGTTATTTACCAACAAGCCAAGCATTTGGATTGAGTATTGCAACATTGTTTTGTTTGTCTTTTGCACATATCATTGGAAATTATGTGTTACTAAGGAATTCTTATTCAAGATGGAAAAATATCTCCAAGTTTAAGATGCCTACCACTGCAAAGGTTCTGTTTTTGATATCTTGGTATGTAATGTTATATCAATCTTTTGCAAATTTTGTTGCTAGTTGTTACTTTAAAATGTGA
>NonPromoter_358
GGATCAACTTTTCCAGTTGAAGATGTGGGTGTGTATCTCTGATGATTTCAACATCAGAAAGATCATCATTAATATCATCAACTCTGCCACCACTTCCATTTTTACTTCATCTTCCGCACCATCGAGTGGCTCTGCTCAATTAGAAAACATCAACAACTTAGATATTGTGCAACTAGTAAGTCGTCTCAGACAAAAACTTTCTGGTCAAAAGTTTTTAGTCGTGTTAGATGACGTATGGAATGATGATCGT
>NonPromoter_359
TCAAAAGCTACATTCCTAAGCTTCTTTCTGGTGGGCGCACCTTGATTCTGGATTATCCAGTGTGATACCAAACATACACTTAGAATGTAATCTCTGAAGATAAAGAATAGTTGACATTAGTACATGATATATTTGATCATCTATCAAGTACCTTAGAACATGCTACCTATTAAGTTTCTAACACCGAAGTGTTCACGAGATATTTATTTATTGTTCCATTTCTTTGGGAGTTTGGAAGGGAGGGCTTTGG
>NonPromoter_360
AAGCACTATGGTTGTATTCCAACAACATTCAAATGGTTCACTAGTGTCATTTGTAAGGTTATGTTAGCATGACTATCTTTACATCACTCACATGTTAGGTTTATCTTTTAGTTCAAAGAAGGTGGTAAACATGAAACACTATTTGTTCCAAGCAATCTGGAACATTACTCACTCATAAACTCAATTTTTTAAATTCCTATGCCTTTTTATCTCAGTTAATGATTACTTTTGAAAGATCTAATTTCAGGTA
>NonPromoter_361
TTTGTGATGTAATTGCTGACATTTGTGTTACTAAGATATTATGTAGCACTGACACTTTTGATGGAAGACGTATTTGGTGTTCAACACGTGTTGGTGTCCATGTCGTACACCGATAACTGACACATGTGATTACATTTAATTAATTAGTTTTTTCAAATTTTTACTGTGCCCATGTGTCAGTGTCGTGTCTAGTGTCTGTGTCAGTGCTTCATAGGTAAGATATGCAGAAAGAAAATAGATTAGTAATGCT
>NonPromoter_362
ACAAAACTGGCTTCACTGGAGGGTTGAACTACTATAGAAATTTGAGCTTGTAAGTGTTCATTTTTGTTGTTGTCACTATATTTTCGAAAATTCATAAAAATAAGGTGTCAAAAGTCATAGAAGTATAGAACTTCACCTCTTTTCACTAGCTGATAATGGTTACTTTGCAGGAACTGGGAGCTAACATCACCATGGAGTGAAGTAGGAGTGGTGAATGTACCGGTGAAGTACATTACAGGTGATTGTGGTT
>NonPromoter_363
GGATAAGCTCACACTAACCCGTCAATTTTAGATCCAATTGGGGATTTTATTTAGTTTATTTAGGAGGTATTGGGAAGGAATTGGAATGTAATAAGATTGATTCATAGAGATCCAGAAGAAAAAGAATAATCTTCTACTTTAGAGAATAATAATAATAAAAAAAGAAAAGTGTTCAATTAGAACATGAAAACGTGACTGAATTAGTTCTCGTTATTTTTCGGGAAGGAGTGGAGATTCTCGAACGAGGAAA
>NonPromoter_364
AACCCTTCTTTTTCACACATGTATTCAATCAAATCACGTCATAGTAGCGACGTATTTGATTGAATGCATCTAAAACATTTTTACACGTAGCCTCTTGAACAAGTTGAACTATCTAACGATTCTTTTGTACACATGTATTCAATCAAATCACGTCATAATAACAACATATTTGGTTGAATGCATGCAAAACATTTTTACACATAGCTGTTTTTTATTGTACTTTTGGTTCGATTTTTTAAAATCATTTTTC
>NonPromoter_365
CTCTGACACGGTCATTGATTGATAAAAATTTACGTGAGTCTCAACATATGATTTGGTGGTACCTATGTGATGTGATCCTAAAATTATCTCTCTTGACAAGAATAATAAAGTCATTGTGGAATAAAAGAACCAAATTAATTTTGGGTTCAAAGTTTTATTTTCGTAGGTCATGATATGTCTGTCTTGTTTTGGCTATATCTGGAGCTCTGGATGTCCGTTTGAGGCGATCTTTAACTCGTTGGAAAGCTTA
>NonPromoter_366
TGTTTGTGTTTTCTGAGCAATTGGTGGTTATCCCCTGTCAATGAGATAGACTCCTTCTTTTAAAGAGGTTGTCATAAGAAGGTCTTTGGTGGTGGGGAAGTTAGAAATAAGATCATGGGTCTATGGGAGGTTATGTGCTGAATAAGTATAAAAGTGCACCGAGATATTTGTAAGTTGATGTCGGTATTGTTCTGGACTGGATATTGAGCAATAGAACATAGGTTGAGATAATAAAATATTTATAACAGTC
>NonPromoter_367
GTTACCCCATCTTCAGCAATCAAATTATCATGCTCAAAACGAGGTATTCAACATAGTGTATTTTTTAAGTAGTAAACAAATAAATATTTGACATAGTGTATTTTTTATTGTTAGATCAATTCCTTGATTTTAATTGAATTCTTCTGTACAAATAAAAATATATACAGCCACGTTGGCTGCAGAACCTTACCAACCGGTGGATACGCAATGTAGAGGCAACGATGACCAATATCCGTCATGAGAATCTTGA
>NonPromoter_368
AATTCTTTCTATTTCATATTTCAGTGGTGAAGGAATCCCGGATATGTTATTTCTATTGTTTAAGTGGATCCAATACACCATTATTCACAAGTTTACCTACAGTCAACAAGCTGTGCAGGTTAGCCCTTTTTTCCCCACTTATTATTATTATTCAATGCTTCATATTTCATAACATTTCTTGTTATTGCAGAGATTTAAACATGATATTCGTCCACCTGTGCTCAAGCCTAATGATGATTTGGACTCCAAC
>NonPromoter_369
GGAAGCCTGTTGAATCTATGAAGAAATCATCTTTTAAGTTTGATTTTGAAAGTCCACCTGTGCAAGGTATTATATATAGTTCTTTGATCTTTGAAATGTTTTGAAGTTTCAATTTTAGATAGTATTAGTGTTTATTTTCCTTTTTTTTTTCTTCTTATAATTTTCTTTGACTGTTACTTATGTTTCTAAGGTTTTGTTTTTACTGTTACATTTGCAGTATTTTGAGAAATGAGAGTGGGATTCATTATTA
>NonPromoter_370
TTTGGAGTGATAATAAGAATGGTTTCAAGATCTTATTCAAATCTACTAGAGCTAGTCTCTGGTGACTCTCCAACGTTTGAAAACATCAACAGGAGAATTCCAAGGATTATGACTGTTGCTGGTTTGATATCTGATGTTGATGATGACCCTCTGGAGACTGGTTGTTCTGAACCTTCTTCCTCATCTGTTCAAAGAGAGAGGATCATAATAGTGGCTAATCAACTTCCTATAAAGGCTCAGAGGAAGCAAG
>NonPromoter_371
GATTGATCATAATTTGTGGACAGTGACTATTGATATCGTTGGTACGGTTACGTTCCAAGTTTTTTAATATATTGGTTTTGTTGTATGATAAAGAGGATGAATCAGCTAAGGCTTCTTCTCATCATCAACCTGTAAGAGGGAGCTTCTTAAGTCTCTTGCCTCCACAAATGGAAACTCCAAAGAAAAATGAATCACAATGATCTAAAACTAATATCTTACAGGTTTTCTAGTAGGCTATGACCAAATGCTG
>NonPromoter_372
GGAGAAGGAGAAAAAGAGACATCTGAATCGCTGTGCTACGAGACTCAAAGCTGCTGGTATTACCATCCAATGTTTGAATAATAATGCTGATAGAGATATTACTGAACGCAAAAACTTTAAATTTACCACTGAGTTCGACAAAAGTAAAGGGATACTACTAATCCCAACGTTATGTATCACACAGACAACAGAAGCATTATGGCGAAGTTTCATTGCTTGGGAGCATCATAAGAAGAAATTGAAGACTGGT
>NonPromoter_373
ACATCCAAACATGTCAAAATCAATTTGGGCTCTTCAAAAGGTGGAAGGAAAGATGCACTTCTTGTGGTTAGAATTCTGTCATGGAGGAGGAAATAATTTATTTTATATTTATCATTATAATTGCTTGGTTTGATTATAAAAATGAACCCTGAAAACATTTTTCTGAAAATTGTGCTTATCTTTATGTTGTTTGTTTGTTTAGCTATAAAATGATTCATTCGTCTTGTTTTGTTCAGGGGCAGTGATGTTC
>NonPromoter_374
GTCCGGTGTTCAACAACCCAAACATAATAGGTGCAAGTAATATTCGTCGTGATTTTGTTAAGACTGATGATTCTACTATTATAGAGTGGCTAAACTCAAAGCCAAAAGGTTCTGTGGTTTATGTTTCCTTTGGGACTATTGTGCAACTTCCTCCAGAACAAGTGAATGAAATTGCATATGGGTTATTGAATTCTCAAGTCACATTTTTATGGGCAAAGAAAAAGCATGATGATTTGCCTCATGGATTTTT
>NonPromoter_375
TTTTTTGCTAGATTTTTAGAAATAAAAAAAAACTATTGAAGGACTAAAGCGTAGATTTTAACTTACGAGGGGAGGGGAATGTAATTCAAGCTTCTCTCAAGGGAGGGGAATGAAATATTTTCTAATATTTTTTTAATAAGAGGGGAGGGAAGTGTATATTTTAACATAAGAGGGGAGGGGAGTGTAATTCAAGCATCTTTGAGGGGAGAGGAGTGTAATTTACTCTAAATAATTATGGGTTTTGCTTTGC
>NonPromoter_376
AAAAAATAAAAGAGCTTAAAAAATATAATGAGAATTTTTTATATAAAAATGTCTCTAACTTTCACACTAAATTTAGAGATGAGAGAACCAAGTCAAGAGTTTAAAAAATATAATGGGAATTTTTTTTATAGAATATGTTTCTATCATGATAAGAGAAAACAAAAGTTTCAAAAATATAATTGGAAAAAATTTATATAAAAATGTCTCTAACTTTCACAGTAAATTTAGAGATGAGAGAATAAGAGAAAAA
>NonPromoter_377
CTCAACTCAATTATTAAAAAGATTATACTGCATAGTCTGCATTATCATATAAACATACTAATTATGGCAAAAATGCTTTTAAGTAGGGATGTCAATTGGACCTAGGACCAATGGATACCAGCATAAAATACCCACAATTGGTAGGGTAAAACCCCGCTATCAAGGAACCGGGGACGGGTCCGGGTAATACCCACGAATTTAAATGGGTATGGGCACGGGTAAGGGTACTATAATGCCCAGCCCCGCATAT
>NonPromoter_378
AAAAATAGAAAGTCACACATAACACCTCATTTTAAGCGATGTGGGTGTCACTTATCCATTGACGTCAAAATTGGTTTAGGATCAAAAGTGCAAAATGAGATAAACTCATATTTCAGATAAGTTGTGTCTACGGTGACATGTTTACATTGGACATAGAGTATTGTTTTGAGTGTTGATGTGTCCGTGTCAATAATGTGTTTGTACAAGTGCTTGATACAAAATTAGCACATGTTCACTATTTGACTTGATT
>NonPromoter_379
TGATGCTGATGAATAGCATTAGGAATGTGTAAGTTAAGTTAAGTTAGATTTAGTAACACAAACATTGAATTGATCCAATCCATAAGTCCTAGCTCAATTGGCAAATATCGAAGTTGTTAGGCTGGATTGTGTGTTTCTTGTGGAATTTACCACTCCGTCTACAGTCCCAAATAAAAAAAACAATGAATTAGTTGAAGTCGTAAGGGATTTGGGCCCCTTAAGCAAGTGGCATGAGTCCGTTCCCCAACTC
>NonPromoter_380
TACCATGATGGAAGCTCCACCACAAGATGAAAATTTAATGGATTTTGATTACATGAGTGAACTTTTGTTGGATGGTTGTTGGTTGGAAGCTTCTGCTGATGGATCTGAGTTCTTGCTGCAAAGTTCTCCTTTTTCCAATCCAATCTTTGACCCTTCATTCTCTTGGCCTGTCTTGGAGAACAACGAGCAACCCGGCAATGATGTTCGGCATGAGTCTCAAGATGTTCCTCTTGGTACTGAGCAGGAAAGC
>NonPromoter_381
TGACAGATTCTTCGATGATAACATCGACTGCGAAGAAGAATAAGAACACTGCTACAGCTCTGGTATGAAATGCAAATTTTTAAGTTTTTTCTTAATTATTTTTTATTTTCTGCAAGAATTAGTGTAAGGAAATAATAAAATGTGTGTTATTGCTTGTAGTGTTTTGAAGACACTAATGAAAGAATCAAGAACATGTTCAACAAGGTTGAACTTTCAATTTCTTCATATGATACAGCTTTTGTGGCAATGA
>NonPromoter_382
AAGGATAAGAGAGAAAACAGTTACTGTCATATGCTCGCTAGCTGAATCGGGTAGCTGCGAGGATTGGCTAGTTTCTGAAGGTGTTCTTCCACCTCTTATAAGACTTGTTGAATCAGGAAGTGCTGTAGGTAAAGAAAAGGCTGCAATATCTTTACAAAGGTTATCAATGTCGGCTGAAACATCGCGTGAAATCGTAGGACATGGTGGCGTTTGCCCGTTGGTTGAGCTTTGTCGAACCGGCGATTCTGTT
>NonPromoter_383
TAGCTTTCACATTTATCTTTTCGAAGACGATGTGAGACTTAATCAATCACAAATTTAACCGCGCTTACACTTGAAACCCAACAAACAATCTCTCCCACAGCAGGTCAATGCTCTAAGACCTCACAAAAGAGGGAGATGCCACATATACCACTTTTATTTTTAGATTTTGTAATTTTTTTATTTATTCTTAATCCTCATAAATAAGTCTCTTAGAGTGAGTGTTAAATAGAGTATTAAAGGAGAGTGTTCT
>NonPromoter_384
TTAGGATAACTCATTATTATTATTATTATTTTATTTTATTTTGTCAAGTGGTCTAGTGCTTTCCCTCAAAAAAAAAAAAAAAAGTAGTCTAGTGGGTAATGTAGATGCGAACTCCGGTTCTTACATATTATTGTCTTTGCAACTACTAACTGAGTTGTACTTATAGAACATTATTATTATTATTATTATTAGGGTTAAATATGTTTTAAATCTCTATAAATATAGCAAGTTTTCATTTTAGCTCCCCTAA
>NonPromoter_385
TTCGTTTTTCGACTCACTAATCCACTTACAGCATACGTCATTTCCTTTATTTATCTGAGTTTATTACTTGATATCGTGTTTAGCGCGGACTGGCATTGTATATGTGTTATTTTCGTATAGCAGTTATAGCTCATAATTGCAAATCTGCCAGCTTTGGTGTTTGGTTTTTTTATGATTCTGATTAAAAACACCTTTATGACATCACAATTACATATTTATCTGTTTGAAATTATAATGGCTCATGACAATG
>NonPromoter_386
AAGGTTTATGACGAAAATGTGGTAAGTTTGTTTGAACCATTTACAAAAGAGGGGAAAGGGAGGATATTAAAGTTTTAGTGTAGTTATTTTTTATTTAAATTTTTTTTATTTATTAATTTATATCAAGTGGGTCAAAGAAAGTTACTCAAAATATTTCATCAAAAAACAAAATATATGTAAAAGTGGATCAAAGAAAATTGATGTGTTTGGACTAAATTTTAAACCAAATACATAAAATTTGTTTGACTCG
>NonPromoter_387
TCGGTTGACGCTATAGAAAGTTTTACACTGATAGTACATAAAAATTATTCTCTAAGTAATGAGTTAGTTGTTATGATTTGTTTGAATAAAAAGGTTAATTAAGCACTTATTAGATTAGTGTTGATGTATAGACTATTTCTATAACAAAAGATAAAATAAAGGCAAACTCTTTTCATATCAACTATAAATTGTTTTTATAAGCTAATTTGGATTCCGGGGAGCTTATGGAAATAGAAAAAACTAAAGGACA
>NonPromoter_388
GTCGTAGTTTTTAATATATGTTCAGATTCTGATACACATTAATTAAATATGTATGTGTTGCGTTTGTTTACGCCTCAATGTCTACATATTGTATCAGTTTGGATGTTAATTCAATCGAAAGTAGCCCACTGTGTCGATTATTGGTCCGAGGGGTAAACCATCGATAGATGAAGATTTCTTGCATCTCCATCCAAAGAAGTCTATTGCATAACTAAAGGAAGTTAGGGTGAGTGATACGTTTATATTTTAT
>NonPromoter_389
CACTTGCAGCAGTGCAGGTACGGGAAGGTGCGATGGACGCGTACAAATGAATGCTGGACGAGAGTAAAGGGTTCTTGGTAAAAGGTTGTTATGAACTGCTGTCACATCTGTGTTTTTCTGCATAGTTTGATGCTTATTTTTTGGCAGCCGTGCAGCACCTGTGGGATTTGTCAGTGCCGTCAAAAATCGCTTTATTTGGTTGGAGACTATTGCAGGATATGCTTCCAGCCCAGATCGAATTACGGAGGAG
>NonPromoter_390
TGATTTGTCCACTCATCAGGACTTGACGGTGGGTGAGATGTATGCTTTAGGTTGGGGGGACGAAGGGGAGGCATGGGGGTGGAGGCGTCATTTGTTGGCATTGGAGGAGGAGTTTGTGGGGTATGTTAAACTTTTACTTTCTAACGTGTCTTTACAGGTTTATAGACCGGATATATAGTTAGTTATGGCCCGAATACAAGTGATGGCTATACAGTTCGTGGTGTGTATCAAATGCTCATGCAGCAGGAGA
>NonPromoter_391
TGAAACTAAAAAAACTATGTATTTGGCCTATAATTAATGAAATTAGATACGAAGAAAAACACAATTCATCCAATGTGTAAGGAATGTATGTATGGATGTTCTCTCCTTGTTGGAGGACGTGGAGATTCTGTCTGTATGGAGTGAAGAGATTATGGAGTGAAGAGATGGAGAGATCATTCCATGCCTTATTTTCTACTGAGTAAGAATACTCTTCCTACAGAGTTGGAATGGAATGGCCGGAGCCAGAATA
>NonPromoter_392
CTCATCAAATTATGCAAAATCATCGTTAGAAAGTATGCAAAAAATGGTGAAACAAGAGATTTTAAGGATCAATCAAATATACCGTCAAGAAGAATTGAGTTTGACCATAACTGGACATAGTTTGGGAGCAGCATTGGCTACGTTGATTGCGTATGATGTTAAGATTAGTGTTCCCAAACTAATGGTGACAGTCATCTCGTTTGGTGGGCCTCGTGTGGGCAATAGAAATTTTCGACAACACCTTGAGAAG
>NonPromoter_393
AAAAATAATTAATATTGTATTGAAAAGTGAAATGACTCAGTTATTTTGGAACACTTTTTTTTTGTAAATGACTCAGTTATTGTGAGACGGAGGGAGTAGTTCATAAAAAAAGACTTGACCTTCAAAGCTTCACCTACTACATATCCGTGGAAATTCTCTAAGAATTCTCCTCAGTATTTTTTTTTGCTTAAAATATTGTCTTTTTTAATCATTAATTAGTTTTGTCTTATTGCTATTTTGCGTTTAAAAT
>NonPromoter_394
TAAGTTAATTGGTCAATGTTTTGTACCCAAAACATTGTATCTAAAAAATGTCCTCCTCGAGGAGATTTCTTGGCATCTAGGGTTTATTCAGAAGCTACAACTGTGTGAAACTGTTTGCAGTTTTGGCGTGTATAATAATCCCATGGGATTCTTGCTAGTTTCAACCCCTGCATGTCATCGGTAATGTCAGAATATTTATTTTTATTAAATTATTTGTCATTTTATTTATTACTTTTATTTTCCGAATGTT
>NonPromoter_395
GGTGGTGGGAAGATTCAGCTTCAACCTTCTGCTTTTGAATTCAAGTCTATTTTGTATGGATATGGAATATTGGGTTTGTTTAATGATTGAACAGAGTTGTTGATGAAATGGAGAATAATGGGTTTGTTATTGATACTGTTTGTTATAATATGGTTCTTTCAAGTTTTGGAATTCATGGGGAGTATGTGGAAATGGTTTCTTGGCTTACAAGGATGAGGAATTCTGGTGTTCCTTTTTCTGTTAGAACTTA
>NonPromoter_396
GCTGTGTTTACTTCAGATATAAATGTAAGGGCTATAGAAGAGGTATACATTGATTTTTCTCTAGAATCGGAGTTTCATGAACGTGGCAATGAACTCTGCCAAATCCTTCATGATTTCTCCGCCGCTAAGATTCTAACAGTTTGCAGTTATCTACTCCAGGTACTCTTTTAATTAATTTCTTGCTTGTGTTTAGAAATTGTAGGTTACTTTGTGCATACATTTAAATATCTCATATGAATCAACATATACA
>NonPromoter_397
TTCCATATATAGATCTACTGCATGATTTGGTGGAACTAATGTATGAATTTTAACCAATTAAATAAAGTATGTTGGAATGTGTGTTGCTAACCTTTCTTTTAAAGTAAAAATTGATTCAAATAATATCAGTATAAATTTAAAAACACAAATACATTTTATTTTTTTTAATGGCCAATGACTTTTTTCTTCTGAGTTTTGATTGTTGGTGCAGTTGGAGGTTCAATTCTTGTTAAGCCTCTTTGAAAGAACA
>NonPromoter_398
TTTACCATCTAGCCTCTCCTTTCAATTCACTTATTTGACCTTATGGTACTGTTTTTCAGCTTATTTCCATAAGCTATTCAGGATAAAGTATATAAACAACCTACAACTTTATTTACAAACAATTTCACTTTATTTTATCTTTTGTTTATAGAAATTAGCTTATACACAAGCATTCATATGATAAGAGTTTATTCTGTAAGCACTTAATTAAGTTGTTCATACTTTATATCTAACTGGTAATCTCAATCTT
>NonPromoter_399
TATATAATGTGTGTACTTATCCCTGCATTTTCGGGCGGGTTCGGACACCGAGGGGTCAAGTTTTTCCACCGAACCAGCCCGTACAAACCCGCCTAAAACCGAAAAAGTGCTTTTTTGAACCCGTAGACCCATTTGAAACCGCCCGCATCTCTTTTTTCGATCCGGGTTGGGCGGGTTTTTTCGGGTCGCGGGTTTTTGTCCACCCCTAGCTATTAGAACATTATTTGGCGCTACATTTGTTTATGGTGGA
>NonPromoter_400
GGGTTTATTGTAGGCGTGTCTTGTATTGTGATTAATGTTAATTTTCGAGCTTATCCTAAAATCAATTACTATGTGTTTTTTTGGGTTCACTGAGGGAATGCTGTGAGAGTGATAGTTAGCTTTTACCGTCCTTTATGCTTTTTCTGATTGAAGTTTGTGTTGTTTATGGGCCTATTAAAGACTAGATTGTTTGTTTTCTGCTTTAATTCTGTAATGATTCAGTTTATTTGAAGTCTTTAATAACTTAATT
>NonPromoter_401
CTTGACTAAGGTTTCTTGATTATGGAATTCAGCTAAGAGTATGCTTGCTTTAGCACAAGAATTTTATGAAAATTGTTGTTTACAATTCAAACAGGGCTAAAACATACCAGAAAAAGACGTAAATGTCCATCGCCAGTTAACTGCCGCCAGTTAAAATCCATCGGCAGTTAACTACCGATGATGTTATGTTGATAAATTACTAGTGTTTCCTAGAATTGATTGAAGTGTGAAGAACATTCTTCGACTTTTA
>NonPromoter_402
TCTCATGTTACACCGTCTTAAGAAACGACAATGTGATCTTAGACGGGCCGATGAAATATCAGCTAGAAGATAATGTCCAGCTACCAAATATAGTTGAGGACGAAATTTCTGATCTAAGGAGATGGGTATCAAGGGACTTTCATGCTGCAAGCCATGCACAAGACTCGAAGACATGTGTGCTGTCTGCAAGTTCTAGCTCACAATCGAGCTGTGTTACAAGTTCACAACAAACATCACCTATTGATTCTGC
>NonPromoter_403
TTTGAGGTTGGTACTAATTTGAGAAAATAAATTAATTGAATCTCATCAGGTGTAGTGTTGGTGTATGGACTCCACGCTTTTAATTTGAAATGTCGGTGCTACAGAGCGTGTGATAAGTGAAAATAGTATCTGGACAAATGTACTTACTTGAATCTAGGATGTGGATAGGTTCTTAATGTGATTATGACCCACAATTAGTGTTTGTGTTTTGGGCCTATAGAATGTGGATTGACACTCATCCAAGGTATGA
>NonPromoter_404
TGTGTAGCTTCTGATTCTGTTAGGGTTTCATCTATTTTGGATCAGAATTCTGAATATTTGATTGGATCTCACCCTGTTTATATTCAACTTTTGAATCAATTGAATTCAAAACCTTCCCTTTTACTTGAGGTATCATCGTCATTCCAATTTATTAGATTCTTAGTTTCAAAGCAATGCAATTGTAGTTTGTTCTAATTCCATTATTATACATTGCAATACTTAGGCCTGTTTGATTAACTTATTTTAGACC
>NonPromoter_405
TCATGTTTAAGTAAGGTCGTTTCATACATACATACATACAAACAAATATATTATTTCTTCATACTTACTAGCTACTTAAGTGGTTGAACTTAAGTAGTTAATGAGATTCCGCTAAGGTCGAACTGATCAAGAGTGTAGTCGAGTTTGACCTCTAGCTAAAACAATCACTTTGGTCAGACTTTACTTACCTTCTGGCCGAATTCTGGATTACCAGAGTTCATTTCTCTGAGAACAAAATGTGCTTGTGTTT
>NonPromoter_406
ATGAGTTTGATGTGATTTATTATATACTTCCAGAAAATGCGGGGTTTGGATGATTTATTTATGATTTATTCTTTTTGTTGATAGTGTTTGATGTATGGACTTTTGACCAATTTGTGTTTTAGGGCTTAATGTATTGGTTGATTTATTAGTGTCAATGATTGGTTTAGGTAATGTGTGAGAGAGATTGTTATTGAATCTGATGACATAAGTGTTGTTTGTGTTCACGTGTTTGTGTGTTGTTGAACATACT
>NonPromoter_407
GTGCAGATTAATAATGCAGGAGCATCATGTGTTGAAGTAGATAAGGAGGGTCTAAAGGCCTTAAATGTGGATCCTGCAACATGGGTAAGCTTAAATTTTTGCTAAATTACCACAATTTATAAAACTAAACCTTTTATGACTTGTGGATGCAGTTGGCAGGTAAGGTAAGCAACACCTTGTTGCAAGGAGTTCTCACACAAACTTACAAGAAAGCAGAAGAATGTTTAAATACCAATTACTATGGTGTCAA
>NonPromoter_408
CTACTTGTCGTTGGTTACATCCGCAAACACCTAAGGACAAGATTGATCGAGGGAAACAGATTGTTGTAGCCGAGGTAGCCCCCCTAAGCCTACTCGGCAGAACAACAACAACAAGGATGTGGGTGATTCAATGTTGGCCATTGGTAGCACTTGGACACGGGTTCCGGTTCCGGTTGCTTCGACTGTTACTACCACTCAAAGGGTTCTGGTCTCTGATATGTCTACACCTACATCATTTGCACCAACTTCA
>NonPromoter_409
TTCCTTTGCAAATTTCTCCAATTTAACCATCCTACAACTAAGTAGTTGTGGCTTGAATGGTTTTTCCCCAAAACATATCTTTCAATTACAAACATTAAAGTTTCTTGACATATCAGATAATCAATATCTCCATGGTTCTTTACCAGACTTTCCACCGCTTGCAGCTCTTCAATACTTGAATCTAAGCCATACAAATTTCTCAGGATCGCTTCCAAATTCTTTTTCCAATCTGAAGCATTTGTCTACTATT
>NonPromoter_410
AAATGGATATTGTCTTAAAGGTGAGAATGATGAGCTATTGCGCTTTTATGATAAGGTGGTAGGTTTGGGATTTCAGTTGAACCAAATTAGTTATGGTACATTGATTAACAAATTATGTAAAGGTGGAGAGACAAGAGAAGCCCTACAGCTGTTGAGACAGGTTGATGGTAAATTGGTTCAGCCTCATGTAGTAATGTACAACGTGCTTATTGATAGAATGTGTAAAGATAAACTTGTTAACGTTGCTTTT
>NonPromoter_411
TAAATGCAGTTAAAATACTCTTTAGGCTATGTTTGGGAAGGAAAGGGAGGGGAAGACTGATTTTTCATTTCTAAATTTCAGAAATTATGAAATGTTTCTAAAATCGACTAAAAGGGTGATTGAAATATTATATGATCATCTATCACATTTTTATTTAGTCACTGCAGTTAGAACTTAGTACATCTAGACCGCTTCGTTAAGATTTGACGGTTTTAATTCGAAATTTATATCTGTAATTTGGTTTGGTGAA
>NonPromoter_412
TATTTATTTATTTTTTGATATTGTTTTGCTAGAGCAGTGGAATAATTTGCAGTGGGCACTTACTTCGATTCCATTGATTAAAGCATTGCAGCTCATGCTATCCTTCCTCTTCTGGTACGTTCCGGACCTTGTTTGAAGCCTAAAATTTGGTATTTTGATGTTTATACTTGGATTATATTGTATCTTCCATTAAGTTCAAACAAGGACTTATTAGCCTTACCGAAAATGAAAAGATAATTTAGTAGTATAA
>NonPromoter_413
CTACGGAAGAACGTATGAAAACACTTTATGAAATGTTCATAAGCTGTTTTCAGTTTATTTCCATAAGTCACAGCTTATAGCATTTCCGAAATCAATTTGAGCTAATCAAACAGGGCCATAATATTATTACTGTAAGAACTGTTCTGTTTTTCCTTTTTTGGTAAGGATAGTCCATATTCATGGGTAATTAGTATATAGTGCATATTTTATAATCATCATTTTCCTTATTTCTAACTCGTGTGTTGATACA
>NonPromoter_414
AGATTCAAATTCATTTAACATAGTAATTTAACGGCGTAAAGTATGATAATGTGAGAATTTAACTCAAGTTTCACGTGAGACATGAAAGTGAGTATTAAAAATAGTTTCTTAGCATGGAATGCGCCCATTTAACATTTGTGTTCTCACATTCACACCTCATAACCAAGTGATTGAGCTCAACGGGCTAAACACCTTCATCTTTTGAGCTAAATTTTGGGATGAAATTGAAGCTTATTTAATATGTGGTTGA
>NonPromoter_415
AGATGGAATAGGCCAACTACCAAATATTCAATACCTTGATCTTTCCATTAACATGTTAATTGGTTTAATCCCTTTAACTATAGGAAACCTCTCATCCTTAACTTCCTTATCTATCGGCTCTAATAACTTCTCTGGGGCAATTTCAAAATTAACTTTCTCCAAACTCTTTAGTTTAGATTCACTAGACTTGAGTAATTCAACTTTTGTATTACAATTTGATTTGGATTGGGTTCCTCCTTTTCAACTCTCT
>NonPromoter_416
TTATCGGCATATAAAAAAGTAATAATGCACCAAAAAGAAAAAAAAAGAAGAATGCACCAACGGATTGTGTCTTGTAGATAAGTATAGTGAATGGATTATTCTTTTATGGTCAAGAGGCTTTCGTGTTTTGGTTATGCAATGATAAAATTAATTTTAAAAGAATTACCTATGTAAAATTGATTTTGTTTAAAAATGACTTGACAATAAAATTATACACTTCTAAAATGAGTTGACAAAAATTGTTTCTTTT
>NonPromoter_417
TTAATTTTATTTTATAATAATGTGTAAGTAAGATTTTGAATAGCCATCGTGTTGTGATCTATGAAGCATAGACACCAGACACGTCAGTGACACGTAGGCACCGGTAGTAATTTAAGAAAATGACATAATTGAATGTAAGTAGAAGTAAGATTTTAGGAAATATATAATTGTAAGTAAGATTTTAAACAACGGTCGTGTTGTGATCTATGATACACGGACACAAACGTGGACACCAGACACGTCATTGACA
>NonPromoter_418
TCTAACCGAAAATTTATGTTGATTCTTCTCTAAGATGACTATGTTGGTGATTTATTCCCTTTAAAGTCTCTCATTTTGCTCCTTATGTGAGAAAATGCGCTGTTCTTTTTTTGAAAAAGAAAATTTGCTGGACTGACCTTTCTTCTGCAGCAGGCCTATCGAATTTGTTGCTAATATGGGTTCTTGTTGTTCTTTTTGTGCCATTACACTATCATGCAATCAGCCAACTGGTTTCAACTAACAATCATTG
>NonPromoter_419
AGAAATGTAATTAATATTGTGTGGGAAATAGATATTATGAGTTGTTTTACAAAAATTATCCTTCATAAATGATATGAGAAAGATAAATGAAATAATTGAAAGAAAAAAGAGTAATAAATAGTTAAGGATATATATAATAGAAAAAGTAACGTTAATGTTTCATTGGTATTGTAAAGACATATAATCTATGCCAAATATTTTTTTTAAAATGACATACAACAATAAAAGGAGGAAAACTTTTGATTGTCTG
>NonPromoter_420
AACTTAACCTTAACTGCCTAATATATAAAATAAAAATAACATTTTAAACATTCTAAAATCACATTTAAAAAAAATGATTATGTATAATCATGCCCACAAAGATGATCACCACATTACTTTAACAAAGGAACATTAGCAAATAAGTAAGAAAACACGAACCCTCTTCAATCAGAGTTCAAAACCGAAAAGAAGAGAGGAGAAATATGGAGAAAATACCTCCAACGCCGATGGATCGTGTGTGGGTGACTAG
>NonPromoter_421
TTTTATTCATATCATACAATACATAGCATGATGTTGTTGATTTTCATTTTTATAACTACAAGTATGTATAGGTCAAATTTAAACTTCTTCCACGGCACTTCCTATATTAAATTCCTCTTTAATTTCACTTTGCCACAAATCAAATATAGTGGTTGCTCTTGAATTGGGTTTGAACTTTTATTTGTGGAAATGCATCATAGATTATTCCACATTGTTGTTATACAGCGGCTATAGCGCTATTGCTTTGAAC
>NonPromoter_422
GATTGTTTTAGAGATTTTATAGAAATAGCTTATGATATGTCCAACCTATAAGCTGTTTTCAGCTTATTTGTATAAGCTTTTCAGAATAGCTTAAGTAATGAAAATAGCTTACTTGTAGCTATAATGGAAATAGTTTGACTTTATTTATCTTTTGCTATAGGAATAGCTTATACGTAAGCACTTATGTGATAAGTGTTTATGCTATAAGCGCTTAATTAAATTGTTTTTCCAAACCGATTATATGATAGTA
>NonPromoter_423
CAGTGTAATCAAATAGTCGCTATAGTAGCGCCATAGCATAGAGGAACTTTAACAATTGTCTATTGTTCTGCAAAACACTCTTTAGTACAAAGTGTTGTCAAATATCGGCTTTTAACGGTAGTGTAATTTTAGCAAACTGTTATTATCTGCGATCTGCAATCGACAACACTGGAAATTTGTGTAAAAAGCCTGAACACAGTATCTTAACATAGTTATTCAAATAAAAAGTAAAATGCCATCGGCAATGTAC
>NonPromoter_424
ATTTGTTTAGGTTATGAACTTATCTGTCTCTCTCTAATCTTTTCTACCATATAAATTTTTCCCGAATTATGTTTATGTGTTTTCAACTTTTGCTTTTCAACGCTAAAACAAAATTTTATTTTTACAATTAAATAAAAACAAGGCGTGATTATGAGGGAGAGTTAGAAGTAAATGACGATTGTATGATTTAATTTAGATTTTGTTTAAAATATTATACTCTAAATGTTTTTAAATTAACTTATTAATACTA
>NonPromoter_425
GCATCATCCAAATCCGTTTTTACACTTGATGAGAAAGAGCGCGAGAAGAATGTCGAAGAAACAACTGAGGCTCTTCAGTTTCTTCAGAATGAGCTGAAGGGTAAGTACTTTGGAGGAGAAGAGTTTAACTTTGTGGATATTGCTGCTGTTTTCGTAGCATCTGGATCCCTCTAGTTCAAGACATAATAGGGTTGCAATTGTTCACAGCTGAAAAGTTTCCAAAGCTTTACAATTGGAGTCAAGAATTTCT
>NonPromoter_426
TATGTAGTCAGCACGAGCAAGATTGAGGAACCAAGATTTCGATATTTAAAAAATAAAATCTGTATGTTTCTTGCAATGTTCACTCTTAATCGTAAGAATAGCGATGTGCGAACCGTATAAATGCATAGAATTTCATCTGTGTGCAATCCAAATCCAACAACTCATGGACTAGTTAACTATGTAGTGGTTGCTATCTCATGTTCCCTTTCATATTATTTCTTTGTCGTCCTCTTAATAAAAAATAGATAAC
>NonPromoter_427
TTTGGTCATTTTGCTAGAGTTTTAATTGACATTGATTTATCTGCTAAAATAAGACATAAATTGTGGGTTGAAAGAGAAGGTTATGTTTTTCTTGTTAATGTTGAATATGAAAATCTACCACTTTTTTGTTTGCATTGCCGTAATTGGTCATAGTTTTTCTAATTGTAAACTTGTTAAAGTAACCCAAGAGAAAGTGATCACTCATGAGAAGCATAAGTGCTTGGGGAAAAAACATGTTCTAGTTCAGAAT
>NonPromoter_428
GCGGAGCCGCCTGGTGCCGATAGTGTTGATTCTCCGCCGATTACGATCCCGCAGACACCTAGCGGTGGCGCGTTTGCGAGACGCGTTGATGTGCGCGTGGTGGTTTATGGGTTTTGTGTGGCGATGTTACTTGTGAAATTTTGGTGATGCATTGGTTAAGTTCACTTTTAGATTCTTACAGGTTAGATCATCTTCAGATGGACAAGAGAATCACTTACTTGTACTTGTACTTGTTTTTGTTTTATTTTAT
>NonPromoter_429
CAGCAAAACCAGGCAAAACTTGTACATGTAAGTCTGAAACTAAACCCTGACTATTTATTGTAGAGTAATCAGAATCTTGGCACAATAGTTGAAGTTTACTCTGTGTGGTTAGGATGTCACAGGTTTGAGTTATGAATTCGACCTTTTTGCAAATACGCCTGCAATATATCCAAAATAGACTCGACCCTTTGATTTTCGACCCCATTACGGCAGTTTCTTTATAGCACCAAGTTGCCTTATTTTAGGTTTA
>NonPromoter_430
AACAAAAACAAATCCTGCAAAATTATAGGATGTGGGAGTTTTAACGAGAAATGATATTTAAACAATCATTTTTTAACAATTTTTTTGCCAATTTTATCTTTCAAACTCACATTCTTCTTTTATCTTTTCTCTATTGTTTTAGTTTTTGTGCCACCATTTATCTTTCTTTGTAAATTTTAGTTGTCTAAAAAGTTGTCTTAAAAATAGTTGTTAGACACTCATGTTGTGGTTAACTATGATTTGTAAGTCA
>NonPromoter_431
TGGCAAGAGATACCATAGCTTCTGGTGAGAATCCAGAAAAGGCTTTGGATTATGCAATTCGGGCATCCAAGTGTTTTGAACGGGTTTTGGGTCCGGGTGTGGATCTTGCCACGTGTTTACATGTTGTTGCTGCAATTTATTGTAGTTTGGGGAATTTGGATGCGGCTATTGAGGAGTTGGAAAGGTCTATTATGTTGTTGGATGTTGAAAACGGGTCGGGTCATGCTATGGTGAAGTTTTCTGGATATAT
>NonPromoter_432
GGCAAGCCTCCACCTGATCCATCGCCTCCCAAGTTCCGTTCGGACCTCAAGTGTGATTTCCATCAAGGTGCTATGGGTCATGATGTCGAAGGATGCTACGCGTTGAGGTACATTGTAAAAAACTCATAGACCAAGGAAAATTGACCTTTGAGAATAACGTCCCTCATGTCGTCGACAATCCTCTTCCGAATCACGCTGCTGTAAACATGATTGAAGTATATGAGGAAGCTCCCAGATCGGACGTTTGTAA
>NonPromoter_433
CAAATATATAGTTTTATTGATAGGGGACTTCTATGGTACACCCATAAATTACGGTGTACCGTTACTCTCGCTTACAATTTTTATAAATTAACTATCATTTTTTATGAAGAAAATAAGTGTTTGTTGATATATATATTTTAGAAAACATCATTTTATATGAAAAAAACATCATTTCATTTTTTATAAAAATCATACTAATTTTTTCACATTTTATTGTAAAAAATACTCAAAATTCTCTATTATGAGTAAT
>NonPromoter_434
GGAAAGGTCAGATTTTTTGAGTTTCGATATTTTGAATTTCAAAATTTGTCAAAAAAGTATTTCAGACCTGTTTGAATTGACTTATCTGAGTTTATCTACTTGTGAGACTGTAGAGAGCTTATGAAATGAACTTACAATAAGTTAACAAGTTGTTTATGACTTATATGAAAATAGTTTGCCTTTAATTTTTCTTTTATTATAGAAATATACTAATGTGGTAAGCGTTTCATTGAGTTGTTTATCCAAACAA
>NonPromoter_435
CTAATAATCCACTTCCACCAATAAAATCGAAACACAATCAAATCAGAAATCAGAAAGATACTTGGAGTTTTTCTATGATTCAAAGAGCCTTTTTTCACAACGATTTCCATAAAAAAAAAAATCATAAACTACTAGTAAAATCCAACAAACGATTGAAGTATAATTAAAAAGAAAAATGTAACAGTTCAAGAGAAATGAAAACCTGGGTGTGGAAACGAATCAGTGGAACGGCGGGTGTGGAAACAAATCA
>NonPromoter_436
AGAAGTTTAGTCAAAAGTACGATTCAAGAGCCTCCATTTGAAAACATTTTCCATGGAACGCACACTGCTGCGGAGGCTGCAGGAAGATTCATAAAAGATGCAAGTGTTTTTGGTAATGCTAAAGGTGTAGCAGCTGGTATGGCACCTAATGCTCACTTAGCAATATACAAAGTGTGCAATGATAAAATAGAATGCCCCGAAAGTGCTATCTTAGCTGCAATGGATATAGCTATTGAAGATGGTGTAGATG
>NonPromoter_437
TCTCAAGCCAGCAAATGTGCTGGTAGAGTGAGGCAAGTTTTGGTGGATAGAAACATTTATTTACCCTTCTATTCTATCGATTTTTCATCCATCCCCTTATAATCTTCACAACTTGATTTTTATACAGGTCCAATTTTTGGGTCAACAAGTTCTTTGTATACGACAATCAACCTCCAGATGATGCTGCAGTTCAACCAAATTGTCGATCAAGCGGGATATTTAATAATAAGGTATCACCGTCTCCAAAGAA
>NonPromoter_438
AACTCACCTAACAGTGATTCGCAACCATGGATTATTTGAGGGTCCTTTAATCTCATACATCAATGATATCTTCGTTTTTAAATTATTTGTGCTCATTTTCTGGAATGATATTTTCTTTTAGCCCACCTTTTTTCTTCCATAAAACAGTTTGGGAATAGGTGTAACAGTAATGGATAACACTGTAAATTGCTAGTGAACATAATTCAGAACTCTAATATAAACAAGACCATGTAGTCAATGTGTATTGAAT
>NonPromoter_439
AATATATAGTGTAGGCATAATAGCAATGATTAAACTAACTATATAATCCTTGTAAAAAAAAAAAAAAACTAAATAATTTTCATAAAAAAGGTAAATAATCTCTTTAAAAAAAACTATATAATAAAAGGTTTTTAACCACAAATTTGAATTTTATTAACAACGATTTTTAGACGTTCGTGACATTCATTCATTAACTAAGATGAATTTCAATTTGGTTTGTTTGAAAATATTAGGAATACTAGTAATGTAA
>NonPromoter_440
GTGGGGTCGAGGAGGAAGGGGATTAGTGTAGCTGCTCGCAAAATAAATAGGATCTGTTGGGGTAAGATATGTTCTAACAAGGAGTTTGGAGGTTTAGGTATGAAAAAGATTATAAAATCTAATATGGAAATGTTACGAAAGTGGCGGCGAAATATGGGGATGAGGGTGGGAGTATTAGGTGGCGAAGTGTAAACGTGTCTAGTTGATGGAAAGATTCGTATGGGGTTACAGAGGATGTAGCTGTGCATGA
>NonPromoter_441
CTTGCGCGGATATCCGTCGTGAGATGTTTTATGGATTTGAACTTTCTTGGCTCAACAGTTTTTGTAAATTAGATGTTTCGTATGCGTATGCGGAGCTCGATCAAAATAACCAGGCTCACTGTAATTATGGTTGGTATATATGCAATTCTGCTCTTTAGATACTCTATTTTTTCAAGTTGGTTGCTTAATTTTCTTTTATTTACAATTACATCGATCTTCCACACCCATTTGTTAGAGTGAGTGCTACTAA
>NonPromoter_442
GTCACATTCTAGCCTCTGGTGGTGGTGTTTTGTTTTAATTTGTTTCAATCAATCCAATGTTTTTACCTCTGTTGTTTGATATTATTGAAAGCAGGCTTAGTAGCAATATGGGAAATACAGAATCAATGTCTCAATCTCAACATGAATTTTACTACCAACACCCTCCTAATTATGATGGGAGTTCAGTGAGTAACAGTTATCATCAACCTTCTTCTTATACTGGGAGTTTGGATAGCACTACCTATGATCA
>NonPromoter_443
ACCAGAAAAGGTATTATTTTTTGTGTGACTGATTTTTATATTGTGGTTTTCCCTTTAATTACCGATGGTAGCTTAAAATGCACATGTTCGTTAGTTTTTCAGAGGTATGATCCAAATTTCATCGCCGGTAGTCTGGATGAAGCATACCTTGATATAACTGAAGTTTGCAGAGAAAGAAATGTCAAAAGTGAAGAAGTAAGTTGGTGTCAGATTAAAATTGCAATGGAAGACCTTCAAATGTATTAACCTC
>NonPromoter_444
AATAATGAATCAAATAGATTTTGAGGATCCCAATGATTATGGTATGATGGCACTATTGGTGATGTTAAATGGGTCCATCGCTTTGATCTCTTGTTATGTAGGCAAGACTACCTTTGACATATTAATTTTAGGTGAACTTGGAGTGAGTGAATCATGGACTAAACTCTTCACTATTGGACCTTTGCCCTCCTATATTGAGGAACCTATTGGAGTAGGGAAGAATGGTGATATATTCTTCGAAAAAATAAAC
>NonPromoter_445
GCAAATACAACTGCGGCAAACCATAGAGAACAAATTTATTGTATCATTTGATTTTTGATGCTCTTTTTTCCTCTATGAAAACAATTTTTAAAATAATTACCTTGTGAAACTTTAAGAAACAATGTGAAAATAAGTTTTTATACATTATGAGATAGTATAAATAATTTTATCACTAATGCTATTTTTTACATATGTTTAAATTAATGGGGAGTTCGACAAACTCACGGTGGCACATTGATTTAATGAAGTT
>NonPromoter_446
AATTATCTATCAGTAGGTTATTTATCAAATCATCTAACTTCTTTTAAAACAAAAGTTGTAAGGTGAAGATAATAACCATAAAAACAAATTCTAAGTAAAACGAACAAAACACACATATATAGAGAGAGGATACAATATGTTAATACCGTTCCCTTACAACCTGTGATATCTAGTCAATCTACCTCTAATAGTGTTATTTTGTCTTTTCCTCAAAAAGGACTTAATCACGATTACAGTTATCAGAGTATCT
>NonPromoter_447
TTCATTCATAAGGTTTTAAATCAAAGTTGCAGAAATCATTGTGGTCGCGTCGTGATATTTGATATTATTGAAAATCATGATATAGCTTATATTTTGTTTGTTTGGACTAGGAAAATTTGGGGAAAATATATTGTTCTTTCATGTGGCGAAAAATCCAGATTTGAAGAACATTGTGCAAACATTGTTTGAACATTGTGGACATAAAAAGCCTTACCTTGTAGACCATGATGATGCGGTTAAAAACTTGAGA
>NonPromoter_448
TCTGATTTTGGATCTGAATCTCATGCCCTTTTTGGATGTAATTAATTTTAATAATGAATTAGTTGATAAATTTGATTGCATCTGAATATAATAGGAACCCTGAGGAGATTCCATGGGGTGAGGTTGGAGCTGATTACGTTATTGAGTCAACTGGTGTTTTCACTGACAAGGATAAAGCTGCTGCTCACTTGAAGGTTCATTTTATTTCATTAATCTCAATTTCAATTATTATTTTGATTATTTTTATCTG
>NonPromoter_449
CACTCAATATTCAATGTCAACGATGGTGTCAATGGGAAAAACATCCAGAGTAAGAAGGTGGTTAGCAAGATTGCATCACTGCAGCAGTTCATACCTCATGATTTTGATGCAAGTGACTATGGGACATCTGGCTTCCCTGTTACTGCTGTGCATCGTATAGGGATATTAGACATTAGGATTCTTAACACGGATAGGCATGGTGGCAACTTGTTAGTTAGAAAAGTGGGGGCTTTTGGTGAGGTGGATTTAA
>NonPromoter_450
AGATGTATTTTCTTTGCTTATAATGGATGTTTATGAAAGTTAAGCTTTCTAGTTGCACCGGCACTTTAAGAATAGGCTTAGTCATTAAGGGTAAATCTGGGAGATGGATTTTGGAGGGCTAAGTCTTATATTTTAGTATATATTTGAGAATTTAAAATAGGTGAAAGAATGCCATGGTATATGATCATATAACAATTCAATCACACTTTATTCATTTACATGACATATAACAATTCATTGCACTTCATTA
>NonPromoter_451
TTTTTATTATTGTTCTCTTAACCAATACCTTAAGGGCACTCTTAAACATTTTCTATAACGTAATTTTTTTTGAGAAATGCTAACCTGTGCCCTTAAAACACAAGTTAATGAGTTAAAAGTGGAAATAATTTGTTCTAATCAATGCATTTGAAATTAATTATTTTACTTTTAATTAATAAAGTGCACAAAATTTAAGAGAATATTTACTCTTTTGAATTGCTTAACATGTTCTGGGCACAAGTTAGCATGA
>NonPromoter_452
ACTTTGATGTGGTGGCCAAGATTGCGGGTGATTAGGATTAGACTATTTTGATATTATCTTGAATTTATTTGACTATATTTACAAAATTATCCCTAAATTATGTCCCGCGCTTGAGCGACTTGTCCACTTATCGGTAACCTATGAGCCACATTCAATCATTTCATATCTGTGTAGTACATTTTGATAATAGTTGTGATTAAAGCTTTAGGATATTATGTGCACATGCTTGCAGAGATATAATGTTGGAATA
>NonPromoter_453
TTTATTCATTTTTTCAAATTTTTTACCGGCGTCAACATGTCTGTGTCTGTGATTTAATCCTAATTGCTGAACTTTTTGGATTTAAGAATAACATTTCCGACGCCGACACATGTAATTACGTTCAATTAATTCTTTTTGTGTCAGTGTCATTGTCATGTATGGTATCTGTGTGTATTAGTGCTTCATATGATTTGATCCTAATTGCTGCTGAACATATTGGATTTAAGAATAACATTTAGCCTGTTTGCAA
>NonPromoter_454
AAAAGATGTTGATATGGCTTAATGAACAACCGTATTACAAAGAATCAAACGGTTGGGATCACTTCATTACAATGGGGCGCATCACATGGGATTTTCGTCGTTCCAAAGATGAAGATTGGGGTTCTAGTTGCATCTACAAGCCAGGGTTAAGAAACATCACTCGCCTTCTGATAGAGCGTAATCCATGGGACTATTTCGATATCGGTATACCTTACCCCACTGGATTCCACCCTAGTTCATTTTCCGACAT
>NonPromoter_455
AAATTCCTATCAATAATAATAAAAAAACAACAGTAAAATCGTATTAAATACAGACAAAAAAAAAGAGGTGAATAATAGAATATTCAAGAGGCCGGTAAGGATCAAGAGAAAAGACGAGTGAGCCGACTTGAAATTTTGGCATTATAAACACAAAGAATACCTTTTGGATTTCCATTTTTTTTATCTTCAAAAAAGATTGGAATCATAGGATTAAGTTAAGAAGTTTAAAACTTTCTATTCCACATATCCG
>NonPromoter_456
TTAAACAACTGCAGGTGAGTCAATGTGACAAGAGAAAAACATTAAGATTACACCCCCACACACGATTTTTTAATTGTTAATTTTTACTTTCCATTGCTCATTTAAAGTTGTAAAATTATATTTTCTTATCTCTCAGAATATAAGTTAGAAAAAATCTCTAAATATTAGTTTCTTTTTATATTATTAGATTTTTTAACAAAAAAATGCTCCTAATTAATTTACTGCCTTTTTTAGAATCATTGTTTAACTA
>NonPromoter_457
TGTCGTAACTGCTTGAATCCGTATAGAGATCAGAATCCTGGTGGGAGTCGGTTTATGTGTTCGTATTGTGGGCATGTATCGAAGAGACCGGTTTTGGACTTGCCTGGGTCGCAAGAGTTGCAGATTTCGAATTCTGGTATTGTTAAGGATTTGGTTGGAAAAAATGGGTGGATGTGCAGTCAGGACTGGTTAGAGAATGGCAATTGGGCTGGTGGTTCCGTTCGAGGTAATGCTATCAACTGGAGGATGA
>NonPromoter_458
AACTAGAAAAAAAATTGTGTTACAACTATTGTAAAATTGTTTGTTTAAAAAAAAAAAAACTTTTGTAATGGATAAATAGAGATTTGAGTGGAATGCCATGGAATAAATTATACTGTTCGGATATTTAACGATTGAATGCAGAAAAACACACGTTTAATTTTATTATTCCCCAAATTTGAGTGGAAGAAAAAAGCTAGGTATTCGATGGAATGGGATGGGGTTCGTTCCATCATATCCTATTTTAAAGAAT
>NonPromoter_459
TATTTATGTAAAATTTTATGAAGCACATACATTCTGATTCTTGGGTTTTGTTGTATCAAGGGACAATGTTGTTAACTGCATATCGTACAAAATAGTGGCGTGTTCAAAATATGCTACCCTAGAGGGCTATAGCATCAGAGTAACCACTATTTCTCAACTATATTTAACTAGTAAGCGGTTATTCTAGACAATTTGGTAACATTAAAAAGAACCAAAACAACATCCTACGGAAAACTAAACCAGTAAAAAT
>NonPromoter_460
GGTTAAAATTAAAAAGGAATTTCTTTTTATAGCTTTTTATGTGAATATTAAATCACTAATCGAGCATATAGTGCATCTCATGACTTTTATTATATATGAAAAAAGAATATAATTTTGGAATTTTCCAAATATAACCTATTCAGTTGGAATTTCAGCTTTTCACATAGAACATTTATCTACTGCTATCCTTGTTTTGGTTATACTAAGTTGTAGGAGGTAAAATAGTGTATCTTGTCTTAATTTTCTCTTC
>NonPromoter_461
GCTGAGAAAACTATCCTAGTCATTCTAGATGATATTTGGCCTACATTTGAATTGGAGAAAGTAGGAATTCCATTAGGAGATGATCGTACATCTCGCATTCAAAATAAACAAAATATTGAGCAAAATGTGAAACAAAATGTCTGCAAATTGTTGATGACCTCCAACAATAAGGATGTGCTCTTGGAAAAGGAGGTTGAAGAAGAATTCACTTTCAGACTGGAACTGTTGGGTGAATTGGAAACATGGCACT
>NonPromoter_462
CTATAACAACTTTAGATGACACAAAAGCAACAGCAGAGTCAAGCTGTAACGGTAACAGCAATGACGGTTTCCCTCCGCCGTACCGGTATGTTACAGACTCGCCGGAGTTACACCCTTTACCACCACTGCCACGTCACAATGTCAGAACATGGAAGAATGAACCAAAGAAGAAAGAAGAAGAAGAAGAAGAAGAAGAAGAAGAAGAAGAAAAAAAAGAAAAAGAAAGAGTACATGAAGAGTTTTATTCACC
>NonPromoter_463
TAGTAAGAATAGAGTATGTGGTAGTTATTTTTAAAATATATCCATCGTTAGTATAAACTAGTTTTACACTGACATCCAGTAAGAATAGACAATGGAGTATGTAGTTATTTTTAAAACTCTTTATTTCATGTCATTTTTTTCGTTGTGTAACCCTTACTCTATACATGCTTGTAGTCTGAAAATAATTATCCCTTTTTATCTTTTTGGGTTTTATATATACAGGAAAGAGATGGTTACTGGAAGATGATGC
>NonPromoter_464
GTGGACTCTTGTTGTTGTTGGTGCAACTTTGAAAATAATATAGGGATCTGGAACAAAGCCTACGGATAACAATTTTCATGAAACTGCTTTTACTCCGGAGTATCCCATTTTTAATCTACAAACTCAGTGCCCTCAAAACAACTCTGGATTCTTATTTCCCTACCAAATAGCAGGCACTACTGCGCAACAAGGTATGGAACATCTTTATAATTAAGGACAATGTATGATAAGTAGAGGTAAATATATTAAA
>NonPromoter_465
ATGTCCTTTATGATGATATTTCCAATGGGAAGGAGAATATTGGTGTGAGGCTATATAATGACATTGATAGTGATCTTATCCTATGCAATTTGAGTATCTCCTGAAGGCGGAATTTCCAATGCTCTTGCTTGCTCAAAGTATGACGACGAAGAAAAAGATGAGGGCGATAGAGTGCTCTGAATGTGTTGATGGATGCGTTTCTTCAATCATAAATGGCAACACTACCCCTTATAGTAAAAGTGGGATTCTT
>NonPromoter_466
GCTACTATTATTGACACATTAGGAAATGAAAAGTTTTTAGTTGAACATAGAGATTTGTTGATGAATGATGGTGGCATTGAAGTTCTGAAAGAAGAAATTGAAACTAAGTTTATTAGGCCTTGTCCTCCTCATGTTCCAATGTTTGGTTCTTTCAAAAGGTTACAAGAAGTTGATGCATGGTATAATGATGGATGGTGGGAAGGCATGGTTGTTGAATTGGTGAATAGCGAAGAGTGTTACGTTCGTTTTA
>NonPromoter_467
CTTTTATGGACTTATTTTTCTCTTATAATTTAGAACGATGAGAAAATAAATTAATTTTATTTGGTTTGATTATTTTTTCTCCACAATATTCATGACTATTTATTACTTAGTCTTACGTATATACAAAAGTAAAGTCAAATGTATTTTACCAAAAAAGTGAAATGTGTTTAAAAACAGAACGAGTATTTTATTTTATATATTTCTCTTTCTATATCTACAATAAATAGTTAAAATTTTATTAATTTGAAAA
>NonPromoter_468
AGATGATCAAAGGAAGCTAACAAAGTCCTCAATTACAACAGTCGGTGAGAAAAGGAACTATGCCATTTATGATTTTACTTCTAACACTAAAATGAATGATTCTCTCGAAAGGCTAGAAGCCAGTCAAATATCAGATGAGCCAGACTCCATAATCTATGGCATAATAGACAACAGAAACTCGGTGGAAATCGACAGCACACCTACTCCCAATGAGGAACTTATTATTATTATTGATGATGATGATGATGAA
>NonPromoter_469
GTTTGCATGTCAGGTTTATGTTCCTCATCTTCGTTTTGTTTTTGTGTGGTTCTCGCGATGCTCTGTTCAGTCTGTTGTGTTCCTCTTTTCTGTTTTGCTCTTTGTTTCATTCTGGTTGGTTGCACTTTGTAAATTCCTGAGTTAGGGTGGCTAGTAGAATCTTTGGTGTTTGCAAACCAAAGACTTGTTGTAGTGTATCCAGTGATTCAAAAATTCGAGTCCTTGGTTACTTCAGATCCATTAGGTGTTG
>NonPromoter_470
TTTCAGACCCTTAGTGGCGTTGATGAAGTGCCAGATTTTGAACTGACTATTGCTGTATTGATGGACTGCCTTTGTTTTTCTCACAATCTCAAGAACACTCATTTTGTTATATGGCAGATGATGGAATTTGGAGTTGAACAATCTTGGACTCAATTTCTTAAAATTAGTTTTCAGAATCTTCTAGGGGATGATAGGTTTAGTGACCGGATTTATTGTCCATATTTTATGTTTCCATTGTGGCTTTCTAAAA
>NonPromoter_471
GTAATATAAAGATTTGCAGCATTACTTCAATTGAAATTTAAAAACCTGTTTATTAGTCATTCAATCAAGGAAACCATTATGTTGTATGATATATGTTTTGTTTTTTAAACAGTCAAAATTGATTATTAGTATTTGTTAGAATATGATATATGTTTCCATTCCATATATACGACAATTGGGCGTGTAATTTTTCATTTTTTATTTTAGATATAGTTTATACTAGTGTTGTTTCATACCAAGGTTAATGTAA
>NonPromoter_472
GTTTTAAGATCCTTCGTCTTCCTTATAAGCAAGGCAACGATATTCGTCAATTCTCTATGTACTTTTTTCTTCCCGATGCACAAGATGGATTGTTAGCTTTGATTGAGAAAGTGGCTTCCAAACCTGAGATTTTGAAACACAAACTTCCACGTAAGGAAGTGATAGTGGGTGACTTCAGAATTCCACGTTTCAAAATTTATTCTGGACTTGAACTTTCTAATGTGTCAAAGGAGTTAGGAGTTGTTTTACC
>NonPromoter_473
TGTGAGAAAAGTCTTAGAACTTGTGTTTTGTAATATATATATATATATATATATATATATATATATATATATATATATATATATATATATATATATATATATATATTATTTGATATGATAGGGTTTAGGTCTCCATTTCCTTTTCAACTCAAGTAACCAATAGGCTGAATAATTGAAGAGAGTGTCACTAAGGACATGAACTTTAACTACACTCTTATTTATATTTACCAATTAAATCGTTTGGATGCAC
>NonPromoter_474
AAAACTTCACCTTCACTATGTGATGATTAAGCAACAATATAATTTCAATAATTAGTTCAATATACATTTTGTAATTCAATTCTCCCCTTATATATGCATGTGTGTCCATGGTTCAATGTTTCTTCCTTTCTATTTCTTTGTATAAATAAACATTATATATATAAATAACGAGCGGAGACTCTTGGTTCTCATGCTAAATTATATACATGTGTTCAATATTAACAGACAAATCCTTTAAATTGATGTAGGA
>NonPromoter_475
AGTTTTAGAAACTCATGATATGATGATAGAGAACCGTGAGGAAGAGAGGGAAAATTTGTTGGATCTGAGTTGTGATCATGATTTAATGAGAAAATTAGTTACGAAGATAGTAGAGCCTTGTTTATATACCAGTTACACTTGTGGTGACTCAGCAACTATGAAGCACGGACACTTCTCGGATTAGGCGTGTCCCAGTGTCGGATACGTGTCGGGTCTGACACCGTCACGACACCAATACTTGTAATTACAT
>NonPromoter_476
TTTCATCACAAATAAATCGTGGTGGAATGACAAGAGATAATGAAGTCGCTCAAACTCCAGAGGATACAACTCCTAAGAGCAAGAAAAACTAGCAACCATCATAGAACACTGAACAAAATTTGGTGTTAATTAGTGGGTGGATAAAATATGGAACATGCAGTGTTGTCGGGAGAAACCAGACAAGTGAAGCATATTGGGGTAAAATTGCTGAGTATTGTAATGAGCATTGCTCATTCGATTCTCCGCGCGA
>NonPromoter_477
TACCATTTTCTTCAGGAACAACAGGATTACCTAAAGGAGTGATTCTAACACACAAGAGTTTAACAACAAGTGTGGCACAACAAGTGGATGGAGAGAATCCAAATCTACATTTAACAACAGAAGATGTTCTTCTTTGTGTTCTTCCATTGTTTCATATATTTTCTCTCAACAGTGTGTTATTGTGTGCACTGAGAGCAGGAAGTGGGGTTTTGTTGATGCATAAATTTGAGATTGGGACTTTGCTTGGTCT
>NonPromoter_478
ACCATCACCTGAATATTCCAGTGGTGGTTTTGATGCATCATTTTTTCAAGACAATTTGGAAAATTTTGATAGTATCATGGAGATACCATCACATGAAAATCATAGTGGTAGTGTTCATGATATGTTTCTTCCTCGAGGAAATCTGGAGAATTTTATTAACAATATAGGTAGCAACATTGGGATACAATCACATGAAAATCCTAGTGGTGGTGTGGGTGTGTTGCCTCCTCAAGGATATTTTGGAGGTCAA
>NonPromoter_479
GTCTCTGGGGCACCGGTGGTTAACATAACCCAACAAATATTTATCAGAAGAAATTAGTTCCTTAACTGTATCTTTATTAAAATAAAATCATTTAATGAATCTCATATAATTAGTCTCTCTTTTTTGTTACAAGGCTAAAGGAAAAATAAAGAACAATAATGTTGATTAAATTATGATTAAAATGTCTATTAATGGTGATTTTAAATTAGTGTATATCTAGTACTGTTAATCACGGAAATGAAACATGTCA
>NonPromoter_480
AATGGGTTCAATACTAATGGAGGGTGCCAAAAGTGGAATGAACTGTGCAGGAATCCTGGTGATATGTTTGATAGCAAGTTAGTTTACGTTAATGAAAATATGGTATACGATATAGCAAATACTAATTATGGCATAAATGACTGCGAAGAAATATGCTGGAGTAACTGCAGCTGTTTTGGATTCAGAAACTTTTATGGTAATGGAACTGGTTGTCTCTTCTTGGTATCAACTGAAGGTCTTAACATTGCAA
>NonPromoter_481
ATCATGCATATCAGAAATTTCTCCAGCCTCAGAAAATTCTCCAGCCTCGGAAAATTATCCAGCCTCAGAAAATTCTCCAGCCTCAAGTATGTAAATAATATCACTTACTCAAACCCGATTTATGCTTGTTTCTAAATCTAGGTTTTAACTAGAAGTAGAAAGTGACCGGTGTGTTGCGCGGTTGCAATGAGATTTTTGTTTATTAGTTTTTTAAGGTATAATAAGTGTTGTAAATAATATGGTATCAGAA
>NonPromoter_482
ACTCATGTCAATGTGTCAGTTTCGGTGGCATCATGTCTCAGTTTGTGCTTCACAGGCTGTTGCGGCTACATTTTACAATGATTCTCGGAAATATTAAGGATCCAACTATCATGATTTAAAACCTTGATTATATCTGTACAATGGCTTTTCCAATATCTGACTCTCCCACTACCACCATCTGTTTCATGTCTTCTATTATTATCCATTTTATTTACTCATGTTTCTCTTTTTTTCTTAACTTCTATAAATG
>NonPromoter_483
TGTGTGTTTGTTGATTATTTGGGTAATGTACTTTTTTTTTACTATGAACTAAATATAGATAACATGTAACTATTCGACTTTCTTAAAAAAAGGCCCTTCTTTGCACGAGTTGTTGCTAGTACTGGTTTATTTTTCTTATTTTTTTGAGAGGTTGTTACTATACTACTTGTTAATTATTACCTTCTTGGGGGTTGTACATTGAAAATTGGACATATGGCAGAGACACACAAGTAAAATACATTTTTGCCTC
>NonPromoter_484
CTCAATTGTCTACTCTTCATTCTGTTTTCCTTCGTTGTCTCAGTGCTGCTACTTCCTCTTCGGATGTTCGTATCGCTGCCCTTGCTGCCAGTATCAATTTCGTTCAGTGTCTCTCCAATTCATCCGACCGTGACAGGTATATCCACCAGCCAAAATTATGATTCAATTTTGATTGACATATTTTTGAGCTTATGCAAATAAATAAGCTTTTATGTATTATTCATTAGCTTGTCAAGCTTTTTATGTATTA
>NonPromoter_485
CCAGATCGGTGACTGTTTAGCTGGTTTTGACGGTGGTGATATGCCACGGCTGTTCCGTATCCGACGGTTGTAGGTGCGACAGAATATCTTTCATCCACGATTAATCCTCCTTCAACGCAACTCTCGGGTCGTTCGTTGTTGTAAGGATCGTGGTGGTTGTGGTTGTTCGTACCAGTGGTGGTGGGCGTTGGTGGCTGTGTAGCTTCCTTTTCAATTTCAGTTTGGTTGTTTTGCTTGATTTGGTGGCAGA
>NonPromoter_486
TCACCTTCTCACTATCCAAAACCAAACCAAGATTTGATTCAAGCTACTAAATCTTCTTCTTTTTTAGTTAAACCTTTTCAAAGCCTTAACTTAGGTAGTAAAAAAACCAAACAACATTCTCAAACCAAACATGTTGACTCACGTTTGCAAGGTAAATCCATGACAACCTCAGCTATATTTGATTCATCAAAACCCAACAACAACACACACCAAACGAAAATCACAGTACTAACACCAAATCATGAAAAAG
>NonPromoter_487
ATATTAATAGTTATCCTCCTTCACCTTATTCACCTGCGCCTTCTCGGCCTACGCATACGGAGGATCCTACCGAGGTTTTTAGGAGGAATGCTATTAACAAGCTGGTGGAGATGGTGCATAATGATGTAACGGCGTTGAGGAAGACCAGAGAAGGTGAAATGGAAGGGTTGTTTGGTTTGCAAGGGGTTTTGAAGCAGAGGGAGGAGGTTTTGAATAATGGTGTGAAGGAGATGCCAGATGAGATGGAGGG
>NonPromoter_488
AATTTGATCCGTGCTGACGTGTCCTGTCAGTGTGTCCGGTGTCTGTGTCTGTGTTTCGTTGGAAGTTACTGTGCTTGGATTATTTTTTATTTTATGGTACTTTGTTGTGCTGCTTATGTGAGTATTAATGCAATGCTTTATACTTTTTTGTTTGGTTGGTCAGCCCAGATGGGATTGAAGCACTTTGTAAAGATGTGAATGTGGACCATACAGATGTTAGGATGCTGATACTTGCTTGGTACATATCTGA
>NonPromoter_489
TTGTGATTTGATTTTGTTTTGTAGAGATTGAGATGATGAAGGAGAGGTTTGCAAAGTTGTTACTTGGAGAAGATATGTCAGGTTGTGGAAATGGGGTCCCTACAGCGTTGGCTATCTCAAATGCCATAACTAATCTATGTGGTATGAAAAATGCGTTTTTATTTGGTTTTTGTGCTTTTGCTAAGTATATGTTTGGTTCTGTTGTGACAAATTTGATTTTGGTTGAAACTGAGTTAAATGTAAAGCGATT
>NonPromoter_490
TACATATAACAATTTTTTAATATGGTTTAATGCTAAAATAACCGTTAATAGGAGGTAGAATCTGTTTTAACAATATAGATAGTTTCTACAATGAAATCAAATAGACATTTATTTTGTACAATAGAATATGATTTTTCGGTTTACTACTTGGAGTTTAAAGTCCAATGTTTGTTTGTTCTGTTTTGTGCAGGTTAGAAGGGAAAAAATAAGCGAAAGGATGAAGTATTTGCAAGATTTAGTACCAGGATGC
>NonPromoter_491
TTTTTGAAATATGAAGAAATGAAAATGAAACCTAATTTTGTTTTGAAAGAGATTGCTAAGTTTTTGGGGTGTCCATTCTCCGAAGAAGAAGAATCCAATGGTGTGGTTGATGATATATTACATTTGTGTAGTTTTGAGAAGCTTAGCAACTTGGAGATCAATAAGAACGGGAAAATTTCGTCGGAAATTGAAAACAAGAACTTTTTCCGTCTTGGCAAAGTTGGAGATTGGAAAAATCTTCTCACAACTA
>NonPromoter_492
TTTTCATAGTTATTTTGTGAAAGTTAGCTAAATTGATTGGGTTTAGCACAGAATTTTCCTCGGTCTTCTTTTCACTGAAGTGTTTTGGATCAGTACTATGCCAATTGTTATATCTGAAGTTAGAGATTAATTTCTTTCTATGCACTGACAGTGTAAAGTTTTTTTTACACATGCATTCAATCAAATTACACCAAAGTGTCACTTTTATAGGGTAGTTTTTTTTAAATATCTCCACAAATATCTCTGTGAT
>NonPromoter_493
TTTATTTATTTGTTAATCTAGCTTTCTCGAAAGGAGATTAATTTGGAAAAGTTGCGAAGAATTGCCAGCACTGGGATTCCTGATGGAGGAGGTTTGCGTGCTACGGCTTGGAAGGTGATAACTCCATCATGTTCATTTAACTGGTTTGAATTTTCAACTTTGGTGCTTACTTTGCATATTAATGTGATAGTGTGATGCCTTAGGACTTTGACAACTTACAATATTGAGGAATATAATATGTATTGTATGT
>NonPromoter_494
GTCCACCTCCAAGTAAATGGAAGGGAATTTGCCAGACTTACAATTTCACCTGCAACAAGTAACGCGCCGTCCTATAACTCGTGTTAAAATATTAATTTTACAAACAAAAAAAAAGAGTATAATGCTAACAATTGATATATATATATATATATATATATATATATATATATATATATATATATATATATATATATATATATATATGTTTTTGTAGTAAAATAATTGGAGCTCGGTATTATGGTATTAGTTT
>NonPromoter_495
CTTAATGAGGTCTGTTTCTTTCAAATGATGCACCTCTATGGTTCTGTTTTTTGAGGGAAGTAGTATTCATGGATTTCTATGAATGCAGGGTGTGGATGCTAATTAATGAGGTCTGTAGGCGACAGTTTTCAATCAAACCGATATAGTTTTCATTCTTGTGGATTCGGGGGAAAATCTGGAGTATAAAAATGCACAAGGTAATAAATACTTTTCCTTCCTTAAATTCAGCAAATGGCCATTTCAGCCCGGA
>NonPromoter_496
GTTTCGCCGCCCTTCTGATTTGTTATTTATGCTTTTGTTTAGTTTTTGCAGAAATTTGTTATTAGGTTTTGCGTATTTGATATATTGTTGAAATTTGAAACTGAAACCTGCGTTTAATTTTGAAGATCTGTGGCTATAGCTGTTTTCTTTAAGCTTTTTAAGAGAGGAGGAGTTTTTTGCAAGATTTCTTTGTTCTATTTCGTTTTTTTTTTCTTCTCTTTTTTTGTGGGTAGGAATATATACTTTGCTT
>NonPromoter_497
GCTAGATGGAAGTATTTAATGACTGCAAAGTTGGGTTTGTTTTGTTAGGAGCATATGATGATGAAGAAGCTGCAGCACGTGCCTATGACTTGGCAGCATTGAAGTACTGGGGCCAAGACACAATTCTCAATTTTCAAGTAAATTCTCTTATCCTTCACATATCATCATTTTTTTGCAGCAATATATCAATATCAAAGTATGAAATTTATCTGCATCTTGTAAAATAGAAAATATATGCATTATATGTGTG
>NonPromoter_498
TTTTAAGGACATATTTTTGTTTCATGTGAGCAACAATTCATAACAGATTGGGGAAACATGCTCCCGCGACGTCAATGACTGTGGTACGGGGCTGCAGTGCCTGGAATGCAACTCACAAAGCCGGTGTACACGAGTCCGAACTTCAAGTCCTATTTCAAAAGTCCTTAGTCCTCATCATACATTTTTCATTTATGTTCTATAGCTGCTAAAATAAACTTTGTAAAAGATTAATTATTATAAATGATTTGCA
>NonPromoter_499
ACATAAGGCTGTAGAGTTGTTTGAGAGGATGCCGGATTTTGGGTGTGAACCGGATTATAATGTGTCGTCTTCGATGATTTATGTTTATGCGAGAACAGGTAATGTTGATATGGCTTTGAAATTGTATGATAGTGCGAAAAATGAGAAATGGGTTATTAGGCCAGTTGCGTTTTCGGCTTTGATTAAGATGTATGGGATATTGGGGAATTATGATGGGTGTTTGAGTGTTTATAATGATATGAAAGTTCTT
>NonPromoter_500
GCTAGCTCACCCTCTTCATGTTAAGCTTCTATCACAAAGTAATAATGTTAATGTTACTGTTTTGCATGATTTGAAGTATACAAGTGTCGATGGTGATCTCGTTGGTGTTATCGGAGATTCATGGATATTGGAAACTGATCCTGTTAATGTAACATGGTATTCTAGTAAAGGTGTTACAAAAGAATCACATGATGAGATTGTTTCGGCTCTTGTTAAAGATGTGAAGGAGCTGAATTCTTCAGCAATAACA
>NonPromoter_501
ATAAAGATAGGTTAGAGTTAGACAGATTAAAGAGAAAATGTAAGCATAATATTAGCATTGATGTAGCAATTCAAAGTGAGAATTTAAACTTCTGAATGGAGGATGAAAGTCTTGTTTAATCGATAATGTTATAATTTTTTCTAATATTTTATGGGCTATAATCAATTGTATTAAAACCGATTGATGTTGTAAATCATATGATGATGTTTACGTCCGATAAACATGATCAATTGATAACAGATTTTCGGAT
>NonPromoter_502
CGCTCATCCTGGAAAACAGCTCTTCCCCGCCTTCGCTTCTAATTTTAAAAGAGACTGGAAAAAGAGTTTCTTCAGAGTCGAAGCGTCTAAAAATTCCTCAGTGAGTGTCGCCAGCGTCGTGGGTGAGGTAAAGTTTCCTTTAGGGTGGACTGCTAACCCTGTGGCTGTCTCAGGTTACGAATATAAGAAAATGTCCCCTTATGAACAGGGCGTAGTTGGTTTCCTAGATCGGATGCTTCACACCGATCTT
>NonPromoter_503
AGTTAAATTGCTTTGAATGTGATTAATTTAATTTAATTAACATTAGTAGTATGTGCACGTGATTAATTTAACACTAGTAGCAGGTATAAAGATTTTGTCATTTTGATGCCTTACCTTCGAGCTAGTTGTTGCTATATACTATGAAGCATTATCACGATGAAGCACTAACACAGACACCGGACATGTTGACACCGGTAATAGTATTAAAACATGTAATATTGAATGTAACTGGATGTGAAGTCTTGGTGCT
>NonPromoter_504
AAATTTCTCCAATTTAACAATCCTAGAAATCAGTAGTTGTGGCTTGAATGGTTTTTTCCCAAAGGAAATCTTCCAAATCCACACATTAAAGGTCCTTGACATATCAGACAATCAAAATCTTAGTGGTTCTTTGCCAGACTTCTCACCACTTGCATCTCTTAAGTACCTAAATCTTGCCGATACAAATTTCTCAGGACCACTTCCAAATACTATCTCCAATCTGAAGCACCTGTCGACTATTGATCTATCT
>NonPromoter_505
AAAGATGTATAATGAGGTTCTTGATGCACATGAGAAATCCAATAATTTGGAGAATAATTTGAAAGATATAACAAAGGAACATAAAAACTTTATCAAAGAAAAAGAAGTTATTGAAAAGCAACAAACAACAGCATTTAACAAGCGCGCAGAGCTTGATGTCAAAGACTTGCAAGAGAAGATCTCTCGAAATGAACGTGACAAAGTATTATTCTAATGATGATATTATGCTATGAGTTATAGTTCTTATGAA
>NonPromoter_506
AATGACCAGCTGTAAGGGAGTAAGGATCCTCTCCATTTGTTAAAGTAAATGGAGTATACACCCAAGTATGAGTAATTGAGAAAGAATATAATTGACAAGTTAATTCTTACAACAAAAAAAAAACTGACGTCGAAGATAAAATATCCGAAAGATTCGAACACTGGAAGACAAAATATGGAGTTGTCTACAAGGATGTTGCAGAAAAAAAAAACACTTCCAAATATTCAAACACAATGTGATCTACATTGAA
>NonPromoter_507
GTAAGTATTGCAAAATGTGCTAATTTTTTGAATATATGGTAAATCACAATCAACCATTTTGTCATAAATACTATTCCTAGAAAATTATATTTGATCTTTGGCTCGTTAAATTCTTATTGAACAACGGTTGATCAAAATTTAATCGATATGATATCAGTTGTATTTATATCGTAGGTGGTGGAAAAAGTCAGACTTTGCAAGAAAGGTCCCTTATGCAAGGGATAGAGTTTGAAGCTTACTTTTGGCCATT
>NonPromoter_508
TTTGTTGGATTGTGATGGATATTTAAGCTTAGATTATGGCCTCAAGCTACTCAAATTCTCCATGTGCTGCTTGCAAGTTTCTAAGAAGAAAATGCAACCAAGATTGCATTTTTGCACCTTATTTCCCACCAGAAGAGCCTCATAAGTTTGCAAATGTTCACAAAATATTTGGTGCAAGTAATGTTAGCAAAATTCTAAATGAAGTTTTACCCCATCAAAGAGAAGATACGGTGAATTCTCTAGCTTATGA
>NonPromoter_509
TGATGATTATAGCTTGATTAATTTTCCATTATGTCGGTGTCGATATACTTCGTACCGTGGTGATGGGGCATCAATGAGCAGATTGGACCATTTCTTGTTATCTGAAGATTGGATTGGAGTGTGGCCTCATTGTATTCAGGTGGCTCTTGCTCAGTCTATTTCTTATCATTGTTCGATGATGTTGACTCTTGATGAAAATAATTGGGGTCCTAGACTGACTTGTATGCTGAATTGCTGGAGTGATATTCTA
>NonPromoter_510
TAATCATAATCCAAAAAGTAGGAGGGTATCCCGCAACTAGTATTAGCATTTGTTTTGTTCTGCGATGAATTTTATGGAATTGTGATGGAATATCGCGTCTGGACAAAAATTTCCCTGTTCTATATATGTGTGTGTTTGGACGTGGTATTCTATGTGCAAACACAGATCCAAACACACACATAATAGAACAGTAGGCCTAATTCCTCAGAGATGTAGAGTACCTGTTAATTGACCACTCTTCTTCCATCAG
>NonPromoter_511
CAAATACACAAAGCCAAAGACTCACTAGTCACTAAGGTGGGGAATAGTGAAATTATCAAGCCTATGACTTACATATTACACACAATAATCAAAATTGTTAAGGGGACAATGAAATATTGCTCCGTTAGAATGGAAATGGAGTGAAAGGAAAGGAAAGAAGCCTATGTCTACATCCCATTTGCATTATTTTTGGTGCCCATTATACCAAACTTAGGGTAAAATTTGAAGGCATCAGGATTTTTATCTCGTG
>NonPromoter_512
TAGAACTGCAGTTAGTTTCTCCAATTAATGTGTTTATTAATTGTTGATTTTGAAAGAAATCAAGTTTGATAGAGTAGTATGTTTTGGAAAGATTGTGGAAAATAGGCTTAGGTAGGTGGTTTGAGCATGTAAAGAGAAGATCTGTAAATTCTGTAGCATGGAGACGGAGGATAGTTGGATCACTAGAGGCAGAGGAAGACCTAGAAAAGCTATAAGAAACTATTAAGAAAGATCTAGAGATTAATGAGTT
>NonPromoter_513
CATGGTTCCAAGAGTCACAGACAACTTGGATCCATTGGTGCCGGAACTACACCTGGTCGCGTATACAAGGGAAAGAAGATGCCTGGTAGGATGGGTGGAACTAACAGGAAGACCAGAAAGCTTAAGATTGTTAAAATTGATAAAGATCTTAATGTTATCATGATCAAAGGTGCTCTTCCTGGTAAGCCTGGTAATCTTCTACGTATAGCCCCCGCCAAGATTGTTGGCAAGAACATTCCAAAGAATTAAT
>NonPromoter_514
GGTCAACAATCTTATCTTTGCATTTGATCCTAGCCCTGAGGGTGAGACTATTGCTTGGCAGATTATCCATATTTTAAGAAAAAAGCATAGATCTCTGCAGGAAGATATCCTTCTCGCTAGAGTGGTTTTCAATGAAATTACTGAACAATCCATTAAAGCTGCTTTGCAAGAACCTAGAGAGATTGACATGAATTTGGTAAATTCTTACCTTGCAAAGAGGGTCATTGATTTTTTATTTGGGTTTAACATT
>NonPromoter_515
GTGTTTTGAGAAATTGAAATGGCCTATTGATATTGGGAGTAGTTTTTTCGATGGAAATCGTGTTGGGAAGACGGGTTTTGTTGAACGGAGGTCGTTTTGGAATTTGTTTAGGAGTTTTGATAGGCTTTGGGTGATGTTGATTTTGTTTCTTCAAGTGGCGATTATTGTTGGTTGGAATGATAGAGCTTATCCTTGGCGTGCGGTGATGGAGGAACGCGATTTGCAGGTTCTGCTTTTAACGGTTGTTTTT
>NonPromoter_516
GCCATTTCAGTTATAGTACTTTTTCATTTTAAAGTTTTCAACATGTCATGCTTCCATTTTCCCTAATTAGCCAACAATTTTTAATGGTTAACTTGGGTTTATGTTGTAGGGCAAACGATGAAAATGCACTTGAAGCAGATTTTGGAGCATTTGACTTTCCTATTCCTAACTTAAAATTGCCTTCTTCAATTGGAAATGGACTCCATTTTGTTTCAAAGTTCTTAACTTCACGATTTAGTGTCAAATTGGC
>NonPromoter_517
CATAGAAATGGTACCCAAAGGACTCAAATCAGACAAGCATACTATGAACTCTATCAAGAGGATCTCATCAAACGCCTTGAATTTGAGCTTTCAGGTGATTTTGAGGTGCATACACGAAGAAAAAAAAAATTGTCAATTAAATATATTAAAATTGATGTACCAAAAAGAAAATACATATTAAAATTGAAATTTTGTTAAAACTTTATTGTGCATGTCGATGTTTTTAATGTATACATTAATGTATTTGTTT
>NonPromoter_518
GGAGATATTTTACCCTTCAAATTCAAACCAATTTGAGGGCATGAATGATGGCTTTTCTCAATGGCAACCTATATACGATCCTTTGAAGTCTACTGTTAGGTTGCCTTCTGTTTTGTCTGCTAACCAACTTGATGAACCTGGAGAATGGACTGATCAAGAATGGTTTACTGAATTTCTCAATGTTGATGATCAAGCTGCTAGTAAACTAGATGATGATGGTGATGATGATATTATGAAGTGGACCAGTCAA
>NonPromoter_519
TCGTATTAGTCTTTCAATATACTTGTTGTCATTTCAATCTCTATAGAGAATTGAGAATTCTAACTTGTTTCAATCCTAGGAATAGAAATATTGTGCATAGAAAAACAATAAATGACAATGAGAATCAAATAAAAAATGTTTCTCAAGTTTTGGCTAAAAATAAAGATCTTGATAGCGAAACAAAAAAACTAATGAATTTTAAATTATTTCTTTGGCCAAATTATCGATTAGAAGATTTAGCTTGTATAAA
>NonPromoter_520
TAAGAACATATTAGAGATGCCTCTTATGACAGTTCAGGTATGACATACTAGTAGCAAGTTCTTAATAACTTATGTGTGTATATGCACATATGTATGTATAGTTTAATAATTATATTTTGAATATTTTATGTAAAAAAATATGTTTTAAATAATCCTCTAATCATATTTCAATATAGTGTTTTTGGAGTCTTATATCAACTATTATATTAGCTTATCTGCACTTGTTTTTTGAATTGAGATATTTAAAAAT
>NonPromoter_521
AAAATCAATGCTGCAAATTGGAAACAAACATACACAATTTATTTAGAGAATTTTAATGTTTGCTACATTTTCTTTCAGGTTGCAACTTGGAGCAGTCATACTGCTAAGGTGAAATCCTTATTGTTGTTTGGTGAACATATTCTCAGTCTTGATGCTCAGGGAAACATCTTCTTGTGGGCATTCAAGGATATCAAGGACAATCTTGTTCCTGTTGGCCACATTGTGTTAGATCAGAATTTTACCCCCACCT
>NonPromoter_522
ACTTCCTTACTATAGTCAATTCAAATGAGAGGAACACCGGTCACAACCCCAAATATAATTCATTTAGGCACACTCACACAACTTAAAAAAGGTACAATATAAAACAATTTAATAATGTGTATTTTTCACTTAATTAAATAAAATGTATTGTTATGTGTGTTCCTAAATTGGTTTTATTTAAGCTTGTGATCATATAAGTATTTATCTGAGAATGATTGGAGGTAATAATTTAGACTTTACTATATATTGA
>NonPromoter_523
AGAGTGGATTTTACGAAGAATGTAAGAGATTGTATTTGGAGATGTTGGGTTTAGAAGGGAAAGGGATTTTGCCGAATGCTGTTACGATTGGTAGTGTGATGCAGGCGTGTGGTCAGTCGAAGGATCTTTCCTTTGGAATGGAAGTTCATCGTTTTATGAAGGATGATGGAATTGAGACAGATGTGTTTCTTTGTAATGCTATAATTGCCATGTATGCAAAATGTGGAAGTTTGAATTATGCTCGTGAGTT
>NonPromoter_524
AAATGAATTTTTTGACTCCTGTTGCATCCATTAACCATCTACTGAACGTAATCAACCACATATTTGGACCACCTTAATCACTTAGATTGTTATCACCAAAGTCGTTAAATTTTAGTTGTTCGAATAACACAACTGCTATTAAAATGCAATTGCTCACTACCTGCAAACAACAAGCTTCCTCGTTCGTTGCTGTTTTTTATTCTAACTAGCTTTCCTACTGGTTCAAGTACATGAATTTGTAGGACTAACG
>NonPromoter_525
GTCAAATCATGTGGTTGAATTCACGTGATTAATAAACTTCATGTAAGATTGAATCGATCGAAAACACCTGAGTTTGGTCTTTGACTAAAACAACTTTGGTCAGTTAATTCATTGAGTAGTGTAGTTTCCAATTACAAAATTTTTGGTACGTTAATCAATGAATACTAGTAATTTATAAGTTTGATAAATATGAAACAGAAAAGTGATTAACATAATTTATAATGACAGGTATTTTGTGTGGAACATAGAT
>NonPromoter_526
TTCTCTGATCTCTCTACTCTATGATACTTTCTGATTGCCATAATAAGTTTTTCGGAAACTTATGGTTAGAGTTTTTCTTTTGTTTTTGCTTCGATTGTGCTTCTTGTTCAGAGATTCGCTCATTTCGGTATAGATTTCATCATGATTTTGCTTATTGGTGTTTTTCGGTGTACTCTTCGTCAACATTGTCGTGTCTCTCCGTTGAGGCTTGCCCTCGCCGAAATCTGGTGATTTTGTGTTCTGTGCAGGT
>NonPromoter_527
AAATCAGTTGAGTATTTCATTGGTGTGAAATCTATTAGAGTTTCTAGTAAAAATGTAAAGTTGAACACAACCCTTTTATCTATAGACCAAAATGGATTTGGTGGAACCAAAATTAGCACTGTTAATCCTTACACTATAATGGAAACATCGATCTATAAAGCTGTTGCTGATGCTTTTGTGAAAGCATTAAATGTTTCTACTGTTGAACCTGTAGCACCATTTGGAACATGTTTTGCAAGTCAAAGTATTA
>NonPromoter_528
CATGTGTTGGTGTCAGACATCGACATATATGATTACATTGAAATATGTTATTTTCTTAAATTAGTATCCGTGTCGACGTGTTAGTGTTTGTGTTGCGTCTGGTGTCTATTTATGTGTCCGTGATTGATATACAATTATGGTTGAAGAGAAAGAGACAGCAAAAGTGGTTTTACTTTTACATTGCTGTTGTAATTCTGGTTAAGCTGCCAATATACGGTTGTGATGTTGTTGTGGAGACCTTTAAGTGTGT
>NonPromoter_529
ATTTTCACGTGAAAAAATGGTGTAGACGGGATTGAGTACTAGAGTTGTTATTTTTCCTGTACTTTCCATCATGACATTGAGTTCTGATACTAAACTGTGCCATCCTCTTTTTGGCATTCTTTCTGTATGTTCCCAGCTATTAGTTGCAGAACCTAATTTTCTGGGTATCTTAACGATCACCACTCACCAGAGATCTTATATTTGCGAAGTTTAGTTTTATTTTATAATGCTATTTGATTGCTTGAGTATA
>NonPromoter_530
TTAAGATATTGTGTCCTTATATGTTTGCATTACATAAGTCATCCTCGAGAGAGGTTGAGGGTGATGGATTCGCCGGTGTTGGTTGCTTCCACTGCGATGGGGGAGCCGGTCTAAGGGGAGGTACCTGCAGAAGTCACTTCGATGCCAAAGTCATAATATTATAGTAGTGAAGTAGAGGGATTAGAGATACCTCAAATAGGGTTCGGTACACCTGTTATGACTTGGTCAGTGATTCTAGTCCTGTCCTGTT
>NonPromoter_531
GATACTGGTGAGCATTTGTTCTTTGATGTCGATGAATTGCGCTCGTGGCTTCAAAATAATCATGATCATCAAAAGTAAGTACTTAACTGCTATATACTTTATTTGGTTATGCTTTTTGTTTTAGTTGGGTTTGGATAAACAACTTATTTTAGAGCTTACTCCCTCTGGTCACTATTATAAGAATAACTGATGTATCTAGTTTGTATTATAGATCAGATGAAGTATATACCACAAGAAATAGCATAATAAG
>NonPromoter_532
GTAAGGTTTGAGCAATTTTTTTCACAATAATTGTGTGTTTAGGTTAAAATGTTTGGGTGTTTACAGTGTGTTGACTTCACTTGCTTTTTTTGGTAATTGGTGTTGGCAATGATGAAAATAGGGTATTTATTACACGTTTGGTTGTGGATTCTTGAGTTTTTGTTACTCAAGTTGTAAGATAAGTCTCATTTTAATTAAGGGTAGTTTGTAGTGTGGACAGTGTTTTTATAACTGTAAAAGAACATATTAG
>NonPromoter_533
GATTGCAACTAGACATTTCAAAATCAATTTTACACGTTTATAATCACTTTTGGCTCCTCTAGGAGTGAAACCAAAAATACACTTAAACTAGTTGTGAGACTGTTTGGGGGAACTCTTGAAAATAGCTTATGTTTTCAGCTTATTTTCATAAATTCTCCAAGATAGCTTTTATCTTATACGAAAATAATTTAACTTTATTTTATGTTTTGTTATAAAAACAGCTTATGCATAAACACTTTTTATGATAAAC
>NonPromoter_534
CTGCTGGAGACATCTCTTCTGGTGAGACCAAAGGATTCAACCTCACCCTCACCTTTATGGCCGACCGTTTGCTATCCAATTCCCAGCTTTTCTCTGATATCACATCTGGTACATTGCCCCTAAACACTTTCTTGACGATTTTTGGCAAAGTCAATATCTTAGGCTTTATCAAAGTGCATGTGATTTCCTCCGCATCCTGTGATTTTGCGGTTAATACTTCCAACAAAACTGTTGGCAACCAAGAGTGCCA
>NonPromoter_535
GATTTGAGAGGTTTCATACCTTTTGAGCTTGGAAATCTTACTAATCTTACACACCTTTTGTTAGGTTATTACAATGAGTTTGATGGTGAAATTCCACCTCATTTTGGTAACCTTGTTAATTTAGTTCATCTTGATCTTGCAAACTGTGGTTTGAAAGGTTCAATTCCACATGAGCTAGGAAAACTTTACAAACTAGACACACTTTTCTTGCAAACCAATCAACTTAATGGTTCAATTCCACCTCAATTAG
>NonPromoter_536
GTGTAATTATAAGTGTCGGTGTCCGACTCCGGGACACGCCTAATCCAAGGAGTGTCCTTGCTTCATCACACAGAGCAGTTTTTCATTGAGAGAGAGATTTCCAAGTTGATGACTGTTCAACTTTGTTGAATTAATGCGACCGAAGAGAGCAAGATTGGTTAATGGAACTTATTGGCTTGATGCTATTGAAGAGCTTTTATCATTGCCACAATAACCGTTTATAAGTTTCTAGACATTTCGTAACATTTTT
>NonPromoter_537
AGGTTGTAATGTTAATGTTGGATGTAGTTGAAAATAGAACTCATGTGCGAGTTTTAAGTGTCGCTGATAATGTTTGGAAAACAATTTCAAATTTTCCTGCGGTTCCTCTTCCTGATAGATATACTGGTCAGGGTGGGAGTGATGGTGTGTATTTGAATGGTAATCTTAATTGGTTGGCCATTCCTGTTAATTAGTGTTGACGGTCGGGAGAATATTAAGCCTAATGAATTTGTTGTTGTTTCACTTGATC
>NonPromoter_538
AAATCCATGTTGTGAAAGCCAAAGATTTAACCATATATGTTAATCCCCGTTGGTCCTAGAACCCAGTTTCTATATGTGCTTGTAGGTTTGAGGTTTTTGACCATGCAAAGTTTGATGATTGGGCGGAGAAGGGTGTAGCACCAGCCATAAAACTCAGTTTAAAACTTTATGAAGATATTTTGAATCTGGGGTATAAGGTCATTCTACTTACAGGGCGGAGTGAAAGTCATAGGGCTGTTACTGTTGATAA
>NonPromoter_539
TGCAAAGAAAAAAATATGCTCAATGCCTAATGCTATAATATTTGACCCAAGAAAAACAGGTCTTAAAAACTATCAAAAAAAGAAAAACAGGTCTTAAAAAGAATGCTTGAAAGACCAGAAATTTAGAGAAACGGAAAGTAATATTGATATGTATCAAGGGTGTAATTTTTTTCATGCTTTTCGTGTTGATAATATAGTATGAAGGTGCTGTAAGTGAAGGCGGAAGAGGAAAAGGTACATGGGATATAGC
>NonPromoter_540
TATTTGAGCTCATCCATGTATTGAAACAAGCACTTCTGAGTATGTTTGAGAGAACTTATAAAGGATGCTTAAAAACAACTTATGGGTCGGTTCGGATTGACTTATTTGAGCATGTCTACTGACATAAGAACAATTGAGTCCGTTTGAGAGAACTTTTGAACTTTTAAAAACAGGTTACGACACATTTATAAGCTGTTTTCAGCTTATTTGCATAAGCTCTTCGAAAAAACCTTATGAAAAGAGCATATAG
>NonPromoter_541
AATTATAACTTTGGGAAAATTAGAGGGTTAAAACTGCTATTAAGCTTAAAATTAAACAATTAATTGACTAAAACCACAAACTGGTTATACAGGACCAACAATTATCCTAGACAAACTAGCTATTTGCAATTATTTGGTTGAAGGAAGATATTTTGATTGAATTCTAAAATTCATTACTCCTCTTTAGTCTTTAGTTTCTTTGTTTTAAAGGGATAAAATGACTGTACAAATTATTCATTTTGAGTAAAAA
>NonPromoter_542
TTTGAAGAAACAGAAAAACCATCGATCAGGGATTAAAGCCTTAAAGTAACACCTCCCAAAAGAGATTTTGAAATCTCAGAACAAAAAGAGATAAATAAATTACAAAGCTCAAGTTGTCTCTACAACTCGAAAAATTAGACAAAAGAATTTAAATTTTTCTATAGAAAAAGTCTTCCGCACTCTGCTAAAACTCTGGTATCAAAGAAAATCTCGTTTCTAAAAAAAAAAAAAATAAAAAAAAAAAAAAAAT
>NonPromoter_543
TCTTTTTTATTGTATTTATAAGGTTTGTAAAATTATGCTACTTAGCTAGTGTTTCTTTCATTATATATTTTATTTTTGGTTTTATCGAACAAAAATGACTTATTATACTTAATTCCTTTTGTTAGAAGAACCATATATATTATATGGTAGATCTAACTGTTACTTGTCACTCAAATAATTTGATTTATTTTTAGAGGAAATAACTTGATTTTAGTTGTGATTTTTTCTTTTAAAAGCTGTACTCCCTCCG
>NonPromoter_544
ACTTATAGCGGATAATCTAACTGATTGAATTTGTAGTGTTTGTTATTTAGCGGTTGAAGTAGCTTGTAAATATAAAATGATGTAAAAAAAAGGTGTATTCAATTAAGATTGCAGAGGGGTAACCTTGGTGCAACTGGTAAAGTTGTTGTCATGTGACTGGAAGGTCACGGGTTCAAGTCCTGGAAACAGCCTCTCGTGTAAAAAACAAGGTAAGGCTGCGTACAATACACCAATAATGGTGGGACCCCTT
>NonPromoter_545
TTTTTATACTTATACTAATAATTTTTGTTAGAATGTGAAATTGATGAATTGAATTGTTGAATTAAAAGTTTTTACGGAAGTATATCAATCAAGTTTATTAAAATTCATAATACTTCATTATACTACTTTGTTTTAATATATATAGTGTTATTGAAAATAGGGTTGTTAAATGTCACTATTTGGTAAACCAGAATAATTAATAGTACGATACAGTTATATGACTAATAAAAACAAATACTTCCTTTTGGAC
>NonPromoter_546
ATTTCCGTAGACATCTTGACTTCTACTTTATTGGAAACTATGTATCTGATTCTGATCAGGAAAAATTTATTCCTGATGTAAATTATACAGGAACTTGCAAAGACTTAAGATTTGACTATGGCCTTTTTTATGCTTCAAAGTCATTTTTTGACTATGCTAAGAATAGGAGAATATTATGGGGATGGGTGGAGGAAAATGACTCTGAACAAGATGAGATTGATAAAGGATGGGCTGGTTTACAGGTATTTTA
>NonPromoter_547
ATCACTATATATAAGAATGTTTCTGATTACATGCTTCATACATGTGGTTCTATGAAAGATAAGAATCAAGCGCTTTTTTTTAATCCTATCGGTAACTGTGCTTTGATCTTAGGGTCTGCAACATATTCTTTTTCTAATTGAATCAACAAGAAAATACTTGTTAAGATGATAGAGGACAAATAACGAGGAGGGATGAACTCTATCTTAAATACTTGAATCTGCAAGACCTATAACTAGGAGGGAGAGTAAA
>NonPromoter_548
GTATTAGCAGCATTGTTTGATACATATATATATATATATATATATATGAATATATAATCAAAATATGGAACTTATTTTATAAGGGTAAAAATAGAAGGAAAAAAAAATTGGAACTTATTTTATTCCAACCACTGTCCAAACAATGGAGTGGGAACCTTGTTCTATTACATTGTAAAATATCCAAACAATGGAATTATATTCCATTCCTTTCATTTAAATTCTGCTCTGTTCCGCTCTCTTCCATCAATCC
>NonPromoter_549
AATGACATAAGCTTTGCGGCGGAATCAACTCCTGTGATATGTGTAGTAGATCTACAAGTACTAAATTATCTTTGTGAGCAAGAGCGATATGTATATCTTCCTAAGCCTTGGGAGATGTTTACCTATGTGACAAAGCCGATTCTTGATCGATTGCGTAGTCTTGATTCTGAGGTATTTATATCTTTGATTTAATTTTTCTATGATCAAACTGTAATGATACAGCAGTTCATTTCTAGTATAGGAAAATAAA
>NonPromoter_550
TCACTCAAAACATTTGGATCTCAAATGGTTAATCATGAGAACAAGAATTCTTCATTGCAACAAGAAAATGAGAAAATGGAAGTGGCTAATTCTCAAGAAGAATCTAAAATATCTGAGCAAAATACACCAAATGGTGAAATTGGTGTCAAAGCTTCACCTGATATGAATTCAAGGAAAAGAAAAGCTTCTTCTTCCAAAGGAAAAGCACCAAACTCTACCAATCCTACGAAGGTAAAGCATTAAAGCTGCA
>NonPromoter_551
GACGCTGACACCAACGTCGGTGTCAGAGACCCAGTCACAACAGTAGGTTACAAGATCCTCCCTGACTGGGGCTACGGCCGTGTTTACACGGTCGTAATCGTTAACTGTACTTTCCCAAAACCCTTAAACACTGATAACTCCGGTGGGAAGCTGATTCTCAATGCCGCCACTTCAGGTGGTGGCGACACCAGCTTAAACATAACCGATAGAATCGAAGCTCTCACAGAACCGAAAAACAGTGTAGATTTCA
>NonPromoter_552
TGTGGGTCGATTGAAAGAAGCAGTTGGTTTGTTCAATCAAATGTTGTTGAAAAACATTAAACCAGACGTTTATACATTTAATATATTGGTTGATGGTTTATGTAAGGAAGGAGAGATGAAAAAAGCTAGAAATGTGTTAGCTGTTATGATAAAACAAGGTGTGGATTCTAATATTGTTACTTATAATTCTTTAATGGATGGGTATTTCTTGGTCAAACAAGAGAATAAGGCCACATTTGTGTTCAACACT
>NonPromoter_553
TTCACGATGGTGGATGAGAGCACGAGAGAACATGAGTTTCGAATGTTGCAGTTATGTGATATGCAGACTCGACATGGGTCATCAGGGCAACTCCCAAATTGGATGCATAACAGTCATGAATGGATGGGGTACCTGCAAAATTACCATAATAGAAACAAGAAGAGGATTTCAAGAGAGCAATTTTTCGACATAAGATATGGAATCCCTCCACCAAAGCAGATTCCTCTGATGACTTATTTTCTGCCTCCTT
>NonPromoter_554
CAAAATCAGCATCATTTTTGCCTATTCACAAATGTCAGAGGTGTGAATGTCAGATCCTACAATTTCAGGGGGCTAATTGGTGATTTAATTGAAAATTTTCATATTTGGCACGATTTCTATTCATTGCATTAGTGGTATTTTAACTTTCATTAAATGACGCACCAACGTTCAATATTGTTAATTTATTTAATTTTAAGGGTTTTTACTTTGAGAAAACATTTTCTGTTTTCGCTTTTATTTATGAAACTTT
>NonPromoter_555
GTAATATTTGACTTTTTTAAAGAATATTTTTTAAATTTGGTATCCTTAAAGAGTACCTCGGAGGTACTCGTTAACACCCATTATACATTTATATGATTTTTTGTTGGAACTACCTTTCGACCTGTATTACTAGTCCATATTTTCTTAAAGCTTTGAGATAACAAAGATATTTTCTCATTTAATCTTAAATATAAATAAAAAGTCAAATGTATTTGATCCAATTAGACAAAAATACATTAAAAAAAGATAT
>NonPromoter_556
TCTAGCTTCATCTCACCGGAAAAGGTGTCACGAAGCCACAATCTCTGGCAAAGTCTCATCCTCCGGTCACTGCCATTGCTCCAAGAGAAGGTAAATTACCAAATCCAAACCTCTTTTTTTAATTGCTAATTAAATAAATTAAAATAGAAAATTAATAAATATCTTGTTTTTCTAAATCAGGAAATCTCGTGTGAAGAGAACAATTCGTGTTCCGGCGATAAGTTCAAAGGTCGCTGATATACCATCAGAC
>NonPromoter_557
TTTATTCCAATTTTACCCATGTATTCTTAGTTGAAAAAGATTAAATAAATGATTTTTGTCATTCCATACTTATAAGGTAGATCAACCTCTAATTTTACCAAATAATGCAAATTCAACCAGCCTACTTATCTGTTATTAGTTATAATATAGCCTATCATCTAACCGCTATAAAGGTCTATTTGGTAAGTCATATTTAAGTTCAGAATTTATGTCTTATAAGCACATTTCATTGAAAAAGACTTGTTTGATC
>NonPromoter_558
GTTTATTATGATGTATGGTTGTTGAAGACTAGCAGTAGTTTTCATTTTTGAAATGCATTTTGAACAAGCTGGTCACCATTGAAGTTGCTGTTCTTGAGTGTTCTCCATTTTCAATTTTCGATTTGCTGTTCTGCCGTAACACACGGTCGTGTGTAATATTGATACGACCGTGTTGGTTTGCACTGGATGGTTGCTATCAAAGCTTCATAATTGCAGACGCACAGTCGTCTTGTATATTGGCATGGTCGTG
>NonPromoter_559
TTTTGAGATTAGTTATAGGCTTATAGGATTTAATTGATATATTCGTAGCGAGGGTAATGATCGATCATATTCATTAGATCATTAAAAATGTTTGATTTTCATGATAATTAATTTTAAAGTCGCACATATGATTAATTTTGATTTGTTGACGCTTCGCTGGTATGTTGCTTTGATGATAGAATTGGTTGGTTCATCCGTTGCTTGATATTTTTTTCAAAATGATTTCTGCACAGGTTTTCTTTATAATTAA
>NonPromoter_560
GCTTCTTTTGGAAAATTTATGAGAACAACTTATGGCATTGTTCGTAAACTGTTTTCAGCTTATTTTCATTAGTTCTTCAAGATAGTTTATGAAAACAGCTTGTAGCTTGTACAAAAACAATTTAACTTTATTTTATCTTTTGCTATAGAAATAGCTTATACATACATGCTTATCATGATAAGCGCTTGTACTATAAGCTGCAGATAAGTTGTTTATCCAAATAGGGCCTTAGTCTCTAAAGTATATGATA
>NonPromoter_561
GCTGATGATAATGGATACGGATGGGCAATTGCAAAATCTCTTGCTGCAGCTGGAGCTGAAATTCTTCTTGGCACATGGGTTCCTGTAAGTCAATAAAAATTCACTTGGCTATCTGACTGCTGACATTTTGAATCCTTCCTGCTGTGTATGCATTCCACTCCTTTTGTAGTGATACATTTATTAACTGTGAACCATTTTTGTAGGCTCTGAATATTTTCGAGTCCAGCTTACGACGTGGAAAATTTGACGA
>NonPromoter_562
AATACTTTTAGTTTTTATTAAATTATAGACATGATTACATTATAGGTCCTTTATCTTATTTATTTGTAACACTTTGGTCGTTTATCTTTATTTTTTTCCGTTTAGGTCTTTTATCTCTCATAGAAGCACATATACATCATTTTTCTTATTTTTTATTAAAAAAATACATAATCTTATTTTTTTAAAATGAAAAAATTCAAAATTATGATGAAGATGTTCATCATCTTCATTGAATCAAAAAAATTTCTAC
>NonPromoter_563
TTTTGATTTGTATGTTATCTACTCTTAGTTAAAATGTTGGAATTTTCCTAAGTCATTCACAAATTATTTCATATTTTTTTGTTAAATGATGTGGTGAAGTTTAACTTTGATTAAATCTAGAAGTACTGTCCCAAAACTGAAAATCCAGATTTCAGTCCCTTCATTCATTTGAGACACCCGACCTTATTTCTCAAGTATACTCACACTTTTCCCCTTGTTGAATATGTACTTGGAACCTTATCATAGATGG
>NonPromoter_564
ATTATTTTATCAAATATAGTATAGTATCTCATTATTCTTAACCTGGTTGAATAAAATCAAATCAAATAATTGGTTTGGATTTGGTTTTGTATATTTTTAGTATTTTTTACTTTATGTCATTGTACCTAATTTGAGATTCTATTTGCATTTGATTGAGATTTTTTTTTTATATTTTTTTTTTTGTTGTAGTTAATTAATTAAGCATTGATATTAAGATTCTTCCCAGCTTTTTCTAGATCCAGATTGAAAA
>NonPromoter_565
TTCCACTTCATTCAACAACTTCACCAGACTCAAAACCCTCTTCCTTGAAAACAACCATCTTTCAGGTTCCATCCCCCAATTCAAAGCCTTCACCCTCGACCAGTTCAATGTCTCCAACAATGTCTTAAACGGCTCTGTTCCCGTCAACCTCCAAACATTCTCTCAAGATTCCTTTCTTGGAAATTCCCTCTGCGGTCGACCCCTTTCACTCTGCCCCGGAACCGCCACTGATGCCTCTTCTCCTTTCTCC
>NonPromoter_566
GTTTTGAAGCTTCTTGTAGCTAACGGATGCAGAATCAACGATTCAGTGGATTTTGTTTTGCATGAAGCTGCAATAATAGATAGAGTCGATGTTGTAAAGTTTTTGTTTGAATCTTTCTGCGACGAATTGGATGTGAATTCGGTGAACAGAGAAATGATGACACCGATTCACGTATCGGCGAGTGAAGGTCACGTGAGTTTAATTGAGTTTTTTGTTTCAATCGGAGGAAACGCTAACGCCGTTGATTCCC
>NonPromoter_567
AGGTAAATATACATTTTTTTTTTCTTCAAGTAGTCTAGGGATTAGAAATTCATTTTTTAAATTTAAAGTGAATAAGTTGAATGTTCCGGGTTCGAACCTCTGCTTTTGCATAAATTACTCAATTTTACTATCAATTGAGCTAAGTTCACGGGGACGACAGGTAAGAATATGTTAGTCTTATATTATAAATGAAAATGTGCTTATCTTCTGCATCCATAACCATTGATCTACATGACCTTATACTATTAAT
>NonPromoter_568
GTGGTATAATGTCACTGCTATTGTTCGGTGATACAATATTTGGTGCAAAATGTTGTCATATTGTGGCTGTAGTGTTGCTATAGCATTTAGTGTAGCATAGCTTGCACAAATTGCTATTTTACGCGATCCAAAATTGACAATACTGGTTTGGTTGTTATTTGAGGGATTTGTTTTTGCTTGGTGAAAAAAGAACATAATAAGAATTAAGAGTGGAGGAGCCTGGTTCATTTCTGTTATTTATGTTGGTTGT
>NonPromoter_569
TTGAAATTGAAAGCCAACTTAGAAACGGGTACGAACAAAATATCTTCCCTTCAAGCACTTTTTGCACACCTTTGGTGCTCAGTGATCCGTTCCGACCAATTAGACCCACAAGAGAACGCATATTTTATGGTCGGGATAGGAGTTAGACAAAGGTTTGTTCCACCATTGCCGGAAGATTATTTTGGAAATGCTGTTGTAGCTTCTATGGTTGCAATGAAAGTTGGGGAGTTGTTGGAAGAAGGCGGGTTTG
>NonPromoter_570
CTTGACTCATAATAACAGGGACTAAGTTCTCCTCAATATGAAAATGTTAGGGTTTGGGGTATTATTTATGTCTCAACTTTTCCAAACACATTTTGACTGTGATATATCCACCACTCTTTATCTATCAATCTTATTGGCACTTGTTCTAAAAACACCACATAATTAACCTGTCCGGCCTTCAACTACTAACTCTGCTATTCTGCATTTCAATTGCTTCATCCGCACAATATGTTTGGATTTCGTTGTATGT
>NonPromoter_571
TGGTGGAGCAGAAGCATTTGAACTAGCAGCAAAATTCTGCTACGGTATAAATTTCGAGATAAATGTGGAAAACATCGCTATGCTTCGATGTGTGGCCGAATATCTTGAGATGACAGAAGATTATTCAGTTGGGAACTTGGTGGCAAGAACTGATGCATATTTGAATGATGTAGCACTAAAAACCATTGCAGGTTCTGTTTCAATCTTACATATTTCAGAAAGCCTTCTTCCAATAGCAGAGAAAACAAAA
>NonPromoter_572
AGAAGTTAGGAACCAACACATAGAGAAGCATATATCAAATGCAAACCAGCATGATACTGATCAACATGACATAGTTTACTTGACCCCTATCAAAGAGGTTCGTCGCCACCGTAAATATTTTTTTTTTCTATGTTTTATGCATTAGTGTCATCAATCAAACTATTTTTTTTTTTATTTTGAACTTTCTTTTGGCCTATAGGATGAAGCAAAAGAGACCATAAGTTTGAGTTCAACTCAACACAGAGACAAC
>NonPromoter_573
TGAAACGTTTATACCATATATTCACAAAATTAATTTTATACCAATTTCGACCATCAATTAAGATGAAACGATTAAGTTCAGTAACTATGTGACACAATTATTTTTTGGAAATTCAGATCCAACACAGTAAGAGTCACACTTATATTGATTAGGATCATTATTTTGTAGAAAACCATTTGTCATAACATTATACACACACATACACGTTACAACATTACATGAATTTAATTATTCTAAAGTTTCAATGTTC
>NonPromoter_574
TTCCATAACATGGGATAGCAATAATCTTGATGTCCTTCGAGTTGCGTTAAAGAAAAACTCAAGGGAGAAAAGATTTTTGTTTGTGTTGGATGATTTGTGGAATGACAATTATAATGATTGGGGTGAACTAGTAAGTCCCTTCATTGATGGAAAACCCGGAAGCATGGTGATTATAACAACACGCCAACAAAAAGTTGCTGAGGTGGCACACACATTTCCAATACATAAATTAGATCTTCTATCAAATGAA
>NonPromoter_575
CAGTTTTGATTTTCGTCCCTGTAAAAAAAAAATTGAAATACATCCCTATAATTTTTTTTTTTGCAGTCATTCACTAAACTCACTTTTTTGTTTGTATGATAGTTTTCAGTGTAAGGAAGCAAAGAAAACTCCATCATAGTCCTTCTTGATTTCATCATTCATTTAGTAACTAACCATACAAAACTACTCAAATATGGTGAAACAGAAGTGGTGTTGAATGTTAGTCTTTGTGCAAATGGTTTATGAATTT
>NonPromoter_576
CATCCTCAATGCATTGATTCATGGTTAGCTTCTCATGTCACTTGTCCCGTTTGTCGCGCAAATCTTAACCAAGATTCTTGTCAAGTTGCAATGACCATCCCAACCAATTTCAACAATGAACAAACATGTGAAGAAAATTCCGAAACCGTACCCGAAATAACTCTCAATAATACTACCAATGACCAAAACCAAAACCCAAACCAAATTGACTCTGACGCGAACAAAGGAGAAAGTATCAATCATGATGATG
>NonPromoter_577
ACTTCGAGTTCGATATGCAAAAATTATTATTTTTCAAAACCATTAGATTATATATCGAAAGAGTCGTATGAAAAAGGGGTATTTACTATTTTATATAATTAAAATACTCTATTTTAGTGTCACAATTCTTTTTTGCTTTCGTTTTTCATAGCAGAGACATTTAACAACAACATTAATTATTTTAATTGAATTTTTGAATTTCAAAACAAAAAAGAAACTTTTGGATTGCTGAATAAAAAACTACACTAAA
>NonPromoter_578
TCAGGTTAAGGAGATTATTACTGGTTGTGGAGACTTTCTCAATGTACCTCTTCTTGGTACCCGTGGGGGAATCAACTACAATCCGGAGCTTGCTATGAGACAGTTTGGGTTCCCTATGAAGACAAAGCCCATCAATCTTGCTACATCTCCGGAGTTCTTCTATTATTCGAACGCCCCCACCGGACAAAGGGAGGCTTTCACAAGGGCTTGGTCTAAGGTCCGTAGGAAGAGTGTGAAGCATTTGGGTGTG
>NonPromoter_579
AAAAAGCGGTCCGTTACTTCCTTCAAAAAAAAAAAAGCGGTCTGTTACTGAGAAAAAGGCTGCAACAAAAAGTATAAACAGGTGACGTTGCCGTTTTTTACCGTTTTTATAGAGTGAATAAAAATCGGGATGAAACGCCAATACATCGTCACTTTATTATTGGTTGAGATATATGTTGGACCAATATAATATTTTGCCATACAGGATGTTTTGTGTCTTTTTTAGGGATACTGGATGTTTTGTTGGAAGT
>NonPromoter_580
GGGTTTCAGGTGTGTCATTCGTTGGGAGGAGGAACGGGATCTGGAATGGGAACTTTGTTGATTTCGAAGATTAGAGAGGAATATCCTGATAGGATGATGTTGACGTTTTCGGTGTTTCCTTCTCCGAAGGTTTCTGATACTGTTGTTGAGCCTTATAATGCTACTCTTTCTGTTCATCAGTTGGTTGAGAATGCTGACGAGTGTATGGTGCTTGATAATGAGGCTTTGTACGATATCTGCTTCAGAACAC
>NonPromoter_581
CATGCCGAAGAAAGCGTTGCAGTTTTTCCGGAAAATGCGAGAGGCTGGTGTAGTGACTGATGAAATTACATTGGTTGGTGCTATTTCTGCTTGTGCTCAATTGGGTGTTTCTGGGTATGCTGATTGGATAAGGGAGATTGCTGAGAGTTCTAGATTTGGGTCTGGAAGTAATGTTTTTGTGGGGTCTGCTTTGATAGATATGTACTCTAAATGTGGTAATGTGGAGGAGGCTTATAATGTGTTTAAAGGA
>NonPromoter_582
ATAATCAATGAGAAAAATTATGGTTTGAACGAATTCTTAAATACACTCAATTAGATTATTTTAAAAAAAAAATCCATTCGTGATAGCTACATTTATTTTTTGTTGACAATTTCGTGATAGCTGCATTGAAATGTTCTACATTGATCTTTTTAATACATATGTTGTTTTTATTGTTAAATTTTGGTCTGTCAATATAGTTGGGATTCACCTCTACCTTATATAGTGTTGCTTTGCATTCTATTTCTGTCAG
>NonPromoter_583
AGCAATTCATGTTGATCCTGATGATAGGTATTAATATTATACATTCATCTTATGTTTTAATAATAGTTCCATTAATAGTAGTTAATGATCATAATAACTTGGATTTAACTAATGAGTTTAACTTGGATTTCCACTGACTGTATAAAATTATTTACACATGTATCAAAAGATTTGTCTCCAATTTATGTTTTTTAAAACTTATGTGTTGCTACATTAGTGGATGTATGTGCAAAATAATTTTACACTATCA
>NonPromoter_584
TGATTTTCGGGTACACCTTTTTGGGTGACATTAGCCAATCACAATGCCACAATGCTTGTGAAAGAGAGAGAAACACAAACATTGTGGCATTGTGATTGGCCAATGTCACCCAGGTATTCTCCTTGATTTTCAAATAGCATTTCTGATTTTTTTTTTTTTTTTTTTTTTTTGGGGGTGGGACCTGAATGTTGTCTCTCTCTTTTTTTTATTGTAACGTGTTGCTTGCCTATTGGTTATTATTCAATTCCCT
>NonPromoter_585
TGGGCTATTTCAGAACTTGCAGCACATCATCCAAAATGTCAAGATCATTTTGCTCAGAATAATGCTATTCGTTTGCTTGTTAGTCATCTTGCTTTTGAAACCATTCAAGAACATAGTAAGTATTCTATTACCAACAAACAAAACATGTCCTCCTTACATTCTCTTGTTATGGCTAGCAACACCAACACCAATGTCCCTAACAGAAGCGATAATAGCAAAGGTGCTCATGAAGATTATAAGCTTGTTGCTC
>NonPromoter_586
AGGTCTCGGGTTCAAACCTCAGATTGAGCATGCAGCAACATTAGAACTCTTGGGGAGAGTTTGTTGTTTGTTTGGGTCCAATAAGTCTCGAGAGATTAGTCTTCGCAATTGCTAGCGGAGGATACTTGGTTTACCAAAAAAAAGAGAATCATTCAGTTCAAAATGTATAGCTTATGGTTGATTAGGATTGTGATGTGTATTATGCTTATAGGAGAACGGTTTATTAAGTAGTTTACAATAGAAGATGCGG
>NonPromoter_587
TATATTCTACCTTGCATAATAATCTTTTTTTAACCCGTTCAATTTTTTCTTTTTTTGCGTGAAATGATCCAATGTGACACATTGTCGGATGGGGTGGGGGTGGGTGTATCGAAGAACAATGTTAGGAATTTCGATAGATTAATGCTTGTTCAGGGTTCATTTTTTTCTTTTGTTGTGTAGTGGACTGAGGTGTTTCAATGCACTCTTCAAAATTTAATTTTTGTAGTAATAAGGTTAACCTGTATGCAGA
>NonPromoter_588
TTTTGTTTTTGTGCTTTTCTATGTTTGTTTTCTCTATGTTTTTGTCTAGGATCATTCTTATGTTGTAGCTATGTTTGAATTCTTGTATGGAACAGAGTTTTTGGGAGGTGTAGAACCAACATGAGCATAAATAAGTGTAGCGGAGATGAGGGTGTTGCGTTGGATGTGTGGTAAGACTAGTGGGATAGAATTAGAAATGGCAATATTAGAGAGTTGGGTATCGTAGAAAAGATGGTGGAAAATAGCCTTA
>NonPromoter_589
GAGAACAGGAAGTACGTTCCTTATGGTAGGCTGCTCTCCATAATCTTTCAAGAAGGAGAACTCCTAAGTGCCCTGAAAGACGTGGGTATTTATGATAATCAGAAGCTGAGAGCAGTCACAGGAAAAATAATCAATGGGGCAACTCTAGTCAAGATGAGGCTGATTTCAACATGCAGGAAACTAGATACAGATATGCATGAATCTGATGTCATATCTGATCTAGTCACTCATCACATCCCCATCTGCAAGA
>NonPromoter_590
GGCACCTCCTAAAGGTTTCAATGAAGTTCCATATGTTAAACCAAATCTAAGTGTGTTAAATAATTGTCTTTGTTTTTCTCATGACTTCAAACAAACACATATGGTTATATGGAAAATGAAGAAATTTGGAGCTGAAGAATCTTGGACTCAATTCTTTAAAGTTAATTATTATAATCTTCAAATATATGATCACTTTAATGACTTGAAGTTTGTGTTGATGCCATTATGCCTTTCGGAGAAGAGTGATACA
>NonPromoter_591
TTTTGCTTATTCGTTGTGTAAAGGTGGGAAATGTAGGGAAGCTTTTGATTTGATTGATGAGGCTGAGGACTTTGTGCCGGATACGGTATTTTATAATAGGATGGTTTCTGGGCTGTGTGAAGCTTCACTTTTTGAAGAAGCGATGGATATCTTACATAGAATGAGGTCTAGTTCTTGCATTCCCAATGTTGTTACTTATAGGATTTTGCTTTCTGGTTGTTTGAGAAAAGGACAGTTGGGGAGGTGTAAG
>NonPromoter_592
TTTAGGGATATTTGTTGTTTTTATTCTTTAATTTATGTTTTTATCAAAACAAAATCAGTTTTTAGTTATTTTTATTTTACTTTAATATCTCCTACGTTTTTGAACTATTTATTAAGATTATTAAAAAATTATTTTTGATTTCTGCGATAAATATAAAATCAGTTTTTCGGTTTTTCTTCCTTTGGGTTTGAAGACAATAACATGCCAGATAAATTCACACATGTTATTTCCCTAAATTCTAACATATTAA
>NonPromoter_593
TGGTTTGAATAATATTTTGCCAAAAATTCAGAGACTTACTGTGGGATTAGACTCCAAGGTCAGTTAATTTGATTCATGATCCAATCCAATATTTACATTGAAAGTTGTGTTATTTCCATTTGAAGTGTTGTATGAATATATCTCACAACTTTGTTGTTTGTATGCATAGATGTTATATGCAGATATCATTCATCCATCACAGCTGATAAGCTTAAAGTATCTGAAATTAAATATCGTGAATTTGGATCGA
>NonPromoter_594
TGGAAATTCTGGAATGGAACTCTCACTTGATCTTAGCAATCATCATGCTTTACCTTCCATGGTTGTTCGTAGCTCGGTAAGTTCCTTTTATGTGTCTGGTATCTGTGTCAGTGCTTCATAGTAATTCTTTTTTAACTTTTGTGAAAAAAATCTAATTGGGCTGTTCTGTTTTTTTTATCCACAGGTTCATGTGCTACCAAGAGAAATATTTGGAATATCAACTTTTGAATTAGCGGTTATGATGTTGAAG
>NonPromoter_595
TAAAGATGAGTTCATGCATCTATAAATAGTAAAAGACAAATAAACGATTTTGATTGGTGTCAACTCAGTATGGATAGAGTTACACACCATTATCGATGGATAAATAAGAATTTCTCATCTATTATTATATTTCTCATTATAACATTATACAATCAAGTCAAGCTTTGTGATTTAAGGAACCATTAGGAGTCCAATAAACGAATAGGGAAGGTTTTTGAGAACAATATCAAAACTTGATGCCAAAACATGC
>NonPromoter_596
CCTAGTGCCAGAAACATTTTCCAATTTTAAAAAACTAACCACCCTCAGTCTTTCATCTTGTGGATTGACAGGTACATTTCCACAAAATATCTTTCAAATTGGAACATTGTCATTTATTGATTTATCATTCAACTACAATCTCCATGGTTCATTTCCGGAATTTCCGCTGAGTGGATCTCTCCATACCTTAAGGGTAAGTAACACAAGCTTTTCTGGAGCATTTCCATATTCTATTGGTAACATGAGGCAT
>NonPromoter_597
AAAGCAACCGAAGAAACCAAAACAGAGAATGTTCAAATCAAAATATCTTCGCTTCAAGTGCTGTTATCTCATGTATGGCGATGTGTTGTTCGAAGCAAAAAACTTGATCCACAAGAAGATTTTTGTTATATTTTAAGTATAGGTGTTAGACCAAGGATGATTCCTCCGCTTGAGGAGGATTATTTTGGAAATGCTTCAATGATTGGTGGTGTAACAATGAAAGCAGGGGAGATTCTGGAATGTGGGATTG
>NonPromoter_598
TATTGTAGGAAAGATTCCAGAAGAGTTAGGTGAATGCAAGAATTTGACTGTTTTAGGACTTGCTGACACTAAAATTTCAGGTTCATTACCTAATTCATTAGGTAAATTAACTATGCTTCAAACAATATCTATTTATAGTACTTCAATTTCTGGTGAAATTCCTCATGAAATTGGTAACTGTTCTGAGCTTGTGAACTTGTTTTTGTATGAGAATGATCTTTCTGGTGAGATTCCTTTTGAGATAGGTAAG
>NonPromoter_599
GATTCCTCACAAGTCACATCTAATTTGCAACCTTTGAAAAACGATTTTGTTAAATAGAAACCGACTTAATTGTCTGGTTTTTAATAGCATGTGACTACGACTTGTTGCTTTGTACATTGTAGATTTGTCATTGTTCTTTTTTACTTGCATTGTGTTCCACAACTAAAACTAGATTTGCTAATCTACACTTCCAACTTGTATAGAGATATTAGGTGTATAGTTTCTTTGCAAATTCCATTTCACCAATTTG
>NonPromoter_600
TTAATTTCAAATGTTATAAAATATTTTTACAAATGAATCAAATTAAAACTTTTTTTTTTTTTTTTTTGAGAAAGAATCCTATTAAAACATGTTATATAGGTATTTGTAGATATAAAATACCTCATGTATGATTAGCCAAAATATGATTGTGTATTGATCAAATTTCCTACGTTTTTGTAGATTCTTTTCTTTCTCTCGTGTTAAAAATCCTTGGATTAAATTGTGACAAGTTACATTATCATTCACTCAT
>NonPromoter_601
CCACCGAAGGATCAGCTTCCAAATGTTTCTTATTGCATAACAAGTCCTCCACCTTGGCGTGAGTTTTATTACATTCCCTTTTTAATTTACTTTGAACCTGATTCTTAAATTTAAGCCATTGATATATGGGAATATGGCATATTTTTAAAGCATTTATTTTTTTATTTTTTTTTTATTTTTTATGGTAACTTTATATCCAATTGTTTAAAGTGTCTTTCTATAAACTCTTTCCTATCTTGATGATTTTGAG
>NonPromoter_602
ATTGACTTGGTTACGAATGAGTATGTTCGTATGTTTTGAATCTGAAAATAATTTTGATGCAAAACTTTGCTAGTTTTTTTTTATCTCAAGGCAAAGGTTAGTTTATCACCTTTTGCAAATCAAAGGTTTGGAGGAAACTCCAATTTTTTCTTGAAGTAAGCAAACATCTGCGTATTTTAGGTGTAATTACATTTCTAGTCTCCATAGTTTGGCATTAAGGTGATTTTGGTCCCAGCCGTTTCAATTGTTA
>NonPromoter_603
AATTTTAAGCACTACAAATTTTTTGCTACTACTGGATGATGTGTGGGATACAAATTCTGTTGATTGGATTTATCTGATGGACGTCTTTAATGCTGGTAAAATGGGAAGTAGGATCATCATCACAACAAGGGATGAAAGAGTTGCAAGATCCATGCAAATCTTTCTCTCTGTCCACTATTTGAGACCTCTGGAAAGTGAAGATTGTTGGTCTTTAGTTGCTAGACATGCATTTGGCACATGCAGCGACATA
>NonPromoter_604
GCTAGCCATGAAGTACAGAGGTGCAATAAGAAACTTGATTGAACTTGAGGGTCTTGGCTGCACCATCATGCACGAAGTGGATGTTCACAACATGAATCAACACCATCAACTCAAACACCACAATTTTTTTGATCGAATAATCTTTAATTTTCCTCATTCTGGTTTCTTCCAAAATGAAAGTGATGCTTGGGTGATCGGGTAAGTTAAATAGAGAGGGTTTTTATTATGTGTAAATTCGCATTCGTTAAGA
>NonPromoter_605
TGTAAAAGATTCATTTTTATCTTTATAAAGGCCAAGAAAAAGCGAATATAAGCCAAGAGAGGACTGAACCCAAGTACAAGCTATCTCTGATAAGTCAACCTTCATTCATAATCAAGGTTCTCTGAAAATATATTTTTGATAAATTGATGAAAATGAGTTAAAAGGGAATATTTATATATAGTATTAACCACTAAGTAAAAATGTTGGTGCCCTGCAAAGAGAAAAAAAATGTACCCCGGCGGCCGCCCCT
>NonPromoter_606
TTACAAACACATTTAAGTCAGGTTCAATGGTAGATGAATTATTCATATTCATAAATCATAGTTAATCATTGAAAAGTCATGTAATTTCTTTGATTAAATTCATTGTAATTGAATCTTATTATGAGTGTTATTAACATGGTAGGCTTTGTCTTGGGATCACTCTCATTTTGTGCTCTATTATTGCAGTTCAGTTTTATACCGAAGGTGTTTGTGTAATGCGATCGGTTAGTTGATGAATGAGAAGAGGAAT
>NonPromoter_607
TGAAATTCTTATGGTAAGGTCATAGTAAGTAGTAACCGTTGCAGTCACATCAGGACTGCTGATATTTTGGAGAATCAAGGTTAAATGCAGCCTCAACCGCGACCACATTGTGGTTTCACATGATGAAAAACTGTTATGTCGTGACTCATATTGCGGTCAGGACCTTTATTTAAACCTGGGTTTCCTAGTCCAATCTTTAGTGATCAAAGAGAAGTTGCATAGAAATTTTATTCACCTCACTCGAAGGAGA
>NonPromoter_608
TAGAATCAGAGTTGGTGTTGAAGATGAGAAGGGAGCAGAAAGAGGGATGCCGAGCTTCAATTCCGACGATGCATGGTATATTTTTTCCTAGTTTAGAAGTTCAATACGTAGATTGTGTGTTTTTTTGCTCAATTTTTGTTGTAAATATTAGTCCTTTGATGATACATTTGGAATGAAGATATGCGATATTTTGATTTTCATTGTTACTTTGGTTTCTGTTGTTTTGAATGAAGAATGGATAGTGAAAGAT
>NonPromoter_609
TTTGAACTAAAAGCCTGGGTCTATGTTTCGGAAACTTTTAATGTTGTTGGACTTACCAAAGCAATTTTACGGTCATTTCACTCTTCGGCAGATGGTGAAGACTTGAATCTACTCCAACATCAATTGCAGCAGAGACTAACAGGAAAGAAATATCTGCTTGTTTTGGATGATGTCTGGAACGGTAGTGCGGAATGTTGGGAGCGCTTACTACTTCCTTTTAACAATGGATCTACCGGAAGTAAGATTATTG
>NonPromoter_610
ATTTTAGATTTGTCTGTTAAAAAGGTTTGCAACTTCTGAACAAGAGATGGTCAATCCTTTCTCAATTTTTTCCATGTCACAAGTAATCAAATCATTCCCTTCACTAAATATATATCCCTTTGTGAAAGACACACTAATCATCTTTGTTGAAGCAAATTTAAATCCCATTGAGCAATTAACATCACACCCTAGACTTTTAGGCTAATACTAATGTTTGACAGGGCCTAAAAAATATTGGCCTCAAATGTGA
>NonPromoter_611
TGTAACCACATAAGTTTGTGGAGGAAAATATTGCATTAGTTATATAAGCTATGAAACACTGACAAAAGATACCAGAGTCCAGACATAACATTGATATGTAGATACTGGTAACCATGGTAGTCAAAATCTATTGCTAGCACTTAAAATCTTACAATTTTACGATGTTGCTCCCTATTACTGTGTTCCATGCCGATTGGAATCGTAAATTGCTAGCAGACGGTGGAATCTCCGTGCTAGGTGGTGGAATCTG
>NonPromoter_612
ATGTCTAGGCAATTGGCACAGAAGTATAATCCAACCGCTGTCGAGAAATCGTGAGTGCTAGCTAATTCACTAGTTGTGGTTGTTATTTAGTTAGTTAGTTACATTTCAATTATATACTAAATGCTTATCTGTTAACGTTTGATACGATTTAGGTGGTATGAGTGGTGGGAGAAATCAAAGTATTTTGTGGCAGATGCTAGCAGCAAGAAACCACCTTTTGTGATTGTGAGTATCTTTTCCAGCTTATTCT
>NonPromoter_613
GGAAGATGATATTTCTGGGGTAGGCCTAGCTGATATAGAGGAGGAATTAATGAATTTGGGACATGGCAAGAGATCAAAAAAGGTATGATACATTTACACATGTTCAGTCACACAAAATTGTGCAACATCGTCGTAAGAGAGTCGCCGCCGTTATGTACTATGCTAGCATTTGTTAAGTTCTTTTAGAAAGGTAGATTGCAAGTTTTAGACTGACCTCTAGCAATGGAATGTGCATCGGTGAATAATGCAT
>NonPromoter_614
CATGCATATAAGTAGTTCGATATAGATTAAACAACTTACATCGTGACTTTGACAAAATTATAATTCTAAAGTTCAACTATTTGATCTTCATTGATGATCGAGATCATTAACTATTGTAATCATCATGTTTTGCGAATATGTTACATAACGGAATTAGGGTGAGTTTGACTTGATCTCAGTAACACCGTGTTTTGTTGAAGCTCTAAAGTGTAAGCTTTTGTCAAAAACGCGGTCACACGCGTGATTATGT
>NonPromoter_615
TGTTATGCTTCTTTACACACTTCTTTGGTAGCTTGAGTTGAATTTGTTTTCGTGGTTTTTGATAGGATTGTTTGGTTTTCTTCAGACAATTAAGTAGTTTACTGCCCGAGATGATTTCAAATAAGTTTCTTGTTTAATTATTTGTGTTTCTACATTGCTGATGGGAGGGCTATAATGCACTGAGGCTGTATGAAATAGAAGGGGCCGCTGTTTAATGGTAGTTTACTTAAGGCCTGTATCTCTTCCTGTT
>NonPromoter_616
AAACATATTTGCAGGGACTAAAACCATATTTTAGCCATAACTTCTATGGTCATCTTCTTCCCTCTTCATCTTCACCTTCACCAATTAAACTTCCAACTTCACCTTCACCTTCTTCTGCTTTTCAACCCAAACTCGATCGTTTCTTCCAAACCCCACACAAACCATTCAAGCATAACAACAAGACCAAACAGAAGAACCAAACAAACGCATTAAGCTATCACAAACACAGCAAAACAAAACCTCTTTCTTC
>NonPromoter_617
TTTCAACCAGTGGTAACAACAACTGTAAGAGTGCCTTACACCGATGGATTCACATTTCCAGTGTTAAACCCTAATTCATCTTCAACAACAACAAAACTCAAAAACGGCATCGTTTTGGAAGATCCACCGAGAGAGTCACTGGAGGTTTTCCGACCACCGGAAGAACTCACCGTCGATACTAAAACCCTCAATTTCCAATTCCCGCCGGGTATATCACGAATCGTCATCGATGATAACGACGCGGCTAGTG
>NonPromoter_618
GTTAATATCAAAGTAATTTCAATAATTAATATTCTCTTCGTTCTACGACGATCAATTTGATCATTTTAAAAAAATAAAATAAAAGTGTATAATGAATGATACTTTTATTAGATTAAATTTATCCAACTATATATTCATGTATTTGCAATTATAGTTTTGTTTCAAGTGTTAACGTTGTGTGTGTGAAGGTGATTGGAACCGAAGCAAGGGCAGTGTACAATGCTGGACAAGCAGAGGGGATGACATTTTG
>NonPromoter_619
GGACATCTTTAATATTTTGTGTATTGTACTTTAAAGTGGCAAAATTTCAACCATTCTTTCGGTTATTAAAGTAAATCATTAAATCAATTTCTTTGAAAGCTTTGAGAATGGTTATAATTGTGTATTTTGTCTTCAAATTTTGTGTTGTAGTTGCTGAAACATGGAAGATACCGATATGTTTATGTTTATTTGGATGTTAATGAGAAAGAAATAGTAGTTTCTATTTTGGGATGTGAGTGAAGAAGCTAAA
>NonPromoter_620
ATTACTTTAACTGTAAGCCAGAAGAAAAAGAAGATGCTGTTGAGAAGATTAAGTTTGACCTATCTAAGGCCATACAACAAGAACACGAAATGGTACCCACAAATAAACCTTGGGACACAACTGCAGCAACATCTGCAAGTTTTGCAATGCCATACAATGTTTACCCTACAATGTCTGGGTTTCAATTCAGCCCATCATGTTTTGGCAATAAAGGGGATGCATCACCATGGAGCCAAAGTTTATGTACGGG
>NonPromoter_621
ATAACCTATTTTTTTCTTTCTTTTCATAAGCTTAAAAGTAAGCTTATAAGCTAATCCAGACTGCCCTTAATGTAATAAGTTCTGTTTCTTGTTGTCTGTAGAGCGATATTTATGGGACTATAACTTAGCCTCTTTTGTTGGTTAAAAGTGCAATCGGGGTTATATAAGTTCCCTATAATGACCCATTTCTTACTTTATCACCTGGATTTAATATTTTCCAGTTGATTTTCTCGATTTGGTACATTTTAGA
>NonPromoter_622
CAATGCAAGATGAAATTGCTGACTTCTTGAATATAAGATTAGATAGAAACAGTGAAACTGGAAGAGCAAGAAAAATATTATCCACAATAGAAGATATGGATCGTCCAATACTTGTGATCTTTGATGATGTTCGGGCAAAATTTGACCTACGGGATGTAGGAATTCCTTGTAATAGTAATCTATGCAAGGTTCTTTTGACCGCACGTCGCCAAAAATATTGCGACTTAATGCACTGTCAAAGGGAGATTCT
>NonPromoter_623
CAAAATGTATTCCAATAGATAAGCTCGAATAAGTCAATCCATGAATGGGACACTTGAATGTGATACTATTGAACTTCGTTTCATCTTATGGGAGTTCATTAGGTTTCTTCCTCTTTCTCATTCACACTGCCTTTTTCTTCATTTTTTGTTTCAATTTTTTAATCAATGTGGTAGTTAATTTTAGTTTTCCATCAATTTCAAATGTCCCATTTTGTTATTTAGAACACCCATTTAGCTAAATAGCTCTCAT
>NonPromoter_624
CAAAAGGTTTTGGTGCGCAGGGTGTTCATGGCAAAAGTTCAACTCAAAGGTTGCTACAGCAATCCAAAAGCCTGATGAGGATGAGAACCCAAAGGTGCAAGTTGCCACCGTAAGAGGACAGGCGAAAGCTCGGAGTCTCATTCCTAACAAAGACGAAAGAAGAAGAAGAAGAAGAATAAGGGTCAATTGGTGTGCATGGATCTCTCATATGCAGGGTCAATTGTCGTTGTTATTGAGATTGAGAGGAAGA
>NonPromoter_625
CCTGAAGATACATAGTTTGGAGAACAAAGTTTTAATATTGACTAAAATAATTATTGGTCATATTTTATTTAATTACTTTCTAAACAAAATTTTATTTACATTGTCTCTTTCCTGGAGAAAAGATATAAGTTTAAATTATAATACTGTTGATAAAAAAATCTGATAGATTATAAGACTAAGCCAATGTTTGGTTTAGCGTTAAAGTTAGTATAAATTTTGCGTCTCAATGCGCAAACCGACATGACATTGA
>NonPromoter_626
ATTCCAAAATGTTTGCACAACTTCAGTGTTATGGCTGCAATAAGTATGAGCATGACTATGATTGATAATGTAAGTCACAACTATCATAACAATATTACTAGCAGCAGATATGATTACTACATTTCACTCATGTGGAAAGACGTAGAAGACGTGTTCAAGAATCCTGAGTTGCTTCTGAAGAGCATTGATCTGTCGGGAAATAATTTAACCAGAGAAGTACCAAAAGAAATCGGATCTCTATTCGGATTGG
>NonPromoter_627
TGTTGCAACATGTAGGAACTGTATTTGGACAATTATGGAGACTGGAACCTGTACCTTGTGAAAAGAAAGAAAAGTGGCAGAGAGAAATGGATTGGCTTCTTTGTGTTGGTGATCACATTGTTGAGTTAATGCCTTCTTGGCAAACATATCCAGATGGTAGTAAGCAAGAGGTATAATTGAATTGAATTGAATCCTTATATGTTAATTTAATGTACTTTTCAATAAAGATTAATAAATAGGCCCAACTCTA
>NonPromoter_628
GTAAGACAAGTTTCACCAATTATCAAATGCATGCAATGTTCTAGACTCTTCTAGATGCATATGGTACCAAATCGATTCCGAGAATCTGCGAACGTAATAAACACCTACAATTACGTTCTTCACCATAACCAACATCATTCTTTACGGAAAGTGTTCTTCACCATAGACTCGATATGACTATGAATGCATGAACCCTCAAGTAAAGACTTGACAATGCACAAATAACCAATTCCATATTATACAATTTACA
>NonPromoter_629
GTTTTTGAAGGATAACTGGATTAATACAGATCTTCCATCAACCAAGTTTGATGGGAATTTAAAGCATTTGAGTGAGCAACCACCGGTTGCGTCCAGGAAATATTTTTATAGGGTGGAGAATACGGTTACTCCAGTGGCGGATAACCCTGTTTTGTGTGTGAAACCTGTAACGAGACGCATTCATGGATATGCTAGGCTCTTTATTGCTCAGTGCTTTGCTAAGGGATATGCGGATAGGATTCAGGTCTTT
>NonPromoter_630
AACCTTCCGAATTTGAAGGAATTGTAAGATATCTCAATTGTACATGAATTGCTTTATCAAATTGTAAATCGGCATATTTTGATACATCTAAATATCACTTATACATCATCATAGAAATATCGTATGTGCGTGTGCGTGCACACAAATATTAGTAGAGTTATCATGCTAATTACTCATTTGTTTTGATATTAGATTATATGCTTATAACCGATGCAGGTATGTCGAGAACAATATGTTATCGGGAACTGTA
>NonPromoter_631
GTGGTGGATCTAGTGGTGGTGATAATGATAAGGATTTGAAAAGGATGAAGGCGAATTTCGAGGAGTTGTGTGATGAGGATAAGATTTTGGTGTTTTTCAAGAAGCTGTTGAATGAGTGGAAACAGGAGTTGCGTGAGATGGCGGAGACGGAGAAGCGGACTGCTAAAGGGAAGTCTATGGTTGCTACATTCAAGCAGTGTGCGCGATACTTGAACCCGCTGTTTAAGTTTTGTAGGAAGAAGGTGAGTTT
>NonPromoter_632
GTCCCCAGTTTTTTTATGTATTTTTTTCCTTTTTTTAATAATATATTTATAAGCATTTGACAGATTAGAGTTGGGTCTCAACTTAGTTGCGAGCCACTCTTTTTTATGTCATTTGTTCTTGCCTTATAAAAAAAAAAATCATTTAAAAACGTCAGTATGAAATAAACTTATAAATTTGTTAGAAGATCCTATCAGCCTTGAAAAAAATACTAAGGTCATTACTAAATATAAGCATATGCCAGATAACAAG
>NonPromoter_633
TCAAAAGACATAGTTGGAATTGTTTCTCATATACAAGCATTAGAAAAACTTTTACTCTTGGACTCTGTTGATGATGTTCAAGCTGTAGGAATCTGTGGGATGGGTGGAATAGGGAAGACAACCCTTGGTAGGGTTCTATATGATAGAATTTCTCATCAATTTGGTGCATGTTGTTTTATCGATGATGTAAGCAAAATGTTTAGATTACATGATGGACCACTTGGTGTTCAAAAGCAAATACTATATCAAA
>NonPromoter_634
AATTTTTTGAAACAGGGACAATTTCTTGATTCTTCAAACACTTGTTGCTACCTTAGTTTCCTATATTTTCCCATTTCTTCAGCATCTTCCTCTATGGAATGTAAAAGGTATTATTGTTGCTATGATTCTACATGTGGGAGTTTCAGAGCCACTTTATTATTGGGTACATAAGAAATTTCATGGAGATTATCTTTTCAAAAACTATCACTCTCTTCATCATTCATCTCCGGTACCAACGCCTTTAACCGGT
>NonPromoter_635
GAGTTGACGGGATATTGTCTAGAAGCAGACAACAGAATTTTGGTTTATCAATATGCAAGTTTGGGTTCTTTGCATGATGTATTACACGGTAGGCCTATAACCATATAAATTTAATTTAGAAATGCTCTTCCCAACACACACTCTTGTACTAGTTAAAATTCATATAGGTTATATCAAATTTATGTGAGATCCACATGATTTGAGTAAGACGCATTTGAATTTCAAATAATAGAAATAGAATATGTTTCTA
>NonPromoter_636
CATACTATTACAAGTCTCCTCCACCACCATCTCCCTCACCTCCACCACCATATTACTACAAGTCTCCCCCACCACCCTCACCCTCCCCTCCACCCCCATATATACACAAGGATCCACCATACTATTACAAGTCCCCACCACCACCTTCACCATCTCCTCCACCACCATACTACTACAAATCTCCCCCACCCCCTTCACCGTCTCCTCCACCACCATACTACTACAAATCTCCTCCTCCTCCATCTCCTAT
>NonPromoter_637
TGTTGGAGTTTATAATAAAGGGTTTGTGCAAGCATCATGTGATACTTGGGACATTTTTAATAGGGTTGGATTGGTGCAACTTATAGACTTGGATCTCACTGGATCATTTTGCTTCTTTAGTGGAGTGGCTGGGGGTGCAATTAGTAGCCTAGTGAGTGGAATTTGGAGCATTGTGTTAGACAAGAACTATGCTACTGAATTGTCCATTTATGGTTTCCTCATTGGGTACTTTATGGTAAGAACTACGAAC
>NonPromoter_638
TGTTACTTTTAATCATTGTAAACAATCATATAAGTGCCTCAACATCCATTTCTCAAGTCTCAACATGTTATCATATTTTATCGTGCAAATTGAGTTACAGTTTGGGTTTTAATACTTTGCCACATACACAGGGCGGACTATAACCCAGATCAGTATCTGTGGGAAAAGGAGTTCTCTCTTGCTGGTAGAACCTACCAAAGGCAGGATTTAGAGGCAAGTATCGAGTAGTTATTTGATGGGTTGTTGCAAT
>NonPromoter_639
GTAGTTAGGGAATTACCATTTTAATGTTAGGTAGTTAGGGAATCACCAATTATGTTTATGGTGCTGGCGTTGTTGTTAATGATTAACTATGAAGCACGGATAATGACACGATAGAGACTAATAATTTGATGACACAGACACACCGACACTGTCAATAATTTAAGAAAATCATAATCACATTCAGTGTAATTATATGTGTTTTGTCGTGTCAAAAATCACATTCAATAGTTATATGCGTCGGTGTCGTGTT
>NonPromoter_640
ACTCGATGAAAACGAGAATCTTAAAGTCTCCGATTTTGGTCTCTCTGCTTTGCCTGAACACCTTCGTCAGGACGGACTTTTACATACTCAATGTGGAACTCCTGCTTATGTGGCACCCGAGGTAGTTAGAAAAAGAGGTTATAGCGGTTTTAAAGCTGATACTTGGTCTTGTGGTGTTATTCTTTATGCTTTACTTGCTGGATTTTTACCTTTTCAACATGAAAATTTAATTTCCATGTACAATAAAGTT
>NonPromoter_641
ATGCGTCGGTGTCGGACACCGGATACACATTCGATCAAAAGTGTCAGTGCTACTATTAAGCACTTATGGTATAAATACTTATCATATAAGTGGTTATGTATAAGTTATTTCTATAATAAAAGAAAAAAAAATATAGTCGAACTATTTTTATTTAAGCTTTAAGCAGTTTTCATAAGCTATCCTGGAGAGCTTATGAAAATAAGTTGAAAATATCCTATGGGAAAGTTCATAGGCTCTCGCAAGTAGTCGC
>NonPromoter_642
ATAATGCTTACATATTAGATTATTTGTGTGAACCTCTAGGTGGCCTTGGACCACAAAGTAGACTCATTATCACAACGAGAGACAAACATATTCTTAGTGGAACAGTTGATGAGATATATGAGGTTACAAAATGGAAGTTTGAAGAATCTCAAAAGCTTTTCTGTTTAGGAGCCTTCAAGCAAACTTATCCCGAAGAGGGCTACAAGGGTTTCTCAAAAATAGCAATTGAATGTGCAGGAGGTGTTCCATT
>NonPromoter_643
GCATCAGTAGGGAGAGGCACCTCTCAACAGGCTTACTATGAGAAACGGTCCAACCCATCATGACCCGTCTTTAATTACAGTCCATTAATAAATATTCTTTTGTTTAGTGTAATATTATAATTATAATTAATAGTTGATATAATAATTTATTATTTTAATTCTTGATTAAGGTTAATCCATAAAATTCAACAAATTTGCGATGTTATGAATCTCCTTCAACTTTTTTCTCAATTCACGTACTTTTTGTGTT
>NonPromoter_644
GGCCCATTTGGCTCAATATAAAGAAGCAAAATTTTAACCTAATTTAATTATTTTGGGAGCAGAAACAAAGTTCTCTTCTTTGTATCTCTCTGTCGGCGTGCTTCTTCATCGCAAGACGGTGAGTTATTTGTTTATTGTATGTCCTATGTATGCGTTTTCTTCTTTATTTATTTCTATTGTGTTTTTTTGTTTTTACTTTTTCTCCCTCCTTACGTGTTCATGAATCAAACATAACGTGTTTTGTCTTCCA
>NonPromoter_645
AGTTTATAGCATAAGTACATAGCATAAGGCCCACCAGAAGAAAAACTAAATTAAAATCCCCTTGGGAAGGTTACAAAGTGAGCATCTCCCAAAAGAGAGTTAGAAATAAAAGCAGCAACGGACATAAACATTCTACAAGGGACCTAATTTATATGGCGTAAGAGGATTCGGAGAGGTCTTAGGCTTATATGGCATGCAACGGTTTGGGGTATTTGGCAAGCTAGGAATCAAATTATTTTCAACAATGAGT
>NonPromoter_646
ATAATTATAAATAAGATAAACTTGTAGTTTGTTAATTAGCAAGAAGACACTGTTTTTTTTTTTTGCAGCATGGTGAACACATACAAGTCACTCTCTGGACCTTATAGTTGTTTATTGATACATATCATTTTCAAATTGTTCCTGATTGGAATTTGATTTTGTAATTAATGGGATAAGCAGTTATTTATTTTGCTGTTATACCTTATTTCTCATGATGTCATCAAATTCTCTACAATTTTTTTTCATTCTT
>NonPromoter_647
ACTTGATTCACATTTTTCTTTTTCTCTTTTCTTCTTCAACTTAACTAATAACTCCAAATAATCAATCTCATTCATCAGGGCTCTCAAGGCAGCCACCATGATTCTCAATCTTACTCCAGCAGATAATGGTGCTTCTCTCTCCGTTTGAAGTCTCATGTGTGAGTCAGGCTAATCATCAACTCCTCAATCATATTTATTAGTACATCTTATCGTAGAATGATTGCCATTGCAAGTAAAGATCATGTTTTCT
>NonPromoter_648
ATGAATGTTATGTGCAGATGTGAACTTATCACACATGGCGAATGTTCATATGCCAATGCATATGCCATGGCCTTACAATGTACCGCCATATATGTATAATCTTCAAAATCCTAGTCAGCAAATTCCTTCATACCAAGGATATCCTCCTTACCTTCAAAATAATATGCATTGGTCTTCTAACATGGGAGTGAATCAAAAACCACGAGCAACTAAAAAAGAGAAATCTCATCATAGAAAAGGATCAGAAGAA
>NonPromoter_649
CCACTCACAAAGACTCCAGGCATAGGACTGGGGCCAGAATATGGGAAGTCTTGGATCCTCCTCCAAGAATCGGTACCCAAAGTATAAACACTAACTCCATATTTGTTGACCTCAAAAAAAGAAACAGCAACAATCTTATAATTACAATTACGAGTGGAATGAACATGTCCAAAGCTAAAAGTGGATCCGGGATGAATAAAATGGGGAAACGTATTGAATCTCCTAATGGAACTCTTTCATTCCACCATCA
>NonPromoter_650
TGGAGACGAAAGCACTCCAAGGGATTTGTACGGGCATATGGAAGCCACACAGCTTCGACGGCAGCAGGAAATGTCGTGATCGAGTGGTGCATCATACTACGGTCTTGCAAAAGGGACATCAAAAGGGGGGTCTCCTCAATCAAGGTTGGCGATTTACAAAGTGTGCTCTGGTGGTTACTGTGACGACTCCACTGTCCTTGCAGCATTCGATGATGCCATCGCCGATGGAGTTGATGTGCTTTCCCTGTCA
>NonPromoter_651
TAATTTAAAAAATGATTATATGAGTTTTTTAATTTTTTTAAATTAAATAATTACAAACGTGGCATGTCACATAGACGTTGACGGGTTAAAATTGGTCAAAAGGACCAAAGATGTAAATTAGCTAAATATTAGGTGGCTAAAATTATAGTTTTTGTACTTAGGGGACCAAAATTACAAATTTTTGAAAGTCAGTGGAAAAAGTGCACTTTAGCCAATATAAAAACAATTATTTCCACAAATAATTATAAAA
>NonPromoter_652
CAATAAAGCAACTTGACCCTAAAGGCATTCAAGGAACTAGAGAATTTGTTGTTGAAGTGTTAACACTTAGTTTGGCAGAACACACAAATCTTGTCAAGTTATTAGGGTTTGGTGCTGAGGGGGATCAAAGGCTTTTGGTTTATGAGTACATGCCTTTGGGATCTTTGGAGAGTCATTTGCATGGTATGCTTTATTGCTATCCTCAATTCTCATTTTTCTTTGAATAATGTATAGTGCATGTTTGGATGGA
>NonPromoter_653
GCCTATTTATTTTCTATAGGTATCTATGGATTGATCACGAGCCGAAATATGGTTAGAGCCCTTATGTGTCTTGAACTTATACTGAATGCAGTTAATATAAATCTCGTAACTTTTTCTGATTTTTTTGATAATCGCCAATTAAAAGGAAATATTTTTTCAATTTTTGTTATAGCTATTGCAGCCGCTGAAGCAGCTATCGGACTGGCTATTGTTTCCGCAATTGCTCGTAACAGAAAATCAACCCGTATCA
>NonPromoter_654
ATTGGTGCTCCATTTTGTAGCACATCAGGCACACGATGTTCTTAGGTAAAAGTAGAACTAAATCATCCCTATCTTGATTTACTTGTAGACTAAATTAAACCCTTTCATAAACAAAAAATAGTAATCTAGACACTGTCAAACTGAGACATCTTAGTAGAACAAGGTAACTTTTGTTTCAAATAAATTGTTTATAATTAACCTTTATTTAGAATGAAAGGAATAAATGATAGCTAAGCATAAGCTTACCGTC
>NonPromoter_655
ACAATGCCGAGATTGTTAGATTGGACATTTTCCGTGGTTACCTGTGTTTGAAACAAACCCGAGGTCTCCCCCTTTGTGTGCGTGAGTTTTCAGGTGGTGTTTGCCACCCCGTCTTCAAACCCCAAAATAATATAATTTTATGTTTCACTTTATCTTCTTAAAATGTAAAACATTAATTTTGATACATACCTTCAAATAGGGTATTTTCTGTTTAATAATATTATGTAGCTGTTCCAGGTTGAGATTAATG
>NonPromoter_656
TTGAAACACTTGTCTTTTCTATGATCACTAATGATTTTTATTTTGCTCAGGACTTTGCTTCGCATATTTGATTATTTAATAAAAGTATTGTGTGTTAGATTACTTGTGTTTAGGTTGGTCGATTCATTTTGATTGAGAAGAATTATGAATTTCTGTTAACAAACCCCCTTCAAAAACGTGTATATTAGGCGAAATTGGGGTGATTATTGTGGAATATGGTCGGGGGTCAGTTTCTGTTACTAACAAGTAA
>NonPromoter_657
CTTCTTTGTTTAATATATTTTTTAGTTTTGCGTTATTTATTATTAAGTTAAAAATGTATATTTCAGGGATAAGTTTGGCAAAAATTTTAAAGAAGTAGATCGAAATTCTGGTGTTAATAAAATGGCTATTAAAGCATGGAACTCCATGAATAATGAAGTAAGTCCTCTAGTATATAACAACACATGCAATGCAATATGATCAACTTAAGTAAGATTTGTCTTTTAAAATTGATTATATTATTTAATCAGG
>NonPromoter_658
GAAAGATATTTCAAAAGAATTTGTGGTAACAAAGACTCCAATTCAAATTGCTAGCCATGCCCAAAAATACTTTATCCACCAAAATGTGAAAGATATAGAGAAGAGGAAAAAGAGAAGAAGCATACATGACACAACCTTAAACAAGAATGGCACACTAGTCACTCTCGCTGTTGAACAAGATGAGATTCCTTCAGTCGAGCAACAAAGTGAGACTCCTCCTCAAGGAATGCAACAGACACAAACACAACAA
>NonPromoter_659
TTGTCCATTGTAAGGCCACCAATTCCGGTCATGGTTTCGACAGCAATACCTCACTCACAAGCTCCATACAATACAATTCTAGGGAATCATGTGCAATCTATTAATTGTCCTCCTACTGTTTACAATATACAAAATAATCTTGTCGAGTTTCCAATGTCTGCTTTCATGAGAAACTCTCAAGACCCTACAATGAAATTTGATTATTCAAGAGGTAACCAATTTCAAGTTTGCCCTCCTCAACCACAAGTAT
>NonPromoter_660
TTCTATATTCTTGGGAATGATTTTTACATCTAGAAACAAACACCTCCTTACTAAACACGACATTTTTAGTCATATGAGCTTGTAAGCTATAAAAAATGGTAAAATATAGTAAAATAATATTGAAGGTTAAAATTGGAAGCAAATGTAAGATGCTTTAAGCTCAAAAGCTACTTGAAATAGCATCTAAAAAATGATTCCTTTCTTTGTTGGTCATGTTCTTCTATTTGGGTGTTGTTTCTTTTGTTTGATC
>NonPromoter_661
TTACCGATCAAGATTTGTAACTGTGTCGATCTTGATATTTGCAATCTTAATTTAATTTTTTGATAGTTGTTAGTTGATTTGATTGAAGTAAAATTTATTGGCTTTTCGTTAGGTTGTTTTTGGACCAAGTTTTTTCTAGTTAGTTGATTTGATATGCTAGTTAATTTTTGGAGGAAAGAAAATACATTTTTTTCAAGATTTTTATATTAGAAATTGCATTTTTTGCTTGATGAGTTTTTTTCCAAAATTT
>NonPromoter_662
GACCAAATTCGCAACTTCGTGAAAGTTAGGAGGCAAAAATTGCTATTAAGCCTAAATTAAACTAAATTAGGTCCATGTCATGTTTCTTTGTATTTTCATACTGCTATTTTAATTGTTAACTTATAGCTAATGCATCTTAGATCAAGTATATGGAGTTTATTCAATATAAGGACTAAGGGCTACTAAGTTTTTGTGCAAAGTTACGTGTAAAAATAGATTTTGAAAGAGGCTTTCTGTTTCGTAAAGTCAT
>NonPromoter_663
CTATAATCTATATGTTTAGTTATAAGCATGAGGCAATGTAACCCATTTGGGGTTGGCCTAGTCGTTGGCTTGGGATCTTGGAGTTTGCTCCTCCAGATGTCTCAGTTTCGATTCCCTCTGGTGCCAATTTCGGTGGGCTAAGTCCATACGGAGCTTGCTCTGGCTTTAAACGGGGCCCCCGCAAGTGGGCGGTGGGATTGGTCCCCTCGGATTAGTTGACTCTTGGATCGGATACCGAGTTTTCAAAAAA
>NonPromoter_664
AGGATTATGTAATGATTAAATAGAAATTTATATCTGTAAATATTTATGCTGAAAGTTAATCATGTCTGATTTTGTTTTGAAGTATTTTGCTGCTCATAGGATTATGTATTATGCTGAAAGTTAATTTTGTGGTTAAGTTATGCTGAACTTTTAACTGTTGATAGCTGGTTGTAGTTCTTTGTTCTTTAATGAAGTCAAAGGTTTTTTAATCAATTTTTATTGTGAAAACTGGTTTGATTTTAATTGTTCT
>NonPromoter_665
GTAAGAATTATGTGATGTCCTTTCCTTCTGGTAGTGTTTAGTTGAAGGTACAGTTATATTTGTCCTAATTTTGCATTAATCTCTTTGAATTTTGCAATTGAATCATTAAAATTTAGGCTAAACTGCACTTCTCGACCCCTAAGTTTCAAAAAGTTGCGATTTTGGTCCTCTATTTAAAAAAATGACAATTTTGGCCCCTTTTGTCTCAAAATTGCTGAGAAGACACCACGTGTCCCAAAAAGGGGTCATG
>NonPromoter_666
CATCAAACTCTCTTCAGGCTGGATGTTATACGAACCTCACATGATCTGTTATTTGTCGGAGCACGTGTTGTGCTATATTGAATTTGTCCAACCATTCTCAAACATCCAACTCAGTTTGTTTCACCTATGACGACCCGAGAGAGTGTGCTTGTGGCCTAGACCAACTTTCTTAGGCATGTGTTGTATGTTGCACACTTAGGAGATAATGTGTTGCATGGTTTTGACCCAACAAAAAGATACATGAAACAAC
>NonPromoter_667
CCATGATAAGATTTTCCTTTTCGATCCATGTTAGGGATCGGGAGCGGACCCGGATCCCCGACTACTGTGAGAAACGAGAACTTTTAATTATCACCATTGGATTAAAATTAACGGCTGTGGTTATAATTTTAATTAAAAGAGGCGTGCGACTGGAACTTAATTTGTTTCATCCGTCCAAAGTTCCTGCTTGCTGCTCTTCCTCGCACATGTTGTGACATGGAGGAGCGTGTGAAGGCGATCGTTGAAAACC
>NonPromoter_668
GATGAAATGGATAGCAGCTAAAGGCATTAAGTGCAATATCTATGTCGTGTATCATAGAGGTGACAATGGTCAGATAAAAATTTCCTTAACCATAGCTATGTTTTTAGAATTAATTGTATTCTCTATTTGTTTTATTTTATATCATTTGCTCACGAGGGTTTCACTGATTCTATTTTTTCGTAAATTGTGATACGACTCCATTTCCATTAGTTTGTCTTCTGTAAAGATCTAGAAAAATGGACCATAGTAG
>NonPromoter_669
TAATAATAATAATAATAATAATAAACATATATATCGTTAATGAATGCATATGGAATTGTGGCGACAACAATCCTATTCAAATCCCACTTTACCCTGTTGGGACCTAGCCAACAATTCAAGTACATATTGGCTGATATGCTGCTTATCAAAAATTATTTTTTGGCTGATATGCCTCAATTATTGAATGACAAATGCACTATAATTTACTCCACTTGCAACTTATATGGATAGATGGGTGTATCAAAAGTAC
>NonPromoter_670
TAATATTACGATATTATTATTACATTAATCTATTATTTGTTTTTTTAATAAATAATATCGAATATTGCATTAATCTATTTTTTTACTTGCATTAATCTACTTAAAAAAAAGGCTTAAATAGGTCTTTCGTCCCTGCAAATATAGGTCATTTGAATTTTCGTCCCTGAAGTTACTAATCCTTCCAATCTGCCCCTGCAAATATTAATCATTTGACTTTTGGTCCTAATTACATCTGATTAGTAACTTCAGG
>NonPromoter_671
TTAAATTCATCTTTTTAATGTTCAACATCTTAATAATTTTATTTTTTTTAAGATATGTTTTACATGACTTAGAGACTTGATTGAATCGAGGATGTGATAGTTTAAAAACTAAATTAACAATTTATTTTCTTGAATTCTATCATTTTTGTCCTTTTTTACATTTTAGTCGTTTGATTTGATTTGAAAAACCGGAAATTTAATCTTTTTACTCTTACTCTCTTGTCAAAAATAAAATAAAATAATACTTTTA
>NonPromoter_672
TCTATGTTATATACTATACTCCCGTGTTTCACTTATATTTATATATGCTAATTAAGTTAAATGAGAATTTAATCCGAATAATATATATTGGTTTTGTGATGGTGTGTCATTATGCGTGTAGAACTCAATTTAGGATTGTGTGTGTAGTACTCAATTTAGGCGAGGCCGACATTAATTTGATGCAATGATAAGAGAGTTAGTGTTTTAGTGACATTGTCGAATTTGGGATTTTGACAGCTGCAAACTTGCA
>NonPromoter_673
GCACGTATGCACTGACAATAATTTAAAAAATGGAAGTGGTTCCTCATGACACATGTCAAATACCAGACATGACTTTGATATGAAGTGTCAATGCTATATAGATATATGAATAGTGTGTATGATCGAAATTTTGTGAAGGTGTTTTTACTTATATGAATGAAAGGATACCGAAAATAGTTCACTGAATGATCGAACCTTGGTGTGCAAGCAAACTGAGAGCATGTTTGGTTTTCCATTTTGGGTGCTAAAC
>NonPromoter_674
ACCAACCAGATCAATCGTGTTAGTTTACATGTTGCCAAATACCCGGTTGGATTACAGTCCCGAGTACAACAAGTGAAATCTCTTCTTGATAACGAATCTGATGATGTGGTCCATATGGTAGGACTTTACGGTATTGGAGGTTTAGGTAAATCAACACTTGCAAAAGCAACTTTTAATTCTATTGCTGATAAATTTGAAGTTTTTTGTTTTCTTGAGAACGTGAGAGAGAATTCAGCTAAGCATGGCTTGG
>NonPromoter_675
ATTCTAGACAAACCAATTAAGAGTCCGAATAATAACTGAATTGACTTCTTTTGTCATAATAGAGTTGTAGACTCTTCGTATCACGAATCTTGATACATAACCTGGTTGCTTCATACTATATGTTACGAGTTTCACATCATTTTGTTCAGATTTTGGGCGCATATTGGTATGTCGTATGTCTTCTCAGCTTGGACATGCTATAGTCTTTACAAGGAATACATGATTATTGCAACAATGAGATTGCGATTTT
>NonPromoter_676
TGCAATGCCATGGTAAATCTGTGAAGGATGATTATCCAATGATGCCTCAGCCAAATGTGTCTTTAGTCCATAAATCCTACAATAGGCTGATGTATGATGAGCTGAGATGTGACAAACATGTATTGGAAAATGAGTACTACAGATTGATGGAGACCATGAGTCAAGAGCAAAAATATGTGTACGACACCATCATGTCCAGGCTTGATGCAAACCTACCAGGTTTATTCTTTGTTTATGGATATGATGAAAC
>NonPromoter_677
AATTCTTCTATCAAGTGATTGATCGACAACTTGAAGAGTTAAATAATCGTTTTTCAGAAGTGAATACTGAGTTGCTTCTTTGTGTAGCTTGTTTAAGCCCAAGAGATAGCTTTTCTGCATTAAGCAGAAGTTGATTCGTTTAGCTCAATTTTATCCTTCAAAATTTTCTCCTGTTATTGGCACTAGATTCTCAACTTGAAAATTATATTGTAGATGTATGCTCTGAAGATGCATTTTTTGAATTAGAGGG
>NonPromoter_678
ACTAAGATACAAGAATTGAAACAAAGATTATCTTCTGGTGAAACCACTAGTGTTGATTACTATGCATTGATTGGAGTTCGACGTGGGTGTTCCCGTTCTGAATTGGAAAGAGCTCATTTGTTGCTATGTCTCCGCCATAAGCCAGATAAAGCTACAAATTTCATTGAAAGGTGTGAGTTTGCGGATGAACGTGATATTGATACGGTTAAGGAGAAAGCAAAGATGTGTTCATTGTTGTTGTATAGATTGG
>NonPromoter_679
TTAAAAATGACTCGATGTTTTATGTTATCAAATTTTATTGAGTTATATTAACCAAGTGATATCTGTGTTTCAGAAGTAGGAGAGTTCATTGCACTTTATGGGCTAACTATGCTGAGAGGATGAATTCATTCCTGGCAGCTCATGATCCATCATCACCTGTCATTGTTTTGATCCAACAATGCAAGCTAAAAAAATACCAAGGGATCATGGGCGTTTCCAATGCTTTTTTTGGAACTAAACTACTACTGGA
>NonPromoter_680
TTTGTTGTTTTGGTTATTGAAATTAGTCATTGTAATAATACCAATTTCAATATGTATCAATTTTGCAACTAAAAACAAAACAAGAAGGACCAAAAGGAAAGTTGTATATTTGCTAGTACTAGTATTTTTACAAGGACAATTTGCATATTTAAGCCAAATATTTATTGTAATTGTTAATTATGATTGTTGTTTGACTATATCCATTTATGAAATCTGGGTGTTTTTGTTGTTGTTAACTGCAGAGTACAAG
>NonPromoter_681
ATGAAGAGTTATTGTGAGTATTGAGGAATTATTTTATCGTCCGAGACTATTTTGACTTACAAAGTGCACAATTAGGGACTATTTTGAAATTTGTATATATTGAGGGACTACTGTGAGTCTGTGATTATTCGTTAAGTTAAACATTCAGAGACCAAAATGACCATTGCCGTTTTATCTTTTATTGTAGAAATAGCTTACATATAAGCGCTTATCATGAATGAAAATTAAGCTGTTTATCCAAACAAGGCCT
>NonPromoter_682
CTATTTCTTAATGAGTAATTCATTGTATTACTTAATTTACAACATTAACTCTCTAACTTTCGTTGTATGAGTAATGTATTTGTATATGGATATTGCATATATCACCTATTATAACTTGGATTCAACTCAATAGTCACTAATCAGAGATCCAAAAAATTAAAATTTGTCTCCAATTCCGTTGCTAAATGTTAAAATTAAAGTACTAAAATCGGAATTTTTTATGTGTATAATTTTGGTCAATAATTGAACT
>NonPromoter_683
ATTTCTAAGGTATATGTAGTACAAATTTAATTATAAATTATGAAATTAATCACCATGCAAATGCAACCTCGCTTTCTTTTCAACTGCATCTCTCACTCTTCCCAAGTTTTGAATAGTAGTTGCAATTACATCACAATTTTTTATATTAGAGAAAATCATAGTCTAATATCGTCGATGCTTGCTTGAATTTGACTTTTTATCCGACATGGTTTAAATCTCGTTTAAACAGTTGTAAAATAATCATTAGTGT
>NonPromoter_684
ACAATTATTTATACCGGAAAAAAAATAAAATCGTAGAATTATTACATGTGTTAAGGTATTGATCCTAGTTTCACCTGTCTCTCTGTCTCGTGGTCCCAACAAATTTTGGGGTATACACTTCTTGCTTGGTATTCTATTCTATTACAAAGTGTGAAACCTTGGTGCTGTGGTTGGTTCGCAAGTGTATGCTTGGTTCCATTTTTCGACAAGACAAAATTGATTTTAAAGATGTACAACTGATTTTGACATG
>NonPromoter_685
TCGACCTTCGTCGCATCAACAAAGGAGGAGATCGGCGTTCGAGCCAAGACCTAGTCGTCTCTCTGTCATGTCCAAGGCTGAAGCTTAAGATCTTTGAATATTATCTGTTTTTCATTTTTCAGGTTGAGATCTTGTTCATCACGCTTTTGCGGTGGTTGAAATTCACCCACTGCGCGTTGATCTGCCGCTACTCAAGATATTCTGGCGAGAAGTTATGTTAAAGCGTGTCATCTCCGGCAAGATTCGGAGA
>NonPromoter_686
TCTTGTAACTATTGAAGATATCATTGAATTTAAGATTCTACAAGCTGAGAAATTCCCTCACTTGCATACATGGTTTGATAATTTCAAGAATGTACCTGTCATAGGTGAAAATCTTCCTGATCATGAGAAACTGATAGCTTTTCTGAAGGCTCTCATACAAAAGTAATTATAGCATCTTCCTAAGAAAGGGGTAGCTTATATGAAGTGGTAATAAAGCACATGTTAATGTGTTATCTTTCTAATGTACTTC
>NonPromoter_687
AGTTTATTCCTGTGGTTCCACCTGTGGAAACAAACTTGCATGTGGTAATCACATGTGTATTGAGACCTGTCATCCGGGAAGTTGTGTTGAGTGTCCATTGTTGCCAACCAATGTTAAGACATGCTTCTGCGGGAAAACTAGGTTGGGTGAGGAACGGCTGAGTTGTTTAGACCCAATTCCTACATGTTCACAAGTATGTGGCAAGACCCTTCCTTGCGGTATGCATCATTGTACACTGACATGCCATGAC
>NonPromoter_688
TTGTATAATTTTATTAGAGAAATTAGACATATTGCATGTCCATAGGGTAGACGTAGACTAAGACAAGTAAAGGTTTTGATAATTTAATTCGCATTTCAAATGCTTGTATGTGTGAAATTTGAACTAGGTGGTGGTTGATAGGAAATTGCCTTTTATATATTTATTGGGCTACATTCTGTTAGCAATGTTATTAACAACCTTTTCCATTGCAGGACGAAGATTTTTATGAGTACTTGAAAGAGAATGACCC
>NonPromoter_689
TACTAAAAATACTGCTTTAGGACATTGTTGCCTGATAAATTTGTTGTGTCAAGATGCGGGTGTGTTACCAGAACCTGCAGACATGCTCCTCAAGTCTCAAGTGCCCATTACAGATTCTACCATGGCAAGACTAGAGAAGAAAGTTGCTAGAACTGCACCCCCAGAAGCACACCACCACCATCACCGAGCACCACCTCAAGAGGAGTACCCACCTATGCATCCGGCGTTAGCTGAATACATCTATACCTCG
>NonPromoter_690
TGCTACCAAATTGATCATTATATTGTAGTAACATATTAATTAACACATGTATGATTGGTTGGTTTGGCAGATCCATATCATTCGAATCTACAAGCAGCTAAGGCTATTTGAATTGTATCAGAAAAGAGTAAGTGCACACATTGGTTCAGAAGGAGCAAGAAACCTAGTCAACAGAGCACTCGTACTCATCACTCTTGGTGGCAATGATTTTGTCAACAACTATTATTTGGTTCCTTTTTCAGCAAGATCT
>NonPromoter_691
TTATTTCTATGAGCTTATAGCGGTTTATAATAAGCTAATTCAAGTAGTTTATAGCGGTTTATAATAAGCTAATTCAAGTAGCTTATAGTTTATCACTTTTTATCTCAATTTTACCCCTTGCAATCTCAATTGAAAAAATAAATATTAATTTAATGCACAATTTTTTATGTCATTTCATATTTATAAGCTACAATAACCACTAATTTTACCAAACATTACAAATTCAATAAGCTAGCTTATCCGCTATCAG
>NonPromoter_692
AATTCATAAATCACTTTCCACTTCAAAATTATTACTTATATTACTAGTCTTTTCTCGCGTCAATTTTAGAAATGACTATACACATGTCCAAATCAAACTAGTTCACTTGATACAAAATCTTAGTTTCGATTCTTCCCGTTCCCAATATCAATTTCTATGGTTAGTTTGGTTTTTTCAAATTTTAAGTCCGATCTCTATGACATAAATGTTACTATATTCCAATGGCGTGAAAAAAAAGAAAAAAAAAACC
>NonPromoter_693
TGGGGTAGGACATATAGTTGAAAAAATGGTGGAAAATAGGCTTAGGTGGTTTGGGCATGTAGAGAGAAGACTTGTACATTTTGTAGTAAGGAGAGTAGATCTGATGAAGGGTAGTTATATCATTAGAGACCAAGGAGGAAGACCTAGAAAAACTATAACAGAAATTATTAAGAATAATCTAGATATTGAGTTGAATCGAAATATTGTTTATGATAGAACATTATGGCGTAATTTTATACATTGAGCTGAC
>NonPromoter_694
AAAAATCAACCAACGTAATTAAAAAATTGAAACACTAATTAATAATTATTGAAACACTTAAAAACTTTATAATGCAAAAAATTTAGCTAATTACACATCTAAATTGAAGTTCTCGTTCTCTTTTTTTCCGTTTCCCTGCAAGTTGGGAGAAGCAGCTGCTAATTTATTTGGCAACTCTTTTGATTGCCAAAAGGAAGGGATATGCTTGTCTGTCTTAATCTTTTAAGAGGTATAACTTATTTGCTTATAA
>NonPromoter_695
ATTTTAGGTAAATGTGAGTTGAATGTGAAGTGGTTTATGTTTGGATATATTTAGGTAAAAGTGAGTCGAATAATAATTTTGAGTGTGAAAATCAGTCCTGGAGTCAAAAGCTACAAATTATTGTTTCAAGTTAGAATCAATTACAGAGGCAAAATCAATTTTATTCAAGAACATATAAATTTTGGTTCCATGTTTGTCTAGAATTGATTCTGAAGGTGTAAAATTGATTTTGACATACTCTTGAGTAGAT
>NonPromoter_696
TTGAAATGCAAGGAATTTGAATATGCTGAAAGTTTTTTCGAGTTGATGATTGAAAAAGATGTTGTGTCGTGGAATATAATGATTGGTGCGTATCTTCGTGAAGGAGATGTGGAGAAGTCTCTTGAGATGTTCAGGAACTTTCCTAACAAAGATGTTGTGAGTTGGAATACTATCATAGATGGGTTGATACAATGTGGTTATGAAAGATTAGCTTTGGAACAATTGTATTGTATGGTGGCACATGGGACTG
>NonPromoter_697
AAGGCTAAGCCTGCTGCGAAGGCAAAGCCTGCTGCCAAGGCTAAGCCTGTGGCGAAGGCGAAGCCCAAGGCGAAGGCTCCTGTTGCTAAGGCCAATGCTGTACCTGTGGCTGCTAAGGCAAAGCCCGCGGCTAAGGCTAAGCCAGCTGCCAAGGCGAAACCAGCTGCGAGGCCTGCTAAGGCTTCAAGAACTTCAACAAGGACATCACCTGGGAAGAGAGCTGCTGCGGCAAAACCGGCTGTGAAGAAAG
>NonPromoter_698
GTTCACAATCGTTAATTTGTTTCTCTATATGAAAAAAAGTTGAATGCTGGCTAATTATGTTCCATTTATTTACATTAAGATATGAAGACTAAATTATACCTTAATATATTTGTGGTATGATAAATATATATAGGTGAGAACCGTTATGCTTGATAACATTGAGAAAGTGTTGGAGAGAGGTGGTCGTTTGGAAATGCTGGTTGAGAAAACAGCAACAATGAATACCAATTCAGTTCGTTTCAAAAGGCAG
>NonPromoter_699
GTATCACTTAGTAACATTGATGACTTGGATAAGGTTCAAAGAGGTAATAGTAACAAAGTTTTAGTTCATGAATGGAAGCACTTGAAGTGGCTAAATTCTCATAAGGATGAGAGTGTTATATATGCATGCCTTGGAAGTTTATGTAATTTAACATCACTACAGTTGATAGAGCTAGGGTTAGCATTAGAAGCAACAAAAAAACCTTTTATTTGGGTTATTAGAGAGGGAAATCAGTTAGAAGAGTTGGAAA
>NonPromoter_700
ATAAGGACTTAGAAGTCCTCCCAAAGGACATTTAAACCCTCATAGAGGCCTTAGCGCCCTCCAAAAAAACTCTAAGGCCCAAGGCGCTTAGAGCAAACGTCTACACTTTAACAGGCTTGGCGCTTGGTGGATTGTGGACCGGTATGGGTCGACCGGGTAAAGAACAAACGTCTACGCCTTAACAGGCTTGACGCTTGGTGGACTGTGGACTGGCATGGATAGACCATTCCATTTGACTGTTCAAGTCAAG
>NonPromoter_701
TTTCTATAGAATGATCATATTTATCCACCCGATTTACACCTTGGGTGGGTTCCATATTTTCACCTTCCAAAATATAAAGTAGGGAGGGGGAGAGAGAAATGTGTGAATTGGATGGACGAGGTATCCCCTACTTTAAAAATTACTTAAAATAAAAAGTTTTTTTTTGAATAACTTATCTAAAATAGAATGTTTGATAAGTGTTTTTTTAAAGTTATTTTCAATATGGGAAACAAACACAAAATATATATAT
>NonPromoter_702
GTACAAGTTGATGATATATTTTCATGTATCAAACAGATGAAGGCTATATCTTTGGATAATTAAAAGTAGGGGTTTGGAGTGCATGCATTTTATGTCCATAGGAAACTAATGTTCACTTGTAAAAACTGTCTTGATTAAAAGAAAATATAGCAGAAGCTCCTTGCATCCAGAAAATATTTTGTAAACATTCAATCGAAAAAAATAAAAGTACTTCAAGAAGAAATTATTATATAACATTGATCAACCTTAA
>NonPromoter_703
CATTTATTGATTTGTTTATTTCAAAATTGTTCTTATTTATTCGCTCTTTTCAAAGTTTAACATTGTTATTATGTACTTCCTTCGATTACATTTATAAGCAAAAAATAAATTTTTAGATTGAGTACCTACGACTGTGGAATGCTTCTTATATGTTCGTAAAATAGGAACTCAAAGTAAAAACTAGACTTGTCTTGCACACTGACTTCAATCGTATAGAGATTTCCCACTGTCTGTGTCGATACCAGAAACT
>NonPromoter_704
TTCTGATTTTCTTGGTTTCTCCTATAGCTGCTGTGCTTTCAATTTACTATATTGCTGTTTGCACGTTGTTGTACATATACTGCAAAGAGAAACATGGTGAAGTTGAAGAAGAACTTGAAGTTGGGAAGGAAAAGGACGAGGCTAACTTGTCCTTAATTCCATTGTAGAAATGCTTGATTTGATTCTATTCCTCTTATGAGTTGTTTTATTTTGTTTAATCTTGTAATGTTTCTAAGTTTGTGATCAATAA
>NonPromoter_705
TATCATAAAATACCATTGGAAGTTATTGTTGTCTTTGATTTAATGGAAAGGAAATTGTTAGAGATACCTCTTCCAGATGATTACGACCATGGTCCAGAGCATTATGGTTTGTGGGTATTTGGAAAATTTCTCAGTCTATGGAATATGAATTTTGATAATCGGACAGTTGAAATATGGGAGATGAAAGAATACAAACAACAATCATCTTGGACTAAGACTCTTGTAATTCCTATTGACAATGACATACCTT
>NonPromoter_706
TGGTTTTTTGGCTACTGATGCTTCTGAATGGGTTAATGGTCAAATTATTCGTGTTAACGGTGGCTATGTTTAGTTTAGTTTAGTTTAGTTCATTCACAAATAATTGTTTAGCTTTTTTTTAATAATCTTAGAACTTAGAACAACAGTCTAAGAACTATATATAGTTTGGCTCTTTCTGTGCGTTGGATATAAAATAACAAATTTCAATTCATATTTTTTCAGTTCCCATTGTTTGTTTGTGTGAGAGAGG
>NonPromoter_707
GGGCTATTACAAATGAATCATGTCAAATAGCTCACACTACAAATAGCTACGCCTGCAAGAAAAATAGTGAATGTGTCGATGACGATCCAGATTATGATGGTTACAGATGCAAGTGTTTACAAGGTTTTGAAGGAAATCCATACCTTCCTGGAGGCTGCACAGGTAACAAACAAAGCATAATATCGTACCACTGTTTTTGTTTTTGCAGTTTAATTAATTGATTGTGCTTCATATTTTCAATGTTTTATTG
>NonPromoter_708
AGATAGCTTTTAATCAGACACCAGACTTGTCAAGTGATTGTAGTCAGAGGTACTCTACTTCCCTTGAATCTTGTTTTGCCTTTAATTTATGTACCTAAATCATTCAATCTTAAAGCTTAAATGGGAACCACAATTTATATATTCTTAAACTAGAATTAGTTTTTTATAACTCAAAACAATGAAAATTTTATAATATAATTATCAATACATGAATGTGATTGTCATGTTGTTGTTTGGACTAACATATCTA
>NonPromoter_709
AATCAAGAGGATTTCATTTATGAAATAAATCAGCAGCTTGAGGATCCACTGAGTTGTTTGGGGGTGGTAAGCGACAAATAGTTGGTTGGAATTTGGAAACGGGATCAAATTGTTTAATAGTGTAAATGTTAGAGCGTTGTGAACTTGGAGGCTGGATTTAGCGTTTCTGTTCTGAGAAAATTTGTAGAGGTGTATTGGAATGGTTTTAGGATTTATATCAGATTGAAGATCAATGTTGGTGCTAAGCTTT
>NonPromoter_710
AGCAAGAAGATGGGGAAAATGAACAATGGATGGAGTGAAGAATTAGAAATGGAAATGCAGGAAGTCGCTGAAGTGATCAAGAGAAAAGATTCTGAAGATTATGACAGACTTGGAAACATAGCGTTGAAGGTAAACAAGAGTTTGGCAATTGCAGGGCCATTACTCACAGGAATTGCAGCAATTGGATCTACATTTGTAGGCAATAGTTCTTTGGCTGCATTTGTTCCTCTATTGACTGGTTCATTGGCTT
>NonPromoter_711
ATTAAAGATGAGATGATATGATATATGTGTAAATAAAATTAAAGCAAGAACAATACTAAGAAAGTTTTGTGGGGTATCATATCATATAAATTCTGATTTATTGCTTTGATTCATCTCATGATAACTATGATACTTGACCATTTCATACTTATTAAGAAAATTTGATCGTCTCAAAATAATTGTTGCAGTAGACAACTTCACACATGAGAAGAAAAGATGATAAACCAAAGAGTGTTGATTTTACCAAATT
>NonPromoter_712
TATTATTCATAATCTTGTCTAAGGTAGTTTATGAAAAAGTAGGTTATGAAGATACAATTTTCGTTAGTAAGAATTTGTGAATTAACATAGAAGTGTAATTTGTGAATTTTTATCTTTTGTTATATAAATGGCTTATACATAAGTGTTTATCATGATAAGTGTTTATGCTATAAGTTGTTTATCCAAATAGGTTCATATTCATAATCTATTTTTGGTAGTTCAATGAGTTTTTCAGGATAGTTGATAAAAA
>NonPromoter_713
TTCCACCTCCATTCAATCCCAAAATCCAATTTTTTTTTAATCAATTCTTGATCCAAAATCATTCAAGCATCAAGCATAGGAGGTATCAATACACTTTTGACGTAAAAAAACAGGTATAGTGCATTTTATTCGATTGATTTTTTTGGGTATTTTACGGGTATCTACGTCAGTTACGTAGAACCCTGTCATGGGAATCCTCGGCAGTTAACTGCCGAGGAAAACTTCGGTAGTAAAGTGCCGAGGAAAACCT
>NonPromoter_714
CGAGAGCTGTATGGCTTTTTTATCATTCTGTTTTCGTTTTGTTTTGAATTTCAACTCAATTCAATTTTTTTTATATTAGTATCAGTCATCAGTGTACAACTATTTTACACATGCATCAAATGGTGTGTTGCCACATAAATTAATGAATACGACAGCTTTTCATATTCATTAATTGACGTGAGCTTTCATATTTATTAATTGACGTGACAACACTTCATTATCGTATGTGTAAAAGAAATTTACACTGTCA
>NonPromoter_715
AAGATTGAATGAAAACCAATTATCTGGCTCAATACCACCAAGTATTGGCAAATTGACCAACCTAACTGATGTAAGGTTTTTCACCAATAACCTAAATGGCACCGTGCCACAAGAATTTGGAAACCTTTCATCTTTGGTTGTTTTACATCTTGCTGAGAACAATTTCATTGGTGAGTTACCACCTCAAGTTTGCAAAAGTGGCAAACTTTTGAATTTCAGTGCATCCTTTAACAGTTTCACTGGTCCAATT
>NonPromoter_716
TTTTTTTGAAGAAGCTAAAATAGAATATATTACTGAACGCCTGAATATTTCAGCACAAGAAGTGCTAAAAAAGAGTAACCATAGTTTTTTGATATTCCAAGTTTCAATTGTAGTCCATGTCTGATTTGAGATATACTATATCCCACCTAATGAGGAAATTCCCCTAACGAGGCTGAGTGTTTTTATTTACTTTAATCATCTAGTTGCACCCAAGTGGAAAAAAAAAAAAAAAACCCAACTCAGATCCAAG
>NonPromoter_717
CCGTGTCTCCGTCTCCATGTTTGTGTCGATATCCGTGCTTCATAATCACAAAGCAATATTTTGTTTTGTTTTATTGAATTTGATATCTCAATGGATTGAATCAAAGTTATTTTTTGTTGAAAAAATGTGTTGCAGGTGAAATATGTTGGGAATGAAAAAGAGCAGGGAGTGGAACAGAGGAAAGGACCAAATCAAATGGACAAAACATTGGTTGTGAGTGGAGCACGTATATCCTATTGTATCTGGGAAG
>NonPromoter_718
TTAATGCCCTTAATCATTTTATCAATAAATAAGCATAACTTTAATGACACTTAATATGAGACAGAGGGAGGAGTAACCATTTGGTATATATTATTGTCTAGAGTCATAGGAATGAAATTGTGTTTAGAAGTATGGATTTTGACATTATTCATTCGTTGGATATATTGAAAATTTGATACTGGAAATGGTTATACTTATTGCTAAATCAGATGCCATGATTTTTAAAAAATTTATACCATATGTACAATAG
>NonPromoter_719
TTTGGTTTGACGTACTCAGTGTGATCATTGTGGATTTTTGTCGGGTTTATGGTAAAGTATGAATTTTTTGTGAAGTGTTTTTTATTTGTTGATAATTTTTTTGGGAGCATATAATATTTTTTAGTCTTTTAGGGGGCGTTTGTTCCGGAGAAACACAAATTATCAACAAAACCTAACATACACCCTTAGTTTTTTTTTTTAGTTAAAATTTGATTGCAAGTTAAACTAATTAAAATCTAGTTGTTGGATT
>NonPromoter_720
TGAAGAAGTCTAATGCAATTTCAAACTTGATGGAAGACTTTCCTCCAATCTGCAAGCAAGACCCTCTAGAAGTGCATATGAACTTCATCAAGGTATACTTTGCTCTAACTGGTAAAAAGATAAGGCTAGAAGATGTTCCTGAGACCATGTATGGTGGAGCATTACCAGTAGTAAAAAGCAGGAAGACTAAGAGGAAAGCAATCACCAAAAATGAGTATCTAGATGATGATGCTCATGAACAACTTGCAAA
>NonPromoter_721
CTATGATTGCCAAGCGCATCGGTCTAAAAAGTGTCGTTACGGCCACCGGTTCAGGACATCACGGGCTAGCAACAGCTGCTGCATGCGCAAAACTTGCTTTGGAGTGCACAGTCTTTATGGCTGCGAAAGACATGGACAGACAATCATCTAATGTACGGTTGATGAAGCTGTTAGGAGCTAAGGTAACCAATCAAACATAACCTTTAATTTTAATTATTGAACACGAAGATTTTCCTACCTAAAAGAATCC
>NonPromoter_722
AGTTCCACAGCTCAAACAATAATGGAACTTGATATGTCCCAACTTGACCGTTTATTTGCCGTCAATGTCCGTGGAATGTCGTTGTGTGTGAAACACGCGGCGCGTGCAATGGTAGAGGGTCACGTAAGGGGGAGCATAGTGTGTACAGGGAGTGTTGGCGGTAGCCGGGGAGGCTCGAGGTCAACGGATTACACGATGTCAAAGCATGCAGTATTGGGGCTAATGCGTGCGGCCAGCGTACAACTAGCCG
>NonPromoter_723
GTTCACTTGTTAAAGATCAACTATTACCCACCTTGCCCCTGTCCTGATCTTGTTCTTGGTGTTCCAGCTCATTCAGACATGTGTTTTATCACGCTTCTTGTCCCAAATGATGTTCAAGGTCTTCAAGCCTCTAGAGATGGACAATGGTACGATGTTAAGTATGTCCCCTCGGCTTTTGTAATTCACATTGGCGACCAACTGGAGGTATATATACATGTCTTGCATAGTTGCATTGTACCTTAATGTTTGA
>NonPromoter_724
TAGCTGAAAACAACAAAGGTGCTCGTGTGTTGGTTGTCTGTTCTGAAGTCACTGCAGTCACATTTCGCGGCCCTAGTGATACTCACTTGGACAGCCTTGTTGGACAGGCCCTATTTGGAGATGGAGCTGCTGCACTAATTGTTGGTTCAGATCCAGTACCAGAAATTGAGAAACCAATATTTGAGATGGTTTGGACTGCACAAACAATTGCTCCAGATAGTGAAGGAGCCATTGATGGTCACCTTCGTGA
>NonPromoter_725
TGAAGTATATATACATTTTTTTTCTTATTCGATTTTATTACTTGTTTTCAAAATTTGGTTTTTCTTGTTTTTGATATGACGAATTTTGTTGTTTAGGATGGTGAGATCTGGACTTTTAGTGTTAGAGCATTTGATTCTACTCTTCCAACTCCGGAACGTACCATCAATGTTAATTATGAAGGTTTTGCTGAAGGTTTGTTTCGATTTCATTATTATAGAAATGTTATTCAAACATCAATTTGGGATAACA
>NonPromoter_726
AGATAAAAAGTTACAAGTTATTAAACTTTAAGCTATAAATTACTTGAATTAACTTGTCATAAACTGCTATAAATTCATAAAAATAAGCTATAAGTTCGTGAGAAAATGGTTGACTATCATTGCCACATGGGTCTTTTATGGTCAAATAAGACATAAGCTATATGCTAAAAAATAGGCCTTACTGAAGACTCGCACTCTTGAATAAGTATTAAGTACAAATTTTCAATATTTCATAAAGGTCTTGTCTTTA
>NonPromoter_727
ACGAGAGAGGGAAAAATAGGATATAAAGTAATTAGAGGAAAGAGTAGGGGGGGGGGGGGGGGGGGGGGAAGATTTGTTCAACCAAGTGTTTTGGGGCCTTTGGGTGGGGAGGAACAGATTCCCGAAGTTCTACAATATTATGATCTTTGTAATTGGCGAGTTTATCTCCATTTCTTGGAAAGATTTACTTTGCATCTATAAACTTTCATCGAAGTTACAATATTGACGTTGTGGGCATTGGATCTTGAAG
>NonPromoter_728
TTTTCCGTTCAAATATTTAGGTTTGCCCGTGGGAGGAAACTTGGGATCCTCTCTTTGATCAATTTTCCAAAAAGGTGTTCTCTTGGGATAATAAGTATCTAAGTTTTGGTGGCAGAATTGTTTCCTTAACTCCGTCTTGAATGATATGCATATATTTTATCTTTCATTTTTCAAAATGTTGATTAGTGTTTGGGAGAAGATTGTTTGAATCCAACAAGAGTTTCTTTGGGGTGGAATGGAGGGTGGGACA
>NonPromoter_729
TCGCAAACAATCCAGTTCAAATTGATAGCTCAAATCAAGTGAACCAAAAGAGAAAGAAAAAAGAAACTAATTAATAAGTCTCAAAATCACATAAACTTAAAGGATGATCTTACTCCCATTGTACACGAACATGTATGCTTCATTGTAATCTTATAGATGATCTTGCTCAGTGTTGTACACTAAACTATCGATGTGGGACTCATTTTACTTGTTGGTTTGCGAAGCTTGCATGTTGAATGTCGATAACAAT
>NonPromoter_730
ATTAAACTGTACTCTGTTTTCTGATATATTGTTTCATGTTTAATTGAATTAGGATGAATAATTTTTCTCCTATAGTGCCTAAAGACAAAACTAGTTGTAGTGAGAGTAACAAAGTCGTTGAGTTTGAAATATTGAAAACTTTACAACTTAGCCACACCAGTATATGATGTCTGGATCCGCCCTCTGTCTTTATCTTATTTTCTCTCTCTTCTAAAAAAATTATTTTTTAGAAAAGCTACTTGTAACAACT
>NonPromoter_731
GATCTTTGCAATGATCTTGTGAAATGTGACTGGTTTACTCATCCCAACTTATAATATCATTCATTTGGGTGTTCTGGTGATTAAGTTTTACAGGAATCAATGATCTTTGTTAAATGTGACTAGTTTACTCATCCCAAGTTATTTCTATAATTTAATTTTATAATAATAATAATATCATTCATCTGAATGTGTCTGGTGATCGACGTATTCCAACTTGGTGGTTAAATTTTGTACTCAATAATGTCTTCAA
>NonPromoter_732
GATGTGTCTCTACTAACCATTAAGGATAATGTCTTTCAAGTTAAGGCTACAGCTGGAAACACGCACCTTGGAGGAGAGGACTTTGATAATAGAATGGTGAGTTACTTTGTAGAAGAGTTCAAGAGAAAGAACAAAGTAGATATAAGTGGAAATCCAAGAGCTTTGAGGAGATTGAAAACAGCTTGTGAGAGTGCAAAAAGATCACTTTCTTATCTTGTTGTTGCAACTATTGAGATAGATTCTTTATGTG
>NonPromoter_733
GTTTTTAATTCCCTTTTATACTAACTTATCTTATTGGACATGAATAGATATGAATACGAGTTTATTGGAAAGATAGTCGAAGACATTTCCAACAGGATTAGTCGTGAGCCCTTAGATGTTGCCAAATATCCTGTTGGATTACAGTCCCGAGTACAACATGTGAAAGGGCATCTTGATGAAAAATCTGATGATGAGGTCCACATGGTAGGACTTTATGGTACTGGAGGCATAGGTAAATCAACACTTGCAA
>NonPromoter_734
CGGACTTGGATCTCTCGCGAAACATCTTTGACGAAGTAATGGTAGAAAGAGATGATTTTGCCTTCAACTTGGAAGTGGTCTCTAAATGGTTACCCGATTTTTGTCTACATTATAAAAGCATTGACCAAAGCGTCACTGAATTGCTGGTTACACCTTAAGAAGGTTATTGGCCAGGTTGATCGAGGTAAAAAATTGGAGCATGTTATTAGGCCAACGATTCATAAATATGTTGAGAAAGTTAAGGATGTTG
>NonPromoter_735
CGTGACAAAATAGCTTTTTGAATCTTTGATGTTGTAGAAAATCACAGTTAAATGTGGCTGATAGTGATACATTCATAACCACGATTGCATACCTAATTTTTCAACCTAGAATATAATTACCTCCATCAAGTGAGAAATTTATGACAAAATAGAACGATACTAATATTTATCAGAAGACATTTTTCTTAAAAAATTTCAGGTTTTTATGATGGGTGAATCAGAGGGTACCAAATTCAGCTTAGATGCTAGA
>NonPromoter_736
ATCAAATCAGAATCATAATTGAAGGAAATTACATTCAATTTCACATTACCTTACAAGTTACAACAATTAGGGTTTGTGGAGAGAGATGGATGGAGACAGCTCCCTAAACTAAAGAATCAATACAGAAGATCGAGGAGGATGCGGCGGTGATGGATGGAGAAGGAGGAGAGTGGTTGCGGCTCGCCGGCGGTGGTGTGGTGGTGGATGTTGTTCGGTGGATTTGCTTTGGCTGGGAAAAGAAAAAAGAGAA
>NonPromoter_737
AATCTTCCATGGAAGCTTAAGCAAAGAAACAAGCTGGAGGTGATAAGGAAGAAAGTGTATGTTTGTCCAGAAAAGAGCTGCGTGCACCATGACCCTAGTAGAGCTCTAGGAGACCTGACAGGGATAAAAAAGCACTTTAGTAGAAAGCACGGTGAGAAGAAGTGGAAGTGTGATAAGTGTTCTAAGAAATATGCAGTTCAATCTGATTGGAAGGCTCATAGTAAGATTTGTGGCACTAAAGAGTACAGAT
>NonPromoter_738
AGATCAATAAATAGTTAGGGGTATAATAGGAAAAGTAACATTTGATGCTTCATTGGTATAACTTTTTTTTTCTTCCTAAAACAACTTTTAATTTGGGACGGAGGAGTATTACACACATTTTCCTTGAGGCAAAACATGCTTTTCTTTGGTGGGAAATTTGTGTCAAATTTCTAATGAAATATAAATATCCTTTAATCCATCTGATTTTCCCCCTCTTTTCAGCCGGTTCATGAATCAGTACTTTTTGCTG
>NonPromoter_739
AAATTGATAGTAAGTGGTTAAATATATGGCCCAAATTGATAACAACAACAACAAAGTCTTATCCTACCAAGTGGGGTTGGCTACATGGATAAAATTAAGCCATAATGCTCTATTATAAACCATATTCGGATCCAACTCATTAACCTTTAAACCATATAGTGGACCAAATTGATGGTAAGTTGATAAAATACAGAGAAAAACTTGACAGCTTAATAGAGTCAGAGACCTTTTTGAAATATTCATTATCTCA
>NonPromoter_740
AAATTGGAACCGAGTTAATCAATTATTCTTGTACCGATTATATCGGATTTAAATCAGTTTTTTGTGAAAATCAGTTTTGGTTTGTTATAGAGGATTAGGGTTTTGACTTTTGAATTACTGTTGAATCGATTAGGTTTAGTTGGCGACAACTTTGAAGGCTATTAAACTAGGATATGTTAATGCAAATGGCTTGGACTACAAGTTGACTTCAATGAATCTGTTTTTGTTCTCAATATATGCTAATTGTCTG
>NonPromoter_741
GCTTGGAGGTATTGCAGATTCTAGCTTGCTGAGCATTGGACAAGAATTACATGGTTTGAGTCAAAAGAGTGGTCTTGATTCTGATTGTCATGTAGGTAGTTTACTTGTGAGTATGTACTCGAGATGTAAGTGCATAGATTCAGCATATAGAGTCTTTTGCGGTATATTCAATCCTGATTTGGTTACATGGTCTGCTCTAATATCTGGATATTCTCAGTGTGGGGAGTATCAGAAAGCATTGCTCTTTTTC
>NonPromoter_742
GCTTTATATAAAATCAATAAACATACTAAATCTGTTTACAGGCTGAGTACAATAGTTTGATGGAAGCGGAGGTTGCTAAAGCCAAAAAAATGTTCACTAACACTTCTGCCACAGGTGAATTATTCTCTTCTTTACATATTGAAATGGTTTGAGTATGTTTTCTATAACGCTTCCATGGTACTGGAAACTTACCTAACCTTCAAAACTAAGCCTTGTTGCTCCTATAGACAAGAATGGGTTTACATTAATC
>NonPromoter_743
TGAATTATATGATATTGACTAATTTAATCGAGAATTAATGGTTTAGTATTGTAAAATTATATAATGCATGCGTAAATTGAAATATGTGTGTTGATTTCTGAAGATGGATGCACAAAAAAAATAGTTATAATCTGAATCTCAATTTATTAATTAATCGGTTTGGTTATAAAAGGATGATGAAAAAAATTAGATCTTATAAATGAGATTGTGTATCAGATTTGTTTGAAAAAAAATTGTATTTATTTATGTT
>NonPromoter_744
AGGGAAAGTATACTTACATTTATTTAATGCATTACATAAAACAATTTCATTGCATGTGTAGGGAGGAAGTTGTTGGGGATTTTGATTGGTACCCTCCATTAATGTCATACCTTGAAGCTTTGCCTCCATCATATGTTAATGAAAAAGATATATGTAAGAATTTGAGTGCAGATGGTTCATTGTTCCAATCTCCCTCTGCCACTGCAAAAGCATTCATGGCTTATGGAACTCAAGAATGCCTCGACTGTTT
>NonPromoter_745
CGATGATGATATCGAGGATGTAGAGGAAGAAAAAGTGAAGGTGGAGGAAGTAGAGGAGGAAGATGAGATAATTGAATCTGATGTTGAGCTAGAGGGTGATACCGTTGAGCCTGATGATGATCCTCCACAAAAGGTTATTTATTTATATATTTATTTTAAATTTATTGTAGAGTTTGAGGTTTGACTTGAGGTAAATGTATGTGTTGTTTCAGATGGGAGACTCTTCTGTTGAGGTTACTGAAGAGAGTCG
>NonPromoter_746
TAAACTTCATCCTAGACTCCTAGTCCTTTTTTCATCTCATCAATTTAATTTTGATTGAGTGTATTTATTTATATTTCTAATTGTTGCAGAGGCTAATAGCAAAACTCATCCGGACCGATACTTGTTAATCGCAACCAGTGGAGGCTTAAATCAACAGAGAACAGGGGTAAGCTAAGCTTCTTTATTAATGAACTGTGGCATTTGTTTGTTTTTGCAATCCTTTTGATCAAATAAATAAATATAAAGGAAG
>NonPromoter_747
TTTGGTCCGTCTGCAAATGATAACAGTTTTGATCTGTTGGCCTAAGTCTAGCCCGCATTGGTATACAAGTTAAAAAGGTTAATCACCCATCCATAATAATGATTTTTAAAAAAGAAATTTTGTCCAATTACCACTATTGTTGCTGCTGTTTGAGTTTGTAGCAGAATTTAACTCAGCAAACTGTGCAAATCCAATTAAGAATGTGAGAGAGAGCCCTGCCAGCAGTTGAGAACCTCCAGAGCAATTCAAA
>NonPromoter_748
TATCATAAAATACCATTGGAAGTTATTGTTGTCTTTGATTTAATGGAAAGGAAATTGTTAGAGATACCTCTTCCAGATGATTACGACCATGGTCCAGAGCATTATGGTTTGTGGGTATTTGGAAAATTTCTCAGTCTATGGAATATGAATTTTGATAATCGGACAGTTGAAATATGGGAGATGAAAGAATACAAACAACAATCATCTTGGACTAAGACTCTTGTAATTCCTATTGACAATGACATACCTT
>NonPromoter_749
CACAGGCTTATCAAGTAAAACCCATGGTTTTCGCTTAAAACTTGATGAGAAAAGTACACATGATGTTGGTACAAGGTACACGTTTTTTACCCTTGTTACTCTTTCAAGTGCTTCATGTTTAAGTATAATGTGTTTGTTTAGTAGGAGACTTTTGAACACCTATTATTGTCTGTTTTTTCATGATTCAACTTCAATCAAAGCCTGACTTTCTGTGATTGTATACTGGAAAAATAAGTGTAAGGGCATATAA
>NonPromoter_750
TTTGTTCATGCTAAAGAATTTGAGCATAGTGTACCTTTACAGAAATAGTCTCTTTGGAGAGATACCAAGTTTGGTTGAAGCATTGAATTTGACAGAAATTGATCTTTCAGAGAATAATCTTGCAGGGAAAATACCAAATGATTTTGGAAAGCTCCAAAGTTTAACATGGTTGTATTTGTACATGAACAATTTGTCAGGGGAGATTCCCCATGGTATAGGAAATCTTAAATCTTTAAAAGGTTTCTATGCT
>NonPromoter_751
ACAGTTAATTCTGTTTGATTAGTTAAATTAATTAGTGTTTAGTTAAGTTAGTTTATTGTAACAAAACTGTATATAATTAGTTACAGTTAATTCTGTTTTTCAGTTAAATTAGCTGGTGTTTTTGGTTAAGTTAGTTTATTACAACAAAACTATAATTTAGTTACACTTAATTCTGTTTGATTAGTTAAGTCAATTTATTACAACCAAAGTGTATATAATTTAGTTACAGTTAATTCTGTTTATCAGTTAA
>NonPromoter_752
GTTATGCAATTTCAGAAAGGTAATTAAAGTTTTGTTAATTTTAGAGAGGTAATTGACGAAACCTACATTTTCAGGGGAAATTGACTATTTCCTCGAAAATCCTACTTTTTATGACAAATAAATTATAATATTACATGGACTTCTAAAAAATTATTAAGAAAACCCTACAGTAGTCTTCTGAAAAATACATGGCCTCCATACACAGTAGTTGTTGAAATTGAGAAACCAGTATATAGAATAGAACTTGTCT
>NonPromoter_753
CGTGTGTGAATTCCGTTGAAGGAATTTTAAACGATATCACCGGAGTAAAAAAAGCGGTGGTGGCTTTAGCTACTTCATTAGGTGAAGTTGAGTATGATCCAATCGTGATAAGTAAAGAAGATATTGTTACTGCAATTGAAGATGCTGGTTTTGAAGCTTCGTTTGTTCAGAGTACTAGTCAAGATGAGATTGTTTTAGGGGTTGTTGGTGTGTGTTCTTTGGTTGATGCTAGGGTTTTGGAAAGTATGCT
>NonPromoter_754
GACTAGGTTGTAATTATGCCCTCTCATTTTTATTTATTTTGTTGTTTCCTCTAGTTATTATGGTTTTGGCTGACACAGTAAAATTATTTGATTGTTTCATAGTCCTACTTGGTTTTGAGTTTTTTTGGTACAATTAGAAAACTTATCCAATTATGTAATTATTTTTCAGAAAAGTTTCACAAACATGGGAGAAGGAGTCTGATCGTCCTGTGGAAGATGGTCATCAATGGAGAAAGTATGGGCAAAAAAA
>NonPromoter_755
TGATTTGATTCCAAGTTTCAATTTGAAGCAGGAATCAACCACTTTTAGAGCAATTCCAGTAGTGATTATGTCTTCTGAAAATATCTTGCCACGCATTGACAGGTACTAGTATTATTATTTCTACAATTTAAATTATTGCTATCATTATCATTATTTATTTTTTTAATTATTTTTTTACAAAAGCTATTGTTAATTTGTTACATACATAACACTACTGCATTTTGTTTATTACAAAGTATATATTTTTACC
>NonPromoter_756
AAATATGACTTCTCTTAGAAAGTTTCACATAGGATCTAATAGGTTAACCTCTGAGATACCTTCTTCCTTTTGGAATCTCGAAGATATTTTAGAGGTAGACCTATCTTCTAATGCTTTAATTGCAAATCTTCCACCTGAGATTAAGAATTTGAGAGTTCTTGTACTATTAGACTTGTCAAGAAATCAAATTTCAAGAAACATTCCAACAGCCATAAGTTTATTGAACACTTTAGAAACTCTCTCCTTGGCA
>NonPromoter_757
CCCTGTTACTAATTAAAACTGAACTACAATTTTGTTATCGTAAATATATTTATTTTTTATAAATAAATTAAATAACAATAATTATTAGATACTAATCAACAAAAGTAAAGAGTCAGAGTTCGAACCCATTACAACAATTGATTTAACAATTTCAAAAAAGTTATCAGTGAATTATAAATTATAGACAACATGTGGGTATATAATAAAAAAGTCGAGTTTTTTTTTTTTTATGAAAGTAAAAAAAAAATAT
>NonPromoter_758
AAATTGATATGTATTTTTTCCCTGCGAGAATTTTTTTTCGGTTTACCATAGGTTCCCTCCAGTGGAGGAGTCCGGGTTTATTTCATTTACTGTCCATTTACGAGGGAAATAGACACAAGGGGAAGATTAGTGGGATCTATTAGTGTGGTCCACTTATGAATTGGGTCCCACTAATCTATTACTTGTGTCTATCTCTCATCAATGGAATGTAAATGGTGCGTGATAGATGGAACAAATTCGAGGTGTGTCA
>NonPromoter_759
TTGGTTCATGAACCAAATTCAACGAACTAATTACTGAGTCGAGTTCCGAACTTTGTTCAAGTTGTATCGGTTCATTGCCAGCCCTACTTACCACTGGCAAGCATTTACATTTTATTTTGGTTAAAAATGATTAGAAGGTTAGTGAAGAAATTATAAACATATAATCTCCAACATAGTACTTGATGAAAAACTATTATGGCGCACTAAATGCATTCTTGTATTATTGCATATATAGTTTCATGATATGTTA
>NonPromoter_760
GGTACTTGTAGGGTTGCATGTTCCTTAGGAATGAATTTCACAGTTAAATCACTTGATATGACTGGTGTTAAGATAAAATCAAAATGTGCTAAGGAATTTAGATGGGTTTTAGAACAAAACCAAACCCTAAAAGAGGTTAATTTTTCAAGAACATGTCTGAAAGATAAGGGCATTGTGTATATTGCTGCTGGACTGTTTAAAAATCATAGTCTGCAAAAATTACATGTAGCAGGAAATTGGTTCCGCGGAA
>NonPromoter_761
TAAAAGAAGAGTTCCTAATGGACCAGATCCTATTCACAACAGGTTTGTTTAGTTTATGTCTATAAATAATTTATAAATTTTTTATTGTTTTTTGTTTTTATGTTCAAATTTTGCCACTAATTAGGTATACATTGCTTTTAATAATAAATAAGAACATCTATTTATCTTCTATTTACTAGTAAAAAAAACTTGTCTTTTACTTTGCTTTTATTAACATGCTTCATTAACATGTCCGTGTTGCAATATAGGT
>NonPromoter_762
AAAGACAGCTCTTGCTCAATTGGTATACAATGATGATCAAGTGCAAAATTTGTTTGAAAAGAGTATGTGGGTATGTGTCTCGGATAACTTTGATGTCAAAACTATTCTGAAGAACATGGTTGCGTTGTTAACCAAAGACAATATTGCAGATAAGAATTTAGAAGAGTTGCAGAATATGCTTCGAGCCAATTTGACTGGTACGAGATACTTGTTAGTCTTGGATGACATTTGGAACGAGAGTTATGAAAAG
>NonPromoter_763
TAATACTTTTTTCATTTTTATTTTTGAACCAATTTCCATTTTTTGTTCATAATTCTGTGTTGTCAAACCGATGAAAACTGCATAGGTCGGTTTCGGGTTGAAATTTGTCAAACCGATGAAAACTGCAGCACTAATTCTATGCCTAATTTCAGGCTGAAATGTGTTACTACATACAGTTGCATAGAGCAACACAAGGTTGAAGAAATAATTGAAAAACAAAATTGTAATAAAAAAAAACATTTTTGTCCAA
>NonPromoter_764
GATAGAACATTATGGTTGTTTGTTCCATGGAGCTGACCCCACTTAGTGGGATAAGGCTTGGTTGATGTTGTATAGTTTTTCAACTTTCCTGCAGAATATAATTGTGTATGGTTCAATATCTAAATTGGATAGGAAGTTGTTCATGTTAGTGGGATGGGATGGATATAGGTACTGCTTATTAATCTTTCAACCTTTTTAGGGAAGTTTGAATATTTTCAATTGAGACGAAAAAAATGATTGTAGTCAAGGA
>NonPromoter_765
TTATGACACTAATTTCTTTCTGATCCTCCTGTTACTTAAACCAAATTTTGAAGATGAGTTGTATAGCCGACGATTGTTGAATTGTTAATACCAAAATTTGATACTACAGTAATCATTTTATCATTTTTAAGATTAAGTTTAAAACCGGTCCTTGAGCATAGTTTTTTTTTTTCTCCCTATCAGCAAGATATTATGATTTACTAAGACCTTAACATTACTCTGATTTTTTCAGTGACATGGAATGTGAGAT
>NonPromoter_766
ATATATCTATTTTGCCAAGTGAGCTTGTTATTGATTTGTTCGTTTCAGTTCCAGTTCGTGACTCTTTTGTGACTTGTTAATTATAGAGGCAATATGCAGGCGAGTGATAGGTTTAACATAAATTCCCAACTCGAGCATCTGCAAGCTAAATATGTTGGAACTGGTCATGCTGATATCAACAGATTTGAATGGGCTGTGAATATTCAACGTGATAGCTATGCTTCGTATATTGGCCATTACCCTTTACTTT
>NonPromoter_767
GTGAGCTTGTATTGAAGCATTTATCAGTGATGCAGAAGTTAAGGTAATTAGTTTCTGCCTAGATAGATATTCATGTCATTTCTTTATTTATTATTCTAATTTTAAATTTTCATTTGACATCAGAGTTATTATGGCTGCTAAAGTTTGAACGCTATTTTTATTTTTTTTTTAGCAATGAGATTCCCTGCTGTTAATATTTGATGCATTCAGTGCACTTGTGGTCGTTGGTTTGAAATCTGAACAGTCCGAT
>NonPromoter_768
TCAATTGGATTTCTTATATTGGGAAACTTCACTCTATCAACTATAATTGGCGTTTGTTAGTACAAGTGCTCAATCCTTGCCCTAACCTTCAAAATGTTGAGCTTAGTCAGGTTTGTTAAGTTTAGGATCACGTCAGATTTATTTTTTCTTAACATGCCTTTTTGATTTGATTTGATTTTATCTATATTAATAGGGCACCGCTGTCGGTGATGGGATAAGAGACATTGACCAGGAAAATTGGGTAGACCCT
>NonPromoter_769
AAGATTGATTTTCATTTGAATTTAGTTGAGACTTTTGTTGCACCGTCTATTAGATAGAATTTAATTTCTATTCTGGACAAATTTGGTTATGCGTGCTCATTAAGAGATGATAAACTTAGTCTCCCATATGACTCGAATGTTGTTCGTTATAGGTCTTTAGTTGTTAATCTATATTTGCTCGACATTGAGCGTTCCCATAATGAATTATTGCAAATAGAGTCACAAGGTACGACCACAAATCAAAACAAAA
>NonPromoter_770
GTGAATTATTGTTAACCTCTTTGTAATTTTGTATTGACCTGTTTTACCTTGAAGCAATATCTGTATGCCTTTCATTTTTGTTTCCGATCGTTCCATGCTAGTTCATTAGTGTGATTTGCTTTAGAATGCCATTCAAATGCTTATGTATTATAATGTATAGTTTCTGATCTGTGTTTTTGCATGAACACAAACATGTGGGGTTAATAGTTACAACATTTCTCAATAACAGAGTTTAGTTTAGTGTAGTAAG
>NonPromoter_771
CACGATGGTAATCACATCGCTCTCGCAACTCGCCGGAGAGAAAGTGATTTCCGTCACATCGAGATTTTCAATCTCGAGACACAAACATTCCAAAAAATAACAGAAACAATAAACCCTAATTTTCACCACTATAATCCATTTATCTCCCGTGATTCTTGTTACCTCGGTTACCACCGATTCAGAGGCGAGTCAAGTCAAGGTGAGTCAACATACCCACATCTCGACCCTGTGAAGTCTCTGGATCCTAACA
>NonPromoter_772
ACTATGCTTATGGTGATGGAAGCTTCGTAGCTAATCTGTATCAACAAACACTTTCTCTCTCTTCTCTTCATCTTCAAAACTTCACGTTTGGTTGTGCTCATACTGCACTTGCTGAACCCACCGGCGTAGCTGGTTTTGGCCGCGGAATTTTATCTCTTCCGGCACAGCTCTCTACTCTCTCACCTCATTTGGGTAATCGTTTTTCTTATTGTTTAGTTTCTCACTCTTTCGACGGTGACAGACTCCGGCG
>NonPromoter_773
CTCTCCACAATTGATTTTCATCATCCAAGGTAACTATTCTATATTAACATAATGATGATTAAGTATATTAATTGCTAAGTATTCTATATAATGCATGCATTAAATTGTTTTGTGACTGAATTTTGTTCTATATGTACAGGAAAGGGAGTGCTTGGACTTTCAGTTCCTGGTTGTCCTGAGACTTTTGAACAGCCACAATCATCACGGTCTAGACAAGGATCCAGGCATCAGGAACAACAGCAGCAGCAAC
>NonPromoter_774
TCGGGTAGGGTCAACGGTGAATGTTGGTGAGCAGGTTTTTTTAACGGTGTTGAATGTGATTACGAATATGATGTGGGGTGCGGGGGTGGAAGGAGAAGAGAGGGAGAGTTTAGGGGCGGAGTTTAGGGAGGCGGTGGCGGAGATGGTGCAGCTATTGGGGAAGCCGAATTTGTCGGATTTTTTTCCTGGGTTGGCCCGGTTTGATTTGCAGGGTGTTGTGAAAGATATGAATGCTTTGGTGCCTCGCTTT
>NonPromoter_775
GTGTATATTTTCCTGCAGATTTGCAGTTAGCTGCAGTTATGCAGGAGGAGGTGTTGGTAGTTTTGAATCGTCGACATCAACTATAGATGTTGTGGCTGATGTTAAAAGCGAAAAGGTATCCGCAGTTCTGTACACTTCCCATTTTTTCGATAATTTTGATACTTTTCATTTTTTGGCATTTTTCGTAAACACATTATTGCTTAAATCTGTCCCTTTGTAGTGTCAGTAATCCGTGGATCATGGGGAGAAT
>NonPromoter_776
GGTGGTACATCTAACTACCTCCAAGCAGCAGTTGACAGAATATGGAACCGTAGGTTTCAAAAATTGGAGGAGGGAAGTTATTTGTTAACTCCAAAATGGAGACTCTGGAAAACGCTTATCAATGATTCCCTTGTTGATTCACAAACCATGCTCAGACTTGCTTCATTGTCTAATACCAGAAAGAAAGCCATTAAAGAGGTTCAACGCTTTTTGGTGGATGCTCGGAATAACCTTGTTGGCCCTTCCTTTC
>NonPromoter_777
TTTGATGCTATCTTGAATGCACTCATTTATGAGAACCGTAGTAAGATGAAGCCAGAGAATACCTTGATAGATCATCTCTTAAAACTTCAAGAATCACAGCCTGAGTATTATACCGATCAGATAATCAAAGGACTTATTTTGGTATGGATTTTAATTATTACTATTATTATTATCAAATGAAGATCATACTTGCAATGATAAAATATATGCTTGAAATTTTATACTATCATATTTATATTCAGTATTATAT
>NonPromoter_778
ACCCATTCAAAGTTTGAGGATAGACCTTATTACAAGGACTAGGACAATGATCATTACCGCTTGCGCTAGCTTTTGGTTTGTTATGTTAGCCGTAGTCCGAATTATTCTAGATATATTTTATGTTATTCGGCCACTCACGTTTGTCTACACTAGATGTCTCGTGCTGGGGGTGAGGGGGTCGTTGAGATCACATATCGATTTAAGTTATGACTTATCCTCACCAATTGAGCTAGAATTTGTTCTGTTTATG
>NonPromoter_779
TCAAGAATCGTACCTAAATCATGAGGTGGGTGGATTTAAAATCAATGGACCGTAATCATTCTTCTCTTTCGTTATCTACTCTTCTGTAATGATTAACATTATCCAAATTTAGTGACGAGCGAGAGAATTGAAGATAAAAACATTTTCGTCTCCATTGTTGGATTTTATTTTTCCCGCGAAGTATAAATAAAGTGAACCTCATTTTTTTTTAATGATCTTAATTTATTTGTCAGACATTTTTTAAACGAAC
>NonPromoter_780
TTGTATTGAAATGGAACATATTAAAAACCATATTCAGAGACCTAGGAGCCACAACATTTACTATGTATGACCCTTTGAACTCTGTAGAAGATCCACAACCTTTGCTGACTGGAAGTGAAACATGTCAAACATAAATGGCATAAAAGCATGTTGATTGCTGGAACATGCTTTCTCATGGTTGGCCACTTTATTTGAAGTGGCTTTGTGGGCTGCCTGTCCCATAGTTAAAGCCCCGATTCTCAATCCCACA
>NonPromoter_781
TTTTTTCTATTATATCATTAACTATTTATTATTAAAATAACTTATTGCTTAAGTAAAATTAATTACATTTTTAATACGTGTAAAATAACCAAAACGTAGTATAATTTTAAGGAGAAAACTTAGGTACAATTCCTTAGGTGTTTTTCGTATGGTTCTTAACTAAAAATACATATTTTTTTGGATATAACAAACTTTGAGAAAATTATGGATTCGAGGAAATCATGGTGAATTTAGTTAAGAACCATACGAA
>NonPromoter_782
TAAGCTGAAAACAACTTACTGGGAATATATTTTGAAGGTTTTTGGTTGTGTTTCAGTTTTATATTTTATTTTTCAGAGTTTGAGCTTTTTACTTTATAATTTTCTGTGCTCAGTTTTAGGTGATGTATCGATTAACAGCTTATTTGAAGCTTGTAAAATATTAATGATTATTTTATCATTATTAGAACTTATATATAAGCTATTTTTACTGTAAAAGATAAAACAGAGTTAAATTGTTTTGGTGTAAGCT
>NonPromoter_783
TTTGCTTATTTTCTGTCTCACATACTGTTTTTGGTTGTTTTACAAAGGGTATTTCATTGAAATTTTTCTACTTTACTTTTTGAATTTAACCTTGGAAGCTAGAGTTTTTGTTTGTGATTGTTGTCTTTTTGAGCGGTATATTTTTGCATCATATCTGTTCTTTTGTTTGTTAGTGATTGGTAGAATAGAATAGACTATGGACCTGTTTGGATAAACAACTTATTTACAGCTTATAGTGTAAGCACTTATC
>NonPromoter_784
AACCCTAGTGAGTTTAGTTCAGTTGGTATGAACAATTTATAATATATGCAAGGTCCGGGACACTGACCACCACCCAAAAACATATGAAGTCCCCTTGATAGACATAAGTATCTATCGTATTTTTATAATATTAATTACCCTATACTTCTTCGATATACGTATCAGACACGATTTTTCATCATTTTTAAAGTATCTTGGCTTCACATATCGAAATCTTGCTTTATCATAAGATTCTAATTATGTTTGATGC
>NonPromoter_785
ATTGGCAATACAAGGAATATTTGCTGTATGCAGATTATTTCATGTTAAGAGTATTAATATGTTACACAACTTGAATTCTTATTTTTGTGTAATTTATTAATATTTTTGCTACTGTTGTGATTAGCACTTGTGTTTCTTAACTTTGTAATTTGGGTTCATGTTCTATAGTGTGGTGTCTGCATGGGTGAACTTGCACACAAAGAAATTTGCTCGATAGAATTTTCTCAGTTGGGATATTGTATCTGTACAG
>NonPromoter_786
AATGACTTTTAATTCAAAGGAATCAATGTTACAGAGAAATTCTTATATAGACACTAATTTTAACACCTAATTAAAATCGTATCATCAAAATTAAATTAAAATCAGAAGAAATAAATTGCTTTTTTTATTTTCTGTTAAATTCTTATTTAGTAACAAAACTTCATCCATGCAGGAGGATGCCTATATATTCTGCCTTGCTCATGAGTCACAACTCCTACCTCTGCAGTGTCTAACACACTGCTATCATGAA
>NonPromoter_787
TATTAGGGAATCTGAGTGACCCTTTTGTCATAGACTGTTTTGTGCAAGGTGTCATGTCACGTGGCATCCTAGGGTTGGTTGTGAGGAGTTTCAAACAATGAATGTGGATGAAAGAGGAAGGGAAGATCTCCTTGTGAGGGAGCTGGCTAATAAGAAAAAGTGGAAAAGGTGTCCAAGATGTAGATTCTATGTTGAAAAAAATGATGGATGTTTGCATATATCACGTGCAGGTCAGTTTGTTCTATTCACA
>NonPromoter_788
TATTAAGAAAATTTCAAGAATGACATGGCAGAATAATCACCCTTAGATTTTATCAAGAAATAGTCCTGAAATTAATGTTAGCCAATAAAATCTCAGCCTGGCCGGAAATCATGGGATGATGGGTGTTATATGTATTTTTTTTATGAAAGGTTAATAAATGAGACTGAAATCTAAAGGTAATTATTATGTCATGTCATTCTTAAATCTTTCTTGATAAAATCATTCTTAATATCTAGCATTTTTCAATTTT
>NonPromoter_789
GCTTATATCTCAAAAATCTAGTTTTATATATAACGTTACGAGAAAGTTAAAGTTAAATTTTGAAATTTATTGATCATTTTAAAAATATGAACATTAATGTAATGTTTTTTTATATACAAATTAGTGAGATGAAGAGATTAAAAGAGATCAGAATAAACTATTTTTCTATACTTATGACATAAAACAGTAAAATAAACTTTTTTCAAATATTTATGCCAAACATTTCTTTTTTCCTATATTTAAGAGAATT
>NonPromoter_790
TTCTCTTTCTACGATAAGGGTGTGCTTTGTAACTTTTTTATATGTTTGTATTGATTTATAGTTTCTCGTGAATCTGTGGTATGTAGTTCTTTTTCCGTATCTATTTTGTCTTATCTCTTTGTTTAGGGATTTGATTTTCTGATTTAATGCTATGTTGATTCTATTTTGCGGTATGCAGTTCCTTTTCCTTATTAACTTGTCTTGCTGATTTTGAGCTGTTTCACCATCTTCTTCACTGATAGAGCACATA
>NonPromoter_791
CCAATCAACATTCAAGCTCATATGTTATCCAAGTTTAGCTTTAGAGGTGTTGAATTTTTTAAACCTGTTGGGTTTTTCCGAATGCCTCCAACTTGAAGACGTCACCTTTAAGAACTTCCGGCACATGAGTTCAATAGAAATTATTACCAGTCCAAAGTTGCGTCATTTGAAAATAATTGACTGTGGTTGGGCGGATTGCTCTCCTTCTGAGATAGCTATTGATGCATTCAATCTCTCATCCTTTGAATAT
>NonPromoter_792
TGACTTTGTTTTATCTTTTGTTATAGAATTAGGGTATACTTATTACATATACACACTTATATGATTAAGTGTTTGTGCTATAACCTCTCAATCAAGATGTTAATTTTTTAAGCTACAAGTTCTTATTTAAAATGTTTATTCAAACCTGGCAATAGTTCTAGATCTATGTATCATATTCGATAAATGAATCTATAATATGCTGAGTAGCAGTTGGTGTTTATTGAATGTAAGAGTTTAATAAGCCTTTTAG
>NonPromoter_793
ATTAGTAGTAGTGGTAATTGCTAATTATTGATTGTGATGAAATTTAAATAGTGTATATAGGGTGAGTTCTTCGATACACAAATTTATAAGTGGTCTAGAGTGAATCAAATTTTTTAATAAGGTTGGATACCATTCACAAATAAAAACTCATCACCTTTTTGTATTTACGATTAAAACAATGAGTATTAATATCTAATCGGTATCGTTAAATCATTAGTATATACTATCAACAGAAGATATCAATCATCAT
>NonPromoter_794
TTTATTAGTTGCATTCAATAGTAATGTTTTTGCATAATCGTTTTTTCAAAAACTATTTTATTAAGAAAGTGTTTTTTATATTAAAAATGAAATATTTATTTTGGTTAGATCTTGAAAAAATCAATTTCAATAGAAAAGAGATAAAATCATAACTTACAGTGTCTGCTTTTTCAACCGCATTAATGAATAGCTCTTTGAATATGCTTAGTTTTTAACTTGAATGGTTTTTCAATAATTATATAATCTTTTT
>NonPromoter_795
TCCAAACAGGTTGCAGAATATGAAGAAGAAGGAGAAGTTGCTGGAGTGATAAGGGGTTGTGTGAAAACAGTTACAAGAGGGAATTCAGCTTATGTAAAACTAGCTTATGTTTTAGGACTTAGAGTCTCTCCCAAACACAGGTTCTATTTTCAACTCTTAGTTAGTGTTGTTTATTATTTCTTTTTTGAATGTTAAATTTGCATGAGTTTTATTTTTATGAGATAAAAAATATCAAAAGCATGAGTCAAAG
>NonPromoter_796
GAAGTCCGTGAAGAACAGTCCTAACCTAAGGTAATAAAAGGAAAATACTATGTATAAACTTAATTTTTTACACCTTAAATTTCATTTTGTATTTGAACAAAGTAGCATTACGGTGGAGAAATATCTTGCATATTTGAAAATTATTTGAAACTCTAACAATGATTGACTAAGAATGATTGACGATGTTAAATGATGACTCATTTGAGGTTGAATCTGCAAAAAGAACGAAGAAAAATGAATATAAGTATTA
>NonPromoter_797
TTGAAGTTTTTTTTTTTGGGTTGAGAAATGAGAATTTGTAGATGAATTGGCTTTATTGCTAATTCATTATATGTAAAAGCACTTCCCTTTTCTTTGCTGTAATTGCAGTTCATGATCGAGTTTATTTATAGAAAAAAAATCAATTTTTGTGGATTATTGAGAGTTAATTACGTGTACGTTTGATATTTGCGAATAACGGATGGCTGCGATGTGCTATTCTCATTGCATGGTTTTTTCCTTTTGTTTTGCA
>NonPromoter_798
CAGATTTACCGATATTCCTATCAGGATGTTTTCCGCCATTCGGAGCTACAGAAGCACTTTGACTGCTCAAATATTCAGGTTACTTTGAATGCATTATTACAAGTGATTGATTCATTTTCTTTATGATTTATATCAATTCGATTTATTGAGATGAATCTGTTTCATTGTTTGTATATTGTGCTTGTTTTGATTTGTTTTAATCTGATTGGTGATAGACTTTAATGATCCGATGGACATTACCATTAATGGT
>NonPromoter_799
CAGGTAAAGTCTCATGTTGTCATACCTCCTTAATATGATAATAGAAGAAGAAGAAGAATGTTCAAGACAAGGTTGTTCCATAGTAATCATACATAATATTGTTGATGTTGCTATTACTGCCTCATCTGTCTATTTCACTTTTCTTGAAACATTTTTCTGTCTGTTTTGATACTATTATATGATGATCGTAAAACTAATAGGATGGATTACTTGTTTACATGCTTATCATGTCACATATTTTGTCTTTTAA
>NonPromoter_800
GGAAAGCTCCAACACTCAGCCTGACATTTAAGCCGTAAATTAGGCCAGCCAACTACTCTCTCCGTCTCAGATTATGCACGGTTATTAAGGAAATGATTAGTTGAGTTCATTTCAATGGTAAAATTAATATCATTTACTAAAACACCCTTAGTTATTGTAGTTAATGAGGTAGTTGAGTATAACAGTGGAAAATAGTAATAAATGTTGAATCGTTATACCAAAGTGACAATTATTTTGATACATGGAAAAA
>NonPromoter_801
TTGCGTTTATGGACCCCTAACTAATTTAAATACAAAACAGCCCCCTATGTTTTGATTCTTTGACAGTTTTTGACCCCCAAGGCAAAAAAAAATAAAAAAAATTGACCCGTGGCACCTCACTTAGGGTGCCACGTCAGTGTTGACCGAGTCAACAATGGACTGGGGGTCCAAAACTGCCAAATAATCAAAACATAGGGGGCTGTTTTGTATTTAAATTAGTTAGGGGTCCATAACCGCAACTTTTGGAAAG
>NonPromoter_802
TATTTCTTTAGTAAACATCCATTAAAACCAATAAAAGACATACATATCGACTTAACTAGTTTTTTGTTGCATCAAGACAAACATAGAACCTGTAAAATTGTGGTGAAAAATTTGAAGCAAAAAAGAGAAGACTAAATTGATTGATGCTTTTCAATTTAACAGACTAAATCGCTATTTTGCAAATTTGAGGTACTAATTGCTCGACCTTACCCTTTTAAGGACTAAAATACCTATCTACTCTATTTAATTG
>NonPromoter_803
AGTTTTGGAAGCTGGGAAAAGCCATGGTGTACAAGCTTCTTCCAGCCTAACAACATCTGAGGCTAAAAGTAATGAAGCTAAGGAGGAGAAAAATTCCAAACAAGAAGAACCTAAAATAGATCTTGTCATAAACATTCCACAAAAAAGTTATATACCTGTCAGAAAAGAAAGTTGGAATAATGCTACAGAATACAAAGGTACTAATATTTTTGCTTATCATCCATGAAACTCTATTGAAATGTTTACTATC
>NonPromoter_804
TTTAGTTTTTTTCATGATGCATCCTGGAAAACTTATGGAAATAAGCTGAAAACAACTTATCGACGTGTCATCAGTTGTTTTCATAAGCTATATTAAAAATCTTATGAAAATAAGTTGAAAACATTTTATGGACATATCAAAAGCTGTTTTCATAATTTTCATAAGCTCTATCAAATAGTTTCGCAAATGTTTATGCAAGTAGATAAGCTCAAATAAGTCAAAACTGATTTTGGTTTATTTAAAATTTGAT
>NonPromoter_805
CAAAATGTTTGCCATTGTGTGGTGCATTAGTGAGTGGTTCTGATTTTAAGTTTGTTCCAATTTCTGACATAGTAGGTGGTTCTTATGATTGTGACTACTTGGTTGGTGAGTATATATGCAAATTTTCTAAAGTTTTTGAAGAGTATTGTCTTTATCTTACATTCTTAGCATTTAATTTTTTTTTTTTATTGTATGTCAAATTAGATGTTATTGGAATGTTGACGGGTGTTGGCACAGAGAGAGAATATGA
>NonPromoter_806
CACTAAACCTGCTCTTCAGGTACTTTATATGTAACATTATAGGCTGCTTTTTATCTAATTATTTTATTAAAAACTCGACTTGCAACTGATCCTAATACTTCATGATTGCTTAGGTTCTTTCCTACGCTCATGAGGATTTATTGAAGGTTGACTTCCCTTCCTTGTGTAACTTGAAGTCACTGAAATTTAATCAGATCATACGTCCTCCATTGGTGACTGTCATTGACTTTTTGCTTCAAAACTCACCTTC
>NonPromoter_807
AATAATTTATTATAATTAACCTATCATTTTCACTCATCATAATACACTAAAGTCACCAAAATCACACTTGACCTAACATAGGCTAGATCATAGAATTTATTTTACGACCTATATATATATATATATCTATTCACTCTTCACTATCCCTAAAAAAAAAATCTATTCACTTCACTAACTGTGAAAGTAATCCACCATTTCCTGTGATTGAATTAACCCCTTAGTTTTTTAATAAATAAATAATAATTTCATT
>NonPromoter_808
CTCTTCTAATGAGGGGCAGGGGTATGCGCTTTTTGCTGAGCTATTTGGAGTTTACCATGGTTTGATGTTGGTAATTGATGATAGTCCGTCATATCACATTTTTAGAGTCTTTTTAATTAAGTTTTTAGTTTATTTTTATTAGTCTAGTATTAATTTAGAGTCTTTTTGAATAAATTATTATTTTTGTTTTATTGAGTCAAATAAGAGATTATTATTATTATTATTATTATTATTAGTAGTAGTAGTTAGT
>NonPromoter_809
CTGAGGTGACGTTGACTATTGATTTGGAATGGAAAACTGGTGTGGCAGCTAAGGATTGGCCCAATGTTGCTAAGAAAGGTCAAGTTGATGTGAGTATTCAAATCTATAATATATTTTAAGTTGGTATTTTTTTAGTGTTTTTTGTTGCTAAATCTGGCATGATTTAGTACTATAGGTCAGAAACTAGATGAATATTAAAGTTAAGGGTTGAAAAATAAACACTCCTTACTAAATTTGGGTTACTACTAGT
>NonPromoter_810
TGACCATTTAGAAGAATCATATAAAAGAAAGAAAAAGCTAGAATTGCCTCTACAGACGCAGGGTTTTGTGAGGACTTTGTTGATTGATAACTATGACAGTTATACATACAATATATACCAGGAACTATCTGTTATTAATGGTGGTAAGTTATACTTACTATGTTCTATTTTTCTGTCTTTCATTTGAATGTAGATTGATAACTATGATTAGTTTATTTTTTTGTTTAAAGTGGCTTCCATTAAAAAGTGA
>NonPromoter_811
CTTGAATCTATTACTTTTAAACCTGTAGACACAAATAACCTCAACATTCTACAAGTGGAATTGCAACAAAGCTTAAGAAATAGGAGATTTTTACTTGTACTAGATGATATTTGGGATGGAAGCTATGTTGATTGGAATAATCTAATGGACATTTTTAGTGCTGGTGAAAAGGGAAGTAGAATCATTGTCACGACACGAGATGAAAGTGTTGCAAGGTCTATGCAAACCTCTTTTCCTATCTACCATTTGC
>NonPromoter_812
TTAATTGTATGTTGTAGTTATGTCAAATTTACAGGGTTTTATCGAGGTTTATATTGTGGTTGCATCGTAATTCATCACATTGTATAGAATTGTGGTCGAATGATGTGTGTGCAATCGCAGTGGCGTTGCAATGGCAAAGGCATCAAAATATTTGATGTCACTGTGACGGCAACAATAATGGTTTGAACTATATCAAAGCTCGGGTTTCTGCTAGTGATTGTGGGAGCCTGTGTTTAAATTCTAGTTGACG
>NonPromoter_813
TTTACTCATATCGGTCCTTCTGAGAGTACATTATGGACCAAATTGATAAATTGTTAGTAAGGTGTTAAAATATAGGAACCTAATTGATAGTAAGTGGTTAAGTATAGAGACCAACTTGACCGTTTAATGGAGCCAGTCAGCCAAATACTCAAAATCTGAGGGTACTATTGGAGAGCACCCTACAAAGTTAGGGACTGATTTGATGGTTTACTCTTTAAAATATGCATACTGGTTGGTTAGCTTATGCGCA
>NonPromoter_814
CAAACATGATTTTACTCCGTTTATTAAGCATTGACCATCAATCAAAATTTATTAATTTGAGTGTATCGTAGAATTTACCCTACTTAAATACGGATGAAGGAGAGACGTGGTGACAAAATTATGAAATTTGATTGGATATATTTTCTCAAAACAAATATTCTAATTTTTGGCGATATGATACAAGTTACAACAGAAAACCTATATAATTTGACCTTGGTGTGTATATTCTACCCTAGCCCTACCCTTTGCT
>NonPromoter_815
ATAAGCTTACCTTAATTTAGAACCTAGAAGATTTTTTTTGGTCTTGAACCTCCGGTTCCTGGGGAAAGGGGTTTTGGTAAGGTGGAGTTCAACTATGAGGTAGATAAGTAAAGTTTGACCAAAGATTAGTCTAATCAGGGTTTGAGAACCTAGAAGTTAATCTTATCCAAGTTATCAATGTGAACCACTTACAAGCTACAAGTTACTTATAAGTTAGAAGTTAATTAAAACTGGTTTTTTTCACTTGCTT
>NonPromoter_816
TATCCTCTTTCGAGTGCTATTCGTAGACTCCAACTAGAGTACACTCATGAGTGCAATTCTACAAAGAATTGCACTCCTATAATTAGTGGAAGTTCCAATCAATTGCCATCACATATGTCTTTGAAAGGAATTGAGTGTTCTTCAAAAAAGAAGGATAGGATTAGGGTTTTGGGGGAATTTTCGAATAGTTTTGTTTACTATTGGAATAGGAATAATAGCCAAAGCTTCAATGCCAAAACTATGTTGATAG
>NonPromoter_817
TCGATTCAGGTTTGTAGTTATCACATTGATCGTGCCCTTTCTGGGGCTGACAAGTTTCAGATTAAAACAATGGCTGCCCGCTTACCTGGGATGGTTGTTTGTGAAGGCTCTTTAGATAACACGACTCTGAAGCGTGGTTGGAGTTTGTTGTCAACAAAGAGGAGCAATAGTGTGTATTTGAACAGTGGTTTGAGGAATGGTGGAAAAGTGCGCATGTGTTTGAGTAACCGTCAGCAGCCAGATAATGGTG
>NonPromoter_818
TGGATGTAGACATGGGTTTCAATTTTTTGTTGTGGGTTTTGAAATTTATTGGAAATATCTTCTTCTTTATTGTATATAACAATGAAGAGAAAGATAAAGGAGAAATGATAGATAAGATGTGAGAGAGAGAGAGAGAGAGATAACGGTGAATTTTCTGCCTTAAAGGTAACGGATCCAGTCCCATACTTTGTTCTTAGTTACTCTGATTTTGGCTCAACTGGATCATTGAGAAAAAATAATTGTGGGAACA
>NonPromoter_819
TCGGGGGAAATTCTCGGCGTTTGAGTTTTTGGGAACCATTTGTGAATCGTATAAAAGCTAGGTTGTCTGGTTGGAATAGTCGTTTTCTATCTTTTGGCGGCCGTCTGGTTTAGTTAAAGTCTGTTCTGACCTCTCTGCCTGTCTATGCACTTTCCTTCTTCAAAGCTCCATCAGGTATAATCTCTTCCGTTGACTTTTTATTTATTTATTTTTATTTTTTTTGGGGGGGGGACCAATATATAAGAGGGGC
>NonPromoter_820
TGACTCATTACCATCGGATTCCGGCGCAAAGCTTCAGAGATCTGCGTCCGAGTCCAGAGTCTCCAGAGATCGGTTTTCAGAGCCAAAATTGAAGTCCAACGGTTACACTCAACGGAGCAATGTCGGCTCGGGCCAGATGAATAATAATAATCATCATCGTTCTAATGCTGTTAATGTTAATAATAATGTTAATGTTGTTAATTCTTATGGTAACATTGATAATGGATTGTGGAATGGTAGAGGTGTGGAA
>NonPromoter_821
TCCCATCCATTATTAGACTTTTATCCATCTCCTTCCAACCATACTCTTGAAATATTTGTTTCTTTAATCAGTAAAATTCATTAATAGCTGTTATCTTGTTTGCTGCCCTGGCGAATTTCGAATGAGCAGTTTACTACTGGCCACTTCTGTCAGATTTAAGATTAGAAATGCTGTCTTCCATATTATGTGTTTTCAGCTGTATGTCCTTATTATTCAATATCCTGAGTATTTTATTTTTATTGAGAATATG
>NonPromoter_822
GAATGCTTTAACCATTCAAAACAACGGTGAGGGCTTTGGCCTTGATTATGGTACCACATGCATAATTGCATTCCTTGAGAAGTCTAAGGTGTTGTCTTAGCAGTGTTGTCTGTTGGAACAAAATGTGTTTCACAATGAACCTTATTAAGTTTTGATGATAACAAGGTATTAAAAATTGTCAATTGGTTATTACTAATAATTGTTCAAGTGTACAGGACCAAAGGCTACTCAAGTTATTTCAATAGGTCTT
>NonPromoter_823
TGAAGTATTACTGTTGAATTTATTACTAGCTAGCTACGAAACCTCGAGAGATTTTTGGGTTTTATAAGCCTTATTGGCTCATAAATAAGGTGCAGAGCTCACGGCTCGACTCTCTCCTGTTTTATACAATGGATAAGAGTTGGATATCAAATAAATCTATAACTATGTGTGTTTGCACATGCGCACATGCACGGACGTAACGTGCATGTTGAATTTGGCAACTTATTGCATGACAACGTATCCATCTCTC
>NonPromoter_824
GTGGTCAATTTATGTTTGTTGTGTTTTGGTTGGTTTATTGGTTTCTTCATTTGTGTTTAGTGGAATTTTGATCAAGTATTTCGTGGAGAAACCGATTCGGATGAATGAAGTTTTGAATTTCGATTATACTAAGCTTAGTCCTGTGGCTTATGTTCCGATTATTTCGTGTGATGGTGTTGTTAAGGGAAAAGATTATGAGGGTGGTTTTGAAGTTGGGAAGGGGATGATGATGGGTGAAAGGGTTATACCT
>NonPromoter_825
AATTTTAAAAAATTGTTGAGAATTAATATCGATTGTTTAGTTAGAAATAATTCATCTCATGCAATGTTCTTAATTACTTTTGTAGTTGGTGAGGCAGATGCGTGCAATGGGGATACAGAGCAAGGTGGTTGGTATGTTAACAAACTTCAATGATCAAAATGTGCAGATGTTTGGAGAAGCAAGAGCTAATGCCAGCACCCCAAAACCTTTAACCCGAGAGAGTTTTGTGTTCATCACTGGGATCTTGCGC
>NonPromoter_826
AACAATTTCACAGTAATTTGTACTAAGCGTATCGTGGAACAATAAAGATTTGTTAAAATTCCATTATGCAATAGCGCCACTATTGCCACTAGTTAACAACATTGGTTTGGGTGTTTAGATGTTTTTGAGATTAGCTCGTTGTTATGTACTTCATTATTGCCACAATTTGTTGGTTGATGTTTATGAGACGAAGTTTGTTGTTTTTGGTCCTTCGTTGTGCGTAAAACTTTCTAATTGCTAAGACTAGGTC
>NonPromoter_827
ATGGTTTTGTTTCAATGGCTTCAAGTATTATGAGTATTTAAAGTTGTGTTTAGTTAAAGATGTTTATGAATCTCAGGTATGAATCTGCCTTTTTCGAAGATGTGGTAAACAGACGGGATATTGTGTCATGGGGAGCAGTTGATCTTAGTCGACCGAATGGCCAAAGTGACGAACTTATTGGATTTGTAACAGCGCGGATTGTTCTTGCAAAAGAAAGTGAGGTTGATCCCCTTTATATATAACTGTATGC
>NonPromoter_828
TTATGATGTCTTGACTAATAAATGGTCTAGGTGAGTTTAGACTTAGGTTATTCTTTCCCACCTCTGTTAAGCCATAATTAATACTTTATAGTCTTCGATGCTCTGCACAGTGCTTATAATGGCAATATAATGCAGGCTAACTCCCTTTGGAGAACCTCCAACACCAAGGGCTGCCCATGTGGCAACTGCCGTGGGAACCATGGTGGTTATTCAGGTAACACTGAGGGGATATCTGAGGTTATCTTAATGT
>NonPromoter_829
AACCTTGGTAAAATCTGTTTTACTATTCTCAAACATGATAAAAAATAGAACAAGGTCCCATGAAAATGAATTCTTTAAATAACATTTTTCCCGAAATATCTGGTGGCTTTGATTTTAGTCCTTGCAAAAATAGATGTTTTCTGTTTGGCTTCTTTTATTGGTGGTAAGTGACAACTTTTTTAATGACAAATCAGTGACAACTTCGTAAAGTTGTACCACATGTTATAATTGCCTTTAAATAAAATAAAAT
>NonPromoter_830
AATATGTGGGATTCTTGACAATACTTGGATTATTTGGAAAAGAAAATAAAAACTCGATCTTTGATTCAAAGGTAAATAATACATTTGGGGTGTACATTAACGGTACCATTCAAGGTAACAATATTAGTCTATTGATAAAAAAAAGCCTAATAATTGATAAAAAAAAAAAAGCATAATAATTTGTTAGAATCAATTTTATAATGAAAATAGCATCGATCGAAACTCATACACCTTAAATACCAATAAATGA
>NonPromoter_831
GTTAGACATCATAGACGTCATCTATCATAAGTGTATGTGCTATAAAGCTAATGACCTAGACAATCCATCAACAAACAGCGACGAAGCTGGTTGGAAACCGTTTAAATACTAGGAATCAATTTGATTGTGCATGATGGAATCAATTTTGTGTTTTATATCACTTAACTATTCATTAGCTACTGGAATAGTAACAAATAACACTAAATGGTTATCAACTTTACTATTTTAAGGTTTTTTTACACCTTTGTTC
>NonPromoter_832
ATAAGTTTTTGATAATAACTGTAAAGGGATTATTCAATTACAACTACAAATTCTTTCAGATCCACTAAAAATAAAGGACAAGATACATAGCATTGGATGGGGTATAACTAAGATCGAGAAAAGACTACATGGACTTCATCGTACTTGATGATGTGACCAAGTTTGGGAAATTAAAAGCCCTGTGTGTAAATTGTAAGTTCTTTGGTTCGCGAACTGTATTGATTTTTACAACCAGAGATGAACACCTTCT
>NonPromoter_833
GCTCTACAACCAAATAGAAACTTGAAGTGACTTACAATCTCACGATACAAAGGTAATAGCTTTCCAAATTGGCTGAGGGGTTGTCATTTACCCAACTTAGTATCTCTTGAACTGCGGAGCTGTGAAATTTGTTCCCTGTTGCCGCCACTTGGGCAGCTCCCATTTCTTAAAGAGCTCCGTATTTCAGATTGTAATGTAATAAAGATCATCGGCAAAGAGTTCTATGGAAATAATTCAATAATTGTTCCAT
>NonPromoter_834
GTACACAAACACACACTCCTGAGTTTTGGAATTAAAGTGTATAAATTTAATATAACATGTTTATCTGCAGGCTCTTCAATTTCTTGGATGTGATAATCTAAAACTTGGTCCATTGAGACACATTGACAGCCCAAAAAATCATATAAGCATAGTCGATTGCAATGGCGCTTTAATCTCCCATCTTCATATAATTGCACCGGAGAATAGTCCCAACACCGATGGAATTGATATTTCAAGATCAACCAACATC
>NonPromoter_835
AAGCCTCTAAAGTTTTTGTGGTTCTATTGGTCATTCATTTTTATGTCTGTTTGGATTGACTTATTTGTGTTTGTTTATCTACCGGCGTAACCACTTGTGAGACTGTTTGAGAGAGCTAATGGAAACAACTTGCATATCTTCAGTTGCTAATGAAAACAACTTATGACAACTTATAAGTTGTTTTCAGCTTATTTCTATAAGCTTTCCAAGATAGCTTATGAAACCAATTGCTTATATGAAATCATTTTGA
>NonPromoter_836
CAATCTTCTTGGTAAAACAAATTTCACTTTCTATTTAATTCTATGATAAAGATTTCATTTTTCTGATTTTGGTTTCTGGGTTTTGCACAGGTGTCCCAAACACATTGAATGTGATCACAAATTTTCCATTTTTAGTTGTGGGTGTTCTTGGTTTAGTTCTTACTCTTGAAGGAGGATTTTTTACCATAAGGTTACTACTTAATTACTTCTAATCATTCTCTTATCACTGTTCTAATACAATTCACTGTGA
>NonPromoter_837
ACGATTAATTGGTTGGCTTCTAAAGATTATAGTAAAGGTCAACGTTTTATTGCTTCTTTTGATTTGGGAAACGAGTCTTATAAAAAAGTTTTGCTACCGGATTATGATTATAGAGAAATTGGTTCACGTACTTTGCACTTGAGTGTTTTCGGGAATTGTTTGTGCTGGATTTGTAGTAATGATGTTTGGATTATGAAGGAATATGGGAATAAAGCGTCTTGGACTAAATTGTTCACTATACCTTTCATGC
>NonPromoter_838
GGATTTGGCCAGGTTTTTGTTGGCCGTCGTGAGCGTGCAAATGCACCAGGAGCTGTGGAGGTATGTTTCTCTTTTTTACATCTGGGGCTCTCTTTGTATCTTCAAGGTTTTTTTTTTTATGTTACCTTCTGATTTGATTTCTATTTGTCATTTCTCAGGTTGCTCTGAAATTTGAACATAGAAACAGTAAAGGTTGCAACTATGGCCCTCCTTATGAGTGGCAAGTATACAAGTAAGTACCCTCTTATTT
>NonPromoter_839
AATTTATTAGATAAAGCGTATAGTTTTTATATTTTACACATATTAAGAAATCAAAACATCATGAAATGTTTGAGAAAAAGAGCTATTTTTCTCATTTATTGTTTGACAAGTTTGATGGCTTTTAGAATACTTGGCTTGGTAAAGAGGATTTGTGTTAAATTTATGAATTTTTTATTTATTAATTAAAGTGATACTAACGAACTCTTTTACAACCATTTCTGAGAAAGTTGTGAAGGAGGAACATAAAATT
>NonPromoter_840
GAGTTGGGCATTGTTTCAGAAGGTGGCTAGTATTGAAACAGACGTAAAAAAGTTAGAACTAAAAAAGTTAGAAAATTTTGCAAAGAAGGTAGTGGGAAAATGTGGGGGATTGATATTAGCAATCATATCTCTTGGGTTTGTCATGTCAGCAAAAGACGTAACCCAAGACAGCTTATCGTGGGTGTTTCAACAACTCAATCATGGCCGTTACAAAACGCATTGGCTGCAAGCTTGGAAAAATAACAAGGAT
>NonPromoter_841
CTTGCAAGATCACTCTCTTTTGTTCTAATTTGGTGTCAAAGTTTTGACTTGCTTTGATTTCTGCAGGTTTGTGGAATCTGTTTCTGTTTTCCCATTTTGATATCTTGCGATCGCTTGATAATGTATCCTGGTGGTTATACTGCTGAAATCACAAACTTAACCCCGAGAGCGACAGAGAATGATGTGCAGAACTTTTTTGGATACTGTGGTGTAATCGAGCGTGTTGATGTAATCAGGTAATGTTACATAA
>NonPromoter_842
ATGTTGGTTGAATATATTATTGAATCATTAATTAATGTTTTGTGCTTTGATTAAGTGCTTCATAACTTTGTCTAATTTTGATCAAATTGTAGTGTGGTGTTTAACTGTTTATGACTGCTCTCAATTTTTGAGAAAATGGAAAAAAAATGTTTACTTTTCTTTCATTTTCTGTTTGATAAGTCTGATATATGTTTTTGGGATTCTTATGATTTTCAATTTTCATTGTTCTTTTGAGAACCATTTTTGTATG
>NonPromoter_843
GGAGATGTTGATTGTGATTTTTCTTTTGGTCATTGATGGAAGTTTTGGTAGGAAGACTTGTTTGAAGTTAGAAATACGCCGCAAACAGTTCTGATGTCAATTTTAGTGAATTATACAGGACGAACAAATACTGTTATTTGCCGTCTCTTTTTTGAGATTTCTATTCTTTGATTAATTTCTGTCCTCACTGATACTCTCTAATTTGACACGCAATATTTGGTTTGATGTATTTCATGTTGTCATATGTTCA
>NonPromoter_844
ATCCAAGCTTTACAAAATGCTGCTGATAAAACTGACTGGTTGGTTCTCTAGATAATTTTTCAGATTGATTAATTTTTCCTTGCAATTGTATGATGAATAATGATGGTTTGTCTCTTGTTTCCAGCACACAACTTACCAAGGCATATCAGACTGCTAATGTTCTTTTTGATGTTTTGAAGGCTGTCAACGTGACCAAATCTATAGAAGTTGATCTTGAGGTAGGCTAGGTTTTTTTTTTTTTTTTTTTTTT
>NonPromoter_845
AAGAATGTGAGTAGTGTTGATGACAAGGAGTTTAATCAAAAGGAGAGTAAGTTGAATATGGCTCTTGGTGTATTGTATGAGGGTTTTAATCCAACTTTTGATGCTTTATCAGGAAGAGAGTTGATTAAAGATGTTGTTTTTAGCAGAGAATCAGAACACAATCGCTTAAACTTTTGTGGTTTCTATAATGTAATTTTGGAGAAAATGGGTGAAGTGATTTCAGTGGCAACTGTAAGGATTTATGGTCAAA
>NonPromoter_846
TATCTTGGACCACTTATGAAAATAAGCTGTAAAAAGCTTATGAAAAATGCAATAAGCTGTTTTCGTAAGTTCTCCCAAACAGTCTCACGAAACTTATGTCAGTAGATAAGCTCAAATAAGCCAATCCAAACAGGCCCTTATTGTTTTGTTTGTGAATGTTGATTGTTTATGGTAAATTGGTAATTATGTGCAGGTGACCCTAAGCGTATGTTGCAGTGGTTTTCATTTTCTGGATTGGAACAGGGAAAAG
>NonPromoter_847
TGATTTACAGAAGTATGATTGGTTATTTATTAATTTTATTACAAAATTATGATAGTATTGATTTTGTCATTTTCTATTGCATTTATTGGATGATCAGGTAGTTTGTATTCATTCCAGCATATCAGAAATTTGTTCATTCAGTTTTGGAATTTGAGAAACAAAACCGAGTTCAACCAATCAGGTATGTTTTTTTTATGCTACTTCAGATCAATTTGAGAAAATAAAAAGAAGAAACAATATTCATGATTTT
>NonPromoter_848
TGCAATGTGATCGAAATTACAGATGTGTGATGATGCTGCCGAGACATGAAAATCCTTTATACTGTGGCTGCAACTGCAATTTAAGACCATTTGGTGTATTGTTATGTTAACTCTGCTCGATTTGCTTGGCAGGAGATGGTGGCACCGACGGTGGAAGAACATGCATCAAGCAGAACAAGGAGTGAATTAAACGATGAGATTCCTTTATCTGAACTACTGGATTTGGAAATTCGATGGCCTTCTGAGGCGG
>NonPromoter_849
TAGCGCCAGTATAGATGCAATTTGGAATTGGTATTCCTTGCAATCAGCAAGTTCCCACATTCAGGGTGACTGTTAGATGGAGATTAGACAGTATAGACTTTAAGATTTTATATTTATTTTTTAAAACTAAAAAACAAGATTTGAAATTTGCATCGTCGGATCTCAATCCAACGGTCACTGATATGGCTAAATGCGTGAATGTGGGAACTTGTTGAGTGCACGAAATCCCAATTCTGCTATTTGACAATAG
>NonPromoter_850
CGAGAAGGGTTTTTGATAACAAGGTTGATCCTTGTTCTGTGCTGTGGAATTCGATTATTTCAGGTTATGTGTCCAATGGTGAGGAAATGGAAGCATTGGATTTATTCAACCAAATGCGTAGGAGTGGAGTTAGGGGAGAATTCCCTGCCGTTGCAAACATTTTGAGTGCTGCTAGTAGCTTGCTCAATTTTGAACTTGTGAAGCAAATGCATGATCATGCTTTTAAAATTGGGGCGACTCATGATATCGT
>NonPromoter_851
CAAAGTCCTAATAACTCTAGATCTCAGTTTTAACCAATTCAAGGGATCAAAACCACTATTTGAGATAACTAAACTTGCCTCATTGCAACATCTAGATCTCTCCCATAATGAGTTGAGTGGGTCATTTCCACATACGATTGGCCAACTTTCTTATCTTCAAGAATTGTTTCTCTCATCAAATAAGTTTAACAGTGTCATTATTGAAACACATCTATCAAACTTATCTCATTTAAGAATTTTGGATGTGGCT
>NonPromoter_852
GTTATTGTGGGATGGAGTGAGTAAGTAATAATGTTGTTGCCTATGGCAGATTATACAAAAGAGGAAGATGAAGTCATCAAGATCAATCAAGCTTTTAACTGTCAAGGGACCTAAATCAACAACAAAGCTATATTCTGAATCCACTGATGGCATTGATGGCAATAATAGGAACAGTACAAGTGATGCTGGTAACAAGTCCCAAAGAGTCATGACTAGAAGATTAAGCTTGAAGCCTGTGAGGATCTCAGCA
>NonPromoter_853
AATAATAACATGATAAAATGACATAATTCAGTGTAATCATAGGCGGTGTCAGACATCCATATGTCATGTGTGTCAGACACCAGAAGACCTAATCTGAGAAGTGTCCGTGCTTCATAATTCATTCATATATGGTTGGTTTTGATAAGTGGAAGTTTTTGGCAACATGTCATCTTCTGTGTCATAACTTCCTCTACTCCCTCCCCTGTTTGTCTTGTAATTTTGCTTTTAGCAATAAGTTTCAATGACCGTT
>NonPromoter_854
TTGAATTTTCAAAACAGTTTCACTATGCTTATGACAATAGATAACTCAAATAAGTCAATTCAAACAGGCCCTTAGTTTATGAAATTAACAAAATTTGATTTTGTAAATTCTCAATCACATAATGTCTATGACATCCAATTTCAGGAACTAAATTGAATGATTCAAAAGGACTAATTTGATAAAAAGATGTTTATTTTCCAAATCTATTTTGAAATATTAATAATTTCATAAACAAAATTGGCACTGTACT
>NonPromoter_855
CTAAAATTCATTTCTTGCTTTGTTTCCTGATTTGATGATAAAATTGTACTGTAGAGTATAGTCTGTTTCATAGGTGTTAACTAAGCTATTGGTTAGTTAATAGAATCATGCTTATTTTGTACTTTTCTTCTGGTTTTTCTTGTGATTGTAATTATTACTTCTTTTATTGCCTTTTAAAATCAAGGAATTTCACTCTTCTTCTCTCTCACTTACTAAAAAAGTTGAATAAATGGCCCTTCTTAGTGCATGT
>NonPromoter_856
GAAATATTTGTCTTTGTAAACTTAACTTGGTTGATAGAGTTATTTTATAATATAAATAGAGACAATTTTGTAAACTTAACTCGATTGGTAGAGTTATTTTATAATATAAGCAGAACCTCAGACAATTTACTTATAAGAAGAATTTTCAAGAGTTCACTTATTCACTTTAAAAATGTGAATTTTTAACCTGTAAATTACATGGAAAAAAAGAAAAACATTTTTAGAATGATCTTTTTTATTAAACTTAACT
>NonPromoter_857
AAAATACCTTAAATTTTGTAATTTGATGCCATAAAGGTCGAAAATCAAAGAATCTTCAAACTACAAGGTTGTAATCTAAACAATTTTTTTTTTACACGGGTTAAACCGGAAATCCCTAATATTACAGGGGGTTAACATTATATTAACCCTAAAAGATATTTGGAAATTAATGTGTTGGACCCAAATATGATTTATGATAGAACATTATTATGTAACTTGATCCATGTAGCAGACCCCACTTTGTGGAAAA
>NonPromoter_858
TATATAATCTTTCCGTCCCAAAATATAGAAAAAAAAATGTATGAACAAAAGTTAATGTATTTGACGTAAAATTTAAACTAAATATATTAATTTTTGTTAACCTATTTTTATTTATATTTTCGAAGGGATGAGTATACTTTTTTTTGTTTAAATTCGAGTACATTGGAACATGGCATGTTGTTATTTATCATGGTTGTTTGGCTTAATTTTGATCGGTGGTGATGCGCAGTTAGAGGTTGAATTCTTGTTC
>NonPromoter_859
TTTTATTTTTTAGGTCTCTCTTTATATTGCCTTTTAGTGATTCAACCATGTTCTAAGCTAACAAAGCAATCAACTCAATTTGACTTGAGGAGTGTTGGCACTAATAGCACCCAAGAGAGGAAGATTCATGATACATCCACTTTGGGAGTGTAGTGGCCAATATTTTGCTTCACCCAAATCTTCATGCTTCAAAGGTGAAGAACCTGAGAATTTTTTTCCTTCTAAATGTCTATACAGAATGCTTTGGAAG
>NonPromoter_860
GCAGCCTTTTAATCTGAATTTTCCCTTGCACACGCGCGCACGCACACACACACTTTCCGTGCAAGTGGTGTTGGAAATAAATTGGTGCAAATTTGTTGCCGCATGAAAATAACATTCGGCTGTGGATTTGCAACTCATTTTAGAATAGGTTTGCATGTGGGTTTAGCCATTTCTCTAAAACTTGTCTATGATTACCAATTACTATACCGTTTTGCCATTGAGTTCGAGACAATCTAAGGACACTACAACA
>NonPromoter_861
GGACTGTTGTGATATGATATTTTCAATTTTAGTTTTTTCTTTTTTTTTGGAATTTTGTTAATTTCACGCACCAAGTTGTTTGATCTTTACGATTTTAGGGATAAGTTGGGGATTCATGTTGATTGGTGTTTTTTTTGTGTATTTTGAGTACTAGCTGTCATATTGTTCTGTTTTATACTATTTAGTGAGTGAATATGCAAACTGGTCATTGAAATTGTGATCATCGGTGAAAATAATCCCTAATTTTTGC
>NonPromoter_862
CTTGGGTGGCAAGGTAGTGGCTGCACCAGAATATTGTCATGCGAATTTCACAAGGTATTTCACCGATATGTTTTGGTCGGACCCAGAACTTCCACGTGCATTTCATGGTCGGAATCCTTGTTATTTCAACACAGGTGTTATGATTGTGGATGTTGAAAAATGGAGGGAAGGGAGGTATACACAAAAGGTGGAAGAGTGGATGAGAGTGCAGAAGCATAGGAGGATTTATCATTTGGGTTCTTTGCCTCCT
>NonPromoter_863
GCAAGCTCGGAAGGATCTTTCCACTTATGCATGTAAGGCAGACAAAAGTAAATGTTATGATGCACCAACTCACAAATCTGGTTACCTCTGCAGATGCAGGGATGGATATTGGGGTAATCCTTACCTCAACCATGGCTGCCAAGGTATGAATATAATATTTCTTATCTCTTGATTGGCCAAAAGTAAATTTTAGACATTTATATTATTATTCTCAAGTGACATTTTATCCTAGGAACATATAAAAAAAGTT
>NonPromoter_864
GAAGAGCAACACAATTACGGGAAAGGATAACCAAGGAGAAGAGTATTCTTGTTATTCTGGATGACATTTGGGGGAGACTTGATTTGGCAGATCTGGGGGTTCCTTTTGGTAATGATCACAAAGGATGCAAGTTGGTGGTTTCATCCAGAGATCTTAATGTCTTGAACCGTGAGATTGGCACTCAAAAAGAATTTAGACTTGAAGTTTTATTTGAGGATGATAGTTGGAAATTATTTGAGAAAATGGCAGG
>NonPromoter_865
TATGGATTAATGATGATTCCGATGTTCCTATTCAGGAAATTTTTAACCAAGTGGATTTTAAATTAAAACCGAGCTACGGGTTGAATTATGCCACTCTTACAATTAATAGCAATTCTCGGTTTATATTAGAAGCGTCTGGGGATCTTAAATACCAAGCCTGGTCCGAGGAATATAGGCAATGGATTTTTCTACAGTTTTATCAGTGTGTGACAAACAATTCATGTGGACATTTTTCTGTTTGTACTCCAAA
>NonPromoter_866
TCCTGTTGCGGAAGCAATAGCACCGAAAGCTGATAAGACAAAGTCTTCTTCTGAAGAAGATGAGGATGATACAACAACACAGGATAAAAAAAGTTCTGGAGCAAATTTACTTGGAATTCAAGGAACAGCTTATATATCTATTGGAGTAGCTTTTGTTGCAGTGGCAATGTTATGGAGTTGAAGATCATCATACATCACCCATTTGGCAGCTGCATATGAATGATTTCAAACAATTAACCATATTTTAATT
>NonPromoter_867
TCTATTGGAGGACTTAGTTCTTTAACATTTTTAAGGTTATCAGATAATTTGTTAAGTGGTGTTTTACCTTATGAGATTGGGAATCTCAAGAATTTAAAAAATTTGAATCTTCAGAACAACATGCTTAATGGGAATTTGCCTGCTTCTATTGGGAATTTAAACGGTTTGAGGGAATTATCTCTCGGCAACAATAAGTTTTCTGGAAAAATTCCAACAACGTTTGGAAGTTTGAAGGATTTGCAAAATGTAG
>NonPromoter_868
CTCACATTCAAGAGGGTGATTTGAAGGTGATGTTTATGTCCTTATTCAATAACCTTAACCATATTATCATCGAGATACTACATTAATACAAATTGGAAAGCCTTGTAATACATAATATAAGAATTGTTTGTAAGCATTATGTTGGGAATTCCTCCTTCATTGCAGTCCCCCCTAGCCGCCTAATTGTGGCATTTGGGTTGCCTTCATTGCATCCTCCGGCAGTTTCATTGTGTTGGGTGTGAAAGGGGTG
>NonPromoter_869
GGTATTTCAAGCGGTCAAAGTCTTTTGTCCTGCGATTTATCATCGGATGGAAAGATTGTAGCAAGTGGTGGGATTGGGAAGAAGGTGAATAATCTATATGATAAATTTTTCAAATCCATTTGTTTGTTGTCACTTTGTCTATCCAATGTATTTATCCTTCCTTATATTGTGGTTTATATAGCCTTTCATTTGCTACCTGGAAACTGGTCTTTCTGTTACGGCATTGGAGTCACATTTAGATACCATCTTC
>NonPromoter_870
TTATTTATTTGCATAAGCTTGCATAAGCTCAAAATAAGCCTAATGCAAACAAACCCTTATTGTATAATCTAGCATAAAGTATTTTTATAGCAAAATGATACCTAATGTTAAATTGTTTTTGTAATTTTTAAGTTGTTTTATAAGCTGTATTGAAGAATTTATGAAAATAAGTTGAAAAAAGCTTATGAAATTGTCGTAAGCTTATTTCGTATGTTCTCCCAAACAGTCTCATATAACTTAATCAGATCGT
>NonPromoter_871
TGGCTAGTAATTCTAAGCCTTTGGATGAAGGCACTTCACCTGTATTGGCACTCAAAAGAAAACATAGCATGAGAAAAAAGTCCAATAAGGTAAGTACAAAGAGAATCAAAAGTGAATATCATAGTGATCAAATTCAGATTGAGACCAATATTAATTCTCAAAATTTGTTTGTTTTTGAGGATTTGGGTGCTGAATATCTGGACCAACTATTGAGCTTAACTTATTAGCTTTTTTATTTTATATTTTGCCT
>NonPromoter_872
TCTATCACTTCAAATGTTCAGGAAAGTGATAATCTTGATTTTCTTCGAGTCAAATTAAAGCAAAACTTGAAGGGAAAAAGATTTTTGTTTGTGTTGGATGACATGTGGAATGATAGCTATAATGATTGGCATCATCTAGTCACTCCCTTCATTGATGGAGAATCTGGAAGTAGGGTGATTATCACAACACGTCAATAAAAAGTTGCCGAGTTCACCCATACCTTTCCTATCTATAAATTAGAACCTCTAT
>NonPromoter_873
ACAATGTCAAACAGTGGTTACATGAAATTGATAGATATGCTAATCACTCTGTCTCCAAGCTTCTTGTTGGGAATAAATGTGATCTCACCGACAACAAGCTTGTTCATACCCACACTGCCAAGGCATTTGCGGATGAGCTTGGTATCCCTTTCCTTGAGACAAGTGCTAAAGACTCCATCAATGTCGAGCAGGCTTTCTTAACTATGGCAGCTGAGATTAAGAACAAGTAACTACCTTCCTTCCCATGGCT
>NonPromoter_874
TTTCCTTCTTACTACAGAGTTGGACTTGATATTCCAACAATTGAAGTTCGATATAACAATCTGAAAATTGATGCTGAAGCGTTTGTGGGAAGTAGAGCTTTGCCTAGTTTCATCAATGCTGCTACTAATGTTATAGAGGTAAGGAGTGAAAAAAAAAATTATAGTACTTCATAAAATGACTGAAGTTTTTTCTTTCTTCGATCTGTTTTGCTTTTGCATTTAAGTCTCACAAGTAACCAAAATATATCTT
>NonPromoter_875
TAATTTAATATCTTATTTCATATATTTCTCTCTCCACAATAAATAACTAAGGGTAATGTTGGTAAAACAACATTTATTGTTGCATTGAACTTTGAAAGTGACAGTTAAATAGGAACAAAAAATTTCTCCAAAAATGACACTTAAAAAGGAACGGATATATATATATATATATATATATATATATATATATATATATATATATATATATATATATATATATATATATATATATCAACATTGTATTGTATGT
>NonPromoter_876
GATTTTGTTCAAACTCTCAATTTTTTTCTGAAAATTTGTAAAATTGATTATTTTATTTAAAAAAAGTTGTAACAAACAAACTCTAAAATTGAAGCACCTAAACTAAAAGCTTTTTGATATCAACTTCTACTGAACAAAACAAGAAACCATGCATACTCAACCAACAATATCAACTCTCAAGCACATTACAACAATTAAAAACTCAAAATAAACATAAGAAAACTCATTGAAACATTTCAACAAACACCTT
>NonPromoter_877
TTCTCCGCACGGCGTTCCTTCTGAGATGCTTTTGAATGCTTTTAGATGTTATGGTGAAGTTGATATGACTAGTGAACAATTGAGTGAGTTTATTGGGATGAATGCAAGTTTGCTTAAAGGGAGAGGTGCAACAACTGATGATGTCGCACAGGCTGCTCTGTTTTTGGCTAGTGATGAATCTGGATTTGTAACTGCTCATAATCTTTCAGTTGATGGTGGAATCACATCTGCTAATAGTGTTATGAGTTTC
>NonPromoter_878
ATAATAAAAAAGTAACTAGTTTTTGATTTGGAATGACCGTATGACATTCCTTTGTTATGAGATTTAATAGGCAAAACGATGAATAGCTTGTTGGATTATTTCGCTTTTGCATCTATAGTCTATTTATTTTATTTTTTTGAACAAGTCAATGGGATATAAACCAAAAGTGATTCTCCCAGCACAAGGCGTGCTAAGAGATAAACACACAAAAATTTACAATGTCATGAGAGTAGTGCCTCTTAAAAGAAGG
>NonPromoter_879
CTTGGGAATTTCTTGGATTGCATGGAAATGATATCAACTCAGCTTGGCAAAAGGGAAGGTTTGGTGAAAATACCATCATAGCTAACATTGATACAGGTACTAAATTTTATAATTTTACCACATTCAATGTTCTATAATCCAATCAAAATCGTTTATTTAATAATAATTACCACCAATACTTCATTTTATTTTTATCTGTCTTTCCATCACACCAAAAACTTATCACCTCACCTTCTCTTCAGTGGCGGAG
>NonPromoter_880
TTGTTGGAAATGTTAATGCGTTTGAAGTTAAACATTTTGGTATGCTTGATTTTGCCATGGGTGTTTTGGAAAGCTTTGATTGATTGTTTAGATGATTGAATCTAGTCTGCCATTACTGAGAGTTTGGTTTATGATCCATGCTTTGCAATTGATTCTTTTCATGTTCGATAAATGTTCATTTATTGTTTGAGTTTGCATGGTTGAAACAATAGGTAGTTAGAGTTTCATTTAATTATTCATTTTTAGTTTG
>NonPromoter_881
AGGGTGATGACCCTTTAATGGAAAGTCTTCATTTTGAGGAGAATGATACTCATACTCCTTTAGGAAATGAAGTTTTGGTTGATCTTCCTGGGAAAGATGTTAAAGAAGAGGTTGAGGGGTTGCAAGAATCGAGGGAAAGACCAGTGATAGAGAAGGAGGGATTGTGTGAGGATAATCCTGTTGTTAGTGGTGGTGGTGGTTCGTCTCCTCCACCTCCACCTGTTCCACCTCCTAAGCCTTCATCAACTAA
>NonPromoter_882
TTATTATATTAAATAATAAAATAACAATACTTAATAAAATAACTACACACCACATAATCATTTAAATCACAAATACTAAAATAAGTCACTTAATAAATCACATAATCATATAAATATATTCTAAACCTATTAAAACAATCAAATAAATCAAATAATTTAAAGATGGCGTTACAAAAACCTCGGTAGTTAACTGCCGAGGATCTTCTGCTACAAATCTGGCAGAAGCTCTCTCATCCATTATTCATCTCAT
>NonPromoter_883
GGGTTCCCTGATTCATCCATCAAGTTTTATTCGCATGAACTTCGAGCCCTAGTTTCCCACAGAAACTAGAATTTGGAAGTGGTGTTTTATTACACGATCGCTCTGACAGAGGCACAAAGTTTTCAGATGCAGTTGCTTTCAAAGGTTGCAGAGAAATTGATGGTTTGTATGCTGAATATCTACAAACTGTTTTGGGTAAACCTGTTCTGCTTTCAGGTCCTTTATTACCTGAGGCACCAAAATCTACTTT
>NonPromoter_884
AGGTTTGTTTTATTTGTTGAGTTTAATTATTATACATTGAATTGTAAAAATGTTTTGTGGTGCATCCAATTGTATCTTATTGTGATTATGATATTATCAACTTTTGTCGAATGTTCTAGGTTAAAATGTCGCTTTTGATTGAAATGGTGGCTATAGTTGAATGTTCTAGGATAAAAAATCACTTTCGATTGAAATGGTGACTATAGTGGTGTTTTAGCATTGCGGAATTTGAATAAATTATTATTTTTCT
>NonPromoter_885
AACTTCATCATCACTGATTCATGCTGATAGTTCACCGACTCGTGATGATAGTTCTCAATGTTACTCCCCTAGCAATAAAGAATCATGGAAGTCTTTAGTCTTTCAATCTATTAAAGAGATTGAAGATTTTTATGGTAATTATGCGTATAACACTGGATTCTCTATTAGGTGTATGTTGAAGTCGAAGATCAATTCACAAAATAAGAAATCAGATAAGGTACATTATATGCGTTATGTTTGTAACAAACAA
>NonPromoter_886
AAAGAAGATCATAAGGGATTCTTCAATTGTAAGAAGTCTAGACATTTCATTGCTGATTGCCCTAATCTTCAGAAGGAGAAGCCAAAGGATAAGTCAAAGAAGTCAAACTTCAACGCAGGGAAATTCAGGAAGCAGATCAAGAAGAGTTTAATGGAAACCTGGGAAGATTTAGACAGCGAATCAGATTCTGAGAAGGAAGAAGCTGAAGAAGATGCAAAAGTAGTTGTGGGGTTAGTGGCTACTATGACTT
>NonPromoter_887
ATAACTTACGAAAATGAAATTGATTAAATGCAACCTCATGTATCGTTATTGGACACCAACATGTGTCGTACCTCAGATACGCTTTAAGTCTGAAGTGTTAGTGCTACAAGTCCTGTTCTAGTACTACTGTAACGGCTCAAGTTCAATAGTATTCAGATTGTTACTGAACATGTCTCAGAAGCAAGTGATGTTTCATGGAGGAACATGAGAGCATCCTACAGACTAGTACCACTTTATAGATTTGGTGTCT
>NonPromoter_888
TCTTTGGATCCTGTTGTTGCTGAAAAACTGTCAGGGGAGGCACCAGTTGAGTTGGAAAAAGAAAACAGAACAGCTGAATTGGAAAAGCCTCAAGTGGAAGAACCATCTCTGGCGGAACCGGTGGAACAACTTTCTGTGGAAGCTTTGGACGCTGTTGTTGCTGAAAAACCCAAAGAGGAAGCACCAGTTGAATTGGAGAAAGAAAATGGTACAGCTGATAGCAGTTATAAGCAAGAGAAATCCGGCGCAG
>NonPromoter_889
CTCATAGCAGCAATAAAGGAAGCAGGAAACATCAAGGTACAAATTGGTCTTATTTTTCACTGAATTAAAATAGCTATGTACTTGAATTAGCTATATAAATTGGTGTTATTTTGTTCCTATCAGAGGTTTCTCCCATCTGAATTCGGGATCGACGTTGACCGTCACCATGCTGTTGAGCCGGTAGCTAGCTTTTTTGGGCAAAAAGCAAAAATCAGAAGGGCAATTGAAGCTGAAGGAATTCCTTACACTT
>NonPromoter_890
TCATTGAATTCCACCACCTGAAAAATTGATTATGTGTGTGGTGAGTCTTGATACTCGTGATATAAACCAATACAACTCTCACTCTGCATCCTCTCCACCCTTTCCACTTGTTTTGCTCTGTATTGGTCCTTTACTGCTTGGTTCTTTAGCCAAAAGTATGTGGAAGAAATCATTAACATGGCTTTATCTGGAAGAAGACTTTGTCAACACAAAAAGTGATTTCATACATGACTTTTCAACCAACAAAAAT
>NonPromoter_891
GCTGCAAAAGATTGTAAATCCCTCTGATGCATTGGCAGCAACTTTGAAAAATAAAGTACATCTTGTGAAGCTAGAGTTAGAATGGAATGCATGCAGTGACAATTCGGAGAAAGAAAGGGAAGTGCTGGAGAAGTTGCAACCTTCCAAACAATTGAAGAAGTTGTCAATACGGGGCTATGGAGGTACACGATTTCCAGAATGGTTTTGAGATAATTAATTGTCAAATTTGGTGTCTTTAAAATTGAGAGAT
>NonPromoter_892
TTGAATAGATATTCGAATCCTTAACTTCAGGCCCTTGTCATGCTATTGACATAACTAGAGAGGTTAGTTTGAAGGGTTTGAAATGCATTTCTACATGCTTTAGGGCAAAATTAGGTGCTTCTTTATAGGTGTTCTTCTCCAATCATAACACATCACGTGTATTAAATTTTTGGGTTAAATTTAAATTTAAAATGATTCTGTTTTTACAATTGGATACACGATCCATGTGTTGAACTTTGTTTGGAGAACA
>NonPromoter_893
CATAAGATTTCACTAAGACCTACTTGGAGTATTTTCATCATAACTCAAAAACGAAAAATCATTTTTAAGTCAAACCGACGCCACTGGAAAGCTAACACAATTATCTACAACTTTCATGTTTACACCAAAGGCGAATTCAAAACGGAAACGTGTGAAAAAGACGCAAAAACATGGAACCGGACATGCTTTCAGAGATCTACTCGCCCCGGCGAGTAAATCCACTCGCCATGGCGAGTTATGCCAGATAGCT
>NonPromoter_894
GATTTCGCCGTCAAAGCTATGTTTGGAATTCTCTCATTGACACCAAATGGAACACTTAAGTTGGTTGAGTTTTTGAATAATAAGGAATTTCTATCACTTACGGTTAGTCAAAACGAGTGTGATTTTTATGGAAAATGTGGGCCATTTGGAAATTGTGATATTTCTAGTGTACCAAATATTTGTAGTTGTTTTAAAGGGTTTGAGCCAAAGAATTTGGTGGAGTGGAGTTCAAGGAATTGGACTAATGGTT
>NonPromoter_895
CCTTTTTGAGAACATTGTCTGGTCTGGTTACCTCTGAAGCACCGTCGCCTCTGATCAAAGGCGTGGTTGTCTCCTGTCTTACATTACACAGACACATGTGCTTACATTCAATTAATTCGTTTTCTTAAATTATCACCGGTGTCAATGTGTTGGTGTCGGTGTCTATGTCAGTGATTGATAGTAGCTTATTGAGAATGCAGGGAATAAAAGAAAAGGCTTGATTTATTTTATTGATTTAGTAAGTTGTCAA
>NonPromoter_896
TAATATCATGATATTTTTAGAGATTAAGTGTAGTTGAATGATGGCTAGTGATTATAACTAAAGCTTGCATAAACTTCTCAATCAAAATTAGTTCAAAGCATTACCAGCTTGGTGTGACACGCGTGGAAGATACTTGAGTCAATTGATGTGCATATAGAAAAACATTTCTTGAGAGAGGTCGATGAATCTTAGTCATCTCGAAAAATTAGTCTACGCAGTTGCATGCACTGATAATATTGGTTTTACCAAA
>NonPromoter_897
TTAATTTAAGCGATAATAATATCATATTGCTGCTTATATATACGAATAGGGATGAGATCAAGCTACTCCCAGACTAACTCTGACCATTGAGTAACTCAATCTATGAATTAACGGAGTAAATGATCATTTTGGTCTTTGAATGTGTCAGGCATTGTCGTTATAGTCCCTGAGCTAACTAACCAAAATTACAAAAACATCTTCGAATTGTCTCTACCAAGTTAGTTTAGTCCTTGAATGAGTTTTTCTGTTA
>NonPromoter_898
TATTAAGAAAAAATTAACTGCAATCAATTTTCTTGATTTTATAAAAAAGCGTGTTCTAAAAAATGACCTGAACTAGATCTAGGTAAATAAAAAGGTAGTTGAAAAATGAAACTTATGTTATAAGTTTATTGAGTTCTATTGCTAATACAAGAAATGTGTCACACAGGTTGTTTAGTGGTTTGGACAACATATACTGTGCTTTCATGGGTAACCTGCATAATCTTAGTCAATTGAACAAGCAGTATGGACT
>NonPromoter_899
ATATTTTGGGGGTAAAATTGATGTTCCTGGACTGTTACCCAATTCATGAAATGTATTTGTAGAGCACTATTCCTTTTGTTTTTTTTTACATAAAATATGTAGTGGATTTATTTCTAACTCTTCAAGGAGAAGTTTGTTGATTTCTGATAATTTAATTTGTTTATTTTCTTGTATGATATTAGGTACCCGTTATGGTGCTAGTTTGCGTAAGCAGATTAAAAAGATGGAAGTCAGTCAGCACAGTAAATTT
>NonPromoter_900
GACACGATGTATATTCGACATCGGGACACGCCTAATTTGAGGAGTGTGTATGCTTCATAGGTGAAGACCCAGTTTGGTCTTTACCGCGGTACAATTTATTTCCTGGTAAAAATAATACTCTTTAACATCTTTACCATAGACCAAATACATGAGTTATTGAATGAATATAAGAAGCTAATTGTTTTTTATAAAAAGGACCGGAGGGAACTATTACTAGTCCTTAACATTTTCAAATTGGAGTAAAATTAGT
>NonPromoter_901
ACTGATTTTGGTTGAACATTGAAATCGGTGGGAATCTTCTTGTATTGTAGTTGATTGTTGAAGTAGTTTCAGTATCTGGGTTTTTGAGTTTTGGTGGGGTGAAGATAAGAAGAATGAAATTGTGGGGTAGGAAAGAAGGGACCAAAAGGATTTGTTTTTGGTTTGGGGTTCATCTTGTGGGAATTTGTGTATTTGAAAATCATTGATTTTGGGTTTGGTTTTTAACATTTAAGGTTTGAAATTGCTGAAA
>NonPromoter_902
CTTTTGTTTATTCTCATAAAATTAAATGCAAATTACATTCAACTTTCTCTCTTTCATTTTTTCATAACCAATAGCCAATGAAAATTGTTTTTACATCTTCCAAAGAAAACACAAAAACTATACTCCAAATTCTCATGTTTTAGTTTTCTTAATAAGTGTGATTTTTTTTTTTTACTTATAATTTGGGACAGAGGGAGTATGTATGTGAAGAAGCAATGTTTACGGATGCCAGCTGCCATACAAATTATTG
>NonPromoter_903
TGAGTTAATGAGTTTCGGCACTTGTTAAGTTAATTAATCACCTATTTCAACTGTTTAAAATATTGTCACAGAAGTTTCTAATATTGGCTGTACAAAAATCATTTCTGTTTTTGTCTTTGATTTTCAGGGGGTTGTTGGTGAGTAAAATGTATAAGACTGCTAAATCTATTGTCACCAATCTCATTTCATTGATCGAGGAATACGGGTTTGTGCTTAATGGTGCTAGAGCATACTACACCAACAGGAGGTA
>NonPromoter_904
TATGGCTTCTTATAGTTAGAGAGAATTTAGCCGTGGATTTATAATTGGACAAAACATAGATGCAATACCATAAGCGGCAATTGTATTTTAAGAGTCAGGTTCAAACTCTCTTTTAAAATTATTGGTGACAGTCATACTATTTTTTTAGTAGAAAATAATAGGAACAATGTCTTTAGCACCGTACCTTAGTTTTGTCTTTTATAATTCTGTGTTTATATTTTAATTAGTACTATATACAAATTGTAATTTT
>NonPromoter_905
CGAGAGAGATATTTTCCCCTTTTAGAAAGAGCATTTGTTTATCCAGAAGTCCTAGCTCAACTGGCAAAATGCCGAAATTGTTAGGTCGGATGCCATGACCGGGGTTCGAATCCCGGTATCTCCACTTGTGCGTGTGAGTTTATAATAACTTTGCCATTTTGTTTATCCACCAAAAAAAAAAAAAAAAACATTTGTTTCCTTATATATTCTCCACACAACAAAATATAGACAAAATTGACGTATCTAAGTT
>NonPromoter_906
ATATGAGACTTTTGCATGGATGTTCACCAGATGAGGTACAAGAAAGAACATACTTCGCCAAATGGGTATTAGGGATTGAAGATGGTTGCATTGGAGAGGTTTCAGATGATAGAATTCAGGTGGAAATCCCAGATGATCTACTCATTAATAGCGCAGGCGATCATATTGCTTCAATTGTTGACTGCATCTATCCATCAATATTACTCAATATGCATGATACATCTTTCTTTTTTTCAAGATAAAGCAATAT
>NonPromoter_907
AACCCTCACCCCCGCCATCATCACACTCCTGCTCTTGCCCCTGCTCACACACCACTGCGTTCAATTTTCCATCCTAGAAGCTTAATAGCTGTTCAAGGTGTTGTTTATGTCAAATCTTGCAAGCATGCTGGAGGTGACACCCTTTTGGGTGCTACATCTATAATTGGTTTGTCTCTTAACTTTCATGATTGCTTTGTTCTTTCATATCATTTTTTTTACAAATTAGTTTTTTTTATAGATCTTTTATTAT
>NonPromoter_908
GGCGAGTTCTTAGACTTCAGAAACTTGCTGACGTGGATATCTCTCAACATAAACAACAGGTCGAGGTTCAAAATTCCAACTCAAGGGATGATGAAGACGAAAGCGAAGATGAAGATGACATGAGTTTTGAAGAATTGGCTGAGGCACTCTTTCAAGCTGGGACTTTGGCTTCTTCTAATTCTAAATCTAAGAGCAAGAAACAACAGAAAAAACGCCAACACAATTTCCCTACATCTTCTCCATATCCAGA
>NonPromoter_909
GGAAAGAGATAGCTGGAATAGATCAGGATGAATTAGTGGATCCAAAGCTATTAGCTGAACCAGATAGTTGTTTTTGTGAGTTCAAAGGTGTGCATATTCACCACAAGATATATGAATATGATGCTGAATCCAATTCCCAAACACAAATCAACAAGCTGTGTTTGCCTATGATTCTGTTACATGGATTCGGAGCCTCAGTTTTCTCTTGGAAACAAGTTATGAAGCCATTGGCTGAGGCTACGTGTTCAAA
>NonPromoter_910
TTACCTTTTCTGCTTAGCATGCTATTTTCCTGGATTTGGCTTGACACTCAAATTCTACGAGTAGTAATGAATTTTAAGAAGTTCCTCTTCCTGTTAGTAAAACATGATGCCATGTCCCTGGATAAAATAATAGTTCCAAGAATATATATTTTATAATGATACAAATTTGAGGATATCAGACTTCATGTGATCCATATGTTTATTTCACTAAACTGAATGATGGTAATCCTTTTCTTTTCAGCATGGGACA
>NonPromoter_911
TTTGGTATTGTATGATTTTTTGTTTGTAACTTGTACGTAAATTTTGATTTTGATTATATTTAGCTGCAATTTGTTTTATTTTTTTTATTGTACTGAGTGCTTAGTAATGGTACATGATATTTGTAATGGGAGAAGTATGAGAAATGTTAATTTTAACTGATATGGGCTTTCTGAAATTGAAATCATGATTAAATTTTGTTTTAATTGTGTGTTAATTTGAAATAATTTAATGGGTGGTTGTTAAAATTTG
>NonPromoter_912
TATTTCCACCAAACAGAAGAATTAGTTGTCTCACTGGTTTCAATATACATTAGTATCAGCTGTGATCTTGTTGTGAAGTTATAATTTTGATTATAATTAGATACATTTTGACTTGCACAGTTGCAACCTTCATGAGATACATTTAGTGACTTCAATTTGAAGATTTGTTTGATATGAGTTCTGTCGGTTCTTAGCAGCTTATATGCCCCAATAGAGTGATATTATATGCTTAAGATCTTTGGTTGCCTAT
>NonPromoter_913
ACTACATTGGTGAGAGTAATGGGTGAGAAAGTCATGTTTTTAAATATTTTTGATGAGATTTTATTTGTCAATGTGACCAAAAACCCAAATATCACAGCAATGCAAGATGAAATTGCTGACTCCTTGAATATAAGATTTGATAGAAACAGTGAAGCTGAAAGAGCAAGAAAAATATTATCCACAATAGAAAATATGGATCATCCTATACTTGTGATCTTTGATGATGTTCGGGCAAGATTTGACCTACGGG
>NonPromoter_914
AGAGCTTATGAAAAAGTTGTTTTCAACTTAATTTCATAATCTCTCAAGGATTAGCTTATATGAAGACGATTTAGCTTTATTGTATCTTTTGGTATAGAAATAGCTTATACATAAGCACTTAAATGATAAATGTTTATGCTATAAGTGCTTAATTATGTTATTCAATCAAACATGGACTTTGTATTTTTCATTTCATGTTAGTTATCATTTCTCTGTTGTTCAGGTTGGTTTGCCAAATGTTGGAAAGTCT
>NonPromoter_915
TGCTTTTACATTCATCCTAGCTATCATTTTCAGGTACCTATCTCTCTTACTCTACTCTTGAAAACTAGATACGAAAGAAATCACTTGCTTGAACAAGAAGGGATATTTTTTTTAAAATATTTACATTTCAATTTCAATAATATATATGTTTATCAACATGCCTGAAAATCATTTGTATTTAGCAATGGGATAATACATGATTCATACAATTTGATGAACATTGTGAAGTTTGCAAAATTGTGAACCTAAA
>NonPromoter_916
TTTAAGTTCATTCTATAGATCAATTGAATTCCACACCGGAAAAAGCTTATTGGATCCAAACAGGTTGGACTTTTTTTGGTTTTCCGATCTGTTTGGTAATTTTTATTTCTGGTCATTTATGTGCAAACACATCTAAATTATATCATCAATTTAATATTGGATCTTGTGGATACTTTTTTTTTTCCTGGTTATATGTGTGCAAACACATCTTGTGAAGGATGATTTAATTTTCAACCCTCTAGAATGATTT
>NonPromoter_917
ATCTTCCCTTTTTTTTTTTGCTAATACATTTTTTGATATTGTTTTCTTAGTGGACTTCGGCATCGGCTTTCTTTTTACTTGTTATTTCATTATGCTCTCTTTTTTCCTTAAGTGAGTTTTATTCCTGGGATTTTAATGACAATATTTTAACGAGACAAATGATATCGGTTCTTTGAATTGTATCCTTGAGTTTTGACCTAGTCTTCTAATTTTTTTTGTCTTTATTATTTAATAATAATTGCTAGAGTGT
>NonPromoter_918
GCCAAATGTGGTCTCTTGGACTTCGATGATCTCCGGATACTCACAGAACGGTCAAGCGAATGATGCCATCATCATGTATATTCAAATGACGCGGTCGGGTCAGTTTCCGGACCAATTAACCTTTGGAAGCGTAATTAAGGCTTGCTACATTGCAGGCGATATAGATTTAGGCAGGCAACTGCATGCCCATGTCATTAAATCATGGTTTGGTCATCACTTGACTTCCCAAAATGCTCTTATTTCAATGTAT
>NonPromoter_919
GCTATGTAGCACGGACACTTCAAATTGAAGACGTGTCTCGAGTCTTATATTAGCATAGCGATAGTATGTGGTTACATTTTTATTTTTTTACATTATAATTGGTGTCCACGTATCGTGTCCAGTGTTGTATCAGTGCTTGGTAGGTTTGATGATTTGGATTGTGATTTTGAAAAGAAAAAAAAAAAAAAAAAAAAGGCTAAAGAATTGTATGCTAGATGTGTGATTTTGTTGTCTTGTTTTTTGTAGGTGG
>NonPromoter_920
TCATTTATTTTTTGGGATTTTAATTATTTTAGTCCCAAATTTTAAGTGGATGTATGGAACTACGACAGACAATCAAGTAATTAACTTGAGGTGGATCTAAAGCGGAAACTCCAGGTTGGATTTGGAGCTTCTGTCATAATGTGTCTGAAGATGCGAAATCATCGCAACTTTAGACATGTTTTATATAGGTTGGTGAGAGATGTGTTTTTTGTGTTCTTCCACCATATAGATTTGAATGTGTTTTTGTTGC
>NonPromoter_921
CTGATTAAAGATTTGTCGTTTGTCCGACACTGAGACATGTAGTTACATTACATCAGAAAACCTGGAAAAACTATAAGAGAATTTATTAAGGAAAATCTATAAATTAATGAGCTGGATTGAAATATGATATATGATTGAAAATTATGGCGTCGTTTGATCCATGTAGCTGACCTCACTCAGTGAGATAAGACTTTGCTGTTGTATTTTGTGTCTATATGTCGGTATGTCTGTTTATGTGCTTCATATTTAT
>NonPromoter_922
TCTATGTGTTTGTTGAAATGCCATAAAGTTTTTTTTTTTTTTTTTTTTTGTTTAATTTGATTTTTATGTTTTTTTTTTTTTTGTTAGGTTGAGGAATCTAGATTTGTGTTTGAAGCTAAAACTATACAAAGAATGGAGCTTTTGGTGTTATCTACATTGAAATGGAGGATGCTTCCGGTGACACCAATTTCATTCTTTGAACACATTGTTAGAAGACTTGGTTTGAAGAGCCGTTTGCATTGGGAGTTTA
>NonPromoter_923
CTGTTATCAAATCATGCACTCCTAACGGTTTTGGAGACATGACGGTTACCCTAAAGGTCCTGTTCTATTCATTTTTCAATTCAATTCAATTCAATTCAATTCATTATGCTTCTGATTCAAGAGTTTGAGTTTCAGGATCCTACAGGTTCAGTTGGTGCTAGTATCCACCGCAAAGTCTTCACTGAAGGAGGATTTAGAAAGGATATAACTGTTGGTTCTGTTCTACTTCTCCAAAAGGTACTTAACTTTC
>NonPromoter_924
AGTATCGATGATTCATAGCAAATTATCCTTTGTTTGTATGTGGGATAAATTTGACTTTTCATATTTCAAGATAAGTTAGCAATATTAATTAGGGGTATATTTAGAAGAAAAAAAAAATTAAAAAATGCATATAGTAATTTGAAAATGAGTTTAAAATTAGGGACAATTTTTTAGTTAAATGGATGGTTATATATAGGACGGAGGAGGCATATCATGCCTTTGAAGTTAATTTTTCTTTTTTTTTAATAAA
>NonPromoter_925
GCAACTTCAAAGTCTTCAAGTAAGTCAGTGTGGGATTCAAGAAATTGTGGCCAAGGAAGAAGAAACATATGAGATGGTTAAATTTGTGTTTCCTCATTTGACTTCCATTAACCTTAAGTACTTGACCAAACTTAAGGCATTCTTTGTTGGGGTTCATTCTCTTCAATGTAAATCATTGAAAACGATCAACTTGTTTCGATGTCCAAAAATAGAGCTATTTAAGGCAGAGCCTTTGAGACACCAAGAGAGT
>NonPromoter_926
CTAAGAAGGAGTTGTGGGAGCGGTTGCATCTTCTGGCTATCAACTATATTGATTTATGTTTGTGCGTGTGTGGGGATTTTAATTCAGTTCAGAGTATTGATGAGAGGAAAGGTAGGGGAACAGTCTTCAGGCAGGGGGATGCGGAATTATTTAACAAATTTATTCAGGACAATTTTCTGATTGATTTGCCTATTTGTGGTCGGTTATTCACTTGGTATTATGGAGATGTTGTCTCAATGAGTCGATTGGA
>NonPromoter_927
GGGTATTATACCTGGTGGTATAAAGCCTGAAACAAGCCAGAAAATATTTGATACCATAGAGACTGGTATTGGCGGTTTTAAACCACAAATTGAATGTCTAAGGGTGCAAAATAAGGATTATTTATATCAAATTAAACTTTGCTTAGATAAAACAGGTGACAAGTACAAAGATTGTCCTGGCCCTTTGATTAAATGTCCAATGGACGTGTACTTTCCATGATGATGATTAAAATTTGCAATAAATAAATTA
>NonPromoter_928
AGATATAATCCAAATCTCAATGGAAGTTTACCCGAGTTTCAATCTAGTTCACTCACCAAGTTACTACTTGACAAGACAGGTTTCTATGGCACACTCCCAATATCCATTGGAAGGCTTGGTTCTTTAATCTCCCTATCAATTCCAGATTGCCATTTCTTTGGATATATTCCTTCTTCGCTTGCCAACCTCACACAGCTCACGGGGATAAACCTTAATAATAACAAATTCAAGGGCGACCCTTCCGCATCCT
>NonPromoter_929
GAAGAATTACTAGGAAGTAAGTTTGATCTTTTTGCTCAAATATAAAACATTTACATCATATTCAAGTATTATTTTATGGATGTGTTAATCTCTTGTTTTATAGTCGTATCCCTTATTACGTTTTTAAATTTTAAAGGGATCGGGGCTTGCATAAGTTGGTCTTTCAAGAAAATATGTTGGAAGATGGAGCTGCAGTAGGATATTTTGATCGTGGAAAGGTTGCTTTGATGATGACTTCTTGTTACATACA
>NonPromoter_930
AGTTGAATTTGAATGTAAAAGAAACACCGAAAGGTGCAAACTCTTGCGCTGTATCAGTTATTACATGTTTAATTTGGAACTTGATGATGTACTTTGCAATATTTTAGGATTATTATTATGATGATGAAAACCCTAGTGTTGATTATGTTGGTTTTCTGTGTTGATTTGTTCCAATGTGGAAACCTTACTTAAATTATGTTAAACTTGATGATGCAAATGGAAGTAATCATAATATATATATGGTACAATG
>NonPromoter_931
GTACGTCGAACAGATTGCGGTACGATTCGCGGGATTTCTGTAAATACCCGAAATGGAATGATACCAGAAAGAATTTTGATACAAACATTAATTGGTCGTGTAGTAGCAGACGATATATATATCGGTTCACGGTGCATTGTCGTTAGAAATCAAGATATTGGAATTGGACTTATCAATCGATTCATAACTTTTCAAACACAACCAATATTTATTCGAACCCCCTTTACCTGTAGGAATACGTCTTGGATCT
>NonPromoter_932
ACACAAGCAACTCTTGGGATTTTCAGGTATATCATACGAAGCACTAACCCAGACACCGGATATACATGTACTACCAGCTGCTACTAATGTTACACTTCTTAATATACCATGATGGTCTTATAACTGGATTGGTTCTTTTGTTTTTCTGTCAAAAAATCAGATTAGGGTTCTTGATTGACTTCCTATCCCATGCTGCTATTGTCGGTTTTATGGGGGGTGCTGCTATCACAATTGCCCTTCAACAGCTAAA
>NonPromoter_933
ATAATCCATTGTAGATCACCTATAAATACGATCCAAGGTAGAATCCAACTATTTCAAGACATATTCTCTATCGGGAAAAAACCCAATTGAAGAAGAAGAATTCTTAAATTCATAAAAATCTATGTTTAGACAGTACTAATGTTTTCTCGTGGCTACTAGTTAGATTATTTAATTAGATGGTGATTGTATTGTATTGTATTGTATTGTGTACATTATGGCAGGTGCCCACATGTAAGACGACTAGTCTTTG
>NonPromoter_934
AATCTCATGCAGTTCACTCATTCTTAGAAGATCCGGGTCTACGTAGTTTTCCCATTTATCCAGTGGGACCAGTATTAAACCTTGAGACCAAACCCGAGCCTAATGGTATTGTTGATTCTGATGACATTGTTAATTGGCTCGATGACCAACCTCTTTCGTCCGTAGTTTATCTTTGCTTTGGGAGCAAGGGTTCTTTCGATGAGGATCAAATTAGGGAGATTGCGTATGCTATTGAGAAAAGTGAGGCTCG
>NonPromoter_935
CACTACTAGGTGTAAGAGACCTAATGCCAATGGTAATAGGAGAACCTCTTCCGTTTGGCTTGATTTTAATCCATTACCCAATGAACGAGAACCTACAACCGCTTGTAAACACTGCCATAAAAGATATCGTTGTGATTCTAAATTAAATGGGAAGTCCAGCATGTTAGCACACTGTAGAGTCTACCTTAAGAAATCAGAGAACATGCTAAATGACCCTAGGCAAACAAATCTTATAAATGGGAAGGGTGGT
>NonPromoter_936
TAGTTTTTTTTTTTGTCAAGTAGTATAGTGGTTAGAGCTCACACAATTAAATTGTGGAGTGTTCGGGGTTCGAACCCCGGCCCCTGCATATATATGCAATATCTCTACTAACTGAGTTAAGCTCACAGGGATAGCTAACTGATAGTTAATTGTGAATAAGATAGCGTATTATATTTGTAACGTTTGATAAAATTAACATTAAATTAGTTGATAAATATGAAATGATGATAGTTAATTGTGAATAAGATAG
>NonPromoter_937
TAAGGTGAGAAATGTCCCCACTTATAAATACATTTTCTTCGGGTTTTACCTCATTTAATGTGGGACTCCTAACTAAGTGCATGTTTGGATCAGCTTAATTTTTGTGTGTTTGTAAAAGCTTATGTTTTAAATTGCGAGTTTAGAACTCTTATCACACCCCCTCATGCTCAGGACTAAAGATCTGGAGTGTTACCAAAGTGGCCCAACGAATATTTCATAGGCTCTAAAACCATTTTAGAATTTTGATTGT
>NonPromoter_938
CAATGAAGAATCGTTTACAAATGAGAGTTATCTTCCATCCACAAGTTCAGAAATGGATACCATGTTATCCAAGTTGATATCATCCAACAATGGATGGAACAATTCTGAAGAAAATTTGCAAGAGTTTGATGTGAAACCTGTGAAACAAGAAATAGGTGAATCTGTTGCACAACAGAATGGTAATTACTCTTATGGTGGATCTGAGTTGATTTACCAAGGCTTTTCAAATGGTTCTGGTAATGGTTTTTAT
>NonPromoter_939
ATCAATTTTTGTGTATATTTGAGATCGGAAAAAATATTTTGCAAATGAACTTTTGATTAAAAAAATGAGTTTTCCTTGACGTTATTTATGTTTGGAACTAACAGGTCGTAGAGACATCGTTATCGCTTGGCGAGGAACCGTTACTCATGTCGAATGGGTAGCCAATCTTCAAAATTTTCTTAAACCTATTTACCAAGACATTCCTTGTCCGGACAACGACGTTCGAGTAGAAGCAGGTTTTCTCGATATG
>NonPromoter_940
TATACTATATACAAATACAATCTTCCTTTCTATATGTAATTATAATTCAATTTTATTTTTACTGAACACTCTTTTGCATTCTTGATTTTTAGGAAAACAATGTTTGGAGGAAATTTGTTCATGAAGAAACAAAAAGTCAATTAAATGGTGGACACAAAAGAAGAAAGGTTGGAAATACTTGGCCAGAAAAGACCGTGGTTCTTGGACTTAAAGCTATCACCAATATTGTAAGTATTATTTGTGTGTTTGT
>NonPromoter_941
TGCCATAGCACCACCACCTACCGCAGCAGCAGTGTCATCTCACCGGCCGCAGCAGCAGCATTACGCCGCAGTGTATCCGAACAACAACTCTACAATGGCTCAGGCTGCTTCATTTGCTATTGGCGGCGGCGGGAATCTAAACGTTGTTGCGCCACCGTACCAAACGGTGGCACAGGGAGGTGGAGCAGTTGGAGAACCTTCGAGTTCAGGGTATGTTGGGAATGGTAAGACGAGAGATAGTATAGGTACG
>NonPromoter_942
TAGTTCTTTTTTGTCTCAACTCTCCGGTTCCTAAGGAAAACGAACCCTGATAATTTTTAGGCTTGTTTGGATTTACTTATTTGATCTTATCTACTAGCATAAGAGCTGGTGAAACTGTTTTGGAGAGCTTAGGGAAATAACTTATGATTAGTCCATAAGCTGTATTCAATTTATTTTATAAGTTCTCCAAGATAGCTTATATGAAAGCAATTTCACGTAATTTTATCTTTTGTTATAGAAATATCTCTAT
>NonPromoter_943
TTATGTATTATGTATATGTCAGTTGAGAATTGTATTTGCAAAAGTGTAATAGAAGGTTAATGATAATTGTGCTGAATCACTGAATGACAACATGCAAGAATTAATTGTTGTCCGGAGATTGAGGAGTAGTTAAATAACTTAACTACCATGTCCGTCTTTAACGGATGGATGAGTCGAAAAGTCTTATTATGTTTTTTTTTTGTAATTGATTATGTATTAATGTATATGAGAGTTGAGAATTGTATTTGCA
>NonPromoter_944
TGGTGGTCCTTTGAAGCTCCTCGTTGAATTGGCTTCGAGCCGGAATGAGGAGCTTCCTGCTTTGATTTATGAAGCTCGCCCTACCGTTGCTCCTAACAGCAGGGCCGCTGCTTTTGGGCTTTTCGTCGCCGGTGTTTCTGAAGCTCAGCCAACTCAATCGTCTTCGATTGAGCTTCAGGAACTTCAGGTGGTCCCCATAGTGAATATGAATGAACGTGATAATGATATTCATATTGAAGGAGGTGGTGGT
>NonPromoter_945
TCATAAATCTTGTATTTTTAACTCACTAAATGGTATTTCCCTCAACAACAAAAAAAAACTCACTGAAATGATAATACATTGTTTGATGCATGTGTAAAGCTTGTATACACTAACAGTGTATATAAATTAAACTCTATAATTATTAATGAGTTACAAAATGTAATTAATCACACATTTAAATTGCGTTAACTATTTGATTAAAAGATTATTTTTTTTTTTGACAAAACTATTTGATTAAAACATGAACAAT
>NonPromoter_946
AAGCACCGATACGGACGCGTGTCCGACATCAGGACACACCTAATCCGAAGACTGTCCGTGCTTCATAGCTCAAAACTCTTAACAGATTTTTCCTGCTACTTTCTAAGGTACATATATTAGAAATTTTATATAGGAACTGATTTATTGTTATGTTATGCTTACAGAGTAGGTACTATGACATGGTCTTGAGCACAAAATTGGCCGGAGTTGGCCATGCAGCATATTTATTCATGACAACTGCGCGAGATAG
>NonPromoter_947
ACTCACTATCACCGGAGCAATCATAATACCTAAAAAGTAAAAACTGTTTTTTTATTTTATTTTTTATTTTAATGTTTACTCTTGGAAATGAACAGAAAATTCTACTATTGAAGAAGTACATTGAATTTCTAATTTAATCTGGGAGACAACTTGCGATGAGCTACATTGTTATAAATCTTATTTATTTATTTACGGTGATTTTTATTTGAATGAAAGTAGAGTTATATGCCATTGGATATGTGGACCTATA
>NonPromoter_948
AAAGTAAGAAAATTTAAGACATTGTTTGGTATTGGCAGGGAATTCGTATAGATCACAAAAGGATATTTCACATCAAAGAGTAGGCATTTCGGTTTCTGGTGTAACGGTTACACGGTGTGGTGGTTGCGTAGCGAAGGGTTCTCTTTCAAGATGCCCTAATGCAACACGTTCTCATATTGATTCCCCTTTGGAAGAGAGAGTTTCAAAACAAATACAAACATTCGATAACAAAAGGGAGCTTTTTTCCCCA
>NonPromoter_949
ATCTGGGTGCCTTCGGCATTTTCGGCTTACCTAGTGGAAATGTGAAAACTGATCCCTATTTCAACAGTAATTTAAGCAATTGGGGGCTCAGGAGCGAAGAAGACGGTAATAATAGTCTTCTGCACAAATGGAAAGGATTCCGGGGTGTACCCTTTTTCCTTGCTATGATGGGTAATCTGAGAAATGTTGATGTTGCCTTGGCAGGTGAGATACGAGAAGGGGTATGCAGCCGTTTGAGGCCTCAGCTGTT
>NonPromoter_950
TTAATTAACCTTTGTTTTATGTTAATGCGAATTGTTTTGTTGCAAACATAAATTTATGTACAAGAATACTTATATATCTATTTTCAATTTCAGTCTCTCTCAAATAGTGTTGAAGACAAGGCGAAACTTTTCATCAACAAGCTCAAAGGTACTTGCTATTTTTATAACATATTTGCAGTTTGAGAATAATCTTTTTTCCACATAGATGCATGCATAAATTACTGGCTCAAAATAACAATTGACTACTTAT
>NonPromoter_951
TATGAATGAGTTTGTGCCGACAAATGAGGATGGTAATGATTTGGAAGGTGCCAATAAGAATCAGGGGTCGGATGGTGAATTGTTGGAATTGAAACAAAGTTCTTCTGGTGAAGTAAAAGATGCATGCAATATGGGTGTTGAGTTTGTTGGGATTTCCAATAATTTAGAGACTATGAGTGGTGGTGAAGTTAAGGAGGCGGTGAAGGATGGAACTGGTAGTGGTGATGATAGTGATAAACCGAGTATCTCG
>NonPromoter_952
GTTAGGGAATTTGATAGTAATAAACAGTATGCGTCGGAGATTTTGGCAATTTTGTTGCAGAGTAGTACTGCCAATCAGAAGAAATTAGGGCAGATGAATGGGGTGGATGTGATGCTTCAGGCGGTGGCAATGTATAAGTCGAAGGATCCGAAGAGTTCGGATGAGGAAGAGATGGTGGAGAATTTGTTTGATTGTTTGTGTTGTTTGTTGATGCCATTGGAGAATAAGGAAAGGTTTGTGAAAGCTGAAG
>NonPromoter_953
TCTCAAATATTTTTTGCTAATCAATCTACAGGACCCTGGCTTCTATTGGATTTTCTGGAACACTTTCTCCCTCAATTACCAGATTGAAATATTTGGTTAACTTGTAAGTCTCTTTATAATTAGTTGACATTAATTAGATTGGCTGCTTATCCAACTAATGAACTATAGCAGCATGATGATGCCATAACAATTAAAGTAGTGTTTGGATTTTACTTTTCTTAGCCATACAATGAAGAGTTTGATTTTGATC
>NonPromoter_954
TTAATTGTTTAATTTTTTTTCACTCATCCTAATATGTGTGGTGTTGTTTCAATTGTGATGTAGAATTCAGATATATCTTAAATGAGTATATTGTGCATGTTATTTGGTGATGAAGATTTGTTTTTGTTTCATTGTTGGTGATGGCAAACCATTGTTGGAGTTAGAGGGTTCAGACTTATTAATTATTGAGAAAAGAGGAGATGCACTGTTTGTGTAAACTAGTTTTACACTGACGTCCACATCAACTATT
>NonPromoter_955
AGAGGTTCCTCTTCCTGCTGTTATAAGAGGTGAGGAGGTAAATAATAATCAGAGTTTTGACCTTGAGGTTGCTGTTTTAGGAGGTTGTCTTAGTATGATTGTGAATTATCAAACTACTAAAATTGACGTTTGGGTGATGAAAGAATATGGTTCTAGAGATAGTTGGTGTAAAATTTTTACTTTGGTTAAATCACGGTTCACTTTACGTTTGAAATCTTTGAGGCCTTTAGGTTATTCTAGTGATGGTAGT
>NonPromoter_956
TTCTAAGGGAATTTCTCCCAATGTTGTTACTTACAGTGCTTTAATTAGTGGGTTTTTCACTGTTGGTCAACTGAAAGATGCAATTGATCTGTTTAATAAAATGATATTGGAAAACATCAAACCGGATGTGTATACTTTTAATATATTGGTTGATGGATTTTGTAAGGACGGAAAGATGAAAGAAGGTAAAACTGTGTTTGCTATGATGATGAAACAAGGCATTAAACCTAATGTTGTTACCTATTGCTCT
>NonPromoter_957
TTAATTTTTCTTATCAATAAAGGATGGTTATTGTTTTTGGTGAAATGAAGGATGCTCAACTATCTTTTGTTAATTGTAGATGATACCTGTGGCTGCTAATGATGTTGCTTTCTCCACTCATGCAGTTATAATCAATCTGATTGTAATATCTCAATTTGCAATCTATGGAGTAAGTACATATAATCAACTTGTTGAGTTCTTGATAATTCAAAGATGGTATTTGTTTTCATGTTTGAGTACACTTTGCTTC
>NonPromoter_958
ACTAGACCTTAACTAGTATACGATGATTTTGAATATGGAACCCCACTTGGATTGGATCCATGGTCATCCATCATAACTTGTTACTGTTTTTTGTGTCCCTCGATCGCTATCTTCTTTTCCATTCTCCATCACTGTTTTTAAGTAAAACTGACGAACTCAACTTATTGGTTTAGATATTGCTATTTTTTTCTTTTTTGTTTTATTATAGTTATAATGATCGAAAAACTAATATAGGACAAATATATGTAGC
>NonPromoter_959
TTTTTTTTTTTTGTTTTATTTATGAGTTTGAGTTTTAAAGTTTGCTTTTCATTTGTTTATTTATTTCTTGTCATTCTGATTATTTTTCTTTTTTTCATGCTATGAAACACTGATACATACAGACATGTAGATACCAATAATAATTAAAGAAAATTGAAGTGATTAAATGTAGCTATAGGTTTGTGTCATCGCATGTCAAACACCAAATACACCTTTAATCTGAAGTGTCAGTGCTGCATTGATTCGATTT
>NonPromoter_960
GGTCTTTTAGATGCATTTTAATTGTAATTAAATAGTTATTTTAAAAATTGTTTGCAAGACCAATATACGGATCAATTTTAAAATAGTTTGATGATCAATTACAGAGTAATACAACAGATTTTATAGTCATATGCAATGGAAAAATAAGGAAGTTGAAAAAGTCTTTGGTATATTTTGTTACTTGTGTTCAGACATTGATAGTTGTTTTGCTAACTTTGTTGTCTCTGCTTGTTTTTTGTTGCAGGATTGA
>NonPromoter_961
AAAAGCATGGACACATCGTTGTCCTCTAGTTCTGAAGATAGGTCTAAAAGAAAAAGGGAGCGGTCTCGCCCAAGGAAAGATGTGAAAAGTCGTAAGAAGAAGGTTCGGAGACGTTCATACAGCTCTGACAGCAGTGAGGACTCTTTGTATGCCAAGAAGAGAAAAAAGGTGAAGAGGAAAGACAAGCATGATGAGACGAAGGAGAAGTCGCGGAGGAAGAAAAAGGTTAAGAGAGAAACAAGTGTTAGTT
>NonPromoter_962
GTTGTGAAATTTTGAAGTTATACCCAAGTCATAGATGTTAGTGGAAGGTCTAACCATATCGGATGTGGCAATTGTATTTGGTAAAGTCTTTCATGTCACTTTGATGATAAGGCAAATTCTACTCCATGTGAAAGACATTCAATAAAAGTTAGATGTGTAAATTATTTAACTTCAATTAATAAATATTATTATGTATATGGAAATAAAAGCATAAATAAATAATGAAAAAAAATACTTTATATATTTTTAG
>NonPromoter_963
ACTTTCATATGATGAATGTGAGAATTGTGTTTTTATGTTTTTCAATACTGTATGTTTATGTATGGAATCAGGGTAGGTATTTGAGGTGTGGTTTACAGCGATTTTGCTAAACTCACTGCAAATTCGGACATGCACTGTATTGTTTTACCTGGCTTTTTGTTAGTGCTGCTACTAGGTACATACCAATGTTTGTTTCAAAACATCAAACCATTTTAAGGATATTTCACGTGTAGGACTTGTCTTTGATTGC
>NonPromoter_964
AGCTAAAAGCTGTTTATTATGCTTAATGGAGTAATTGAGTACTTTATTATGTGATTAGGTTATCGTGTAGATCTAGCATTCATGAAATGCTTAATGGAGTATATAAGTACTTTATATGATGATGATGTTGATCTTAGTACAAAAATAATGGAAAAATTGTAAATAAAGCAAGCTAGTGGTGAAACTAGTGGCAAGCATTATGATTGAAATAAAGCAAGCCACTATATTCTGTGGTCATATTTGGTTATCG
>NonPromoter_965
CTCTAATACTGTTTGAGATAGCTTGTGAGAACAACTTATGATAGACTATTTGGAAGAGCTTATGAAAAAGTTGTTTTCAACTTAATTTCATAATCTCTCAAGGATTAGCTTATATGAAGACGATTTAGCTTTATTGTATCTTTTGGTATAGAAATAGCTTATACATAAGCACTTAAATGATAAATGTTTATGCTATAAGTGCTTAATTATGTTATTCAATCAAACATGGACTTTGTATTTTTCATTTCAT
>NonPromoter_966
CTAACAACTTTTGTAAATTTGACATGCAGATGAGAGTTATCTGACAAACGGATATTTGGATACTAAAGTGGACTGTATTCAAGGATTGCAGAACTTTCGACTGAAGGATCTTCCCGGCTATATAAGGATTACAGATCCAAATGATTGCATAGTACAATTTACAATTGAAGCAGCAGGAAGGGCTCACAGAGCCTCTGCTTTTATTTTTAATACTTCTAATGAACTTGAAAAGGATGTAATGAATGTTCTC
>NonPromoter_967
TTTTTTTTTCATAATTTTTTTCTCAACACATATACGCCAATTTGACGAGTCGACGTCATTGTGAGCCCTATGTTGATTAGGATGGTCCAGTGCTTAATAAAACAAAATTAATTTGGAATTTAGTTGTATTAAATAATTATTTCATTCTAGTCATGCTTGGAATATTGCAAACAATTGTTGCCAAACGTGTGACATGCAGAGGTGCTCAATCTTGGTTTCATGCAGAGTTACAGTTCTATTTGGTTGGTTG
>NonPromoter_968
TGTTTTGTGCGTTACAGTGGTTCTACATGTCCAAAAGAAAATGGTAGGGTTTATCCACCACTATTGTGTTCTGCACCCATTAAGGTATATGTCAATATGTGACCGCTAACCTGGACTAAATTCTTGTAATGAGTTTACCAAAATAATTTATCCCAAATGCTTTTCTTGAAGCCTGGTAAGCTTAAGTTTGAAAGAATTGAAGTGATGGTTTAATTTATGTGTCCTCCATTGTGCAGTTTCAAAATGCAAG
>NonPromoter_969
CTTTTGCTGTTTTGTGACAGTGGACAGTGGCTTTCTTTTGTATTGGAGCAGCTTGCCTTATTAGCACTTCTGTTGCGTGGCTCTAATTTACATATGCCGATTCAAAAAAAAAAAAAAGACATTTGCTAGATCGGTTAAAATTAGTTGAAGAACTAAGTGGGCTTTTGATCTCTATTTTATAGAATTTCTAATATGTGATGAGGCCTTTTTTTGTGAGTTTTCTCACAATGTTTTGCTTTTTATTTTACTT
>NonPromoter_970
ATGAATTAGTTAGTTCTAGAATTATTGTTGTTGTTATTGTACATCTAAATGTTATTGGTTATGATTATTATTGATGTATTATTTTCCATTTTTTTAGGAAAAAGAAGTATTTCCAGTATCTGAGTTTGGACTAAGCAAAAGTAAACATCCAACTGAGTTTTTCTGCAAAACTTTGACTGCCAGTGATACTAGCACACATGGTGGCTTTTCGGTTCCACGCAGAGCTGCGGAAAAGCTATTTCCTCCATTG
>NonPromoter_971
TCTCAAAGTAATGGTGGTGCATCCCACCCTTCTATCTGAAACCACTATGACCCCTGAATATGAAGTTTGGTGCATTGTTGTCAATCAAGCATTGTCTGTAACAAGAAAAATATAAATTCGATTGATAAACACTTTACAAATCATATTGAGGGACCTGAGTAATCTAGATGAAATTTGTCCCTCCTACCTGCAGGAACAATAATGACAATGGACCCAATATTGAATTGAACAAGGGTGATACGGTTTATAG
>NonPromoter_972
ATATTTTTTTCCCTGTTCAAATACAAACCTATTCTTTTGATTTCCTACGTTTAGGAAGACAAAAAATGCATTTAAGCCTGACGATGTTTCAAATGTGAATTTGCAGGAGTTATTGATGAGAATGACATTAGACTCCATATGCAAAGTTGGTTTTGGAGTGGAAATTGGAACATTGAATCCTAACTCACCAAACAATTCTTTTGCTCAAGCTTTTGATACTGCTAATATAATTGTGACACTTCGCTTCATT
>NonPromoter_973
CCTGGGAATAATCTTTTAAGATTTCTATCAATTATAATTATTTTAAATATTTATAAAAATTAAAGGGATTGTATCTGATAGCAATTTCTCCAACAAATATACCTACGCCTCATTTAGACCCTCGTTTAAGACCCGATTTGGCTTGGAGCCTTGGAGTGTGTTCCTCTCAAGGTTTCAGGTACGATTCTCTCTGTGTCAATTACAGTGGCTCAGTTTGGCTTCTCAATAAATAAATAAAAAAGTGTAATGC
>NonPromoter_974
GAGTGAGAGAGAGAGAGAGAGAGAGAGAGAGAGAGAGAGTTATGACTGTCCTAAGATTCATAGATGGGAAACCTCTTTAGGAACATTGGTCAGGCTCTACACTAATAATACTTACGAAGGTGGCAAAGGACCATTGTCTTCAATTTTCATATCCATGATCTTTCATGTGATGTCTTGATTGTCAATTTACAAGATTTCTCACTACAAAAAACTCAAAATACCTATAGAGTTGCATGATTTATGATAAAAA
>NonPromoter_975
AATACGGCGATGATTATCTAGGTTTTTTAATTTAATTAAGTTGATTTTTATGTAATTAGCTTTGAATCACTAAAACATACATCAGACATGACACCGACACTTTGATGGTAATAAATTACTAATCAAATGTAATCACATGCGTCAGTGTTGTATTGGTCTTGGATACTGACATGCGTCAGAAATCACGGGACAGGCTATAGTTTTGGTGCTATTGAGGTAATTAAAGGAATAAAATATGATGCTTTTGTTT
>NonPromoter_976
ATTGTAGTTTAGGATTAGATAATAAGGATTATGTGCATCATTAAATGAATGAATCTAAAATGTATATTTTTGCTTATTATAGTGACCGGAGAGTGTAGGCAACAGTCAATTTCATCTCTAAATTTTTCGAAATAGCCAATATATCTCAATTTTATAAATATTAATCAATTTAATCCTTCCGTCAAGTCTTGCCGTTAACAATGCTGATGTGGAATTCTAAGCAGCTTCCACGTGCACATGGACGGATTTG
>NonPromoter_977
TGGTGGAATCAGAGTTGAAGGTATTGCTATTCGTGTCTTATAGTGATGACTTTGTGTGAAGTAATAGTATGGTATTATGGTGCTTAAATGATTTTTCCTTCGTCATTGCATTGCAGAAGTATTTGGCTGACATATTATCGGTATTGGCCCTTACAATGTCTGCTGAGGGAGAACGGGTGAGTTTGCTATATTTAGAAATTGAGTGATTTTTTTTTAATGATTGCTTCGACTTTGATTGTGTTCTAGTTTG
>NonPromoter_978
GCATTGGTGCCTAGTTTTTCAAAACTAACTTGAATTATATATATTAATCCATGCAGATTGGTTGGAGTTGCCAGGATCAATAGTCCTTCTTTTGACAGTAACCCCTGATTTGTTTGCTATAAAGTTTAGGAACAATTGGATTGGAGTAGCAATTGATCTTTTCATTGGTTGTTACCTGCTACAAGAACATATTAGAGCTACTGGTGGATTCAGAAATTCTTTCACACAAAGACATGGAATATCTAACACA
>NonPromoter_979
ATCATAACCGTAAACAATTAACAGAAAAATTTGACGGAGGGGGTAAATTGATTAACATTATGCAGTTTCAGAGGATAATTGAAGTTTTGTTAATTTCAGGAGATAATTGACGAAACTTACAATTTCATGAGGAAAATTGACTATTTACTCATTTGTAGACGGTCTATCGTTCATAATCATTATATCAATTTATATTTTGATTTTAATTCCTTTTCTTTTGTTCTAAAGATTCTAGTCGCTCACTCATATC
>NonPromoter_980
CCTTAATTACGCGGGAGCAGTGAATAAGCTTATGGAGAGTGAGAAAAATATTGAGAAGAATTTTGATACCGCTCTTAGTTTTGAAGAGAAAGGGGAATTCAGTCATGAAGATAGTTTCTATTTGAGATCAGTGAATATGCTTCAGGAGAGTGGGAAGAATATTGAGAAGCATTTTGACAATGCTCTTGGCTTCGAAGAGAAACGGGAATCCGGTAATGAAGGTAATCTCTATTTGAGATCAGTGAATATG
>NonPromoter_981
TATTTGTGCTATATATATATATATATATATATATATATATATATATATCAGGAAGTGTTGTCAGCAGAGGATCAACTAGAAATGTTCAAAGAGTATATAGGAAAACTGAAGGAAGCTGTGGGGGAAAATAGGACAGCTGAGATTATAGCAAATAGCATGCTTATCATAAGCATGGGAACCAATGATATTGCAGGAACATATTATCTGTCACCATTCAGAAAGCATGAATATGATATAGAAAAGTATACGA
>NonPromoter_982
CAGGACCTTGTCTTATCTCAGGAAATTGTAAAAGACAGTGCATCAATGTTGAGCATGCAACTTCTGGTGCTTGTCACCGTCAAGGCATTGGTTTTGCTTGCTTCTGCAAGAAAAAATGTTGAGTACTTTGTTTATGATCAATCAATTTCCACCTTTATTATGATATTTCACAAAATATATAAAATAAGAGTTTGAAGAAACTACAAAGTAAGTCTAAACGAATTTTATACGTCAATAAAATTTACTACTT
>NonPromoter_983
AATCTTAGAGTTGAGCAGTTTGTTATTGTTTCATTCGATTTGGGGACTGAGACATTTAGTCAGTACCGACTGCCTAGTGATTTTGATGAAATGCCACCTATGATGCCAATTGTTAGTGTGTTGGGGGGCTTCCTTTGTTGTTCTTATTTTTACAAGGAAACCGATTTTCTTATATGGCAGATGAAGGAATTAGGGGTTGAAGACTCTTGGACTCAATTTCTAAAAATCAATCTACAAAATCTTCCAAGAA
>NonPromoter_984
GAGTGGAGTTGAGGTAGTGCAAGAAGGATTTGATGTGAAGTATGATGAAGGTGCAGGGTGGTCCTCAGAGTGTGAAGTGTGTAGGGAATCTGGAGGAACATGTGGTACCAATCAGAATGATTCTTCTCAGTTTTCTTGTTATTGTCCTGGTGGAACTCATGCTGCAAATTGTTCTGCTCGCAAAAGTATGCTCTCTTTCTTTTCTTCTCTAATTTTTCATACATAAACTTGTTTTATTGGTCGTACATTC
>NonPromoter_985
AAAAAAAAATTAAATATGCCTTTTAATTTAGAGTTAAATTTCATTTTTTATCTTTAGTTTTTGTAATAAATTTTACTTTTTAATTTTTTTTTCTTTCAATTTATGTGTTCTGAGATGGATTAATATTGTGAAGGGATGTGATGTCTCATTCCTTTGGAGAAGGGTATGCTACAAGGTCTGATGAAGAAGGATTTGGAGGGATATATGGTGGAAACCAATCCCTTCAGAAAGATAAGTCCGTCCATGAAAA
>NonPromoter_986
TAGCATAATTAGAATATATCTATATACAAGTTTATTTGCAAGGTAAAATATGATTGACTATAATTGATAATAACAAAAATAAAAACGTTTTTTAGCGAAGTAATATGTGCTATGTGGATGGTATAATTCTCTTTCGGGCGATATGAGATTCTGGTAGCGTAACTTTCAGGCAAGTTTGCGAAATTCCTAACTCCTGTCCAAGGGACACAATATTGATAGGTGCCTAACCAGTGACTACATTCTACCTTAG
>NonPromoter_987
GTGCATTAGCTTTAGCATTTGATGCTTTTGCTAATGATTCTATTGAGAAAAATGATATTGTTCTTGAAGTGATTTTATCAGCACTTAATTGGATGTTTCCACTTCAATTAGAAGCTCAAAAATCTTTAGGTTCAAAAGCTTCTTTACATTGCATGATTTGGTTTTTGAAGCATCAAGATGTTAAGGGAAAAGAAAAAGCTATTATTGCATTGAAAGAGATTCTTTCTTTTGGTGATGAGAAACAAGTAGA
>NonPromoter_988
GTTTATTCTGTCGTTTTTTTAATATTAAAACTACATGCTTTTTATTAGAGGTTAAAGGTGGTGAACCGTCCGTTCAAACAACTTTGCACAGACAATCAATGAAAGTTACGTAGCATCACAATTGTTTTCTCTTTTTTTATTTTATTAATCTGATATGACAATTCTGAGTGTTTTCATTGGTTGTCTGAGTGGACCGACACTCAACCACCTTTAAACTTATATCTTAAATTATTATATAACGAAAGTTATA
>NonPromoter_989
AATGAGCAAAATATATTGAAACACCTAAACCAATGGAGAAGGTGTGATAAAGAAAAAAAAGGTTATAACTATATTTTTAAAAGAAAAAGGTTAAACTATGAAATTATTATTTTATTATTATTATATATCTGTATATAATCTTGTAAAAAAAATATATCCACATCTAAATTCTATCTACACTATATTTGTGCATGTTAGTCCTTTATTGTTAGGATATAAGACTTTTTGGTAAATATCAAGTTTTCTTAAT
>NonPromoter_990
ACTCTCCAAAGGTGCTTCTTCCTCTGATATTATTCGCCTGTTAACTGCAAATCCTAAAATTTTACAAAGTAGTTTGGAGAAACGAATAATCCCTCTTTTTCAATTGTTAAATAGGTTTTCGAAAACCAACAAGGATACCATTGTTTGCTTAATTCGAAATTCACTATCGTTTATTATTTATCCCTATCATGTTCTAGAGGCTAATATCAATTTGATGATTGAATTTGGAGTTTCTGATTCTAACATTGCT
>NonPromoter_991
GCTGCTTTGACCAGTTTTATTTTAAAGAAGAACCGATTTGTTGTTAATCCGAGCCGAAGAAACAACTTGGAGTTTCTGATTGGAGAGCTACCTTCTGACGAGGATAGGCAGATATCTGTGAAAGTTACCGTACAAAAATCAGATGAACAAATTCTGTTTGTTGAAGCCGGGGATGATTTTGTTGACTTTGTTTATAGTTTTCTAACCTTCCCCTTAGGACGGGTTTTACACATGCTTCAAGGATTCTCCT
>NonPromoter_992
GGGGTCGAGTGAGGAAGAGATGAAGAACGCAAGGGCAACATTCATGGGACTGAAACTTGTCTCTCCGATCTTCGATGCTGATATATATGTCGATACTAAATCCCCGGAGCCTCGTAGAATAATTGATCGTACAGATGAATACCGTAAGCGTCGGTTGAACAAGCATGTTTCGCCTGAGAGAACCACCGGAAAGAACACGCTGGATCCAGCAGTTAGAACATATGATGATATCATGAGGGAGGAAGCATTG
>NonPromoter_993
TGTCCATAAGCTGTTTTCGGCTTATTTCTATAAGCTCTCTGGGATAGTTTATGAAAATAACTGTAGCTTATATCAAAACAATTTGACTTTATTTTCTTTGTTGTAGAAATAACTTATATGTAAGCACTTAATTAAACTTGTTAGAAACTAGAAAAACTTCTGATTGCCTTTTGTTGATATAGGTGAAACCTATGGAGCAGCAATATGGCAGATTCCGGAGTTATATGGCGAGTTAAATTCTCCTCAATTA
>NonPromoter_994
TATTGCCTTCCGACCTTTTAAGAGTTTTTGTTGTTATTGATGTCCTACTGAACTTATCATATAAATGGCAAATGCATTCAGTGTTGGCAAATGCATTCAGTGTTGGCAAATATTCTGGTCCAGTAGTAACAGTACGTACCAGTTATCATATATCTCTTAAAAGATTGTTTAGAGTCTTCCTTATTTTTTATATTATATTCTTTCTTTCAGAATGCAAACTCTGTCACCACCCCTGTATCTGTTGTAAGTT
>NonPromoter_995
TTTACTATTTTTGATATTGTTTCAACCATTCGATTGCAGGTCCATTGTATATTGTAACGCCCTCTTTGATTACTTTGTTGAGTTTAGAGTATAATTATATGATTTATGTGATTTAAATAATTATGTGATGTGTAGTGGATTTATTAAGTGACTTATTTTATTATTTAATAGAATAAGATTTGAAAATAAAATAAATATTGAGATGATGGGTTGTTTTGAGAGTTTAGAGAGTTTAGTGGAAGAGGAGTAA
>NonPromoter_996
GAAGTTGAGTTTTAGAGGCGGTGTTGATGGAATTATTCAGGTTTATGATTTGAAGAGTGCACCAATTCAAGGAATGAAAGAGCTTAACTCAGTCAGCAAAAAGGCTCTTATGTTGTTTCAATGCTATTATCCTGAGATAGTTTATAAAAATGTTAGTATCGTTTGGATTGACTTATTTGAACTTATCTATTGGTATAAATATTCGTAAGCTGTTCTCAGCTTATGACAATAGCTTATAGTTCATATGAAA
>NonPromoter_997
TTGTCAATCTCATGTGGAATGCAAGGAGAAGGGACGTGGGAGCTTCTGTGCTCGTTATCCTAGTTCTAAAGTCGATTATGGTAGGTGTGTTGCCTCTATATCTGAGGAAGAAGACTTCTTGAGGATGTCAGTGATAGTTTAATAATATTGATATGTCCAAAAAATCTACATCCATGATATGATGCATCTTCTACTTTAAATAAACAATCTTTGTTTCCAATCGATGAGTTGGATTTCTTAGATCTATACC
>NonPromoter_998
TTTTGTCGGCAATGTATGTATCTCTCTATCTCTTATTTTTTATTGTTTTTCAATTGGAACCATGGTTCCTCCTTTACGTGCATGTTTGCATCCTATTGTTTAGTTGGATATGAAAATCTAATTTTATTTACCTAATCAACGTAAAGGACAAGGCCTGATTTAGTTATTACGAACTAATTTAGTAGTCTTGGATACAGCAAAAGTAAATACATAATGCTCATCATAAAAAAATTAAAATCAAAAGGGCGGC
>NonPromoter_999
TGAGTGTTTATGTTATAAGCTGCAAATAAGTTGTTTATACAGACAGACCCATAATCGTAAGTGTGTGTTGAGCACTTTGACATGCCTTTAATCTAAAGTGTCGGTGCTAGACAACTCATATCATATATTTTACCATCAAATTAGGATCCTAAATTTTATGAAATCAAGAAACTAGAAAAAGGTGTGGTGGTTACTAGTTAGTGATAGATCCGGCTAATATTAAGCTGTCATATAATGTGAAGCACTGATG
>NonPromoter_1000
ATTTGTTCATTGGGTCATTTAGTATGTTTGGTTTTGTGAGGCTTTCACGTCAATCACGATAAAAAACCATGTTGACGTGGAAGCTTGGATTTGGAGCTTTGATGAAATTGCGGCAAAAAAAGTACAAGACTCACAATTGAAGACTGAAACATCAAACCAAACATATTTTTGTCAAAATTGATTTTCTTATATCAATGCTCCTAAGAACTGCTATATGGTAGGATAAATGTGATAAGAACAGGTGTCAACT
>NonPromoter_1001
TTGACTTATTCTTGAGACCCAAATAATTAAGCTTATTCAGAAGCTTGTCATGGTAGTTTATGTAAAAATAGCTTCTGAAGATACAGTTTTTATTTTGCTGCTTACCAAGATGCAATTTTCGTTAGTGACAACTCATGAATTAACATAAAAGCTTATTTATTTGCATAAGCTATTTTACGTAAGCTCAAAAATAAGCCAATCCAAACGGGCCCATAATTGATTCTAGAGGTGTAAAATTGAGAGCTATGAG
>NonPromoter_1002
AAAACAAGGGAAATGTTTCCTCTAATATAAATTGTTCATTGTATTTTTTTTTTAGTAAATAAATTGTTCATTGTATTTGTTTTGTTCAATATTAGACCATTATATATTGACATCTTAAAATGAGTTTTCTTATCAATTGTATAGATATTGAAGCGAGTTAATTAATCCCTCAATCAATTTCATTGCAGAGGAACATAAAAAAAGGTACATAAACCAATGTGTTCCCCTTCACAAAGCAGCACTAAAAGGG
>NonPromoter_1003
AAATAAGTTAAGGAACCAAATCATATATTAAGCCTAAAAAATACTAACAATTATATAACAACACAATGTACTACTCATAGTCCTAATTGCAGGATCAATCAACCAATTTAATACAATTTGAATCATATAACAAATTCAAAATAAAAAATAGATATTCATTACGTGTTGTTTTCTTGGATGGTTTCCTGGAAGGCTACCCGTGGAGTTTTACAAGGAGGTGGAAGGGAAGATGGGAGACGATAGAGAGATA
>NonPromoter_1004
TAGATTAATTAAATAGCTGATGTATCTGGACTATAAAAACAAGGTAGAAATTAATGAATTTGATTAACTGCCGTAAAAAAGTGAGTTTTAGGAGATCTTTAACTATGATAATAATCTGATGATTGAAGCTGATTTGTCAAATTTATTAAAGCAAATCTTACACAAATGACATTGAACGGTGATTTAGAAGTTGTTGGCTACACTAATTGATACTATAGATTAATTTTTATTCATTGAAGGTGTAAATTTT
>NonPromoter_1005
GCTTTAGCCCCAGATACTAACAAGGCCAAAGATTCTACAGCTTCAATATTTGAAATTCTAGACAGCAAACCAACCATTGACTCAAGTAGTAATGAGGGTGCGACGCTAGAAACTGTGAAAGGTGATTTTGAACTTCAAAAAGTCAGCTTTAGATACCCAACAAGGCCTAATATTCAAATATTCAAAGATTTGTGTCTTAGCATCCCAGCTGGAAAGGTAATCATTTAATAATTACTTTAGTAAATCTCAT
>NonPromoter_1006
TTCTCATTTGTCTGGTTTTCAGGAATATGTGTATAACAGGCTTCATTTTAGGTGAATTTCATAACTTGTTTATTACTGTTTCATTTGTTACTGATTTTCAGCTTTCAATGGAAACTCAAAATGAAATTTGTGATTTTTTTTTTTTTTTTTTTTTTCTTGTTTCAGCTATGGTTGGTACTTCACATTTATTCAAGGATTTGTTTACCTGTTTCTGATTTACCTTAATGGTTTCACAAGCAAGCAAATGGTG
>NonPromoter_1007
ACAAAAGCCTTATTCCACTAAGTGGGGTCGCCATGCTATGAGCAAATATATTCTAAATTAGTTTTCAACTTTTATTTCTAGTAGCTCTGAGATATTCTGGATTTGTTTTGAACTTTTGGTTCTGGTAGCTCCTTAGATCCTTGTTAACATATTTTAAAATCAGGGTTGCATTTGATAGTTAACTTTGCGTAAAAAGCAACAGACCAAATATATAGATGGATTCATTGCAGAAGGAACATGCTTCCTACTT
>NonPromoter_1008
TCCATCTCGTATTAATGCATCGTCAATGTCATATTGTTTAGTGGAAAGTAAAGATGGATATTCGTCGTCAACTTTGGAATTCAATTCGCCGCCATGTAGTGGTTCGGTTAAAGCTAAGTTGTTGCAAAATCCGAAGGCTGAGAATTTATACTATGTGGGACTAAAAGGAATTAAAGTGGGAGGTGAAAAGATCGATGTTCCTAATTCAACATTCACTATTGATCCATATGGAAACGGAGGTATGATTGTA
>NonPromoter_1009
GATTTTGTGCAAACACCCTTCTCAGTGGTTCCTTGTAAGTCTCGGTCTTATTTCTCTCTATCCATTATTTGATTCATTCATTTCACTCACTTTCTTCAAATTCTATGACTCAGATTCTGTGGTAATCATAACTCAAGGGCCGAAGGCGAGTGGATTCAATGCCCCATAGATCCATCACAGTATGTATTCTCTCCCCCCCCCCCCTCTCTCTCTCACACACACACACACTGGTTGAACCCTGAGTTCCTAT
>NonPromoter_1010
CAAAATTTAAGGATGTCCCTTTTGAGTTTAATGTTATTGGAGACAATGTTTCATTGACTTCTGAAGATTTGAGCAATATTGAATCAACAAATTTTCATTTTGAATCAATGTTGAGTCTATTGAATCCTAGTATGTTGAATCTTAGGGAGGATGAAGCTTTGGTTATAAATTGCCAAAATTGGCTACGTTATTTATCTGATGATAGAAAGGGTCAAAATATTTCACTTAGAGATGCTTTTATGAATTTAGT
>NonPromoter_1011
CAGTACTATAAAGTAAATGCATGATTTCTCTACAGATATTGGGTTTGGAAGAAGATATGAATAGTCTCAACATTATTCATGTGGCAGGCACAAAGGGAAAGGTACTCTTTTCGTAATTTGTTATTTGTAATAACTACTGTAAAATCATTTTGCATTAAGCTTCGATATTCAAGAAAAGGCTATTTTTATGATGAACATAGTATATTGGTGTGCTTGCCATAGGATGGTTGGAGTAAAAAGAGGTTACATT
>NonPromoter_1012
ATGATATGTGCAAGGTAATTAGAAACCATATTATCGTTGATTGTTCTTGAAATCATTTATAATGTTTTTCTTTGATCTTTACCTTTGTATATATTAGACCTGATTTTAAAGTCTATCATTTAACTCCAAAACGATACTTAAACCCTATTTATATGTTTTGTATTGATTTGTGCTTTTTATTTGGATCAATGCAAACCCAACTCTGAAAGTTACTCTCTGATATTTGGGTGCATCGATCATGTGGAACTAT
>NonPromoter_1013
GTGTTTTAATTTCTTGGATTCCAGGGCCCTAGACAAGCAAGTTTCCATGTTGCAAATGGAATTAGCAGCAGCTAGAAGTTCTCGCAAAAAGAACTCAACTGGCTCGGCCACCAATTCCAGTGAAGGTGCTTCCAAGAAGAAGAAGGCATTTATAGTGATAGGTATAAACACAGCTTTCAGTAGCAGGAAGAGACGCGATTCGGTTAGAGAAACGTGGATGCCTCAAGGTAAAACTATCTCACTTTAAGAC
>NonPromoter_1014
CGTTTTTTTTTTGGCACTTGTTTAGGATTTTCCAATCTTAATTTTCTGCATTTATTGCTTTCTAAGGGCTCTCTAATTTTAAATTTATGATATGCTTCGTGAATATAACTAAGCAAGTTTGGAAGCATATATTTGTAGAATAACCATGACTAGTTTTATGAAGCGAATTGAATTGGACCGTTGTCCACAACTTGAATGTTCAATAATTGATGATTTGAGTAAATATTTGAGCAGGTTGTGGTATTGAGGG
>NonPromoter_1015
TTCTCATTACTAAATTTAGTGATGAATAAATTAATTTGTAACAAATTTCATTTTTATAGTAACCATAGGAAAAATTTCTAATGTTTTTATTTATGCATAAGGAACATTTTTCATTAACAATATGTGTTTTTATTGATTGGTTAATTGTCTTAGTGAATCTTGAGAATCAAGATGTGGGGATGTTATAGTTTTTTGAAATTCTCTCATATGATAAGTTGATATACCTTATCTATTTTTTATGATTGTGTGG
>NonPromoter_1016
TTTATTATTATTATTAATTATTATTCCCCTAACAAAATAAATCTGTTGATTAATTATAACTGGTGAATTTGTCTTTGGATTAGTTTGCAGGAATACGTATAAGAGGTAGAATCTTCTTTGGAGTTAAAGGAAATCTTGATGTATATAATCCACCTGTTGATGACCACCAAATGAGTTCTGCTTATATATATGTTTCCACTGGAGAAAGCAGCATTCCAGTGCCCAACCATATGTTTATCCATGCAGGGTG
>NonPromoter_1017
GGAACACAAACATATCATTAAATTATGTTAAGTTTTAGGAGCAAGTACTGTGTCTGCTTTTGGCTTTTGAAACACTCAGACAACCTAACTCATGTCTCATTTTTCTTTCATCCAATTACAAGCTAACACACACACACTCATTTACATCTTTGAGTCTAACTAGGGTTTCTTTTATTTTCTTTTGTTTCTACAATTGGTTCTTCTTTGTTTTCTAACAATCTTTTCATTTCTTTCTTCTCTTGTTCTCTTG
>NonPromoter_1018
TCTAAAACCTTTTTCCAATCTTTTTTTTGAAATTTCTCTGGATGATCCTGTTAATTTTTATAAATTATAAATAAACTCTTTTCGAGCTCCAAAGATAGCGATGTCATAATAAGCTTAATGGATATGACGAATATATACCAGATCGCCAGTTTGAGGGAGGTGTTAGTTATTATAGATGATTTCCTTTTTTTCTTACAGTATGGAAGTCATCTTTTATTTGGGATTTAAATTTAAAACTGTTAGAGCTGGG
>NonPromoter_1019
CGAATTAAAGGTTATTTCCATCTCAAACTGGTGTGACTCGCATGTATTTCACCTAATAAAAGAATAAATGTTAGAAATAATAACTAGATATGCAATTTGTGGTAGAGATCGCATAAGGTAAGTTCAAATCTGCTCTAGTTCTTGTATGCTTCCGTTCCTTTAACAGAGAAGTGACAAGCAGCATGAAAAAAAAAATTAATGAAATTTTTTTTCCGTTTTATTTATACCAATATACGAAGGAATTAATTTT
>NonPromoter_1020
AGGCTAAAATGGGAACAATAAGTTTCAATTTTTAACTCCAAGATTCGGATATATTGCCCGTCACATTTGACACATTTACTTTTATTAATTCAATCCTTTATTTTTAATTTTACGTGTTGGTAAGATTGTTTATTTCTATCCCTAGATATTTTATCTTCTTCATAATTTATAATCACAGTCCAGTAATATAGGAATATAATACCAAATTTAATTTTTTTTTTTTAATTTTATTTAACATGCACATTATCTA
>NonPromoter_1021
CAAGAACTACGAAGCTTTGAGGAAATTGAAGTTCTCAATCCCAACTTGCGATACAAATTCTGGTTGCATTAGCTGCATTTGACTGTGATTACTGATAGTATCAAAGATTGCCCCCAATTTGTGCGACTGCGATAGTGGTTGCATTTGACTTTGATTCTCTATAGTATTGAAGATTGTTAAAACCTTGGTGACCAGCAAAATTTCAATTTGATATCTCTGTCTGATGTTTTTATTAATTTATATTTTTCAG
>NonPromoter_1022
GTTAGATTGAAGAGTCTTTGGTACAATATGATTAACCATATAATTAAACTGCATTATCATTGTTGATACACTTTTTTTTCCATCAATTTGCTGCATCTGGTTTAAGGCTAAGAATTAAGATGTTAGGAAAAACGTTGCCATCAGTCTCATAAAAAACATCAAATGTTTGCTGGAGTAATACACGTGAAAGCATTTTTTTTTTTTTTTTTTTTAAGGGAAGGTGAGAGCATTAATTTTTATTCATTATACA
>NonPromoter_1023
GTTATTATTGTATATAATACTTTCTTATAGTAGAAACTTTCTTATCAAGTTACAAAAATGGATATTATGCATTCTTCCCACTACAGTATAATATCTTTTTGTTGCTCGACCTAAAGCTTATATTTTCTCCTTTTATATCCCACAGAAAACTTTTCTGTTATATGATGATAACTACTAGAAACATGGATGTCACATGTCCAATTGATTGAATTTTCTGGTTGGTTCTTACCCTATTAGTGAGGGCGAAAGT
>NonPromoter_1024
TTTGTGAATTCTGGAGTAAGGAGCCTATACAAGTAAGATTAATATTTTTTTTAATGTATGTGCATAATTTTGCACCTTTCTATGTATGTCATAATCAAGTAAGATTTATTATAATAATTCTGTAAAACTTAAATGCAGGCATTGGCTGAAAGTAACGCTAGAAATAGAGCTCAACTGAAGTGGCTGCATCGAATGGGTCCCCAAAACTTCTCTCTGACTCGTGAAAAACTGGTAAATTTCGCGCTCAATT
>NonPromoter_1025
TCAGCACTAGTTTGGAGATCTATAACTCGTGCATGTCAACAACAATGCGGTCAAAGAACAACTTGTAAGTTGTCTTTAAACAACCGAACTAGAATAGAACCGCCTCTTCCAAATGAATATTTTGGGAATTCGATTCACGCAGTTGGTGCTGAAACAACAGTAGGGGAGTTGTTCAGGAATGATTTAGGATGGGCAGCATGGAAGATTCATCTGGCTATTGCGAATCATGATGATAAAGTGGTGCAAAATT
>NonPromoter_1026
AAGAAAATGACCTTAGTAGGAGATACCGACCCAGTACTTGTAGTGGCTAAGCTAAGAAAGTTATGTCATGCTGAAATACTTTCAGTTGGACCAGCTAAAGAGGAAAAGAAAGAAGAACCTAAAAAAGATGATAAAAAGAATGAAGATGATAAGAAAGATCCACCAATGATAATTAATCCTTTCATGTACTATAGTACACCTACCTCTACCTATTATCATCAGATGCAACCACAATACTGCTGTGCCATAA
>NonPromoter_1027
TTCCTAAAACAGAATGGTTCACACCAATTTGTGCAGTTCACATTGGCAAAGCTCTTGGTTTTGTTTCAGTGCTCAAGTGGATTAATGAGCTAAATTTGGAACCGGTGGAGTTTGAACGATATTCAAAGAAAGTTGTTAATATCTTCTTCTCCTCCAAGAAAGTTGTTACTGAGTTAGGTGATATTATCAAAAATCGTTATTTTCATCTTTTTATAGAAGTTTTAGTGTTGAGTTGGTTAGAAGACAAGCA
>NonPromoter_1028
TGCATTTTAGGGTTTTTGATTGCAACCTTATTGGTTCATAGGTTGCAACATAAGGAAATTTGGAGTTTGGAACTTTGGAAATGGTGTGTGCTTACATTGGTAATTATCTCTGGTAGATTAGTCACTAGTTGGTTTATCAGTGTTCTGGTTTTCTTAATTGAAAGAAACTTTCTGTTTAAGAAGAAAGTTTTGTATTTTGTTTATGGTGTTAGGAAGAGTGTTCAAGCTTTTATATGGTTTAGTTTGGTAC
>NonPromoter_1029
AGTGGAATGTTTTGTTCTCAAGAATAATAGAAGTGCTTAGCTTATACAAATCCTGGATTAGACTAAATTTGGTTCCTTTTTTTGTTATGCACCAGTCTCACTAGGTATTGAATTAACAATGTGTTGGTTTATCTTGATTCATAGAACTTACTTTTTTGGTCAAATGTTGCACCAAATGTTGGACTTAGGCACTGTTTGGATAAACAGTTTAATTTGCAGCTTATCATGATAAGTGCTTATCTATAAGCTA
>NonPromoter_1030
ACATGTGATTTCTGTCCAAAAAAAATAAAATTAGACATTGTGATATTGATTAATTTTAGTTTATCTAGTGACATAAGGATTTGTGAAACTGTTTGAGAGATCTAATGGAAATAGCTTATGACATGTTTATAGACTGTTTTCAACTATTTTTACATGCTTTTCCAAGATAACTTATGAAAATAATTTGACTTTTTTTTTTTTTGTTGTAGAACTAACTTTTTGAAAGAAAGAGTTATAGAACTATCTTGTA
>NonPromoter_1031
AATCAATTTTTGAGAGTTGTTATTGAATTGAGAGTTGATGAGTGGGTTTGATTGAGAGAGATTGAGAATGAGATGAGTTTCAGTGAGAGAGAAAGAGACCGGGTTGGAAAGATGGACAGAGGAATTGTGAGAGATGATTATGAAGATGATTTATGGTTTTTTTTGTTTTTGGTTTTTTTTGTTGTATGAATATTACAGAGGAATTGTGTAATATTTAAGAACATGGAATGTATGACTTATGACTTGTCAA
>NonPromoter_1032
GAACGATGTTTTTGAGTAATTTGGATCGATTATGTCGTATTATCCGATAATCTTGTTAAACTGGCGTAATTCGGTTAAGTTATGAGTGTGGCGTGATTATGGGTCATTCTACACCTTTCAAGTTTCAGTTCTGTTATTGCACTGCATTTATTGCAGTTTCTGTTGTCTGCTATGAACGTTAGTTAACTCACGTTACACATTACATTAGCGCATGTTAACTTACGCTAAGTTATTCTACAAATATCACTAG
>NonPromoter_1033
GCTTTTTCAAATCACGGCAATTTTTGGCAATTTTTGCCTTGGGACACGAGAAAGCTGCTTCCACCGCACATCCAAACAAGCTATTAGTCTTTTAAGTATCAACAACAACAGCTACCCAACTCAAATCACCAACAACTCACTAAACTAAATTTAAATTCTGCAACATAATTATAAAATCCCTTACCTCCAATCTGACCATTTTGAATGAAGCCAATTCCAGGTGCACATTTTTATTGTTCTGCCAATGCTT
>NonPromoter_1034
AATTGATTTTGACTAAAAGTGAGTTGTAGGTTAAGTGACTTATATTTGGATACATGATACATTCATTCGGAAGCGAGTTGAATAATAAATTAGAGTGTAAAAATCAATTCTACTTGAGAGCAACCAATATAATTGTCAAAATCAATTTCACATCTCTAGAATTGATTTTAGCGCTTTCAAAAATGAAACCAAACACACACTCGGGATTCATAATAATTTATGGATGAGTGCTTGTTAAAGACCTATTTGA
>NonPromoter_1035
GTTGTTTAAGAGATTTGAGAATGTTAAGATGATTACTAAGGCGAATCTTATTACTTATAGAGGTCCTACTATGGTTGCTAATACTCTTCATGCTGCTGCTATTTTGTTGAAGGAATGTGGTGATTGGGATTGGTTTATCAATCTTAGTGCTTCTGATTATCCACTTGTTACTCAAGATGGTTTGTGTTTTTTTCCTTCAACTTTGTGTTTAAGTTTTAGTTTAATTTGTTGAAATTTAGACAGATTTAAT
>NonPromoter_1036
CCCGTTTTGTTTTAAATACCTATTTTATGCAACCTCTCCTAGACTATGTTTGTCTGCAACGTATTTAATTTGTAATTTTTTTCTTTTAGCTGACATGCAACGAAGTTACGAAGTTCGTTTCATGAGGTTGAAACATAATATTTTACCCCACTACGTCTTTCATTAATTACATTTTTGTTACCTTTTTTTATAACCTCAGCATGGCTAAATCTACTTTATTATTTCTCCTCCTCTTCTTGCAACAATAATC
>NonPromoter_1037
GATTTGTTCTGATTCTTTCGGTTATAAACATGTGTTTTAAAGTTATAAGGCGCGTGCGTTCTGTTAGGAGAATGCATAACGACATAATCATTGTCCGTTATTAGGCAGACGGTTTTTAATGACATAACCCTTTTATTACCATAATGTCTGATTGTTCTAATCTGGTGATGTTTGAAACGCGGCATATATCGTGAGATGTTTGTAGCTGCAAATGCATGTCGTAGGTTGACGGTGCCTTAGTCGCTCATAT
>NonPromoter_1038
AAACAACTTACTCAATTGCTTATGAAAGAAACATTAACATGGAACACCATATAACTAAAATTTGGATTGGAATGGCTGAAGAGGAGGGGGGAATGACAGACATATAAATATATATAGTTTTAATGTCTTAACCTAAATGTCTTATTGAACCATAGCGTTTGTTAAAGATTTATATAAGATATCTTTTGTTAGGAACCCAAAAATTGGATTCGAAAGAAAAAACACTTAAGAGATAGGAAAGAATAGGAGA
>NonPromoter_1039
CTGGCCAGTTGGGTGATGGTAGAGCAATCACTCTTGGGGAGATACTCAATTCTAACTCTCAAAGGTGGGAGCTACAGCTTAAAGGTGCTGGGAAGACTCCTTACAGTCGCTTTGCCGATGGTCTTGCTGTGCTACGTAGCAGCGTCAGAGAGTTCCTTTGCAGTGAAGCAATGCATCATCTCGGGATTCCAACAACCCGTGCTCTTTCTCTTGTCACCACTGGAAAGTTGGTTACTCGAGATATGTTCTA
>NonPromoter_1040
AAGGGAGTGATGCTGACTCACCAGAACTTAATAGCTACAGCGGTGGCGGGAGCGGTGGATCAGGACCAGAACGGCGAGGGGAAGAACGTGTTTGTGTGTTTTGTGCCAATGCACCACGTGATGGGGTTAGTGGGGATAACGTACACGCAGCTGCGGAGAGGGAACACGGTGGTGTCGTTTGGTGGTAGATTTGATTTGGAGAAGACTTTTGCGGCGGTGGAGAAGTTTAAGGTGACGCATTTGTATGTTG
>NonPromoter_1041
ACGTCGCGCATGCTATCGGATACCAATGAGCAATGCCACTAGTTTGATTCTTGTTAGAGCAAAATTTGTGTACAAGAACTATGATGGACTTGGAAAACCGCCTATTTTTTATGTTTCTCTTGGGACAGCCATTGCTGCTAAGATAAATCTAGCTAGAAAGGATCCATGGATAGAAGAGTTTCTATGGGAAGTCAATAAGGATACATTGGCATGCTGTTTGAATTCAATTCCAAGTGGTGGTTCTCCTATA
>NonPromoter_1042
CATCATGGGAAAGTTGTTTTTGTCCATTAGATTAAGTAAATAACATATATTTATCATAGTTTGTCCACACCATATCTTTCTTTTTCAAACATTGTCTTCAACGGGTTCGGTTATGGTGCATACGGAAATCCTTATGCACCCTGCATAAATTCAGAAATAGTTTATGTGAGTTGTACTCCAAAACCATTAGATGTACTTAATGGTTTCCAGCAGGTGAAAAAAACTAAGGACCTAGAGCCATTGTCATCAT
>NonPromoter_1043
CATCTACATTTGAAGTTAAAATTAACGGTCGGGATTTATTTGGCAAACGGAGGAAAAGGTGAGGGACTAAAACGCCATTTTTATTAATTGTGGGACCAAAATGAAAACAAGAAATTAAATAAGGGACCAAACGATCTAATAAGCCTATTTTTTTATAGTTTTGATTGAGGCATTCTTTTTAATATAATGTTAAATATTAGAAGTGTGGAAAAAAAGTAAAATTTTTCCCTTGAAATATCATCCTCATCAA
>NonPromoter_1044
GCGATTATATTGAATTATATCATTTCTTTTACATTATTTTCTTGATTTTGATTGGTCAGCATTCGTGTCATGTCCGGTGTCAGTGTGCTTCATAAATGATTTATGCATAATTGTGTTATTTTATATTGTGTTGATTGTACTAGGATTTGAAATTTTGATTAATTTGTTCATTGATTTTAATCAAGTATTATGAAGAATTTATGAATAAATCAATGATTGATGTTAATTTGATAGGAATAACAAATCCTGA
>NonPromoter_1045
TTTTACACAAGTAATTTGCATAAGTGGTTTTTTTGTCCACCTTCGGTTGCATTTATCTACACGCGTAAATCGGTTAATTCGGTTGATTTGCATCACCCTGTTGTGTCTCATGAGTATGGGAATGGATTAGCTATAGAAAGTTCATGGATTGGGAATAGAGATTATAGCGCTCAATTAGTGGTTCCAACGGTTATGGAATTTGTGAATAGGTTTGAAGGTGGAATTGAAGGGATCAAAGAGAGGAACCATG
>NonPromoter_1046
AATAAAGTAAACATGTAAGCAAAATATTTACAAAGCATAAACAAATAATAAAGCACAAAATAAAGAAAGTAAGGTGGGTTTAACCCGCGTAGGATCTATGTCCCCAGTGAAGTCGCCATTTCTGTGCTCGCGATTTTCGGATATCAAACCATTAATTGATTTGAATCGTCAATCTTTGAACTCTCAATTTTTATTCGTGGGAAGGGAAAAAATGAGTAAAAACCCTTATCGAGACTTTGGATTCGGGGGT
>NonPromoter_1047
GTTTGTAATACATTTGTTATTGGTTATATGGATTGTTGGGTGTTTTGCATGCTTGTTTCCAAGGAAAGGACATTGTTAATACAACTGATTTGAGTGAAACATCTGGTGGGGGATTAATTCTAGTGACGATACTAGTTTGTCATCACTGGGAATACTACAATTATTAGCCTTTGTAAGATACGAAACACATACACGGACACTGGATATGACTCTGACATGAATACGTCGACAGTGGTAATGATTTGAGAAA
>NonPromoter_1048
GTTTCGCTATCGAGCCACCCACCATTTATATTCACGCACCAAGCCCAATAGTGTTGGGCGTGAATGGGTATGTTAGTAGAGTCCCACGTTGGATGAAAGATGGTTTGAACATGTGTTTGTAAGCGTGGGCAGTCCTCAACTTACAGTAGGTTTTGTGGGGTTGCGTTAGGCCAACCACAAATTCTAAGAACGATTGACTAGAGGAGTCCATGACTTAGCCAAGAGAGTCTATGACGGCTGACCAGGACAC
>NonPromoter_1049
GATATGATAATGTTTGACATTCTTAATATATTTTTAGGTGCTATGAGATTGATTGGAGATCAAGGATCATAGCCGTGGAGGAATCATATGTAGTTTTGGATAAACCTGCTGGCACTTCAGTACGTAATCAATCCTACTCTATGAACTCAGAAAAAGTTATTAATCCCCGTATAGGATTCGTATAGAATTGTTATTAAATTTTGTATTGTAGACAACAGTGCTAACTCCTGTAATTTTTGTACCCAATCAC
>NonPromoter_1050
GCCTATATTTCTTGCAACTTTTACAATAAAATTTCTCACTTTCTTGTTGTTTGTTCTTGATTTTGCTGTTTTCTCAAATACCCTTTTATTGTTCTTTCCAATTGCATGTGTAACTCTTCATTTTAGGGTTTGGTGATTATGTTTGGATCATAAAGCTTGTTCCTTTGGCTTAGATAAGACACAATTTGGGTTTTTGTTTGGTTTGTTTTTAATCTAATTGCAAGTTTTTATGATTCAATTTTAAAGGATG
>NonPromoter_1051
TTTTGTATAAGATCTTTTATATTTTTGGCACGAATCAACTCCAATTCTCCTTTCTTTTGCTCCAAGACTCAATCTTTAGAATATTTGTTCATGAAATATAATAACTTACAATTTTAGTAAAAGAGTTCTAAAAAGGAAATAAACTTAAATAAAATAAAGGGTTAATGATGTTTTTCACCCCTGTAATATATGTCATTTTCGGTTTTCGCCCCTATAAAATTTTCGGTTTGATTGGCACCCTCGTAAAATT
>NonPromoter_1052
AAAAGAAATTGAAGGTTGTATTACTATAGTTGTGGATGTTATGCTTAACCAGTGTAGAATTTCTCTTTGCGCCTTCAATATCTCTAAGACCCCGAAATCATAACATTGTAGCCTAGAAAACGGAAATTGATCCTCTTCATTTTTCTCTCTCATGTTTTTTGAAGTGTCCACATGATTTCTATCCTTAAATCTCTCGTCTTGTAATTTTTTTTCACGCTTTTAAGATGAAAGGTTGAGATTTCAATGGATT
>NonPromoter_1053
CTTTGTTGCAAAGGCCATCCTCGACCTTATTCCAATTCTTCAAATCAACAATTTAATCATTGGAGCAAACAAATCCCATCTAATTAGGTATGTATATATGTATGTACTATTTTATTTATTTAGAGTAGTAAGAAATCAAACATTAATTTCTTTTATGAACAGAAAATCAAAATCAAAGAAAGGAAGTGGCGGTGTGGGCGATCAAGTACTAAAGAGTGCACCAGAAAGTTGCAAGGTTAGAATTATATGT
>NonPromoter_1054
TTGGTAGAGATACTTCTTCCAGATGATTTCAACCATGGTCTTATGTATTATGGTTTGTGGGTATTTGGAGAATTTCTTAGTCTATGGAATATGAATTTTGATAATCAGACGCTTGAAATATGGGCGATGAAAATATACAAACTGCGTTCGTCTTGGACCAAGACTCTTGTAATTCCTATTGGCAATGACATGCATTGCTTTTCCCCTATATACTCTACAAAAAGTGGTGATATTATTGGAACTGATAGTG
>NonPromoter_1055
TTTAAATGAGTTATCCTTAGGGAAAAAAAAACCGAGTTCTTTTATTGCAACCATGTTAGTGTATGTTTAGATTTGTGGTTGCAAAAATCACAATGACTCACTGACAGTGAGTCACTGTGATTCTGTCAAACATGCATTTACTGTAGTAAATATAGGTTAGGCCATTAGTGATCATGAATAATCATGTGCAGAGGTACACACTCAACATTAGTTGTCCATTCTCTATTTAATTTTTTTTATTAGTCCGTTC
>NonPromoter_1056
CCCAATGCTTCTCCGCCCGTGTCAATGTCCAAACAAGTGGATGATACCGAACCTGGACCCGATGATGGAAGCAGTAGTAGTAAAATAAGGGAGGATGGTTTTCTTCTTTTTAAAAACTTGTGCAAATTGTCCATGAAATTCTCATCTCAACAACACCCTGACGACCGTATCCTCCTAAGAGGCAAGATTTTGTCCTTGGAGCTCCTTAACGTTGTCATGGATAATGGCAGCTCAATATGGCGCAACAATG
>NonPromoter_1057
ATGCTTCTGTTTGCCGCTTGTTTCGATTCGAGTTGGGAAGATCAGCAAGGAAGGGACTCGCTTGTGTCCAACTGCTAATAGGTAATAATACCTTTTGAAAACTGTGCGAACATTCACTATTCTTTCCCCATATGAAGGGGACCTATGAAACATCGACACCGGCACATTGACACTAATAATAATTTGTGAAAATTTGAGAAAATAGCACAAGTAATTTGTAATCACATATGTCAGTGTCGTGTCTATGCCA
>NonPromoter_1058
CGTGGTATGTTACCATGAATTGTTCTTCATTGCATTACCTTTGAATTTCTATAACATGCAAAAATATTTATGTTATAATTGTGTTTTTAGGACTTTTCCACCTTTCTAAATCCTGATAGCGAAATTCAATCGTTAATACAAAAGATTGTTGGTGACACTTACCCTGCTATGGTGAGCAATCTTGTGATTTTTTATGTTCCTTTTTTTGATGTTGTCAATTTAGTTGTAGGAAACATTTAAAGATAAACAT
>NonPromoter_1059
CCATTGGATTGGGATATCTTCTCTTATGAGAAAAATGCATGGTAGTTTTTGCGAAGGCAATACTCAAATTCCATTTCTTGCGAGGTCCTCTACGAGGCTTCGTCAAGTGGTTTATGTGATACGTATTACCACTCAATTTGAAAGGATCGTTTTATCGGAAATTGTAAGACTGATATTGTTGTATGTGACAGAGTGTTGGGCTGTCAAGAACCAACACAAAATTAAAGTGTAGGAGAGACGAGGATGTTGC
>NonPromoter_1060
TTTGTGATTTGTAGAGGGAATTGGTTGTTAGAGATGACGAGGGTAACCCGTGATTTTGGCGATACGATGCAAAAAGAGGCAGTGCCTGCGGTGTCTTCTGATGTGGTATTTGCTACTAGTCGGTTTCCTAATTATAGAATTGGAGCTAACAATCAGATAATGGAGGCAAAGGATGACCCTAAAGTGTTATCTATGAAGGAGGTTATTGCGCGTGAGACTGCTATGTTGTTGGACCAGCATAATCGTCTCT
>NonPromoter_1061
TGAGAAAGGGACAGATGGTGGTGGTACCACAGAACTTTGTGGTGGTGCAGCAAGCTGGAGAGGAAGAAGCATTTGAGTACATAGTGTTCAAGACAAATGACGGAGCTTCTGTTAACAATGTAAAGTAGGTGTTCAGGGCCACTCCTGCAGAGGTTCTTGCAAATGTTTTTGGCCTTCCTCAACGCGAAGTATCTGAATTAAAGCAAGGTGGAAACCGTGGCCCTTTGGTTCACCCTCAATCTCAATCTCA
>NonPromoter_1062
TTCCATAAGCTATTTTGATAAAAGTTAAAATAAAGTCAATACGTTGTTATATAAGCTATCCTGGATAATTTATGAAAATGAGTTGAAAACAGTTTATTACGGACATGAAATAAGTTATTTCCATAAGCTCTCTCAAGTCTCAACTAAATATCATAAGTGCTTATGCCTGTAGGTAAGCTCAAATATGTCAATCTAATTACTCGCTTACTTTATTTGAAAGTTTGAATAATGAATACCTTCCAAAAAGATT
>NonPromoter_1063
TAATATAATGAAAAAATTAGTGTGATGTTTCGTTCTGAAAAAATATTAAGGGCCTGTTTGATTGAGTTTTGATTTTTAGTTTTTAAATACTCAATTGAAAATCAGTTTTCAAGAACTATTTTTAAGAAAACAATTAAAAAGAAATAGTCCAAATCCAATCTCAGTAGCTCTCCACATGACTCCATCATCTTCGATTCTTACATAACTTGTTCCTATATTTACAAAATTGCCATTAGTGAAAATTTGTGCA
>NonPromoter_1064
AATGTTTCCATGTTGTTGGATTGTGTATGACCATGAATGAGTCCACGATCAATGAAAAATCTTTCTTCATTTTTATAGGTAAAGAAAATGATCCAAAACATAAGACAGTATCAAGTTCCATTGCAGAAGTACATGGCAATGATGGATCTTCAGGTAGCCTTGTGAAAAATCCCTAGCTTTATAGGATAGTTATTAAATAATGTCGGATATTAATGAACGTTCGCCCCAATTGATTTGCAAACATTGAGAT
>NonPromoter_1065
TACACGGTCGTTTGAGAATCTGTTTCCTCCAACATGCAGAGCTAACCGGATGGTTCTCAAACTGAATGTCAAGATTAGTATCAGGGCATGTTAAACACATTTTTTGAGACCAACCTGTATTTAATGTTCATAAACATGGTTTCGACTTGTTTAATAGGTTAGTGGTCTGATTTTCTGTATTTTATGAAGGGTGGGGAACTGAGAAAACTTATTGATGCATCTTTAAAAGTTCCGCAGATGATAAAATATT
>NonPromoter_1066
CGTTGATTTAAGTTTGTATTTGAACTCTGAAACTAATCAACGTAGATTGCATGGATGCTCTAGTAGTTTGCTCAATTTTTTCAATCATCGACCTCGCATTGTAGGCTTAGTGATGAAGAATTACTTTTTAAAGGTATAATTCTTGAACATAAGGTTGACTCACTTAATATGAATCACAATAATGTATAGTCCACTATTGATCTGTAAGTATTTAAAACATTATATGATGTGTTAGGGTAATTCTTCTGTT
>NonPromoter_1067
GAGCTACAATGGTTTCGAGGGCATAAAGAGGCTTGTTGATGTTGGAGGTGGTCTTGGGGTTAACATTAACTTGATCACATCAAAATACTCTAATATACAGGGTATCAATTTCAACTTGCCTCATGTCATTCAACATGCCCCCTCATATCCCGGTATGACCTTTAAATGTTACTATTTATCATACTCAAAGAAATATTTATATTGTAAAAAAATTCTATAATACTCACAAAGTTAATCTAAAATTTAAATT
>NonPromoter_1068
TAATTGTTCATATCCTTGGAAGCATTGTTTAAGTGTTCGATTTAGTGTGTGAAATTGAATCTGTGATAGTGTGCGAAATTGATTTGTTGATATTGTTTTTGGCTGATTTTTAGGTACAAATTGGGACACATGCGTTTACCTATGATTTTGTATATGGTGGCACCGGATCGCCGTCGTCTGCGATATATAATGACTGTGTGGCTCCGCTGGTTGATGCGTTGTTTCATGGATACAATGCAACAGTTCTTGC
>NonPromoter_1069
ATTAATTAATATTCTCTTACAAATAATATCAAACATTCCAGCTCTTAATTAATTATAGGGGGGCGTTTGTTTTTGGGAAACACAAATTATTCCCAGGAATAACATACCCGGGAATGAAAATTTGATTCTTGGGTATTTGTTAAAAAAAGTGTTTGGCAAATAACTTGACATTCCTGGAAAAATTGGAAGTTACAATTTTTTTTTTTTAAAATCTATGCATAATATCATGGGAATGCACATTCCCATCTCT
>NonPromoter_1070
CTTTCTGTTAAGAGGCTTCGTGGTGTTAACGATGTTAACGAGGTTAATGAGGAAGGTGTTGAATCGGGTTGTGGTAATGGGTCATCTTCGTTGAAATCAATTTGTTTGAAGGAGCTTGTTAACGGGCACTCGTTTGCTCCATTGATAATTGGTTCGAGAAAGCTTCAAACTCTGAAGTTGATTCGGTGTATTGGTGATTGGGATTCGATGCTTGGGACGGTGGGGAAGATGAATTCTGGGTTGGTTGAGA
>NonPromoter_1071
TACTCACTTCCCTTATTATATGAATGCAAATGATGATCCCAAGGTAGGGACGCTTTTTAATGGGACTATTCATTGGTTCTCTTTTCGCCATGATTTGTCAATGGATGTTATTGTTGGCTTTGATTTAGTGGAAAGGAAACTTTTAGAGATGCCTTTTCCATATGGTTTTGATCATGAACCTATAGATTGTGATTTGTGGATATTTGGAGAATTTCTTAGTCTATGGGCTATGGGGGATGAAACAATTGAA
>NonPromoter_1072
GTGCCGAAAATACTGTGTTGGAAAGATCAGGTAAATATCAATTTCATTTTGCTTCATCATTCATTCAAATATAAAGTAGGTTTTCTGAAATTGTTGGAAAGATTGTCTAGTTGTTGAACCAAAGTATATTTCTACAGCAGAGTTTCAATGAACGCTTGAACATTTGCTGAAAGTGCTGGAGATAAGGTAACCAACAAACAATCATACTTTAACAATTTTCAGTCTATTTTAATTAATTGTTTACAAAGGT
>NonPromoter_1073
TACACTAATTTCACCCAATAAAAGAGTGAGTGCTAGAGAGAGTACTCAAAAGAGAGTGTTGCTAGCATTTCTCTTTCTATATTTCTTACTCAGTGTTGCTATATAATTCAAGTTCAAGTTGTTGTTTTTATTTTTCGACCATTTTGCATTATTTTTCAGGCAAGATCAAAGCTTAAACATCACACTGCTGCAGTCCAAGTTCCAATAGGTTTAAAAAAGGATTTTAAGGGACTTGTTGATCTGGTGCAAT
>NonPromoter_1074
TGCAGATTCTCAGGTTAAGACAAAACAAGTTCCAAGGTAATATTCCATCACATCTATGCAAACTTTCAGCATTGCAAATCTTGGACCTATCCAACAACATTTTGATGGGGTCAATCCCTCACTGCGTTGGGAATCTTACAGCAATGATTCAAGGATGGAAACCATTCGTTTCCTTTGCTCCCGGTGAGTTGAGGTATATTGAATGGTATGAGCAAGATGTCAGCCAGGTCATTAAAGGAAGAGAAGATCA
>NonPromoter_1075
CAGAATCATCTAGTTAATATTCTCTGACATGTAGTGATAAACTATATCAATCTAATAGTCTCTTATTGTGAATCTCTATTCTCTCTTTTCTTTCTCTATGACTTCAACAAAAACTTATTTCTCATGTTATCTTCCTCTAACGACGTGGTTCTTTCTTCTAGCTAATATAAGATGTGTTATTTTTTAATGACCAATTATCTGTCATATATAAAAGTCCTATTTCATTTTAAAATTCTTATAATCTTTTGCA
>NonPromoter_1076
TGCATGGATTTGAATTACTTCAAAATGTGTTTGTTTTTTACTTTGATCCCGTTTTGAGGTCATTTATTGTGTTTTTATGAACCTTGGTAAACACAGTTTGGCTGTTACTGATGATCAGGTTGATGTTTTGACTTGTGAGTGGTTTTTATGTTGGTCACAGCTAAAACAGTTATGTTATTAAGTTGTTCTTTCTTGCAATGGCCTCTTCCAAGCCATTGTAATAATCTTTAATTTTCGGACGCTGTTGCTA
>NonPromoter_1077
ATGATACACTGTCTCAAAATGTGTCCTGATTCACATTTCCATAGTTTCCATCTTGGGACCTCTATAGGGTCTGTCATATTTATTTTAGTTATCACCTGGGTTACAGAGGGTTTTACTTCACTCCCACTCTGCTTCAGACTTCCAGAGGCTGTTTTGATCTCTGCAAAATCGTGGGTGCCATAAAAAATCAAGCTTTCAGCCAGGTTAGGCCAGCTCCCTCCCTCTCTTTCAATTTAATCAACTATTTATC
>NonPromoter_1078
ATTCTCATCTCTCTGCTTGTGCTCAACTCTACATGGCAATAGTTTACAAGCTTCAGAAGAACAACAGGGTTTGTGCCAGACATCTAATGCAAGTGTTTTGTGATGCTCCATTTTTTGCTAGAACCTACTTGGTTCCTGAATTTTGGGAGCTTTTGTTTCTTCCTCATCTTCTCCATCTTAAAATTTGGTATGCCGAGGAGATCGAGACTATTTCGGATTCAAATGAAAGTGATGGTGTGAAGGAAAAGAA
>NonPromoter_1079
TATATATATATATATATATATATATATATATATTTTAATTCTCTCTTTCTGGGCTTGTTAGTTTTTTTCTTAGAGTCAAGTCTCAATCTCCCTGGACTTTTCTTTTACAGTCAAAGAAAAAGTCATACCCTCTCATCAAGGTTATCAAACACACACTCACATGGTTTTTACCCTTTCTCTTTCTCTTTCTTTCAAGCTAAACAAGGCATATAGAGAAAGGGAGGACAAAGTGAAGGTGTGGCTGATTGTA
>NonPromoter_1080
TTTGAAATGTGCCATGCTTTAAGCTGAAATCGATATTATTCAGTTGTTTAAGAACTGGGTTGCTGCCACTGTTTAACTTTTTTTATTAGTAATTTCCAGTAATATTTACTCATGATGTCTATTATCCTATGTATCGCTGACACTTTGGATTAAATTCTAGTTGTGTTGGACACCGGTCCGACACTGCCACATTTACATTCAGATATTCAATCATTTCCACTTTCTGCGTGTGAGTGTCATGTTCAGTGCA
>NonPromoter_1081
ATACCTATGGAGGAAAGAAAGATGATAGCTGATACTGATATATGAATTTAAGGCCTGGATTGGATAAACTACTTAATCAAGCTCTTATAATGATAATGTGAGTTCTTATCATATAAGTTATGCGTAAGCTATTTCTGTAACAAAAGATAAAATAAAGTCAAATTACTTTCATATAAGTTATATGTTGTTTTCGTAAGCTATCTTGAAGAGCTTATGGAAATAAGCTAAAATAACATATGGACATGTCATA
>NonPromoter_1082
CTGTTTCAGCGTCTCTCCTATCCAACTGCACAAACCTCAAACTCCTCTACCTTGCCGGAAACGACTTTTCCGGCCAAATCCCACCGGAAATCTCCTCCCTAAACAACCTCCTCCGTCTTGACCTCTCCGACAACAACCTCGCTGGAGATATTCCTAACGAAATCTCCCGTTTAACTAACCTTCTCACATTAAGGCTTCAGAACAACGCACTCTCTGGTAACATCCCTGACCTCTCTTCCATTATGCCGAA
>NonPromoter_1083
GTATTTTTTCATAAGATTTAAAAAGATTTGAAATGATTTTATATTTTATAAGATTTCATAAAATTTTATGAATTTTAAAGACTAATTGAAAAAAACAATTATAACACACTGTCTTCGCAATATTCTCAACAAATACTCTTTTATTTATTTATTTATTTTATACATGAAAGATAGAGAAAGGAGGGAGATAGAAAGAGAAAGGAGAGATAGAGAAGAGAGATGGGATAGGGAGAGAAGAGAGAATGGAGGA
>NonPromoter_1084
ATACAACTAAATTTGCAGCTTATAGCACAAATGTTTATCATGATAAGCACTTGTGTATAAGTTTTTTCTGGCAAAAGATAAAAGGGTGAAATATGTTTTTAGTCTCTCTAAATATACAAACTTCCTATTTTCAATTTTACTCTCTGCTTTTTTTACATTCGTGTTATAACTTTATAAGTGATAAGAACTTATGCATAAGCTATCTAATCTCTATTAATTTGTCTATAACTTCAAATTAAATATGAAATTG
>NonPromoter_1085
TAGGTGGATGTGAAAGCTTGGAGTATCTTGGTTTGACTCAAAATCAGATAAGTGGTGAAATACCAAAAGAACTTGGGTTACTCAAGAACTTGCAATGTTTGGTCCTTAGGGAAAATAATCTTCATGGTGGTATACCTAAAGAGCTTGGAAACTGTACAAATTTGGAGATTCTTGCTCTTTATCAGAACAAGCTTGTGGGATCAATTCCAAAGGAGCTTGGAAACCTTGATGTCCTAAAGAAACTATACCC
>NonPromoter_1086
GGAAGAGTTCCTCTAATTGATAAGGTGAGTTTGCTTTTTTGTTATTGTTTGACATGTTCTTTATTCTTAAAGCTTAGACAATCTTTTTATCTTTATGCATTTTTTTAATTACATGTTTCTAAGAAGATGATAAGAATCCATAGATTAGGCAATTTTTTATCTATGGATTAGGCACAACATTAAAGAATTTTTTAGTATATAAAGAAAATTTGTGACTTCTGACTTTTCAATGTGAAGCCAGAAAACTCAT
>NonPromoter_1087
ATTTTTTTAGTTGTGTTATTTGAAAATCTATATATGTGACAACTTTTGTGACAATTAAAATTTTACAAAGGAAATGAGGTATTGATACAAAAATCAAAACAATAAAGAGAGAAAGTAAGAAGGTAATCTGAGTATGATAGAGAAATTTGTCAAAAATGATTGTTCAAATATCATTTCTCATAGAAAAGAGTTAGGAAAAGAGTGTCTATGTATTTTATTTTATTTTTTTTCCGAAGGGAAGTAATAAGCC
>NonPromoter_1088
ATCAAATTTTGACCCTTGGGCCATAGTTGGAACAGAAGCAGATATTCATGTAGTGACTGAGCTTAGTTCTAGCTTTGAACGCAATAAGGTTGCATTGAGAATTGATGTGCTATGTGATAATTGCCCAGTTGATGGTGTTGGAATTTCTAACCCAGGTTTTAAGGGCATGGTAAGAATTAAAAAAAAAAACTTACGCAAACTCCTTAATTTGGGATCGTTGATATCGTGAAAAATTATGCTTAATTATGAC
>NonPromoter_1089
AAGAGTGAACTGTGTCTCACCGAATGGACTAGCGACACCTTTGACTTGTAAATTATTAGGGGTGAGTAAGGAAAAGGCACAAGAGACTTATAAGGGATATGCAAGACTTGAAGGAGTGGTGCTCACACCTAAGCATGTGGCAGATGTTGTATTGTTTTTAGCTTCGAATGATGCTGAGTTTGTCACCGGCCTTGATCTTAGTGTCGACGGTGGATTTGCTTATGGAAAATAGTGTTTTATACAACAAAAA
>NonPromoter_1090
GGTCTTCAAACATTTGGTCTATTTTAGAGTTAAAAGACCTTTTAGAATATTTATTTGTTAATGTTTCTTGTTTTACTTTCTTTTTTAGTTACTGGTTCTACTCATGACATTAATTAAATTATAGGAAAGAATTGTTGCTTCAACGAGTCACTCGTGGCTTATTATCTTGAACAAGAACCTCACCCATCATCCTCCAAAAGCTTGAACCAACTGAACCACCTTTTCCAAAGTATGTTCCATATTCCGTTAT
>NonPromoter_1091
GAACTTTATCTCAACAACAAATCAATGAACTAGCTTTGGGGTTGGAGTTGAGTAATCAGAAATTCTTGTGGGTTTTGAGAGAACCTAGTAATTCTAAAGATGTAAATTACCAAAGTGCTACAATTGGAAATGATAATAATGACCTATTAAAGTACTTACCACATGGGTTCTTAGAGAGAACCAAAGAACAAGGGTTAGTTGTTCCTCTTTGGGCACCACAAACCAAAATCCTTAGTCACACTTCAACCGG
>NonPromoter_1092
CCAAACATTTACTCAGAACACGAAGAAAATTTAGTTGATTGACATTTTCAATCTATTGTTAAATAGGTAATGAGTATCTAGGAATTTTCTCAATGCTTGGTTAATTAGTTTTATAAAACGTATTAGTTGAACATGTGAAAAACAATGGGGGTTTAATTTGCAAAATTTAAGGTTTTTGGAGACAGTGAAAAGGGGGAGTGAAAATTATTTATGGCAATGTTATGTCAATTATATGTAGTTTAATGTGTTG
>NonPromoter_1093
GTGCAACAGTGTACTCTTCTCTCTGTGAAAACTGGGGGGTGTAGTGAGGATTGTTCTTATTGCCCTCAATCCTCTAGATATGATACAGGTCTTAAAGGTCAAAAGCTTTTGAACAAGGATGCTGTTCTTCAGGCCGCAGTCAAGGTGATCTTTTATATGCTAATAATCAATTTAAGGTCTGTCTTGGACGGGCGGTGAGTTTGCAGAATCATGGTGGCACTTAAAGCCCCAAAGTGTAGCTTTTGCCAAA
>NonPromoter_1094
GTGATTGAATGGGCCGATGTCAGACAATAGACACCACTTTAAAGTAAATTGTATTGGTTGTGAATCTATCTTATTATGTATCCATCGATTTTAAATTGTGCTACACACACTCTATCTACGGTCTGCGCTGGGCTAGGAGAAACGTATCTACCGATAGGTTTGTCCCATCGGGAGAAACATTGCGATAAATTGAGGGCTTTTGAGCAAACATTAGGGGATTGCAGAATGACTCTTGGATTCAAATCAGATC
>NonPromoter_1095
ATGTGCGTTTGCTGATTCTCATGTGTGTTACTTCTGGAATTTGCAGGTCAAAATCTTGTATGGTCAATTCTCCCTTCTACTTCTTCAAACTTATATTTTTCTCAATTTCTTAATTGTTGTTTGGTTTAGGCCTCTTTTTTAGTTTTTGATGTGGCATTTGCTTTACCTTAAGTAGATAGCTCTCGTTGCGTTTTTGACGGTGTTTGGTAGATAATATATTATGTTTATGATATGTTTGGATTGACTTATT
>NonPromoter_1096
CTTACTTAGAATGTAAGGAATGCTTGAAATGTTGAAACTATATGATATAGTTGATGTTGAATGACATTGTTGATTGATAATCATGTTGATATGTGATGATGAATTCTATGATTTGGTTGTGTATGGACATGTTTTTTTGATAATGCAAATGTTGTGGAGATGAGCAATATAATTGGGAGTTGTCCTATATATTGTGGTGAAAATTGTGAATTGTTGTCGCATTATCGAGTCTTGTTGCATGTCCATGCAT
>NonPromoter_1097
GATCAATAATGAATCCAAGCGACCTTTTCGTGCTGCGAGATTAGTTTCAGGGAAAAACGACGAGAACAGTTATACGGGTAGACAAAGTCTTTATATTGCTTGCAAAAGAGATTTTGATAAGTTTGATATTGTGAATTCTTGCAATGGTTTACTTTGTTTGTCTGACCCATCTTTTGGAAACCCATTAGTGATCTGCAACCCAGTCACTGGGGAGTTTATAAGACTTCCTGAATCTATTGCGGATCAAAAT
>NonPromoter_1098
TTAGCTATGCGTTTTTTTTTTCTTTTTTTTTCTTTCCCTTTTTCCTTTCTTCACTTCTCACTTGTTATTCCTCTATTATTTTATGATTCTGATTATAATAATCGTCTTTGGGCATGAGCAGGTGAGATGGCTTTACTAGTGGAGGGTCTTGGAGTCGGGGGTGATACATCCATAGAAGAGTACATAATTGGTCCGGATAACGAATTAGCCGATGAAGAGGATCCATCTACCGGTAAAGATCAGATCAAGT
>NonPromoter_1099
TTTGATGGATATGCATCGACAGTGTAAAATAGTTTTAGTGTCTTCCAATAAAAACCTTCAATTTGTGATATCATACAACTAATTATAAAATATATTTGTGATTTGGTGGAATACAAGATGCTCATGGGATGTCAGTGTAGAATAATTATTTTACACCATCAGCACATCTATTTTCTCGTATATGGATTTAATCTATATTCATCGATAGTGTAAAACCTTTTTACACGTGCATCCAATCAAATCATGTCAC
>NonPromoter_1100
TGCGTTTTTTTTGTTGATTTTGAGTATGAAAATCTTCCTGATTTTTGTACTCACTGTAATTGCACAGGTCATTCAATAGATATATGTAAAAGGCTGAAAGATAACAAAGGCAAGCAAACTATGGCACAACCTGTTAAGCCTAGACAAGAGTTCGTACCAAAAACCAAGGCTGCTGAAGTGAATCAGGTGGCAACCAGGTCTGAAAGAAGTAAGGAGGATGTGGATTTGGAAAATGAAATTAATGATGAGC
>NonPromoter_1101
ATAGTTTCGAATGTTTGGATCTTTTGTAAAAGAAAATGATTTACATGTTAAGTGTATATTTCTATTTATAGATTGTCTTAATAATACTTAAATATTTACTTAAGACCAAATAGATTAACTTCAAAAAAAATTAAGAAAAATGTTGTAAATGACAACTTTAGAGCAATGTTATAGTATTTTTTTACCGTAAAGGTTGGTTTGCGTTTTTCGTGTTTTTTTTTGTTTCGTTTAGTTGAGATGTTGGTTGGTT
>NonPromoter_1102
GTCTGTTCTTAATAGATATTTTGACATTGCCTAACCAAAATGTAGCTTCTATCCAAATATGTTGCGTTTATAATCTAAATTAGTCAAGATATGCTTTTATGTAATTTTCATATATATCCTTATGAATTTTCTCAGAAAATATGTTGTGTCTATAATCTAAATTAGTCAAGAGAGGCTTTTAAGTAATTTTCATATGTATCCTTACATGAATTTTCTTGGATGTTCAATTTAATATGTTGTTATGGATTCT
>NonPromoter_1103
GCATAGTTGCAAACTTCTCGAGCCCTGCTGAGATTCTTTTCGAGGTTAACTGCATTCTTCTTTGAGTCAAATATGTTTTTATTGAATATTTTTTTTGTAGAGACTTAATACCAAAACACGTAATTTTAAGCCGATTGAAAACATATTTAACCCTTCTTCTTTTATTGAAGCAAGAAAAGAAAGTTCTTATCTAAAATTTTTACATGTACTTTTTGGACCTTGTACTTTTTCTGAATTGGTCCTAATTATT
>NonPromoter_1104
TTCAAGCACAAAATAAGGCTCAGGCTCAAGCTCAGGCTCATGCACAAGCTGCAGCAGTAGCTCATGCTCAGCTCCAGGCTCATTTGCAAGCTCAAGGGTTGAGTCTTAATCAGAATCAGGTTGGTGGTTTAGGGAATTTAGGTGTTTCGTCGTCGTCGATGTCTACGCCTGGGAGTGGCAGTGCGAAACGTGGTCCTTTGAAACCACCTATGAGGCCGGTTGGATTTCCGCCTCAGAATAATTTCTCACC
>NonPromoter_1105
TAATTGTGATTGTAAGAATCTTTTGCCATTGGATTTGGCAAAATTGTCACGTTTTAGATTAAGGAGATTCCGAATTAGAGATTTTTGTCTATGGTTAGAGATTTGTCTCACACTAAAGGGTGAGAGCAGTGTTGTCAATTGCAGATCGTGGAACAGAACGGTTTGTTTAAATACACTATGTATGGCCAATATTTGACAACACTATGGGCCTGTTTGGATTGGTTTATTTGAGCATATCTACTGACATAAG
>NonPromoter_1106
TAATATTTCACTGTGATGATTGTTTTCTGAGATTGGTTTTCTGTTTGATTTGAAATTGAAGAAACAAGCTTGTGTCAATGTGGCACCTGGACCTGCTCCTCCTGTTGTTGCTGATGGAGTTGCAGCAGTGGCTAGAAGAGTGGTGGCGGCCCCTAAACCTGTTCAGAAGAAAGTCACTGCAAAACCTAAGCCTGTGGAAGTTATTGAAGTAAGTTCTGAAGAAAAGGACAATGAAGAGAAATCTGTGCAC
>NonPromoter_1107
AACCAAAATTGATTCTGGATGTGTATAATTGATTCTGACATGTTTGGTTGCTATCGAGTATAATTGATTCTGCCTCCGGAATTGATTCTACTTGAAGCGGATTTGTAGTTTTTCATTCTATAATTGATTTTCATACACAAATTTACAATTCAACTCACTTTTACATAAATGTATCCAAACACAAATCACTTTTAATTAGAATTACTTTGAACTAAAATCAATTCTCTCCAACGCACAACCAAACACATGT
>NonPromoter_1108
TTAAACAGTTCAATTAATACTAGATTGGTGCTAGATCCATATGGAACTTCACAACGTTTTCAATGGTCAGATAGGACACAGATTTGGGAGGCTATATATGCTCTTCCTGCAGACCAGTGTGATGCTTATGACTTGTGTGGTAACAATTCTAACTGCAATGGTGATATCTTTCCAATATGTGAATGCTTAGAAGGTTTCGTGCCAAAATCTCAACCAGAGTGGGAGTCATCAAATTGGTCTGGTGGGTGCA
>NonPromoter_1109
CTGAATACATTAATTATTATCTAAAATGTTTTTCCTTATAAATGTGATCAGAGAGAGTAATAAAAAAAATAATTAATATTGTATTGAAAAATGAGATGAATTAAATATTTTGGAACACTTTATTTTAACAAATGACTCGATTATCATAGAACGTATGGAATATCAATAAACGACAAAATCAATAAAGTAAGTAAGAAAACAAATATTTTATCTCCCCATGTCAACAACAACACAGCTCACACTAACAGTA
>NonPromoter_1110
GTTGGCTATGTACAACCAGCCTATTATTCACGTTGAGCAATTTGCGATTGTTTCACTTGACCTTTCAACGGAATCCTACAAGCAGTTGCAGCTGCCTCCGGGTTTTAATGAGGTTCCATTTTTTCAGCCGGTTCTTAGGGTTTTGATGGACGGTATTTGTTTTTATCATGATTCCAAGAGAACTGAATTTGTTTTATGGCATATGAAGGAGTACGGGGTTCAAGAGTCTTGGACTCAATTACTTAAGATT
>NonPromoter_1111
GCTCAATTTCTTTGACACGGTTGGTTCATCCACAGCTGCGTTGGTTCCTTGCTCGGACCCCATGTGCGCTTCTGCGATTCAAGGTGCGGCAGCTCAATGCTCCCCTCAGGTTAATCAGTGCAGCTACACCTTTCAGTATGAAGATGGGAGTGGTACTTCCGGTGTTTATGTCTCTGATGCCATGTATTTTGACATGATTCTCGGACAATCTACTCCTGCCAATGTTGCTTCTTCAGCTACCATTGTTTTC
>NonPromoter_1112
TATAAACCCTCTTTTAAACTACATTAATTTTGAACAACTTTGAGCATGTTTGTTGTAAATTCTGTGGTTTCAAATGGGGTTTCATTTTAAAAGTAACATTTTTATCACTATTTTGTCATAATATTTATCTTGGTGTACAGAATTGGCATCATTAATCCTGAAAGGTTACAGTAATGTAAACCTTAATTGGCCGAGTCTAAGCAAATGTTTATTTTCTTTTATATTACGTTATATTTCCCATTGCATTAGT
>NonPromoter_1113
ACCAACCATACCATTAAACTTACCAAGGGGTGAAGAACGCCCTACAAACGTGAACCTTCGATCTGACATTATCACAGATTATCAGTTCAAAGACTATCAGATTATAGCCTCTATTCTAGTTGGCGGAGTTATACCTCCAACTGAGAACATGTCGAGTTTGAGCGTTAATGGAAGCAAATTCAACAATCTAAACTCAGTTTCTGAAGAAGGTTTCAATAAAGCGAATTCTCAAACTACAAACTATTCTTTG
>NonPromoter_1114
ACCCCTCTTCAAGTGATCACGAAACAATACTGTTCGTGGTGACTTGTTGAAGCCCGATGACGACTGCATTGAATGGCTTAGCTCAAAGCCAACTTCCTCTGTCGTTTACATTTCCTTTGGCAGCATTGTGTACTTGAAACAAGAGCAAATTGATGAGATTGCTTATGGCCTTCTACAATCTGGAGTTTCTTTCCTCTGGGTAATGAAACCGCCCCATAAAGATTCTGGCAAGCAACCTCACATGCTTCCG
>NonPromoter_1115
GTTTGAGATTTTATTTTGACTTAAATCTAAAACTATAGGGTCCATATTTAATATCTAAAATTAAGAAATTCAAAATTCAATGAAAAAAGGGAAGAAAAGAAAATAAATAAACTGCAGGAAAATCCGCAGGAAACACCATATGAAAAACTGCGGTAAAATATGCAGCAATACGTGCGGAATTTCCTAAGGAAATGTTGAAATAATAATCGTCAATAGTTCCGCAGGAAAATCCTCAGCAAATTAAAGTGTA
>NonPromoter_1116
ATTTAATTTGTGTATTTGAGTTTTTTGATTGATGTAATCTAAACTAGTTTTTGAATTTTTAATGTTTTGTTTTTAATTAACAATTTAGCTATATGGCTATCGTATCATATATTATAAAAAGCTCTTGGGGGGGGGGGGGGGGTTATTTTTAATCGAAATACCTCCCCCTTCGTTCCTTTCTCTCCCCTTTATTAAAATTCCTCGGATCCCCTCTCATCCGTTGAATCAAAGGGACTTTAATTCTTTTTAA
>NonPromoter_1117
TAGTTCATATTTTGATGGAGAAGTTCAAAAGCCTGATGATAAAATTATGCATTGTGGATCTGGAAAAAGTGAATCTGGAGTTGATGATTTTTGTTTCCCTGATGAATCCGTTGTTGCTAAGAATACTGATGGGAAGAACAATGAGTCCATGCAAAATTTTTCATATGAAGGTAATTCATCAAGTGTTCATTATATATTTTTTAAATATATTGTTATTCATAGCTTATATAAATAAGTTTCCATGATATAA
>NonPromoter_1118
AGGCTGTCCTCACCTTACAAACCGGTTTGACAGATGCTCTAGAGTGTTACGGTCAATGGAAAAAAAGCCGATCGGATTTGGGAGTCACAATATGATAAATCAAGGGGCTTTTGAGCTAAATTGAGGGGGAGCAATTATAAAACGGTTTTGTAAGGTTTAGTTAGGCCCAACCCAAGTTCCAATAGAAACCTAGATGAATGAGCTTGAGGTGTTAAAGGAGATTTCAACTTATGCATTATCAATTTGACTT
>NonPromoter_1119
CAACTTAGAAATGAAATGGTGACTGAGGTGAAGAAATTAGGATGAATTAAGCAGATTTGATGATTGATAATCGATTATATTTTGTTGCTTTTTGCTTAATTACTGTGTTATAAGTGATCTTAATTAAGTGTTTGTATATGTGATTGATTGTGCTGTTAGGATCAACTGAGAAATGAGATGGTTGCTGAGGTGAAGAAGTTGGGGCGAATTTCTGTGATCGATCTTGCTGATGTTACTGGGGTTGACTTGT
>NonPromoter_1120
TGTCATTTGTTGTTTGGTATAATGTACAGTGTTTGATTGTATTTGGCAATGTAGGATGGTGATAGATTTTGGTATATGCCTAAATGCTACATTCGTGGGAATACTATTAAGTATCTTCGACTTCCACCAAGTTTGGGACGAGGAAGAGCAAGAGGTAGGGAGGAGGCCGAGGAAGGGCTGGAGGAGGCCGGGGTGGAAACAGAGGTAAATCATTTAATATAGTTCATTAAATTATCATTCAAGTTTACAC
>NonPromoter_1121
CTTTTGATGATCAAATCAAAAGTTTCAAGAAAACTAAAGTAGCAATAACAGCAAAATTGGGTGAAGATGCTGCTAACAAGCATTTCAATGAAGCCACATACTTCATTGGGATTGGTAATACTTCTTCACACCAAAAAGTATTCTCTATCACAATTGTTTTGAATGTTTATGAATCATGATGACTTCAATTCTACAAATACAATATATAACTGTTACTAGTAAACTACATTTATGCAGGCAGCAATGATTA
>NonPromoter_1122
AATTTGAACTTATTTACTAGCATATGCATTTGTGAGACAATTTGGGAGAGCTTATGGAAATAGCTTACAACATCTGACATGTCCATAAACTATTTTCAGCTTATTTCCTTGAGCTCTCTAGGATAACTTGTGCAAACAACTTATAGCTTATATGAAAACCATTTGACTTTGTTTTATCTTTTGTTATAAAAATAGCTGACACATTATTACTTATGTGATAAGCGCTTAATTAACCAGTTTATCGAACACG
>NonPromoter_1123
AAGTCAAACTAGTGAAGAAGAGTATGTAAAAGCAACTATTGTTTTTGCAAAAGAAGAAATTGAGAGAATGAAAATATGGGCACTTGATCAATGGAAGAAAAATGATTGTGAAGTTCAAGCGCCACAATTTTTATCTAAATTTGTTGTAACTTGTGGTTTCATTTGGGCTAGTATGGTTAAAACAAGATGTAGAAAGGAAAATGATAACGATGATGATGAAAAAGAGGAGTATTTTGGTTTTCCAGGTGAT
>NonPromoter_1124
AGTGATGTTTTTTTTATTTTCTGTTAATTGTGATAACGGTTGTGCGCAATTCGGTTTTTGATACAAGTTTGGGACGAGGGAATAGGTGATTGGCATAGTTTTGCTTGGAGTGCAAAATTTCTGGCATGTTAGTTGAAGTCTAGTTGCAGAAGTTTGATTCATTAATTTTCTTTGACTGCCAGCTATGCGCGTGCGTCGTTTGCTCAAGCCAGTTTAGACATAACTCAATTTTATGAATGGCAGTGAAAAA
>NonPromoter_1125
GAAAAATGCTATTTGTCGAAACACGAGGAAGAGTATTTTGATTGATGATTGCGTTCGTGAAAATAAGTTAGGCCCTAACTCAACTTCACAAGCTGTAACCTGAAGACTAATTAATCTCTATAAGCACTATTTATACTATATCAGATCATATCATCAGGGGATGTGAGACTAAGCATACCGCGAGGAAAAGCCAAGAGAGTACTTAGAAGGACTAAGAAATTTATTTATATGACAAGTAATTGCAGTTTGT
>NonPromoter_1126
AAACATGGTTAGGTTAAATACTGTTGGTGAACAAATTGATCTTTGTTTGTGTAATTGAGAGAGAAGGATAACAGATTGAATATGAGAGAAAGAGATTAGAAGTAATAGAATGAGGCATAGGCTTTATTCACATTGAATAAAGTATATATACAACTTGTTTTCTCTATTGCTTGCGAAACAAGTAATGCCTTAGATCTAACTAACTTGCTAGAAACTAGGAGAAGCAGTTACAAGTAGTTGCTTAACTAAC
>NonPromoter_1127
GCATTAGTTGGCGAGGACAACCGTTTGTGCAGTCCAAAATATTATTAATTTTTATTTAATTCTTTCCTGTAGGTACCAGCTTATATAATTGCTCAGGTCGCTGGCTCAACACTTGCAAGTGAAGCTCTCAAACTCATATTCAGTGGCAAGGAAAATCAATTTGCAGGAACACTTCCGGCTGGTTTGGACCATCAAGCTTTTGTGGTCGAATTTATTATCACTTTCTACCTTATGTTCGTCATTTCTGGAG
>NonPromoter_1128
AGGACTCTTAACAAATTCTATACAAAAGCAACCAAACATGTTGGAATCAATTCTACATTGGGCCCTTTAGAAGTAGAACAAAACATAGTATCAACCTTAAAAAAACCCGGCCTGTATAACCCAGGGATTGGCCTAGTGGTGAAGACTTGGACCTAGGAGTATGCTCCTCTTTAGGTGTCGAGTCTGAATCCTCCAGGTACCAACAATTCCTGTGTTGGGCGAGTTCATATAGAGTTTTACTCTGACTTCA
>NonPromoter_1129
AGTGTGTCTCATGCTCCTTTTTGTGACGTTACAAAAGTTGAAAGAGACAACAAGCAATTCAAACTTCCAAAATCCTTGTTCTGTCAAATATCATTCAAGAGTACAAAAGAATGTAATGGCAAATATGAACCAGAACCTGGATATCTCATTGCTTTCACAGATATTAAGCCTAAGAGAGTAAATGGCCTATCAAAGACTCGTTATCTTGCTCGAAATAAGCTCATAGGAGAAATACGACCTATTGGGATGA
>NonPromoter_1130
GTATGTTGTCCCCTCATCTTGGATTATCATTAATGGTAAAACTTATCACCAAATAAACATTATACAAAATATGAAATGGAAGACAACAGAACAGATCAGGGCACCTTTAGCGAGACTAATAGAAAATGTGAATACACCCTGAGATATACTTTTTTTTTAATCGACCCTGAGATAGAAATATTTGTGCTTTTAGTTTATATGTAATCATAAAGTCCTGGTATATAGTTTTGTCAAAAAAAGTCCTGTTATA
>NonPromoter_1131
CTATTGAAAGAGGATAGTTTGTGAGTATTTTACGAGGAATGCCTTTTTGGTCTCAGAATAAGCATATGGTAAATAGAAAATAGAGATAGAGATAGAGGGAATAATTGGTTCTGATTTTTTTAGAAAATATTCATGATGCAAAAAGCAGAAATGACGACATTAGAGAGAGAGATTGTTGGGGTAGCACCTATAGTAGAAAAGTTTGTAGAAACTAGACTTATTGGTTTGTGCATTTAGAGAGAAGACCTGT
>NonPromoter_1132
CCCCTTTGGTAGTGATAATTTGATGGGTAGTGAAATTCGTCTTTTCTCTGCCTTCATTGATAGAATGAGATTGTTTGGTTTCCCTTTTCTCGGTAGGCATTTTACCTGATGCCAACCTAATGGGGGAGCTATGAGCAGGCTGGATCACTTTCTTCTCTCTAATGGTTAGGGTAATCTTTGGGGTAAGGCGACGCAGTGGGCCCTCTCTAGAGACGTTTGATCACTGCCATGTGGTGTTGAGGTACTCGGA
>NonPromoter_1133
AACTTGTGGTATTGGTCCCGGGCTTGCTTTTGCAAATGAAGTTGTTAGAATGAGTGGTGGTGAATGTGTTGTGGGTCTTGTTCCTTGTGCAGTTGGTGGGACGAGAATTGAAGAGTGGAGAAATGGATCACATTTGTATAATGAATTGGTGAGAAGATCTATTGAATCGGTTAAGGATGGTGATGGTGTAATTAGAGCAGTTTTATGGTATCAAGGTGAGAGTGATACTGTAAGAGAAGAAGATGCTGAA
>NonPromoter_1134
AGATTTGTCACATAATCAAGACCTTAGTGGTCAACTTCCAAAATCCAACTGGAGCACTCCTCTAAGGTACTTGTACCTCTCTCATACTGCTTTCTCAGGAGAAATCTCCTATTCCATAGGTCAATTAAAGTCTCTTACTCATTTAGTCCTTTCATTTTGCAATTTTGATGGGATGGTTCCTCTATCTTTGTGGAACCTCACTCAACTAACATATTTGGATCTTTCAAATAATAAACTTAACGGTGAGATC
>NonPromoter_1135
TAGTCTAAACGTGTGCTTAAATGTGACTAAATAAGTAGTTCAATTTCTGATATAAAAGTTGTGATCTACACCCTCCGATCACTATCATAAATAAAATTCTACATTTTAGATTTATTCAATTAATGATATATATAGTCTTTATTATGACCATATACATAATTTATTGAATGAATCTAAAATGTTAATTTTTGCTTACAATAGTGATCAGAAGTGTAAATTTTTAATGTTTTAAGATTTTAGTCGAGACGTG
>NonPromoter_1136
GTGTATCTGAGGATTTTGATATTTTAACTGTAACTAAAACTCTTCTTGAATCTGTGACTTCAAGAGCTTGGGAAAACAATAATCTAGATTTTCTTCGAGTTGAACTAAAGAAAACTTTGAGAGACAAAAGATTTTTGTTTGTGTTGGATGACCTATGGAATGACAATTATAATGATTGGGATGAACTTGTAACTCCTTTGATTAATGGAAACAGTGGAAGCAGGGTCGTCATCACAACACGCCAGCAAAA
>NonPromoter_1137
TTTGATGGCATTGTGAAAGAGAAAAGCCAATTTCTTGTTTTGTGTTCCATTTCATCCTCAAGTATGCCATGCTGCGTTCTGAGGTATTGCCCACTTTGGGTTGTTGTGTGAGCCTTCACGGTGTTCTTCTTTCTAGTTTGTAAAAGGCAGCTCGTTGCATTGAGGAGTTAGGGTGTTGTATTCTCAAGAAATTTGGGTCTTAAGGTGTACCGGAACATTTTGAAAATTTTAAAAATATGAAACCGGTCAC
>NonPromoter_1138
ATGTGGAAACCAATTCAAATTAATAGAGGTGCTCCAAAATTAGAACATTTAGCATTTTTGGATTATTTGCTCCTATTTTTTTAAGCAAATTTGGAGCTGATTAATTATATTAACATTATTTTGGATTTATTTTGTAGGCATCAAAAATTGAGCAAGGACAAGACTGGATTTTTCTTCTCCATGAATGTTATGTGGAACCTCCTTCTGCAAATTTGTGAAGTTGCTGGTTTCCATAGCACCAAAGATCATA
>NonPromoter_1139
AAGGGAAGTGAAGATCTTGAGAGCTTTGAATGGACACAAGAATTTGATTAAATTTTATGAGGCTTATGAAGATCATGATAATGTCTATATAGTCATGGAGTAAGCTTCTATCTTTGTATCACTGATACTTCTGATCAAAGATGTGTTCGGTGTCTGACACGTGTCAGTGTAGTGTTCTACACCAACACTTATACATATAATTACATTGAATTATGTCATTTTCTCAAATTATTATTAGTGTCAATGTGTC
>NonPromoter_1140
AACGAGGGATAAGTGGATGACACTTCCAGCAATGGGACATGTCATTGCTTCGAAATATAATATCACACTAGTATCATTGTCGGTGGACATGCCAATGACTTTTTTTCCTCTTAGAAGTCCATTTTCACCATCATCTGGTCTCATTGTAATTACTTACGTTAATTATTGTCACTTTGTACATGTATATGATTATATCTTTTTAATGTTTTCATTAAAATTACCTATACGAATAAGTTTAAAAATTTAAGTT
>NonPromoter_1141
TTTGTTCGCATATGGTCCTCTCCAGTGCATTCTCAAGTTCTTGCAAACACAAAACATTGTCCTCCCAATGGTGATAACTTCTGGGATTGCAGCTTTGCTTCATACCCTTTTGTGTTGGCTTTTGGTTTTTGAATTTAAGCTTGGAAGTAAAGGGGCAGCTATATCCAATTCTATATGTTATTGGGTCAATGTGTTGTTGATTTCACTCTATGTAAAATTTTCTTCTACTTGTAAACAAACATGGACAGGG
>NonPromoter_1142
GATATTTTTGTCAAACATAAAAGGATAAAAGAGCTATTTGACCTTTCTATCTTATAAATAAGACCATATTTTTTTTTTTAAAATTTCCTTATATACAGGATCTGAGGGGGAGTACATCATTATAGTGACATGCACATACAACTCATATAGATGTAGCAACCATGTCATCTTTTTTACTTTATTAAACTAGTTACAAACCCGTGCGATCAATAACGTATTCGATAAAAAAAATCTTTGAAAGAAGAGATGT
>NonPromoter_1143
CACATGTGTCCGACACATGTTGGACTTGGATACCAAACACGTATTCCATCAGAAGTATCGGTGTTAAAGAGGTTTTGCAACTTACCAATCTTGTAAAACTTTTATGGTTGTGACCCTGTTTGGATAAACAACTTATTTTGTAGCTTATTGTATTAGCGCTTATCTTGTAAGTGGTTATGAATAAGCTATTTCTAGAACACAAGATAAAATATAGTCAAAATGGTTTTGTACAATCTCTAAGTTATTTTAA
>NonPromoter_1144
TGGTAGTGATGGTAGTAGTGGTAGGTTGCAGCAGGAATCGGAGGCTTTGGTTAAGAGTGTGGCGCCGACAAAGAGGATTGTTTATACAACGACTAGGCCTAGTGATATTAGAACTCCTTATGAAAAGATGTTGGAGAATGAAGTGGAGTTTAGATCACCCGATAGACGGTCTGGCGGATTCTTTAACTCCGCTTTGGTAAGAAACTTGTGATTTTGTGGTTTGTTACTCTTAATATATTTGAATTCAGCT
>NonPromoter_1145
GACGATTAATTTTAATTTATTATAACACCTTTGTGGTCTAAAGATCAATTAATATATCAAATTTTTGAAACAGACAAAAAGGTCACCTTTATGAGCTTCGACCATATATAACAAGAAGCATATCATATTCCATTACTCACTCTATTGTGCAAGTATGATGGTTTCGGTCTCCAAAATTGTATTCTTAATTTCAATGTTACTAACTATTCTCGTTGCTTTGCAGTTTGTAGATGGTAAAATTGATGGTTAC
>NonPromoter_1146
CCTATGGTTTAATTTATGATTTTGATGATAACATTGATTTTTCAGGCTAGAATTTTCCATTATGGATCAATTAGTTTAATTGATGATCCTTGCAAATCAGCACACATTGCTGCTATGAGGATTGCCAAAAGTTCTGGTTGCATTCTCTCGTACGATCCGAATTTAAGATTGGCGTTATGGCCATCTGCCGAGGCTGCTCGGAATGGCATAATGAGTATATGGGATCAAGCTGATGTCATTAAGGTAAAGA
>NonPromoter_1147
TCATCAATTTCAGGGTTAGCAGCATTATTGGAACTTCTCATATTCATATACCTATAGCTCTACCCTCACCATGTTCATACCTTCCACTTCCTTCACCTATGATGCTTGATGAAAAAGGGAAGAAGCCAATTTCATTGGAGGACGATGTTGAAGCAAACCTTGATGATTTCATGGATTTGATTGACTTCAGTAATTTGGAGGACGATGTTGAAGCCGGCAGTCGTTTATTTGACAATGATGATATATAACA
>NonPromoter_1148
TGATTTCGGAGGTGAAAATAGTATGATAGCATTCGATGCACGTAATTAGGGTGTGTGATTACTATCCGACTTCCTTTTTATGTTAACGAGATATGCGTACAAACCTTCCTATTGAGGTGTGTTTATGGAATTCATTTACATTAGTGTTTTTTAAACTGAAAAATTAAAACATGATGCTAATGAAGATTTAAATCGTCAGTAAGTGGTTATTGACTCATTGTTGACTTGCTGTTAGACTCATCGGCAAGAT
>NonPromoter_1149
GTTTTTCATTTGTTGACTTGATTTGAGTTAGCATATTAAACCCATCAAAATCTCATCTCTACAAACCTAAATGTTAATGGAGCAGGGGCTTCTAACTTTCAGCCACTCACATGGAAAATCCGAATGAAGATAGCTCTTGATGTTGCTAAGGGTCTTGCATTTCTTCACAGTGATGAAGTGAATGTGATACATGGAAACTTGAAAACTTCTAAAATCTTGATTGATTCTGTAAGTTGATTAGTTGATTTTA
>NonPromoter_1150
CTTCTAACTTGTCTTCTGTTTTGACTGAAAGATCATCATCATTGGTTAGTTCAGATCATGCTGCAACAACATTAATGGATGCTGGAAATTTGGTTTTGTCACAAAATGGTAAAAATCAGACAGATATTGTTGTTAAGGATATTGTCCCTTATGGTGGACCAACAACTACTACTACATTAATTGGACTTGATGATGGAATTGGCATTGTCAAATTTCTTAGAGGGAAGAAGTTTTTTGTTACTGGATCAAC
>NonPromoter_1151
TGATTAGTTTTCTGGTTAAACGCTGATGATTTGATTGTTCATATATAGTTCTAAATTGCAGTTCAACTTTTAATTGATTCTGCAGCGAAATTGCAACTATAATATTGATTGCATTTGTTGCAAACCGCAAGATCGATATTAATTTGCAGTATCATAACTGCAATTTAGAACTATATTAGTTTAGTAGTTAAGTTTTTAGTTCAATGTTAGTGATTCTGATGTAATGCATTTTCTGAATATTAATATGATT
>NonPromoter_1152
GAAAAATCTGAACCAGACAATTCTGTTCAAAGAGATGGCAAAAACTCTGAGGTTAAGGATTCTGAGGAAATCCAAGAACCGGTTAATTTGAAAGACGTTGTGTTAACGAAGAAAAACGAAGGTGAAGAAGAAAAAGAAGAGAAGATTGTGTTACCTCAAGAAGATTGTGATTTGTTTACAGGGAAATGGGTTCTTGATAATGTGACACATCCTTTATACAAAGAAGAACAATGTGAATTTCTTACTTCAC
>NonPromoter_1153
TCTGCCATGGTTTCCAGATGGAGGGAATACATGGCTCACTCTGCATCGCCTGCATTGCAGTATGTTTCTAATCAAGCAGTTATTTCCAATGACATATTATCAGATTATACAAATGGGTCTGGGAATCTGCAGGACTCAAAGCCTGCTGAGAGATCCTCCCTTGAAAAAGATACTGCATTGTTGAAAGAGGGTTTAGGTGCAATACATAGTTCTGTTGACTCATTTGACCAATGTACCTCTCCAAATAAGA
>NonPromoter_1154
CATCAAAGTCAAAAACATTTGACACCTAGAAATAAAGTTACAGTTATACGAGCTGTGGCAATTCCGGTAGAACCAGCTCCAGTGGAAAGTGCGGAGTACAGAAAACAACTAGCAGAACGCTATGGTTTTGAGCAAATTGGAGAGCCGCTTCCAGACAATGTTACATTAAAAGATGTCATTACTTCTCTTCCTAAGAAGGTGGGTTTTCTTATGATTTATGTCATGTTTTGCAGTGTTAGGGTTTTATAAT
>NonPromoter_1155
ACATTCAAAGGTGATTCATTTGAGGGTAACCAAGGTCTGTGTGGGGATCAGCTGTTAAAGAAGTGTATAGATCCTGCAGGGCCTTCTACTTCTGATGATGATGATGATGACGACTCAAAATCTTTCATTGAATTATACTGGACAGTAGTTCTGATTGGATATGGCGGTGGACTTGTTGCTGGAGTGGCATTGGGAAACACTTACTTTCTGCAGGTATTTGCATGGTATAGAGATTGCCTTAGCGTTTCAG
>NonPromoter_1156
ATATGCATTTTTCTATATAGTGAACATGCTAAGAACCATAGTTATTTAGAGTAAATACGCAACACTTTTTTTTGTGATTATTTACCAATCAACTTGGTTTTATCTTATTATTAATTTGTTTGTTTTTTCGTGTGCTATTATATGGTTGCAGATGGAATTTTTGGGGTTATACAGCTTTTGGAACGGTAAGTATAAGAACGTAGAAATTTGGTGAATCATCATTATGCAAAAGAAATACTTTTTTCCTAAT
>NonPromoter_1157
TGAAAACCAAAATGCAAAGGGTGATCAACAACAAGATGGTCAAAGGTTTGACAATAATGATCAAGGGTCTAAGAACAATGGAGATGGAGTGAATGAACAACTAAAAGATGACAAAGGTGAAAACAAGATCATGGAAATAGAACAAAAGAAAATGTCCAAAGAAGAACCAAAAGAACCAGAAAAAGAGAGTCAGGAGGAAGTAGTAGAGAAACCGAAACCAGAGAAGAAGAAGAGGAGGAAATCTTCGAAG
>NonPromoter_1158
AACACTTATCTTATGTATAAGTTATTTTTATAGTAAAAGATAAAATAAAGTTAATTTTTTTTCCGTAGTTATAAGCTGTTTTCGTAATCTATCTTGGAGAACGTATAAAAATAAGCTCAAATTTTTTTATGAACAATGTCATAAGCTGCTTATGTAAATTCTCTCAAACAGTTTCACAAAACTTATGTCAGCATGTAAGCTCAAATAAGCCAATCCAAACAGGTGCAATGTCTCATTTGAAGAATGGGGT
>NonPromoter_1159
GGGATGGAAAACAAAATTTGTGTGCACTAATTAATTGAAGACATTTTGTTTTTAATATGGTTTGATAAATTTTAACTCATGAGAAAAAATGTAAAAAATCATGTAGATTTTTTTACAGAGAAGTGACATGGATTTTTTTTTTGGCTTTTGCACCGGTTTCCGACCCACTGGTGAGCGACTAATCCGGCTCATGCGTAGAGGCATGGGCACTTGCCAAGCGTTGTTCCCCCCGGGAATCGAACCCGGTATT
>NonPromoter_1160
AGGAACAGGTTTAGCAGATTGTTTGACTTGGCGTTGTTTAAAGAGGTGTCTGTGTTTGCTATGTGTCAGATAGGTTGGGGGCAGAGAGGTGAGGCGTGGAGGTGGAGGTGGAGGCGGGGGCTGTTTGTGTGGGAGGAGGAGCTGGTGGAGGAACTCTGTTTATTACTTCAAAATATGACTCTGCAGGTTGATAAAGAGGACAGGTGGCTTTGGAGATTGGAATCAAGTAATGTTTTCACTGTTCGGAGTG
>NonPromoter_1161
TGGTTTTCTATGGTGGGAAACCACCAAGAGGTATCAAAACCAATTGGATCATGCATGAGTATAGGCTTGCTGATAATAAGCCTAATAATAGGCCTCCTGGTTGTGACTTGGGTAACAAGAAAAACTCTCTCAGGGTAAGCTCAACTAATCCAAACTCTTTTTTTTTATCACACAAGTTAAATCAGCGACGAAAAATTACAAACATACAAAAAGAGGAATTTCATTTATGTTTTATTTTTAATTTCTCGTC
>NonPromoter_1162
TCGGTTGTTAGAGTGCACTCCTTGTTATAGAAGAGCCAAATCCATTATATTCCATGCGTATTTAGTTTATAGAAGACTAGAAGTAGGTAATCGAGTTGTTGATGAAAATTTAATGTTGTTAGATTATCGGTGGAGCTGTGCTGCATGATGGGTCCATTGCTGAGATGAAAACGGGAGAGGGAAAAACCTTAGTTTCCACGCTAGCAGCATATCTTAATGCCCTGACCTCTGAGGGTGTTCATGGTTTGTG
>NonPromoter_1163
GTGCTGCTCGAAGACTTTTATGGGATTCTTTATCTTCCCGTTTACATCTTTTGAGGGGGAAGAAAGTTTGTGTTTGTGGGGATTTTAATGCTGTTCGTAGTCGAGAGGAGAAAAGGTCCGCTTCGGTTGGTTCTATCAACTCTGATTTTACCCATTTCAATGCTTTTATAGACTCTAATTTTCTTTGTGATCTTCCTTTGGGAGGAAGATTGTTTACTTGGTTCAAAGGGGATGGTAAATCGATGAGTAG
>NonPromoter_1164
CGTTTACACGTTCCTGAAACTGAAGATGAAAATCAACGAAAGTTGTACCATAGGCTTGTAAATCAAACTCTTATGTTTGTCTCAGGTATATCCGTTTTCGGTTTGACTTGTTGGTTGTTCATAAAGTTTCTTTTGGCTTTATTTGATTTTTGTATATCTTGGTTCATGTGTTCTACTTATTTGGTTGCATATTTCATTTTGATATTCCATGGTGTTCTCTCTCTTGTAATCTTGAAGTGGTGTGTGACCG
>NonPromoter_1165
TTGATTTTGATATTCCAGTGACGACGCGGTGTCTTCAATGTCAGGACCAATCCAAAGGCGGTGGTGGAACTTGTGGATTTGATACACAGACTCAGAGTTTCTTGTGTTTATGTAAGGAGGGAAATTTCACTACTCATTGTAATGGTATGTCAAACAAACACATTATCCTATTTTATCTTGTGATTGTGACTTAGGAAACAAAACAATTATTACTTTTTTAATCATGTTATTGGTGCAAAGTATCTATCGA
>NonPromoter_1166
TTTTGTTGGTTATAGCTAACATGAAGTCATGAACCTTTCATGAAATGTTTATGCCAAACAAAGGACATTGTTTTTATTTCTATCAAAAAAGATAAAGGCAAAATTACACTTTTAGTCTCTTAATTTAATTTCAGGTAACAGTTTAGTCATTTATCTTTTTTTCATTTTAATTTGTTCCTTTTTGTCAATTTTCATATGAATTTTTAAGCTTAAAATTCATGATTTTATTTTCTTATGGTCTTTCAATCTT
>NonPromoter_1167
TGTTTGGCGTTTTTCAGACATCGAAATGTTACAAAGACAGATAAGAGACATGGTTTTAACATTGCACAAGTTCATGATTCGTTGTTGAGGAAGGTGTTTAAAGGGGATAAGTATCTGAAACTCTATAGCTATCATTACTTGATCAATGGATTTGCCGTGGTTGTTAATCAACAGCAGGTTTGTATGATATTGCTTTTCATTTTTCAAAATCATAATTCTGTTCTTACACCGTAAACGAAATATGTAATTT
>NonPromoter_1168
TACCATCTGCCTTCTATGCAAAAAGAGTTATTTTGTGACGATCATGTGGAGCTTGTGGAAGCGTAGGAATTTAAAATTGTGGCAACAAAAATATGAAGCATGTATGCAGGTTGTTGAACAGGCTCGACACCTTTTGTTGAACAGGCTACTGACAATCGTGCTCAGTCGAACAATGTTATTCATGGTCATGTCTTTGAGTGGACGAAGCCGACATATGATAGGTACAAATGTAATATTCATGGCTTTTTTT
>NonPromoter_1169
AATCTATTATAGAATCAAAAGCTACATATCCTAGCTTCAAGTAGAATCGATTCTAGAGGCAAAATCAATTCTACTTGAAATCAATCAAACTTGTCAAAATCAATTATTCTACACCTCTAGAATCAATTTAACTCCTCCAAAAGTGGAACCAAACATACAGTACATGTTTGTTTAACAAGCCAAAAAATTATGTCATATGCACTTAAATTGTGTTCATAATATTTGTTTCAGTTAAACTTGAGTATGACTG
>NonPromoter_1170
ATGTTTTATATCTTTCTAATTATTTTCTGATGTATATTAATTTAATTTGTGAAATCAGTGTGTGGCTGCTGCATGGATGTCGGTTTTTATGCCTGATAAGAAAGAACGCGAGAAAGCTAGTGAAGAACTATTGAAGGCTCTACAGTTTCTTGAGAATGAGTTAAAGGACAAATTCTTTGGAGGACAAGAAATCGGCTTTGTGGATATTGCCGCTCTCTTCATCCCTTTATTCCAAGAAGTAGCAGAGTTG
>NonPromoter_1171
AGAATTTCAGGTTTTCAAAAAGCTGACAAGATTTTTCAAATCCTTGGGTGTGAGGGCTGTATTTGATACAAGTTGCAGTAGAGACTTGACCCTAGTCGAATCTTGTGTGGAATTCGTCTCGAGGTATAGAAAAAATCAATTCGTAGATGATGAGAGGAGTAAGTCAAGCCTGCCAATGATTTCATCAGCATGCCCAGGTATGGAAATTCAACTTATCATATTTTCGAAAAATTGTGTTTTTGAAGGCCAA
>NonPromoter_1172
TGTATCTTCACAAGTTGTTTTTCCATAAACTACATTGACAAGCTTATGAAAATACATAAAAGTTTATTTATTTGCTTAAGCTGTTTTGCATAAGCCCAAGAATAAGCCAATCCAAACGGACCTTGACTCCATCAGGCCTTAAATATAAGTAAAAAAAGTACATGTATGTGGTTCAAATACATGTACTTTTTGCTTATGATTATTTTTAAGGCTGGAGGGAGTATCATATCATACAAGAGCTTATGCATAA
>NonPromoter_1173
TTATTGATCATCAACTTATACTGTTTTGTTGCATCTTCTTTTACAGAAAAATTAGGCCAAAGATGACACTCCCTATCTTTTTGAGGCTAGCGGTTCTTGGTTTCCTTGAGTAAGGCTCTTCAATTCCTCTCCTCCATTTAATTATCACTATATTCTTGGGTATATCGAATCCTACATTTTGTCTGTTTATTAGTTTTATGTCTCTCTTTGTGGGCCCTTGTTAAAATTACATGAAATATGCATCCATGCA
>NonPromoter_1174
GGTTTATACGGTTCACCCGGACCGGTTTTCTATTGTGCTTACTAAGTTTATGCTGCTCAAAAGTGACTACTTGTTCAGGTACCGGTTCTTTTTTAGCTTTTTCTAATTTTGAGTTTTTACCACTTTTTAAATTAAATGTAATTAATTAGTGTGTATGGTTGGTATAAAAAATTTACACATGCACTCGAATTTTTGATGCACTATACGTGAATATTAGTATCAAATAATTTATATGTCCAAAATTGTTTTA
>NonPromoter_1175
ACAAAGAGAGTGGAGATTTATACATAGCAGATGCATATTATGGTCTTCTTATGGTTGGACCAAATGGAGGACTAGCTACACCATTGGCAACCCATGTCGAAGGAAAACCCATTCTCTTTGCAAATGACCTTGATATTCACAAGAATGGGTCCATCTTCTTCACTGACACAAGCACAAGATACAATCGAGTGTAATTTCTTCTGTTTCTAGCTATCTATTCACCAAAGTCAGATTGTTGATAGCAGTTGAA
>NonPromoter_1176
CAAGTTGTCTAATCTACCAAAATAACATTTTGTCCACCCAACATCGTATAAGACAAAATTGTTCGATATCGTAAAAGTTGTCCTATGTTGTTTTGCTTTGGGTTGTGATGTTTAGTGTTGTTTTGTCCAATACCTACCTTTTAGCAGATATAGCACACCCTTATGAAATTGAGTTGACTTTTTTTGAAATTAAGTTGACTTTTTTGGAAATTGAGTCAAATGTATATGTTTTACGCTTCTAATCCTTCAT
>NonPromoter_1177
ATATTTTCTGGATGGTTTTTTGAACCAGTGATGGATCCTCTGCCTGAGCCTGTGAGTTACCTCTGTGGTGACTGTGGAGTGGAGAATACACTGAAGTCAGGCGATGTTATTCAGTGCCGGGATTGTGGTTACAGAATCCTTTACAAGAAGCGTACCCGTCGCATTGTCCAGTATGAAGCTCGTTAAGAAGATTATGAGGACCATGACAAGTAGTCATTGTGAATCATTTTAAAACAAAGAATTTGGTGTG
>NonPromoter_1178
TTACTATAGCCCTGTTTGGATAAACAACTTATAGCATAAGTTCTTACCATGTAAGAGCTTATGTGTAATCTATTTTTATATTAAAAGTTAAAATATACACTAACTGTTTTCGTATAAGCTGTTTTCATAAGCTATCATGGAGTGCGCTTATGGAAATAAGCTGAAAACAGTTTATGAGAATGTCATCAACTGTTTTCACAAGTGCAACTGTTATAGTCTGAATACTCATAAGTCCGATACCATTGATGTC
>NonPromoter_1179
TATAATTACCTACAATTCTATATTGGATGCTTTATGCAAAAAACATCATGTTGACAAAGCAATTGCATTATTAACAAAATTGAAAGGCCAAGGTATTCGACCAGATATGAACACATACACTATTCTTGTCAAGGGATTGTGCCGAAGTGGAAAATTGGAGGATGCACGAAAAGTTTTTGAAGATCTTTTGGTCAAAGGCTACAATCTTGATGTCTATGCATATACCGTTATGATCCAAGGGTTTTGTGAC
>NonPromoter_1180
ATCAGATAGAAGGAGTACCATAATTTAGGAGGAAGGGTGAGAATAGGTTAGGTCAATGTCTTTTTTGAATATGTTACATTCTATTAAGCACGGACATTCCTCGGATTAGCCGTAAGTATGTTGGACACCGACACAACACTGTGACATATAATTACACTAAATTATGCGATTTTCTTAACTTATTAGTAGTGTCGGCGTGTCAGTGTCGTGTTAGGTATCCCTATATGTCCTTCATAGGACTTAGATATGA
>NonPromoter_1181
GCTTAGTTTTCTTTATAATACAAAATCTTTTCAATTTAGAAGAACTAAAAAATTGTATTGAAGGAGGATTTTGGAAAGGAGGTGGGGTGAACAAATTTTCCAAATTCAATATATATTGTTATGATACATAAAAATTAAAAGTATATATAAATGTTAGACCGTCTCCAATCAACCCTAATCCCGCCTTTTTTGGCGGGTCTAAATAATTATTTTGAAAAAAAAGGTTTGCAAGGAATCAAACTAGGTACCC
>NonPromoter_1182
AAATTATGGGATTAATATTATAGGGTAAGAGTTTTAGAGAGAAGAAAATAATTTGTTAAAATGTTGGTTGATTACAAATGAGGCACAAGGCCATGGTTAAATACAAACATCCATTAGAGCTAAGGAGGTGAAGTGACATAAGGTACAGGTGTGGCCCTAGGAGTGAGCGGAAGGGGAGACAACCTAAGGCATCATTTTTTAGGAGTACTAATATTTTTTTTTTTTACTTAATAGTTAGTACTAGATAGAT
>NonPromoter_1183
TTTGAGAGACTGAATCAAAATTGATGTTGTAGATAATTTTCAATTCTCACTAACTTTTTTTTTATATAGAAAAATGACATTGATTTGTTTATCCAAGGAAAGATAATTTGTTATCAACAAACATATAATCTATTTTAAAATACTCCTTCAACGTCTCAACTCATATAAATCAGATACACAACACTCTTTCAACGTCTCAACTCATTTAACTCAGATACAGAACTTGTCTAATATAGTAATTAATAGTCTT
>NonPromoter_1184
AGCTACCTCCAGGACCTTGCATGAAATTTTCTACTGGTAAATGTTAATAGTTAGCAAAATTTGTGATTATGTTACTTTGTAGAGTTACAAATTTGAACTCTTTAACATTTTGATTAGAACTCTTTCAGCATTACGTAATTCACTAACCAAGCTGCGTACTTAGAGTACCTGTCAAAGCAACTGATTAGTTCTCCTTGTAGTTTTGATATGGACAATAGTCCTTTTGTTTTATGATTCAAAAAATCAAGCG
>NonPromoter_1185
CCTGTATTTTTTTTTTTTTTTTTTTAGTTTAGTAAAATAATACTATCGGTGTTGATTATAAATAAATATAAATAATTAAATTTCACACTTATTAAGAAATTAGTTTCATAAAAAAACTAGTTAAATACAATCAATCTTCTTGATCTCTCATAAAAAAATAGTGCATTATCTAAAATGCTCTTCGTAGAAACTTGTTTTATGAAAACAAAAGAATCAAAAGTAGTTTATATTTGCATATACTTAAAACAAA
>NonPromoter_1186
TTTTATATGATATTTTGATTTCAATTATAAGTATAAATATTGTGACTTTAAAATTATAAAAATAGAATAAACAGGTCATCTAGATCAAATCAAACGACTTGTGATTTTAATCTTGGGATTTGATAGTTTTTTGTCTCAAAGCTGAGTTAAATCATACCACAAACATCCCTAATTATTATGACTGTTGTGTGCAAGTGTGAGTTATATGTTTTACATCGGATAGAAAAGTGGAGGTTAAACATTATATAAG
>NonPromoter_1187
ATGTAAAAATTCATATTAAATTCATGTTTTGTTAAAAAATTCTAATTTTTTTAGGGAGAGATTCTTATAATATTATGAATTTTTCGAAAAAAATTTATTCAAAAATATGAATTCTACATAAGAATTTACTTTAAAAGAGAGACCAAAAGTAGTGATTGAAAATTTTATAGGGACTAAAAGTTGAAGGAAAACTTTAGAGGGGTTAAAATGAAAAGTTGGTATATTTATAAGGACCAAAAACATATTTAAT
>NonPromoter_1188
TTGATGGTTGTTTGAAATTGTGAATATTTTTATGTAATGTTAGATAAATTGGAGCAAGAAGATAGCTATGCGGTTGTAGCTTAATGTTGGAGAAGAGAAGAAGAGTTATTTATGATAAAATGAAACCTTAGAAAAGAACTTTGAGTTTGACAACTAGCTAGAGCAAGAGCCATAGGAGAGATCATGGTTTAGTATTCGGAGCTGTCTGTGCCTTACTGCCAGTTTATTTTCTGCTGTTTTCAGTTTTTTA
>NonPromoter_1189
AGTAGTTTGAAGTTTCTTGCTAGTTTTAGTAGTGAGCAGTTGTAATCAGATATTACATTTTAGTGAACTCTCTTTGGAAGTGGAAGGGAGACAGGACTACTTCCGGTTTGTGGAAGGAACCTGTATAATTGTTTTGTGTCTTTCTTCTCTCTCTCTCTCTCTCTCTCTCTCTCTCTCTCTCTCTCTCTCTCTCTCTGTTTTTATCCGGTGCATTTAGTATCAGAACATCACTTCAGAAGCTGAACTCTAT
>NonPromoter_1190
CACCCCTGTAATATAGGTCATTTTCGGTTTTTCTCCTATAAAATATTTTTGTTTTGATTTACCCCCTAATAGGCCAAACAATAACGAAATTTTTTTTACAGAGGATAGATAAAAAAAACTTATAGGGAGAAATCTGAAAATGACCTATATTCCAGGAGTAAAGCCATCTTAACCCAAAAAAACGAAGGGGTTGGTTTTCATGATGATGGATGGTTGATGAGATTGTTATCTTTTCTCATTAGTAGATTTA
>NonPromoter_1191
CTTACCCTGTTTTTTACACAAGAGGCTGTGTTTCCAAGACTTGAACACGTGACCTTTCAGTCACATGACAACAACTTTACCTGTTGCGCCAAGGTTACCCTTCGTATTAGTTTCTGACACTGGCACATGAAAATAAATTTCTTGAATGTAATCAATGAATGTGTTAGTGTCGTATTAGTTGCTGACACTGACACATGTCATACACCCAAACATCTTCTATCAGAGGTGTCAGTTATACGAAGGTCCTTGA
>NonPromoter_1192
AATATCAAATTTAACTGGCAAGCACGGTGTAGGATATGTATCGGAGTTGCACGTGGACTTGAATTTCTACATGATCAAGAACAACCAAATAATGTTCACAGGGATATACGAGCAAGCAATATAGTCCTCGATGAAGACCTTAAACCGAAGATTTCAGATTTTGGTCTTGCAAACCTTATTCGACAAGATGTCACTCGTCTCATCTCATTGTAAGTGTGTACAAATTAATTTGGAAGCATGTATGAGTTGC
>NonPromoter_1193
TTTGAGTAATAGTTTAAGTTGGTTGGTCCGTCACCGTTATACATGTCATTGGAATAATCTCACGATTGAGCAATTTGTGATTATCTCACTTGATTTGGGGACTGAGACATATACACAATTGTTACTCCCTCCATGTTGTGATAAGTTGCCACCACTTAATACTCCAACCCTTACTGTATTGATGGATTGCCTTTGTTTCTCATTTCGTTATATGGCAAATGAAGGAATTTGGAGTTGAAGACTCTTGGAC
>NonPromoter_1194
AAGTTCTCTCAAACAATCTCACAAAACTTATGTTGGTAGATAAACTCAAATAAATCAATCCAATTAGGCATCATTACATGGTTATCATTAATGACAGAGGTTTAAACCAAAAGTTGGGGCATGGAGGATCTAATCTTAGTTATGAGTTATGACATAGGGGAGTTTGGGCTCCCCCAAATATTTTAAAAGTAATGTATATATTTCTTTCTAAGGTAGTTGAGTTCATCCCCGCAACCTTAAACATGGAGCA
>NonPromoter_1195
ATGAGGGGAATTTTTTATTATGAATAAAAAATTAACCTCCAAAGCCCTCTCCTTCCAATGTCTTTTTATTTCTTCCACTTGCTCTTTATTTTTTTTCCAAAACCCTCCCCTCCCCCTCCAAACTCCCAAACAAAGCCTTAAGGTCCCTTTTTATACAGTCATTGATAAGTTGTTATGGGTGGCGGGTTCGTAACCGTCCAAAGTTGTCAAGCTTGGTCGAATGCGTTATGGATTCTAAGGAATCCTGAGC
>NonPromoter_1196
AAAAAAACTTTCAAGGACTAAAACCAAAAAATGTTATAATTGTAGAGACTAAAATCATATTTAAATCTTGTTTATTATTTACTAGATCTGCTGCTATGGCTGTTACATAACATGTGATGATGTATGATGCAGTTTTCCTTGTTGTTGCTGATGAATCAATTGGAAGGAGTGTTCCTTTTGTGTTTTTGGAACGGGTGAAGGATGACTTTAACCAGCGTTATGGTGCTAGTATTAAGATTGCCAGCGACCA
>NonPromoter_1197
TTTCAAAATGCGATGCGATGTTGCTTTATGATCAACAACTTATGAAATCGTATGAAGAGCACCGGGTATGGATGATGTCTCCTATTTTTGTACTTTGAGACTTTGATGACATTTGAGCTATTTTATAATATTTAGTGGGGCATATCTATGAATTAGAGAAGATAAACTATTTCAACAGTTGAGTTAGTGCTTAAGGAATCAATTTATTTAAGTTAAAAACAACTAGTTGATAGATTAGCCTTTGAAAGTA
>NonPromoter_1198
CACTTTTATTCATTTTAAATGCTGTGATGAGTTATTTTAATCATTTTAGGGTTTGCATACTAGTAACAAATAACAATGAACTTTGATTTATTAATCATTTTAGGGTTACTTGCTATACAGCTATGGTGTTTTGGCGACTTTGCTAGCTGCATTCATCCATTGACTACATAAATTTTGATAAGAAAATATTTGAGATGAATAGATTTACGATGGTTATACTTTTGTTTGCATAACATATCAACAATACCTT
>NonPromoter_1199
TTCAGTGTTGGCTTTTGAGGGAAAGATAGCATCAGTAGGTGATTTGCAGCATGTACCCAAAGGAACTGAGGTATGTGTTTTTTTTTTATTTTTTTTATCTCGTCTAAGTAGAAGTTACCATTTGCAATAATAAGTTCACTTATAGAGCAAGAAATGTCATTCAAAGATTATTTATGCATACTCAGCAAAACTTGGATTCGAGACCTTTTTTTTTTTTTTTTTTTTCTTCTTGATCTGTCTAAACTGAAGA
>NonPromoter_1200
TAGGTCTGAACCTAACATATTATCCGTTATAGGCTCATTTTCAAGGTCTAGTATAACCTTTTTAAAAGTTTGATGAAGCTTGAAAGCCTACTTAAAAGTTTATTTTACACTAAGTCCTAACAACACCTATAAGCCTACTATTAAATAGGTCAAAACTTATGAAGTCCTAAAGCACACAAATAAATCTGCTACTAAATAAAGAAATCTTACAAAGGTTTAATCATACCAATATACCTGCTATTAAATAACA
>NonPromoter_1201
AACACTCTATGGTCCACTCATCATACTTCCAAAGAAAAATGATCAATATCCTTTTGCTAAACCCCACAAGGAAGTTCTTATCTTATTTGGTAATAAAACTATTAAAGGGATGATAACCTTAAACTACCTATCTTAATTTTCATAAGCTAATTAAAATATAAAATTGCTTTTAGGTGAATGGTTCAATGCAGATCCTGAGGCAATCATAGCACAAGCTCTCCAAACTGGTGGAGGACCAAATGTCTCTGAT
>NonPromoter_1202
ATAAATGTTGCTAGTCTTTTAGCTGGAACCGTAACAAATCCTTTTGGTAATGGTTATTTTCAAGGACCTAAAGAAGCTCCTTTGGAAGCTGCTTCGGCTTGCACCGGTGTTTATGCTAAAGGAGCTTATCCTGGTTATGCTGGGGACCTTTTGCTGGACAAAACAAGTGGTGCTAGCTATAATGCAAATGGTGATAATGGAAGGAAGTATTTGTTGCCTGCTATTGTTGACCCTAAAACCTCGGCTTGTT
>NonPromoter_1203
TTGTTTCTTCATATTTGTCAATGATTTTAGGGTTTATGTTTCTTTTTTTTGGGGTTGTGAAATTGTGAAGAAGAAAAATTGTTAGATCTTTGAATTGTGTATTGGTGAATTTTTTGTTGTTTGTTTGTTATTAGCTACATAAAAAAAATAAACAATTTTTATTTTCTTCATTTATATGTATATATGGTTTTGGATTGAAACTTGAAAGGCGAAAGTTATGCCAAAAGATGGTGAATTGATAGACATATTG
>NonPromoter_1204
ACTTGTAGTATTTGGGTCTGTTTAGATGGACTTGTTTGAGTTTGTCTACTGGCATAAACACATTCTAGAGTTATGTATTTGGGTCTGTTTAGATTGACTTATTTGAGTTTATCTACCGTCATAAACACTTGTGAGATTGTTTGGCAGAGCTTATGACATGTCCATTAGTTGTTTTGAGTTTATTTCCACATGCAACTCTCCAAGATAGCTTGTGAAAACAACATATAACTTATGAAAACGTTCAACTTTA
>NonPromoter_1205
AAATTTGAAAGTATTTTTGTGTGTGTGTGTATATTCTTGATGAAATTGAATTGGTCAATGTCGAAGTTTTGTTGTAGTGATTGAATCCTGAAATTGGTTTTGGTTTTATGGATTTTTTGTGTTTCAGCTGTTTGGTTTGATTTGAAATTTTTAAGCTGTTTTCTCATAAGGTAATAAATTCCATGATTTTGTTTTTGAAATTTGAAAAGGGATTGTAAAGTTGGTCCACTATGTTTTGTTTTTTTTCCTT
>NonPromoter_1206
GTGTGTGGATACTTTGCACTGTGCAGCAAACCACAAAGTCGTTGATCAAAATCGTTATTCACTTTATTCATTTCGATCTAACGGTTGTGTAAGTGCGTGCAGTGTAAGGTGTCATAGGGAAATTAAATTCAATTTTAAACACCATATATGAACCTTTCATTTATATCATGAAGGACCGAGAGACCGCTAATTAAGCCTTCTTTAGACCCTTGTATAAATGAATGTGCATTGCATGGTAACTATAATATAT
>NonPromoter_1207
GCTATTTTTAATAGCTTCTGGAAAATAGTTTAATTTTAACAAGTTTGGCTGGGTGAGATTTAAAAAAAAAAAAAAAAAAAGATTATGAATGTAAACAGATAAAACTTAGTTTTATTAGAGATTGTTGTGAGTTGAATCTGCATTGTTTTCTTCAGACTCAAGGAGGCGGCAACACAGGCAACGCCTTAACCTGCGCAGCTCGCTTGGGGCTCAAGCCAAGGATCATCTCCAAGGTTTTTAACTAGCACAC
>NonPromoter_1208
ATCAGATCTCACTTCTTCATTGATTTTATTGCAACACTACCTTTACCGCAGATGCTCATCTGGTTTATCATACCCGCTACACGGACACCTCAGACCGATCACAACAATAATGCTCTTGCATTCATTGTCTTGCTTCAATATCTTCCAAGATTATATTTGATTTTTCCGTTAAGTTCTCAAATAATCAAAGCAACCGGTGTAGTTACAAAGACTGCTTGGGCAGGAGCTGCATATAATTTGATATTGTACA
>NonPromoter_1209
CTATGATTATTTAGTTAAATGACACCAACAATATATAAAAAAAAGATAATCTATTTTTTTTTAATGACACCAACAACAATCTTTATTTATTATAGAAAAAGTTGTTTAAGGGTATAATTGGGATAATGAAAAGTGAGTATAATTTTATTTATCTAGTTTGTTAAACTTTTTAAATGATAAAGGAAAAAAACCAGATACATACAGATATTCATAACATGTTTGTCACATTTTTTAACATCTAATTTATTGT
>NonPromoter_1210
TAGAAGGTTAGTATAGTCTTCTTCTGGCATTAGTTTTGTGGTTAATTGGTGTTTTCTGATTGATTAATTGTTCAATTGTTATTATCATAATTTTAAGGGTAATTGGTATTTCCTAGTTGATTAATTTTTCCATTTTTATTATCATGGTTTAACCTCAGTTAGAAGGTGATAAAAGGCTGAGTGCATGTTTAGATTGGCGGTAAGTTAGATGAAATCATGGTGATATCGTCGTAATTTTGTTGAAGCTTAA
>NonPromoter_1211
AGGCGCGTGTAGGAAGAGGAATGTGGTTGGAGCTATGGTGTTGGTGAGGAGGATGGTGGATGATGGAGCTCCGATGTTGTATTCGACGCATATGTTTGTGATCGAAGCGTTGGTGAAGAGGGATTTGTTTGAACAAGCTTTGAGTTATGTGAGGTGTTTTAGTGGGAAAGATAAGGGTTTGGATTGTGAGCTTTTTGGTTGTTTGGGTGGGAAGCTTATGGGGATGAGTAAGTTGAAAGAGGCTATGTTG
>NonPromoter_1212
TTTTTTTTGTTACATTATAGCCCTCATCTTAGAACAAATGAAGACTCCCAAAATGAAAACAAAAGAATAAATCTATTTCTTTTTCGTGTTATATATATTTACCCGTCTACATGTCAATACACGACAGTGGCTCAGCACATACATGTATCAAAATTCCAATTTACTCTAAAATGTGACATAAATTACGGTAAAGTAATAATTCATTGGTAAAATCAACATGATACTGTGGCTGCAGAGATCAAGCCACAGA
>NonPromoter_1213
CCGAAGCTGAACCATGAACCAACACTGTCTAGGGTCGGTTATTGAGCGATTCGGTCACGGTTTTGTCCTGATTCAAGCGGTTTAAAGCAGTTGAAACATGAGCAGGAGGAAATAAATTATAATAAGTATTGCCATGGATAGTAACAATTAATCTTGATTTAAGTATCCACTTGGTTTTAATTTTTGTTTTGTCAACAATGTTTGGAATATGTTATATCAAACAAAAATTAAATAATGGATGGAGCTTTAA
>NonPromoter_1214
AACGAGAAATTATGAGTGAGGAAAACCGTATTTGTATGGAAATTTTCCACCTGACTTGAGCTAAAAACATGGGCTTCTAGGGGCTAAAAAGTCACAAAAAGTGACTTTTTTCGCAAGTCTTCATGCACCAGGCGCCTAAGGCCATGCGCTAGGCGCATGTGCTTGTGATGTGCGGATTAGGAAAGTGTACCAAATCGTTACCAAGTTATAAAGTGATAAGCAGAGTATCAAATAATTCGCGTTCCCTTTT
>NonPromoter_1215
CTGAGTAGGGAATTGGTGTTCTTGATCTTGCAGTTTCTGGATGAGGAAAAGTTCAAAGAGACTGTTCACAAGTGGGGCTAAGTTTTTTTGTTCTATTATTTTAACTTATTATTATTTTTGGTATAATGTTTTTTTTTTTTTGGGTTACCACATTTGATTTGACTAATTAATTGATTATACTTTATGTTTGAAAAAGGCTTGAGCAGGAGTCAGGATTTTTCTTTAACATGAAATATTTTGAGGATGAAGT
>NonPromoter_1216
TTAGATCTTAATTGGTTAAGCTGATTTTAAGATTGATTTTGTCAATTATTAACGTATTGTTGAACTATTGATGTGTATCAACATCAAGTTCAAAATCAGCTTAACCATGTAAGATCTAATAAATCAGTACCAAATATATTGGTTATGATTTGTTGCTTTTCTATTAGATTGGTTTCATCGAGCGTAGGGCTTTGTTAACTGGATCTTATTTGTTGAACTGATTTAGTTAGGGTTTTAGCTTGATGTGTTA
>NonPromoter_1217
TTAGGCAACAAAATAACTTCTCCTCCAATATTCCACCCTTTACCTCATCAAAGACCACAAAACAGAAAGCCTAATAACAACTCATATATGAGCTTAATATCTCACTATAAATCCTTAATTGAGAATCCCATTTCTATTAAGGAAGCCAAGTACACTACCATTTCTATGGGCTTCTCAGACCAAATGGTTCAGGCTTGCATATCCATGGCCCAGCCCAATGATTCATTAAGCCCAACATCAACACCAACAC
>NonPromoter_1218
GGGGATAGCCAGAGTACAGACTCTGACGAGTTTGACAAAACATTGATATTCTATATTTGGGTGGTTGATGCATCATTTTTTATTTCCATATTGCGGTAACATTTCAAAAGGTTGATATAACAAAAAGAACTGTGAAGGAAGGACATAAGTATTTAATATTATCAATGCTTTATGCTTTGTATCCTAGATAGGGACATTTTTCCTTTATATTCCAAATCATACCAGAAATGAAATTTATTTTAATTAATAG
>NonPromoter_1219
GAACAGCTGTTCACAGGCAAGAAAAAATGGATATAATTTATTTTAATGATCATTTTTAAATTACTTATACCAATCATTTTATCTGAGGTGGTTGTATGTTATCCTTTCAGGTTCAAGCTTCATCTTGAAGTTATTGACAACACAGGGTCAACCACATTTGTTCTGTATGACCGTGTTGTGACACAGGCTGTGGGCAAATCTGCACAATATTTTCTTCATGCTATGACTGAGGTTAGATAGAACTAAAATG
>NonPromoter_1220
TTGAAGCAGAAGAAACAAGCAAATGTACCCAGTTTGGGTTTTGGGGCTTTGGTCTCTCCTGGTAGGGAGGTCTCAACTGGCCCCCAGGTAATACAGCGTGATCCCCATCGCTGTCAAAGCTGTGGGGCATATGCAAATATATACTGCAACATATTGCTTGGATCAGGCCAGTGGCAGTGTGTTATATGTCGAAAACTGAATGCAAGTGACGGTGAGTACATTGCACATAGCAAAGAAGATCTTCACAGAT
>NonPromoter_1221
AAAATTTGTGGACAGGACACACACACTTTGGTCATTATTATAAACAAAAATCTACATTTTACATTCATTGAATTAATGATGTATGTGGTCTTTATTAAAGACTACATACATCATTTAATGAATGAATCTAAAATGTTGATTTTGGTTATAATAGTGACAAGAGGGTGTACATATTTGTGGCCTCAATGATTACGCAAGTCTAAATCCTTATATCAATCGTATATGCTGACTGGAGTATATATATTAGGGT
>NonPromoter_1222
TTGTTGCAGAGTCCAGATGGAGATTTGATAGATTGTATTATATCTCATCAACAACCAGCTTTTGACCATCCACTACTCAAAGGACAAAAACCATTGGTAATTACATTTTCATCCAATGTAACATGTTTTATCATATCATAGTCTTAAAAAAGGACTAAGTATTATTATTATTATTATTTTATGTAATAATTAAAGTGGTTGAAATGAATTTAAGAGTAAGAGGCTTAAGGTTTACAGGATCCACCAGAAA
>NonPromoter_1223
GGACTGAACTTTCTGAATGTTTTTTTTAAACTCGCTAAGATATTTCAGATTTTCTTCGCTTGTTATTGATGATTATATGAAACTAAAAATACAATTTTCGTGGATTTTAGGATTTGTGAAATATGGTTCGAGTTGTCTTGACTAGACTAGTACTTTTTACGTGATAGTATGACTGTTTGTTGTTTCTGACATGTCTTTGCTGAATGCAGACAACGTTGCGAAAATGATTCTTGACAATCATGGCATTGAG
>NonPromoter_1224
TAAGTTAATCCAAACAGAGCCCATAGTGTATCCCTCCTTATGACTTGCACTTGTGTTAATTTGGAGAATATAAATGTGTACTTTGCTCAAAATCAATCCAGCCTTCATTGAAGAGAAACTTGGGTAGCACCAACTGTAGAAAAGAGGGTAAAGTTTCTTCATAGGTGATTGGTTTGGCAATCTTTGGAGATGACCTATAGAAGCAGTTAAGGACGGCAGATCAGGTAGTTCGGTAGGTTTAGGGTGCCTA
>NonPromoter_1225
GGACGAGAAAGCTGCTGATGTTGTGTGGGACCGGAATGTTACATATCGTGTTTGTGACCGACATGGACACGATAGATCTGATTACATTCAATTATATCATTTTCTCAAATTACTATCACTGTGGACGTGTACGTGTCGTGTAGGTGCTCTTCATATGACACAATTAATACTTTGAGAAAATGGAAGTGATTGAATGTAGTCACATGCGGTGCTGTTGTGTCGGTGTTAGATACCAATACCAAGACATTGG
>NonPromoter_1226
GTCGTAGTTATTTTGTTGAGTTCAATATATGTCGCTAATGTCTAGTTTATCTTGATAATTCTCAAGTTTATGTCAAATTAACCAAGTAATTGGGCTCAAGTGGTTAATGAGTTTTACAAAGGACGAATTGTTCAGGAGAACCTGAGTTCAATTCTTGGGTGGAACAATCACATCGTTTTGATTCAACATATGATTCACATCTTAAAGAAGTGTTGTAAACGGGTTTCTTTTGAACTTTCTCTGATTTTGA
>NonPromoter_1227
GCAATTCCCCTTTAAGGAGGAAGATTTTCAACGCTATGATGAGTAAGTTCAAACAACTATACTTTGGCCATGTTTGGATAAACAACTTATAGAACAAATGCTTATCATGATAAGCGCTTATGTACAACCTATATAGATAGTTAAGCAGAAAATATAAGCTATAATTTGTTTTCATAACTTATCTGAAGAACTTATGAAAATAAGTGGAAAACAACTTATGAACAATGTCATAACTTATTTTCATAAATTC
>NonPromoter_1228
TTTATCAAGCTATAAGTGAAGTTCTTCAAAGGAAACAATCACAAAGAAACAACCCCACTCCACTACAACAACATCAGCAACAAGGTTTGGTTACATTAGCCTCTTCACCATTACCAGCACTACCACTTCAAACACAGTTTCTTCCTCCACCACCACCTCCACCTCTTCCTCCTCCACTTCCATTACAACAACCTCCTCCACCGCCACATGCTCCCGCGGTTTCAGGTAATGCAGAGTAATCATCAATGTG
>NonPromoter_1229
TCAATATGTGTGGTTTGCAGTGTGTACTAGATTCTTAGAATACGGTGAGTATAAATCACTGACTTCAACTTTAATATACAGGATAATTTTTGCACCTCTTTGGATGTTCCACGGCGTTGTGGCTCGAGGAAGGTTTTCATTACCTGCGCCATCAGCTCCACGTAATAGACATGTACGCCAATGTCATTTTTAACTAAAATTTGAGACAGTTTCTATAGAGTTTTTGTTTTGTTATTGTGGATATCAGACC
>NonPromoter_1230
TTGTGAAATGAATTACTATTTGATTGTTTTTTGTTGTTTGAAGGATACTATTTGATTTTTAATCTTAACCTCTGTATCATGGACACATCTAATCGAGATGATTTGGTGTTCTATGTAGTTGTATCACGACACTGAGATATGTGATTACATTTAATTAATTCATTTATTGAGATTATCAATGTGTCCGGATTTGTGTTGGTGCTTCAAATATCTTGTTGTATTGTGAGATCCAAACAAGTAGGTAATTCAA
>NonPromoter_1231
AATTATCCATTCTGAGTGCATTTAAAAGCCAGCCAAGGGTCTAATATTGTATATCACTAAAACCAATTCTACACTTTATACAGGGAATCAAGATTATTGATATGATGAAACCCTAAATATTCATAAATCATTAGGAGGTTTGAAATTTATCTACATTCCAAATAAGTGACATGTCATTCATTTAATACTCATATTCATTTAAACCCTAATACCCAGTTCAAATTTAAAGAACTTACTTGATATTGAAGAA
>NonPromoter_1232
AAATCCTGCTTTGACTAAATTCAAATATGGACTTAGATTTTTCTCAATGGTCAAAATAATTTTGACTACCTCCGGGCTAAATTTTAAATTACTAAGGTCTCTTTCCGTCAAGAACTGACGGATTAATACAACTAAAAAAAAAGTTGTAAAATTGATTTAATTACTAAGATGCTTTGTGTTTTATTTCCTTGGCAGGTAGATTCTGTAACCATTGTGGAGGAAACAGTGAAGCACATAGAATATCTAAAAC
>NonPromoter_1233
ATTCCATTACATTTCTTTGCAACTCATGGGTTTACAATGCTAAACAATATCGCAAGGACCGAATTTTCTTTGCCAATAAGGTACCAAACAACTTTAACTTTATTATTTTTAACTTCGGTATCAAAATAACTTTTAAGCTCAAAAAAAGTCGGGCCAAACACACCCTATGTTTAGTTAATATGTGTCGCGATGATTGAAAGAATAGTCATGTTATGTAATTATTTATGTTGCAGCCATACCTTCCACATGA
>NonPromoter_1234
GGGAAAACGTGAAATCCTTCTCTGATTCCGTTACTAAATTTTGTGACGAGGAAATTAGAGAGGGGTTTTATTTTTTCCGCTACTAATTTTAGTTTTTCTAGTAGTAGTGTCTGTTTTTATAAAATGTTTTAGGTTCCTATATTATTTAAGTGACATATGCTCTCAATTTTACTTTCAGCTTGCATCATCATTCTCACTATATGGATGTTTATTTAAACACAAAAAATTTGGTGGAAGAACAGTCAATGGT
>NonPromoter_1235
TTTTTTTTTTACGAAAAAAATAATCACCTTTACAAATTTTCATCTGTTTGTTACAAATTTTCAAAAATTAACGAGAATCCGAAGAAAATCTAAAAACTACTTCGAATGAGTTGTTTTTAGGGTGCATTTGTTTCGGCTTCAAAAAAAATGATTAAAGAATATAGAGATTTGCAAGGTAAGGCGATAGGTTCATGATGGGTTACCCTACTCGGATCTTGCCCTGTTGAGAGCTTGATAGCATCGTGGTGTC
>NonPromoter_1236
TTCTAGCTTTTTTCCATGAGAGAGCACAATCCCATCTTTCATAAATTGATTGATCATCCATCACTTTGTGTTGATGGCAAGTTATTGTGCATGACATTTAGATGGAAATTTTACCCTATACCCCTACATCCATACCTTCACCCCTACAAATTACCAAAAATTTCAATATTATCCCTTTTATTATTTAAGTTTTTACATTTATTTTTCACCATCACTTTTAATATATGAATTCACCCCTACATGGCTACAA
>NonPromoter_1237
AATCAAAGGCATGTCTGGTGTTGCGCACACCGGCACCTGCACGGCACTTAACACACATGATTGCAATCAATTTTGTGTCTGACACTGGCACAACACTTAACTACGTGATTACATTCAATTTTGTTATTTTCTCAAATCATTATTGGTTGATGGGTCAGTGTTATGTCCAGTGTATGTGGCAATGCTTTATAGGTGATATGCCTGAGCAGAGAGATATGTACCGTTGTTGTTTCTATCCAATTTAATTTAC
>NonPromoter_1238
TGAAGAGATTGGTACCATCAAAATATCTTCTCTACAAGCGCCTTTAACTCACCTTTGGTGCTGTGTGATGTGTTCCAAAAAAATTGACCCACAAGAAGAAGTGGTTAATAGAATCGTGATAGGAGTTGGACCAAGGTTAGTTCCACCATTACCAGAATATTATTTTGGAAATGCAGTTATAAGTTGTATGGTTAAAATGACAGCTGGGGAGTTGTTGAAGGAAGGTGGACTTTGTAAAGGTGCTTGTGAG
>NonPromoter_1239
GTCTATTCTGAACCTTGTTTTGCATTTTTCTTCTTCTTCTTTTAGGCACTATTTGGTTAAATGGCTTAATTAAGCACTTCTAGCGTAAGTTGTTATAATGTAAGTGATTATGTATAACTTGTTATCAAGTTGTTTTTCATAGAGACTATAAGTTGTTTTCATAAGTGATCTTGGACAACTTATGGACATGTCATAAGCTATTCCATTACCTCTCCCAAATAGTCTCACAACTCGCAAATACTTATGCTAG
>NonPromoter_1240
CCTGCTTGGTATAAGGAGAAAGTCTACCCAGAAAACAAGGTGTGTTTAACTTGCTCATACAGGGAAATAAATTACTCAATTCTCACCCAGTTGATCATTATTTTCTTCGAATGTTATAGGTGCCATCGTTGGAGCACAACGGGAAAGTCTTGGGAGAAAGTCTCGATTTGATCAGTTACATAGATGTCAACTTTGAAGGGCTATCTCTAGTTCCCAGTGTGAGAAAGCACTCTCCCGCACCTCTAAAAAA
>NonPromoter_1241
TTGGAACACTTTAGTTAATTTTTTTCAAACCAATGTTAATTTATCTTGTTCTTTATAGTTTGTTTACTCAAGGTATTCAATCCAATGTAAATGTTTCTCTTTTGGGGCCAAGATTTAAATAAAGAAAGGGATTTTGATTTTCTGTATAACCATCAAAAGAAAACTCTCTTTGAACTAAGTTGTATGATAGAAGAAGGAACTTACGCGTTATGTGCAACTTTTGAATTATTGTATTGAAAACGAAAAGTTG
>NonPromoter_1242
TCATATTTGGTCAAAATAATTGTTGTTAGCACAAGTTTTTGTAGAGATAATGAAATAAAATGCAACGTCCTTGAGGCCTAGTTGAATCGTCAATGCCGATATTACTAGGCTTAACACCTTATGTGTTCAAACACGGGACCTTGCATTTGTGTGTTTGTGGCGCTTGCCACTTTGACTACAAACCAAAAATAAAAAATAAAAATAAAATGCAGGCATTTATCTTATATTTGTGAGTTTCTTATGAACGTTG
>NonPromoter_1243
AAATAATAATAAATGTGGCATTGATATTTTAAAGTGACAATTATTCTGAGAAAAATATATGATAAAAAGACTGTTATTATGAGACAAAGGGAGTAAAGTAGTACTACTGACGACTATTTTACTACTTTGATTTCAGTTCTGTCGTTTGATTTGTTATTTGTTGAGTTTTTGGAATAGGTTCGATTATGTTGCTTTTTCGTGGAGATTTTGGTTGTGAGCTTCATACCGGTGATTTTCGTTGGGAAGGTAG
>NonPromoter_1244
AGTTAAATTTACTTTGAAATTGAATTACACTCTTTTTGTTTATGCATTGAGATGATTAATTTCAAAGTTTGAATATGATACTCATTCTATGATTTTGAATGTTCATTTTAAATTTTATGAATTTCTGAATCTGAATTTGAATCTCAGATGGTTAATTTTCAATCTCACATTTTTTCCCCTTTTTATCATATCTGATACCCATTCTATGTTTTACTTAGGTTATCCATAGTTACTTATATTTGTGTTCCTG
>NonPromoter_1245
ACATAACTTGTGTTATTATTTTCATCAATTGCAACAGCGCAATCACTAGGAGTATGTTATGGACGAGTTGCAAACAATTTACCTTCTGCAGAGGAAGTAATAGATCTTTACAAAATAAATGGTATTGGAAGAATGAGAATATATGATCCTGATCAAGCAACCTTAGAGGCTCTAAGAGGCTCTAATATAGAACTTGTTATTGGGGTCCGTAATGAAGACATTCAATCAATTGCCTATAGTGTTTCATCAG
>NonPromoter_1246
AGCGGCTATAGTGGTGTTGTTGCATAGCAAAATTAGCTTAAAATAGTGTTTGGAATTTGGATTGGCTTATTTGAGTTTATCCACTAGCATAAGTTTTTTGAGACTGTTTGGGAGAACTTATTCTTTCTGCTTAACTTATGACAATTTTTATTAGTTTTTTTCAACTTATTTTCATCAGTTCTCCAATATAGCTTAAAAAACAACTTACAGCATATACAAAAACAATTTAAGGTTATTTTATTTTTTGCTA
>NonPromoter_1247
TTTATCAATGAAGAAACATTTTTCATTTTAATTCGTAGGTTTGTGGCTGCACATAAAGTGGAGGAACTTATTAACATTTTCCACATAAGGGAAGAGTTTGGATTGGATAATGAGCTTGATTCGGAAACTTTTCGGACTCTTTTGATGTGGATGTGTAGGTACAAGCATATTGAAGAAGCTGAAACTTTGTTTCATAGGAATTTGAATAAGTTTGGGTTTTGTCGTGATATAAAGACGTGGAACGTGATTC
>NonPromoter_1248
CACAGGTTCAAGTCCTAGAAACGTCCTCTTGCGTACAATTCGGTGGCACCCCTTCCCGGACCCTGCTTATGTTGGAGCTTTAGTGCACATGGTTGCCCTTTTTATGGCTAGATTATGTGCATTTGTGTCTTGTGTTTTGTAGTTGTTCTTCACTCATTTTTATGCGTTTTTTGTTTTTTTTGTTTGTTTTAGTTTTTCGATGTTTGTTGAAATATGTTGTTGTTAAAGTGTTCTTGAATTTATGTTGTGT
>NonPromoter_1249
ACCATGCAACTTGCTTGGATGGATTAGAAGGTTCATCTCGGGTCGTTATGGAAAATGACCTTCAGGACTTGATATCAAGAGCTAGATCTTCTCTAGCTGTGTTTCTTGTTGTTTTTCCTCAAAAGGATCGTGACCAATTCATTGATGAAACATTGATTGGAGAATTTCCATCGTGGGTTACAAGCAAAGATCGGAGGCTTTTGGAGACCGCGGTTGGGGACATAAAGGCAAATGTTGTCGTAGCTCAGGA
>NonPromoter_1250
GCCATATCATCGATTTTGTACGGTCATAATTCATGAAGGTCGAAAACCAAAGATTCTTCAAATTACAAGGATGGAATCTAAAAAATAATAAAAAGTTACAAGGAGGTAAACCGGAAATGGCCTATATTACAGGGGGTAAAACACTATTAACCCAAGAAAAAATTATAACAGCCAGACCCTTATGAGTTATTAGTGATTCATCCCCTATGGAACCCATTTTGAATGTGTACAGTCAGAATGAGTTCTAGTC
>NonPromoter_1251
ATATTCCAATCTAATTAATAAATAATTGACAAACTCTTGATTAATTTTCCTGCAGGAAATGGGAACTGAAGACTTCAGCTTCCCAAAAATTAATGACACTTATTCATATATCATTGATTCACCTCCTCTTTGGAATTCATCATCAACATCTTCTTCTAATAACTCCTACCAACAACTCCTAAGAGATCAAAAAGATTGCTATGAAGAAAATTTGGTCTTAAAGGGTCAAAGGAATAGCTTTTCATCTATA
>NonPromoter_1252
TATTTTTAGGGACGAAAAACTTATTTAACCATTTATTTTAATTACCCTTCTTTTGCTTGTTTAATAGTTTTTATATAGATGATTTTAGAATGCAAAAGAAATCTCAGATGCAAATTCTATATGAAGGGAACATATAGCAAGTAAATAAGCATGATTATTAGTACTTTATGTGCACAAATTAATTAGCCTCGTAATGTGTCAAGTTCTTCATAAGTTCATTTTTTTTTAATCAGCAAATATTATTAAACTA
>NonPromoter_1253
TTAATTTCATGTGGTTCCAAATTTTTTGTGTAACTGATTTTTTGAGTATGTTTGGATTTACTATGAATTTCGTGAAATCACGGTGACAGCGTGATTTTGTTGAGTATGTAACTTTTGCCAAAATCACGATGGTGGTGGTACACTATCGTGATTCTGTCAAACTCATTGTCAAACCAAATAAGCACATAACATAATCTCTTTTTCTTCTCGTTAAAATGAGTTTTTCCAGTTTTTTTGGTTGATCATTCAT
>NonPromoter_1254
CGTATGTTTGGATTGGCAATTGATTGAGCAAAATTACGGTTTCACTATGATTTTGTTAAAGCTCTAAAGTATAGTTTTTGTCAAAATCACGATGGATCATCGGAATTTTATGAATTTCATTGCCGAACCAAACATATGCTAAGATTACTTTTTTCCATGACAAAATACCACAATTTTTGTGGAAAAAATATATCTAAAAAAATGTTGTTTTGAACATATTTTTATTTTCTAGGCAGAGATTATATTTCTT
>NonPromoter_1255
CCTTCCTTTTAAATTATGTTTATTGTTGGTTTAAAAAAAAAACAGTTTAAAATTTAGGAAAACACTTGCACTTTTTTATTTCACCCGGTGATACTCTAGCTAGATTTGCCTTGTTTTGTGTCATATATAATCATGGGATGATTATGGTTTATTTGAAATTAAATCATCGAGTGTAGTTAATTTAGAATTTACATTTTGACGTGCACTATTAATTGTTATGATATGAGGCTCTGGGCAAGAGAAGTGGCAA
>NonPromoter_1256
GACAGTGTAATATTTTTTACAAATGTATACAATCAAATCACAATGTAGTGCCATTTTTATAGGTTGGTTTATAAAAATTACGTAATTTGATTGGATGCATGTGTTAAAACGTTTTACACTGTCGGCGTATACAAATTCTACTTACATCCAATAGGAGTCCTCTCGTATCATCAATTTTAAGATATATTTACAAAAAGTGGAATGGCATGGTGAAACGATAGATTTTTATTGGATGTGTGGAAACTGGTTT
>NonPromoter_1257
GATTTTTAGTGGTGAGGTAAATTTAGATAAACTGCTTATAGCATAAATGTATAAGTTATATAAACCATTTCTATAAGATGAAAATAAAATAAAATAAAATAAAGTTAAATTATTTTTGTATTTGCTATAAGTTGTTTTATAAGCTATCTTAGAGAACTTATGAATTTAAGCTGAAAAAAGCTTATGAAAAGTGTCATAAGCTGTTTTCATAAGTTCTCGAAAAGAGTCTCACAAAACTTATGCCAATAGA
>NonPromoter_1258
GGCACCCTGTTTTTGTCCTAATCGTGTTTCTAAAACTATGATTGTTTCGCTTGATCTAAGTACTGAGACATACACACAGTTGATGCCCCCTCAAAGTTGTGAGAATATGCCAGGTGCAGATGGAAGTGTTTGTGTGTTCATGAACTCCTTTTGTTTTTATCATAATATGATCAACGGAACCGATTTTATTATATGGAAGATGATGAAATTTGGAGATGACAAGTCTTGGACTCAATTCCTTAAATTTAAC
>NonPromoter_1259
GCCCTGGGACTGCAGTGGTGTCAAAACTCTTGAGGAAGAGCAGCTTTGCCACCCATTGCGGTCATACCTGCCTCGAAGGATTAGTTTTTTCAGTTGTACGCAGAGATATCCGGTTCACACCCAAAACAACTGCATTTTTAGGAAGTTATAAGCTGTTTCCCATTGAGTGTGATCCATATTGCTGATAGTGAGTAGACGCTCGAGTGTAGTAGGTGTTATCTGGACAGTAGAACTAGGGTCTTTGTTAGGA
>NonPromoter_1260
AAGAATGATCTCAGAAGGGATGAAGCCTAGCATGAAGACATACTCGGCGTTAATGGTTGCATTAGGGAGGAGAGGGGACACCAGGAAGATTATGAATTTATTGGAAGAAATGAAGAGTATTGGTTTGAGGCCGAATATTTACACGTATACAATATGTATTAGAGCGCTTGGGAGGGCGAGGAGAATTGACGATGCATGGGGGATTTTCAAGGAAATGGACGATGAAGGATGCGGGCCTGATGTTATCACT
>NonPromoter_1261
TTTCCTTTGAACGATGCAATTTAAGAAACATTGGAATGTATTCTCATTTATTTCTCTGTAACCCATTGTCAATATTTGTCTTTTCTTTTCCCATAGTTCGATCAAAAGTATTTGTGGGTAAATATCTTATTAGCAGCTTACAGCACAAGCACTTGAATAATCTTGCATAAGCTATTTCTATAGCAAAAGTTAAAATTAATTTAAATAGTTTTTGTATATGTTATAAGCTGTCTTCATAAGTTATCTTGAA
>NonPromoter_1262
AAGTGAGAATGGGATAGGATTGTTATTTATATAATGAGCTTCTTGCTTGCTGTTTTTGGCAGATGTGTTCTTTATGCATGAAAGGAGTTTGGAGTTCTTTTCTTATGTATAAGCTGTTTTCATAAGCAGAGTGTTTATGGAAATAAGCTGAAAATAGCTTATGAACATGTTATAAGTTGTTTTCATTAGCTATGCCCAACAATCACACAATTGCGTATGCTAGTAGATAAATTTGATAAACTCAAATAAT
>NonPromoter_1263
CATAACATTCACGCATGTGACGATGGAATCTGATAAGTATATATGCGTTCGAGAAACTGCGCCGCAGAATAGCGTGGTTATTGTTGATATGAACATGCCAAATCAGCCTTTGAGGAGACCTATTACTGCTGATTCTGCTCTTATGAATCCTAATTCTAGAATTCTTGCTTTGAAAGGTTTGCTACTATTCCTTTTTTGTTTTTGTTTTGAACTTGTAAGTTGTGTTTGTAGCTGGTAATGTTGTGGATTA
>NonPromoter_1264
GATTCAAAATTGAGTTTTTCTTTTAGCTCAGACTCTCATTGTGTATTCATTATTTCTGAGTTGACCTGAAATATTAGTGTTAATTTTTTTACAATTTTTTTTTTTTTTGTAAAAAAATTTGGAATGCAATGATTTTAGGTATTATTTGTGTTTATGAATTCTGGGTCTGATTCAAATTTTAATTTTTTTCCCAGTTTTATTTTTATTTAGCTCAGACACTCATTGTGTGTTCATTATTTCTGAGTTAACT
>NonPromoter_1265
AGATGATTGTAGATAGTTTGAATATTTAAATGGGTTGGATTTTGTGTATACAGACAATGATAAGATTTTGTGGATCATATAATCTGATGGTAGAAAAAAGTGGTCCAACTTGGTGGTTGTGCAAACTAAAATGACTCTTCAAACTAACCAAATTTTCAACACTAGACCACATACAATGGAACCAATGGTTTTGGTAAATCTATGGGCGAAGAGTGGGTAGAGATTTTTCTTAAGATAGATGAAGAATTTC
>NonPromoter_1266
GAAGTTGTTAATGGTTTGAAACTATGGATGGTTAGATAAGTTAAGCAGAGCCAGAATAGGAACATGTTTAATAGTTTGAAACTTTGTATATAGTTAAATATGTTACTCAAATATGACATTAATGTGCATATAACAGCAAATACAAAGACCAAAGAATGAGTTTTATTGTCCCAATTGATCAAATTTTTTACTCCCCTGTTAAGCTTCTTGGTCTAATGGTTTATTTTACAAACTTAGGATTATAATGTTA
>NonPromoter_1267
GATAAACATTTATATAATCTGTTCAGACTAGTGAATTTCTAGCACAGCTGCAGCTAGTGTCTAAGATCACTGTCCGACTTCCATAAATTGAACAAGAATAAGTAGTAATATTTAATCTGGTCATAATGAAATTCGTATTGTTTTTGTGGGGTGCATAATTGTTGAATTGCTAGTTACTGATATGTAACCCCTTAAATTTTGAGGAGATCAGTATTTCTTAACTTTGATTGGATGTAGAAGTAAGCCTTAA
>NonPromoter_1268
TCAGGTGTCTGCGTTATAGATCCGAAATAATGGAATTTTTCATCTTATTACCATGCAAGTTTTGTTAAAATGATGATGGACTTATCTTGCTTTACTGTTATATTAGGAGGTTTGCTGCAAAGATTGCTAGCACAAAAACATCTAATGCTGAGGTAGAATCTTTTATTCCTTTGGTGAAATTTCACTACACTGTACATATTCTTACCTTTTGACTAAGATTTTGAGTGTTTGGGTCAATTTGAATAGGGAA
>NonPromoter_1269
TCAATGAGTATGTTTCTTAACCTTAAATCCACATCATAGTTGTTTTTTAATGTTTTGTTTATTAGTGCAATTAGATGCTTCGGTATATTTTCCTTTTTATGACTCTAGGAGTAGTATAATTATACCGAGTGTAGCTTGGATGGGTGGTTGGTTTTGGAAAAATTACTGTGGCGTAGTAATTTTAAAGAGGCTCTAAACTATAGCTTTTGCAAAAAATGCAGTCAGTGTTGTTAAATAGCAGGAATAGCGG
>NonPromoter_1270
GTAGTCACTTGTGTTAGCATAGTACACTAACAAGTGTCACACACCAAACACACTTTCAATCAGAAGTGTCGGTACTTTAGAGTTCAAGAGGAGAATTTATGCCATAAATTTTGTTGCGTGTGCTTTAATTTCTGTTTAGTATATCTGAGACTTACATGTCATGATTTATTTTTTGTTTGGGGATTTTGACAGCTTCGATATTTTACGTGACACCATGGGTTTAGTTCGAACAGAATTTCCACACACAGTG
>NonPromoter_1271
TATTCTGTTAATTAAAAAGAAGAGACCATTGAAATCCATTACATATATGTGACTGCGTGATTAGTTTTACTCATGCTTATGTTAACTTCATTTGCCAAAGGATGGAAGCCCTTGCTTTTACAGTCTTGGAAAAGTTGAGCTCTGCAGCTTACAAAGAGCTCGAAATCATTTGGAATTTCAAAGAGGATATGGAACGAATGAAGAACACCGTCTCCATGATAACAGCCGTGCTTCTCGATGCAGAGGCCAA
>NonPromoter_1272
ATAATGTATTTAAAAATCTTTCTTATAATTACTAATAATGTATTTAAAATGTAAACTTGATAAAAAAAAGAGTTATACATTTAGCTAAAATATTAAATTCATAATTGGTTCGGTTGAGTAACCAAAGAAAAAAAAAAGAAATTAATCATTTTAAACTTTTTGAAGTGACTTTTCTTTTTTCAAAAATGTCTTCAATTTTCAATACAAATAAATAACACATGTAATAAATAGATAAGAATAAATTTAAATA
>NonPromoter_1273
TCTCAAGTATCACCAAGTTGAAAGTGTTCTTCAGTTCAATTACAAAGTTGTTGTCAAAGAGGAGTGGGTTGAAATCATGGTCAATGTTGATAACATAAGGTAATCACAATTATTATATTCATTTAATAAGTTAAACTATATTGATATAATAAGGCCAATAATAAGCATATTAGTTAGCAAAACAAAATAAATAAACTATCTCATGTTCTATTTAGAAATATAGGATAGCTTAAGCTAGAAAAGCCTCATC
>NonPromoter_1274
AATTTAAATTTTTTTAAAAACTAATTAAAAACACGTTTAACTTTTTTTAATCAGTAGTTGGCAGTTTGCCAACGATCCATTTAGTTGGTAGAGATAATGTATAATATATGTAAATTGTAAGGTTCGAATCTTGAACACCATAAAAAAAAAAAAAAAAGACACTTTGCCTACGTGTCATTTTATATTCACTTCCAATTTAAATAATAAATAATTTTAAAAAAATGTCACATTTGAGTTCTAGTTTCTTAAA
>NonPromoter_1275
CTCAAATTACGGGAGATAAAATATATGTTTTTATTTTTACATGGTCATTTTTTTAGATTTCGCATATATTACAAAAGAAAATTAATGTTTGAAATATAAAATTATTGAAGTAAGAAATTTGTTGAGAGAACAAGGTAGGGAGAAGAGTTGGCGTAAGATTGACAATGTGGCTATTTATAAAGGAAAAAAAAAATGATCGTTGAATATTTGCGGCGGTCTTATGTCCGACGCAAACTCTAGCAGTGAAAAA
>NonPromoter_1276
CAGAGAAGGGTTGTGGTATCATGTTTTAGTCGCCCGTTATGGCGAAGTAGGTGGGAGGTTGGAGGTGGGGGGCCGGAGTGTTTCTTTGTGGTGGCGGGAGGTAGGTAGGATTTGTGATGGTGTCAGTGACATAGGTGGAGGGTGGTTCGGTGATAGTGTTAGACGGAGGGTGGGTGATGGTGCTGCAACTCTGTTCTGGTCGCATAGGTGGATTGGAGGTTCCCCGCTGTGTGTGCAGTTTCCTCGCTTG
>NonPromoter_1277
GATCATTAATGAAGGTGGTGTTAATTCTAATCAACGGGTGATTCTTTCGGTTGATCTTGAGAAAGAGACTTATGGCGAAGTGTTGCTTCCTCAACATGATGGTAACAGATTTTGCAATCCTATGATGTATGTTTTGAGTAATTGCCTTTGTGTGTGTTGTGATCACTCAGAAACTCATTTGGCCGTGTGGATAATGAAAGAGTATGGAGTTGCTGAGTCATGGACTGTATTGACGATCATCCCTCGTGAG
>NonPromoter_1278
GAGAAATTTTTTCTTGGAATTGATATATTCAACATCTTAAAACTTAAAAAATGAACTTTTTCTGCATCAAATTTATAATTTATTTCTATTTTTTAGTTCTTAACTAATGCGGTAAGGACACCTGTTAGCATAACCTATTAAAATTTTACTTTGAAAGGTGTGATTATGATATAAAACTTGATGTTATTTTTTCTATCTAAGGTAAAAGCTACTTTCTGCTTTATAGTTAGGTTATTCAATTTTGTAAATT
>NonPromoter_1279
ATTACTATTGTAGGTTTGAGTATAAAGCTGCTACTGGTGCTTTCACTCCTGACCGTGTTGCTGTGTGAGTTTAAGTTTCTGGTTCTTTATTTTCCTAATTGAATTTTGAGTATTTGATTGATGAGGTTTGTTTTTTGAATAATTTGCTGATTTTGTTTTTGTGTTTTGTAGATACTGCAAATGCGAGATGCCTTATAACCCGGATGACCTAATGGTGCAGTGTGAAGGGTGCAAGGATTGGTAAAATCAG
>NonPromoter_1280
TCTGGTCCATTAGAAATGAAAAGGATTCTTACACTATATAAAGGATTTGAGGAAGTCTCAACACTGGTTGATGTAGGTGGTGGAGTAGGGAATGCTTTGAAACAGATTATATCTGAATATCCTTCAATAAAAGGCATTAATTTTGATTTACCCCAAGTGGTTCAAGATGCACCAACTCATCCAGGTAATATATATACATAAGAGTGTGTGTGTATATATTCTTCTCTTTTTATAGTTGCTACGTTTTTTT
>NonPromoter_1281
TCAAGTTAACAATAGTCACCCGTGATTATCCTCCTGATGACTGTATTGAAATCGAGTTATCTACTCCAAATCTTTGTACCTTTACTTTTATTGGTTCTCCTTTTCACAAACTCTATGGGAGCAAGACCAATCTCGCTTCTATCAAACATGTAGACATTGATGTAAATTTGATGGCATCTTCTGCCGAGTATTCATCCTTTCTACTCAACTGGCTGATTCAACTTACTAATATCAAGTCATTGACACTCTC
>NonPromoter_1282
TTATCATCCCTAAAGAAAACTTAACCTAACAAAAACCATCATCTATATATTTGCTTATCAATTAGTGTTGGGAATCACTTGGCATGGAGCCGCTTTCACAAAATAACACATCCCCCCGCGCTCTCTCTCTCATCTTGCGTATAATTTAATGTTAGAGATCAATAATCACTGTGTTTTATCTTATTTTAATCGATGACAACTCCATTATACTAGATACATAGTAAATAATCAGTAATATTATTTTATCACC
>NonPromoter_1283
TGCTCCGGTGCCGGAATATCATCCAAGGCAAGGTTTGAATCCGTCTGATCGAGTTGTAAGTTCGGATCCTGGTTTGAATTTGAATTTGAATCATCCGGTTGAGATTCAGAGACAGTTACAGAGGATGCAAATTGCGGCGGAGAATGAGCAAACTGCTTATCGGAGAAAAAGTGAAGAGAATTATCCTGTTAGTGGCGGTGATTATTACGTTCAGAAAGTTCCGGAAAAATTTCCGGCGATGTCAAATTTC
>NonPromoter_1284
TATTATGTTCTTTTTATAGGTAGCACCAAACCTTCATATTAATGTGTTCGATATCCGACACAAGTCAGTATCGGACACCAACACATGTTATTATATTCAATTAATTTTATTTTCAAATATTATTATTGGTATTTACATGCCAGTGTTGTGTATGGTGTTCGTGTTTGTCTGCGCGTTAGTAGTGATGTTGTTAGTGTTTTGATAGTCTTGGCATTAATACTTTGGTGATTTAACTAATGTAGGAAGTAGC
>NonPromoter_1285
AAACGTTTAGAATTATAATACACATGAATTCGGACACAAAATAAATTTATGAGTAAAATAAAATAAGACACATGTGTATTGATTAATTTATTTTCTCTTGATTGTCACTAGGTGATTGCAGAAATCATTGGGACATATTTTGTGGTGTTTGCTGGATGTGGGTCTGTAGCAGTGGACAAGATCTATGGGTCTGTCACATTTCCAGGGGTATGTATCACTTGGGGGCTTATTGTAATGGTCATGTCTTACT
>NonPromoter_1286
TTGTTTTTTGTGTTTCTTTTGGTGGCAAAGATACAATGCAAGGATGTACTACTAGAAGATGCAGATGTGTCAAAAGCGTTGATTGAATATGCTTCGCAGGCAGGAATTGAGCATCTGATTCTTGGCTCTTCAACAAAAACTAGTTTGCTCAAGTATACATCCATTTCTCTAAGTAACATCACATTTTACAAATTTTACTTCTAGCTTCTAGTTTTGTACCGTCCATCCATTCTGATAATTAACATGAAAA
>NonPromoter_1287
CAAGAGAGTCCAATAGACAAATTTCAGAAATGATCAATGAATCAGCAAGGCTAGCTAGACTATTCTGTGAGAAGAAATTGCCAATTATGGTTTTCCTTGATTCTCACCAACCTAACAAGCCAGAGGAACCTTACCCCCCTCACTGTATTGCTGGGACTGATGAATCAAATCTAGTTCCAGGTTCAATTAGCATTCATTGACATATTTTTAAATATGCTTTCACTACTACTTTTTTTTAATTACTGTCTTT
>NonPromoter_1288
AAAATTGTTGATGTCAATGGTAGGATTCTTGACAAGAACACAATGGTGGAGGAGCAAGTTTTGGAGTCATTTTATCATCCATTGTTAAACTTGTTTCAGTACGAGAAAAGGTTACAGTTTTTCAAGTTGACAAGAGTTTGGAGCAAAATGCTACTGATACTGTTTTCCAGTGGCAAGAAGTTGTGCCGCACACCGATGATAGGATTTTCACGAGACTAGGTTTGCAGGTTGTGAGTACTTCAGAGGTTGT
>NonPromoter_1289
GAGAAGAAAGAGATTATAGATCGACTACTTAAGTGGATCAAATCTACTGATGCTTTTCATGTTGGTGTTTTTGTCATTGTTGGTGTTTCAGGAATAGGAAAGACAAAACTTGCACGTCTTGTTTGCAAGGATGAGCAAGTCAAAGCAAATTTTGGGCCACAGCCAATTTGGATCGATCTTCTCTACGAGACCTTTGATGTTGAATCAATAGTTAAGTCAGCTACCACCACTGTTAATGATGGTAAACACC
>NonPromoter_1290
AATGTTTCCGATGAAGAAAGTAGAAGCAAAAGAATGTAGAGGTGATTGCGGTACCTTTTTAGGACTCTGTGCTAGCGGTTGTAAATGCGTAACCCATGATTATGTGTACGGTTGTTATGTGGGTACATGCGAAAATCCCAATTTGGTAAGTGGGAATTTTCAGAGGAAGGTTGAGGAACCTAAGTTATGTTGGTCTCATGATGAATGCACAAAAAAGGGTAGTGGGAATTATTGTGCTCGTTTTCTCAAT
>NonPromoter_1291
CTCCTTTTCTAATATAAATTTTACTAAATCTTTCTAATGAATAATTTGAGTATTTTTTCTGCATAAATACAAAGTGGAAAATAACATCTTAAGAGTAATGAACATGTTTTTAATTAGATTTGCCAATTAAAAATTAGAATGCAAATAGATCTTTTTTAATTAGTCATATGAGTTTATAAGTTTTTTTTTTTTTGAAGGGATGAGTTTAAAAAAGCCCCATAACTCTTCTTAACTCATAAATGAATTTCTT
>NonPromoter_1292
CCTGCAACATGGAGCTGCTGAGTTTCCAAGTGTTGCATGTGCCCCACATGTTCTTTTCCTTCCAACCTCATTTTATCACTCTTATGCGAAGCCACTGACAAAGGATGATGTAATGTCTGGAAAATTGGTATGATTGATTGTAATATATTAACTTATCTGTGTGCAACTTTTTTAGAAATAAATTTATGTAAAAGTTTCTAACTCAGTACAATGAAGATTTCTAACTGAGTGTTTCATTATTGCAAGCATA
>NonPromoter_1293
GACAAGCAATTCCCCGTCGTGGAAATTTCAAGTGCTCTTTAGTTTCAGAGAAGAAGAAACTTGCAACAAATTCACTGATCACCTCTACACAACATTTAAAGGAAGTGGCTTAACCGTTTTCACAGACGACAAAAAACTTCAGAGAGGGGAAGTTTTCTGTCATGGTGGTTCTGTCTCCTGACTCCACTTCTTTGCGGTGGTGCTTGTATGAGCTACTTTACATCCTCTGATTTCAAATCCAATTCATTCG
>NonPromoter_1294
TATAAAATGTTACTTGAATAAATTAGCGTGGTTGGAATGTAATATAATTGTAGAGTTTGAAGGTGGCGAGTTGACAGTACGAACAATTTTACACATATAATTAATCAAAATATTTAGAATTGTCACATGAATTAATGTTTTTAATTTACGTGCTAATTCGAAATATTTTAACTGGTTATGTGTGTAAAATTATTTTGGACTATCAACTTACCACCGTTAAACTCGTGAAAAAATAGGGTGAGGAATGAGA
>NonPromoter_1295
GCATGATTGTGATTTTAATGCAATTGATGATTTTGTAAAATTTATTTGATTAAAATTGAGTTTGAAATGCAATGAGATATGTTTGAGTGTTTTTAGTCTTTAAAGTAAGTTTAATGTACAATTTACTGTAAATTTTCAATTCAATGCGATATTTAATTTGTATCAGTCAATACTGAACACATGTTTCATTCATTGTTGTATACATGGTTAAGCTTGTGCTTCGTTTGATACATGGAGTATCTCATATTCT
>NonPromoter_1296
CCACCTGCATACCTAGGTGTCTCTACAACCGAGAGATATCAAATAGTCTCAGGCATCAACTATGCCTCAGGCTCATGTGGAATCTTGAATACAACGAGAAATGTAAAGAAATTTTCTGCACTGATTTATTGTTCAAGTTAAAAAAAAATAAAAAAATAAATTCACTAACCATTTAAATATTTTCTATGTCATAGGGTGAATGCTTATCATTGGACAAACAAATCGAATATTTCACTTCAACGGTGACGAA
>NonPromoter_1297
GGAGAATTGAAGTATTGGAAATATGTTTTGGTTACGTGAACGGGTTTTGTATGAGTATTCGAGTAGGATATTATTGTATATGTGGTTTGTCTTATTGCTATACCTTAAGGTATGTTTGGATGAAGGGTTTTGGATTGGAGGACTTTTTTTTTATTTTTTTATTATCAAATATATTTCAAATTATGGACTTCGCCGTTCTAAGCCATCCTATCCGAACTCTTCAAAATCCAATTCCTAAGCATACCCTAAA
>NonPromoter_1298
TTTAGTACTGATTGTTAATTTAAGCGAATATGAAGCTTGAGATTCTGTTGAATTGACTTGACTTGGTAGGACTGGTTTTGATTCCATTTTAGCAGGGATTACGAAACTGAACTATGAGATTCTGGTGATTTGTTCGATTTCATGGTTTTTGAGCTTAAGGACTTTAGCGTAGCGCCGTTTTTTGCGCGTTCTGATGAGTTTGTTATGAATTGGGATACTTGATGTATATGCGTGTTTCAGAGCAAGTGAT
>NonPromoter_1299
ATTTTTTGCATTGTTGATGAGAATGAGCCTTGCACAACGACTTGTCTACTTGCGGAGATAAGACTGCATATATTTACTTTCTTCAAAATTCACTCGGTGGGAACCTCATGCACTGATCCGTCCTATTTGTTGCATTGTTGATATAATTGTGTTTTCATGCTTTCTCATCACAGTGTGCCTTCACTACAAAGAAAGACTTTGGCAAAGAAGATATGACCACCAATTCAATCCTAATTGTTTGAAAAGCTGA
>NonPromoter_1300
AATGTTATAAATGGTATATATTTGATTAAGGGTGCATTTGTTTCAGTTTACAAAAAATAGACTTGTTACAAAAATCTAGAGATTTTAAAAAAAAATTTGATGCTATTTTTGTTTACTACCTCTAAAAATCACTTTTTTTATTAAAAAAAGATTTTTAACTTGTTCATGTGTTACCTCCTTGTTTTTGAAAAAAATAGATTTTGAGAAAAGCTAATCCTAATGGTTTCCGGTAGTAGTGACTAGTGAAGAT
>NonPromoter_1301
CTTTGTAAGTATAATTTAACTCTAATACTTCATCAACTAGCTAGTAATTGCTATGTAAGAATTTGGATTCTTTGCCACTTATAGCTTGGTCCAACATCTCTCAATGGTTAAAAGTTGAGAATGTGTTGAACACTATTTTGCAAAGGATCTTAGTCGTCTCTCTTATTTGAATACAAAAAATTCTTTCATAAGATGTAATATATCTTTCTCGAAAAGAGAAAATATCATTCTTTTATTGTGTTAACACTTC
>NonPromoter_1302
AAGCCAAGTCAGAAAAAAGCAAGTGCATCATCAAAGATAGCTGAAGCTGTTAGTTTAATAGCAGAGACATGTCGTTCTCGCAATGATGCTGAGGGTAATGCATCTATTGGTGAAGTGATGGCTGAGCTTCACACCATGGATGAAATCTCAAATGATCTTTATTTGCATGCGCAGTGTTGCAACTTGCTGATGTTTAAGCCTGCAAGGGAGATTTTTATTTCCCTACGAGGTTCAGAGGAGAAAAAGTTGA
>NonPromoter_1303
ACCTGTGAGTTTGTTGAGTCCTATCTCTGACCGAAAACTATCATACCCTCTTAGCAATAACAACACTTCTCCCATGCTATGGAACTTGTTGGATTATAGGGTCATTGAGCTATGCAAATCATATAAAATTGAAAAAACTACACCTTTCTCTAGTTCTGCGATCAAAGTTGCGTTCTATCCTAACTCTCCTTGGACTAGTGTTGAGGATTGTGTAGCTTGTTGTATCTTTCAAGAGGGTAAATTAGGACTC
>NonPromoter_1304
ACTTTGAATGTGCTTACTGCGGCGAAGGAAGTAGGGGTGAAGCGAGTGGTTGTTACTTCTTCTATCTCTGCTATTATACCTAGTCCTAATTGGCCTTCTGATGTTGTAAAGAGAGAGGATTGTTGGACTGATGTTGAGTATTGCAAGCAAAAAGAGGTTTGTTCACCATTTTTGTTCGCTTTGTTCTTTGTTGTGTTTTTAGGATATGTATGTGGAAATGAGGGAGCGGTCGTGTCAAAGAAATTGATGA
>NonPromoter_1305
CTTCAACACCGACGATGCCTTTAATATGAAGTATAAGTGCTATATAGGTTTAAAGAAGTTCTAGTAATATCATACTTGACTTGACATGATAGTTAAATATGATTGGAACTTGGAAGCTTGTGTAGAAAGTATATAGATGGTGTATGCTTACTTTTTTCCTTTGGAAGTGGTATAATAATGTTGCATTAAGAATGAAATTCTGAGGTAATCAGAAACAATCTTGTAATGGATAAATGGTTGCTTTAAAATT
>NonPromoter_1306
ATCAAAAATCCAATCCACAAGATGCATGATGGAGATTCAATTTATAAGTTTGACAAAGTAGGTCTCTTTCACTTCATCAGTGGAAACCTTGTGAATTGCCAAAATGGTCAAAAGTTGAAGGTCGCTGTTTACTCTCCACGCCACCACCACCACCACAGTCCATCATTATCTCCAACGGTTGCACCGGTGCACTCCCCATCATTGTCTCCCTCATGGAATTCTCCTGCACGCTCCCCAACACAACCATCGG
>NonPromoter_1307
TGCTAATTTTGGCAATTGGATACTCTTAATTAGAGAAGGCAACGTCGCTTCGGATGAGATGGTGAAATGAAGGTAGAAATTCTTGAAGATTTGCTCATATCTGACACAACAAATCTGTTGATGTCACTTATAGACATTGTGTATCTCGATTTAAATGATAACCTTGGTGACCTGCTATTTTTCCAAGAAAGGGGAATACTCGCACCAACGCTTGATTCTGTTGAGCATGTTAACGAATATATGATGTCAC
>NonPromoter_1308
GAAACTGATTTTCATATGTGTTTGAATCCTAAAGGGGAAGTTTTTTTTCTTCATGCAAATAACCAACTTGGGGAAGAAGAATTGGAAGAACAAGAGGAATGGGAATTAGCCGAGGAAGAAGATGAACTTAGAGGTAGTAATAAGAGGCAATTCAAGTCAAAAAGTGCAAATTTTGGTTTAGAGGATCGTGTTGTAGCTATGAATGATTCTCGGAATTCGAGAGTAAATAGACTTGTATTTGGGCCAAGGT
>NonPromoter_1309
TTATGTTAGAACTACTCCAATGAAGGGTATTAAATTGTTGTGGCCCAGTACGCCCGCCCAAGTTGGGGCGCACTAGGCCACCGCGACGTAGATGCCTTTCAAATACAGAGTTCTTAAGAGTTGTACCATTGAAGTAAATGAGAGTGAGTTGCTCAAAAAAGATATGTAAAAATAGTCCTTTTGATTAATGAGGATTTTCTTGCAGCATGTTCTGACCTCTAAATTCCATGTACAGTGTTTTTGCAAGCAA
>NonPromoter_1310
GCTATTTTGTTTTGACTAGGCAAGTTTGGTAGAAACATCTTCTATGTCCGCCTCTCAAGAACTCCCAACTTGAAGAACATTGTACAGACAATAATTGACTCATGTGGATTTTGGGTGCCGGAGTTTCAAAACGAAGATGCAATTGACATATTGGGACTTCTATTTAGGGAAATTGGATTTCCAATATTATTACTCTTGGATGAGAAGTTCAAATTCCAATTGCCAGATTATAAGATCTTATATACAGGTG
>NonPromoter_1311
AGTATAATTATATGTGTCGGTGTCGGACACGCCTAATCCGAGGAGCATATGTGCTTCATAGGTCCTGTGTGCGTGTTTATGACAATGCTTTGTAGATAGTATGTTGTTTTTTCCATCTTTAGATTTTGGATAGTTATTGATGATGTCGCTGCATGTGATTAATTTTTGTGTATGTTTTGTTATATGAGTGGTGTTTCTGATATTCATTGTTTGAGAATGCTGAATTGAGAAATCCTTCAATTTGATTGCT
>NonPromoter_1312
ATCATTTTCTCTTAAAGTCATGTGTATTGTTTCCAATATTATAAGTCTCTGTTTCTTTCTCAATCTTTCACTTTTGTTTCCATAGTTTAATCTATATTGTTTCTATTTTGTAGGTTGCTACTTGCTTAGTTGAAGAGACTTTGATTTGTGGGAGGTAATCTATGATATTAGCTTTGATCCGGGAAGTTATACTGCATTTTGGATTATCTCCTACTTTATATTTGAGCTATTTTAATTTTTTTGATTATTC
>NonPromoter_1313
TCAACTTCACAAGCTTGAAAAGCTTAGATATAAGCAGAAACAATTTTTCAGGTCAATTCCCAAAAGGAATTCCAAAACTAAAAAATTTGGTTGTACTTGATGCCTTTAGCAACAGCTTTTCTGGTCAATTACCTGCTGAATTTTCAGAATTGGAAAATCTTAAGATTCTCAACCTAGCTGGAAGTTACTTCAGAGGAACCATTCCATCTGAATATGGTTCTTTCAAAAGCCTGAAGTTTCTTCATCTAGC
>NonPromoter_1314
ACAACAATGATTGTTAAGGTAGAAATGCTTGGTTCACTTGTTTCTTACATTGCTTTAATTCTTTTACTTCTGGTTAATTCAGAAGAGTTTATTTGTAATGCAATCAAAATCTCGTGCAGTCACAAATTTGACACATTGATGGCCGTCAGATGAAGATCGGATGGTCAAGATATCAAGCTACGTATTTTAGATTAAAATTCAAATCTTGCACTATCCGATCTTGTCCAATAGTCATCAATGCGTGATTGCA
>NonPromoter_1315
ACCCGTTTTTGACCTAATCAATGAAATGAATTCTTTGGATACCAACAGCAGTAGTATTGATCCGGGGCACCAGGTTTGTTATTTAGTTGGTGATCTATTTTATTTTATGTTTTCCCAATTTCGTTTTGTAAATTTGAGTTTCTTTGGTTGAATTAATCACATTGATTCTATATATAATTATTCATTGCATGGGCCTTTCATGTATGAAGCCAAGTTTGTTGTTGATTTGTTTGTTTGTTACAAATCATTT
>NonPromoter_1316
AAGACTTTTCTGTACTGTTGGTGTGCATCCAACACGTTGCAAGGTTGATTTTCTTTACTCTTTTGGTATTTTTACCTGCAGTGGTTTGATGGGAAGTGTTTGTAAATGTGACTTGGTGTTTTAATTTAGGAATTTGAGGAGAGTGGAGATCCTGAAAAGCATTTTCAGGATCTTTTGTCATTGGCTAAAGAGGGAATTCAGAAAGGAAAGGTATGCTTAAAATTTTAGCAAGTAACACAATTAGTAAACA
>NonPromoter_1317
TTGTTGAACCTTGCACAACATTGTAACTCATTGGAATCACTTTTGGTTCATGATGGTGGTAGCAGAGAGGGTTTGCTACATTTCTTTTCAAATTGTAGTTCTAATAATTTGCATAAACTCGATTTTCGTTTACCTATGGACCTTGAAAACAATCATCTATTTGCTATTGCTATGACTACAAATTTTCGAGGCCTTTCGAGTATTAGGCTTCAAAGTTGTTGTCTTGTAACTGGTGAAGGGCTTAAGGTTC
>NonPromoter_1318
AAATATGATCATGAACGGTGGTTTTATGTGGGGAGTAATTCGGAGAGTTATGAACAGAATTTGATGTATTCGTTTGAGATGGCGTTTGGTGGTGGTGGTTTTGCTATTAGTTATTCACTTGGTAAGGTTTTAGCTAGGGTTTTGGATTCTTGTTTGAGGAGGTATGGGTTTTTGTATGGAAGTGATGCTAGGATTTATTCTTGTGTTGCTGAACTTGGTGTTACTTTGACTCATGAACCTGGGTTTCATC
>NonPromoter_1319
TGTCTGAACTTGGTTTGGTTCCGACCAACATGTATTATTCACATTTGAACTTTTAGTGATTCTTTAGACAACAACTACTTACTTTTTAAGTTTCCTAAAAAAAAACTATTTACTTTTTAAGTGACTGCAAATATCAGGAAGTTAAACAACATTTCACACACAAACAGAAAGCCAAACAAAAACAACACATGCACAAGAAACAAAAGAGAACCACAAACATAAGACAAACGTAAACAACACAAGACACAAC
>NonPromoter_1320
CCGTGACAAAAAGGTGGTATAGGTAGCCGACATTACTGTTTTTCACTGTTTTTACAGAGTGAACAAAAATCACGACGAAACGACATTACAGCTGCGACGAAACACTGTTACGGCCACAACCGTTATTTAAAACCTTGGATGTTGCTGACCTTTTTTTAATTATTTTCTAACTTCCTAGTGTTCAGTTTATGCTGACATGAAAATGCATATTGTGATTTTTTTTTTTAGTTGGTTACTGCTTTTGTCGTGT
>NonPromoter_1321
GTTGCTTTCAATTTGTGGATTTATGTGATTTGAGCAATGTTGTTAAATAGTAGCTGTAGCAGCTTTGTAGGGTAGCGGAATTTAGTACAAAGTGTTGTCAAATAGTGGTGTATCATCCCCATTGTTACAGTCTAGTGGTTTGGCTGTGGTACATTTTATGTGGAATCCGGGATCTGGGTCTCTACACTTCCCCGTCCCCGTCTGTGTTTATTTAAGTATGTGTTGGCCACTGAGCCAGCAGCAAAAAAAT
>NonPromoter_1322
TTCTCAATGTAAGTTATCTTGGATTTCAATATCCTCTCATTTTTCCTTACGGGTGAATATGCATTTTACTACGTTATAAAGATGACAGTGTCATAACAGGTCGGATAATCTATATCAACTAAAATCACTTAATCACTTAATCAACTAAAGTTATATGTAAGTTATCAGTATTCACTTCATCTATATGTAAGTTATCAGTATTCACTTCATCTATATCAACTAAAATCACTTAATCAACCAACGCTGCAGG
>NonPromoter_1323
CTAAGTTTTGATGGGCTAGAGGAAACGGAAAAGGAAATATTTCTTCATATTGCTTGTTTTTTCAACTCTTGGTCCGAGAACTATGTTAACAACATTCTAAATTGTTGTGGATTTTATGTTGATATTGGATTAAGAGTTCTCATTGATAAATCACTTATAAGCATTAATTATTCAGAGATTAAAATGCATTATTTGTTAGAAGAGCTGGGCAGAAAAATTGTGCAAGAAAATTCAAGCAAAGAGCAAAGAA
>NonPromoter_1324
GAATTCTCTCATAATTTTGAACATTTCCGGATGTTCAAGACTTTGTAGATTGCCAGATGGATTAAAGGAAATAAAGTGTTTGAAGGAACTTCATGCCAATGATACTGCTATTGATGAACTACCTTCCTCCATTTTCTATCTAGATAATCTTAAAAGTATTATCATTTGCTGGTTCCAAAGGGCCATTGACCAAGTCAATGAACTGGTTTCTTCCCTTTAATTGGATAGTTGGGAGTCAACAAGCTTCTAC
>NonPromoter_1325
TGACATCCCGATCACTTGGTATTGGTTTCCTGATCTGGAGGATATTACTGTCGAGCAGATTGTTATTGTTTCACTTGATTTGGGGACTGAGTCATACAACCAATATCGGTTGCCTCGGGGTTTTGATGAGATGCCGACTGAGGAGCCAACCGTTGGTGTGTTGAGGGACTGTCTTTGTTTTTCTTATTCTTACAAGGAAACCGATTTTATTATATGGCATATGAAGGAATTTGGGGTTGAAGAGTCTTGG
>NonPromoter_1326
AGTTGTTCAATCTCACATTATGCATGTTCACAGATATCAAAATTGAGTATGATTCCCGTGGTTTGTGTTATGGAAAGGATTCTTCACAACAAGCACTTTTCAAGGAAAGTGAAAATTTCAGTGGTGGTTGTGGTTATTGGTGTTGGTGTTTGTACCGTAACTGATGTAAAAGTTAACCTCAAAGGTTTCACATGTGCATGTTTAGCAGTTTTCTCTACATCTTTGCAACAAATTGTAAGTATTATGTACT
>NonPromoter_1327
TTGGATTGATTATATGAGATGTGGATTTTGACAATGTGTCGTAATTGGTTGATTTTGCAGAGGAGAATGGACTTGATTATACTCCTGATCAGATTGTTGTTACTAATGGAGCTAAGCAGAGTATTACTCAGGCAGTGATTGCAGTTTGCTCACCAGGTGATGAGGTGAGAGTAATGTAGTTTAGTTCATTATACTATTTTTAGGATAAACATCAGAATAACTACTTAGCGCTTGTTTGGAAGACATAGCA
>NonPromoter_1328
ATGGGAGGAAATGTTGGGTCAGGGAGTAGTGGATCTAAGAGATCTCACGAGGACTCTGTAGGATCTAGTGCTCGTCCAATGGGTAGGGAGGCAGCTAAAAAAAAAGGTAAAATGAAAAGCAAGGGCGAGACATTGGAGAAGGTGGAAAAGGAATGGGTTCAATTCAAAGAATTAAAAGAGCAAGAGATTGAACAATTGAAAGAGTTAAATTTGGTGAAACAACAGAAAAACAAGTTGCTGCAAGAAAAGA
>NonPromoter_1329
GTCGTTGTTACATGTTTCTTATTGCAAATTGGTAAGCGTATAACCGCTCATGTGAGATCTCTTGGTTGGATATTTATACTCCAATCGTGAGGTACTCGGTTCAAGCCCAGATAAGGGTATACTGTTCTTGGAAACAAAAAATTGGCAAGTGTATTAATAGTTGCGGATGCTGCTTATTGTCAGTGTTATTGTTGTTACTTGGATCACAATCTGTATCTAAATATTGGAATGCTTTTACCGAGTTAAATGT
>NonPromoter_1330
TTTATCGGCAAATCTTATTCTAAAACGTACAAGCTCAATCTCCCAGTTGCTGTGGCCATTGTTATTTCAGGCATTTATGAGGATGATCTGGATAATGCTGAAGATGTTGTGTACACTGGTCAAGGTGGGCATAATCTGACTGGTAATAAGCGTCAAATTCAAGATCAAAAGTTGGAGCGGGGTAATTTAGCACTCAAGAACTGCTGCAAGCAAGAAGTGCCAGTAAGGGTGATTCGAGGTCATAATTCAA
>NonPromoter_1331
GAAAAAGAAAAAAGGATCTAAAAATGAAAGTGTAGTTCAAGAAAAGTTGCTGAAAGAGAAGCTACAATCAGCATTAGATGTTAGTGAGACTGAATATAATATACAAAGTGAAAATGCTGAGAATCATAAGGAGCAAGCTGAAGCACAGTTGGAATATTCATTTCCATTGGATAGTGAAAGCAGAAATTTCTTAGTCATGGATAGAACTTTTGAGTTCAGTGTTCCTGAGCATATGCAACAAGATGATTTG
>NonPromoter_1332
AGCTTATACATAGTTCACATAGAGTTTCCCCTTGTTTCATCTTCTTATTTGAAACAATTTGTTCACGAATGCTTTATGATTTAATACTTACTCAGTGAATGTTTAACAGTTGTTTACCCAAATGTACGCTAAATTGAGTATATACATTTTAACTTATGCAGTTTATAGTTAAGTTCACTTTAAAAGAGCCTTGTCCATTTCTGGTGAGTCTGACATAGTTGTTATTTGTGTTTGGAACTGAGTTAATAAC
>NonPromoter_1333
TGAAAAGGATAGGGAGGAATCTAACGAAGATATTGTTAAAGTGGGTGAGTCAGAAAGTGTTACCGGTGATGTTACGCTCCCTTCACAGGTGAAGAAGCTTACTGATGCAGATAACATAAGGACGAAACAACAGTCAGATTCATCATTCCTAGGACGTCATGAAAGTTACTCGGATAATGGTAACATGGACATTCCGGTGGATTCTTGTGCTGGCAGAGGGACGCATCAGGTTCTTAAGGTTCATGCTTCT
>NonPromoter_1334
AATATTCTTTGAAAACAAACAAAAAGCAGTTTAATTATTTATATGTTAGTAATTTTAAAAAAGGAATATAAAACAAATGTGTCAGGCAAAATTATGTAGTGCAGACAACCCAGAAGAGAGAGACAAGAATTTTTGAGGGACAAAATTGTGTTCGGCTCAGACTGGATAAAGCAGCAAAAAGCACTTATAAGAGTCACAGTGTGTGTGACAAAAGAGATAAGGTTCGTACTATGTTTGCAGTGTGTGCTGA
>NonPromoter_1335
TTTTCAATTAAGCTTATACAATTCACTTGCAAACTATTCATAGTTCCTTGATTCATTGTTTAATTAAGCTTATACAATTCAATTCCAAGTTATACACAGTTCCTCGATTCATTATTCAATTAAGCTTATAGAATTACTTACTTCCAAGTTACAATATTAAAATCGGCCGCATATAGTTGCTTGCAGGGGTAATCAACTTAGTTTTGTACCTTTCATATATGTTTAATTGCTTTTTAATTTGGCAATTCAA
>NonPromoter_1336
CTCAATAAATATAGCGAATTTTGATTTTAATCCCTAAAAAATTAAACTGAATGTTTTCATCTTCACAAAAAAATGATTTTATTTTTAGTCCTTAATGGTCATTTTAATTTTTTGTGAATCTCAAAATTATAACACTTTTATGTTCAAATTGTATCATATTGTGTATCAAATTGTATCATATTATGTTCGGCCTTCATATATTCATACTATGTTTAAAACATGTCAAAGTTATATTCATTAGAGACCAAAA
>NonPromoter_1337
AGGAGATAACCCTATACATATTTATTGGGAGAAAAAAGAATTTTTCATAGACGATGGATAGCACTTAATAAGAACTTACAAAACATGTATAATTCATCAATTGAGGTTGCCTTTAGAGGAAGAGACTAGATTCCTACAACTTGGTAAACTAATATTTGAATATTGTGTGGAAGAAGTATTCGCATTTAGTGTTTATTGAGAATAAAGTTATCTATAAGGGAAGGAATATATGAAAACTTATACAGAGAAT
>NonPromoter_1338
ACTTAATGACCTGGCGGCCTTTATAAATGACAATCTGAAGGAAATTGATTGGAGGTTGCAATCGGCGGAAATTCAATCTCAAGAGGAAGCTGGAAATGGAGCTGAAGATATGAATGGAATAGGGAATGAGGGTAATAAGGGTGATGCATCTGGGCTGGTGAATGTAGGAGATATGCAAGCTAATATGGGCAATGGTGCTGAGGTCCAAGGTTTGGATAGCAACGTGAAATATGGCATGGAAAGTGATTAT
>NonPromoter_1339
TTCTTCGAAGCTCAAATGTGTAGTTTTTGTGAGTTCACGGTAGCTCAATGTGATTCGGCCAAACTCGCTATGAGTCCAAACATGTAATGTGTCACTTTATTTTGGTGACAAGATTTGTGAATTAGTGTTTCTGATGAGAGTTTTGTTAGATTCAAAAGTAAAATTTCTCACTTTTTTTGTTTTGTTTCATTTTAATATTGTAGAAGACATGGAAATGAGGTGGGGTATATGATATTGGAAACGATGTTGG
>NonPromoter_1340
TACTATCCATTGTTTAATATCATAGGATTGATGTACTTGTTTCCTAATCAGAAGCAACTTGTAACTTACCTTCTTTGATTCAATGAATTTATGATTGGTTTTTTCTTTCCATAATTTTCTATCATAGGATTAAAGTAATTGTTTCCTAATCAGAAACATTTTGTGGTTTTTACTTCGTTGATTCAATGTTGTTGCTTGATAGATACTCATAATTAAGTTGTAAGAGAAGGATGGTAAGTGTAATTTATGT
>NonPromoter_1341
TACAAGGGAACGATTCCCCAATAATTCAAAGTTTAGTCGAAAATTAACAGAATCCGACTAATAATTATTCAAATTAGAATTCGAACGCGGGTTATGGAAGAATTTATATGAAATGCAACTAATTATGGTCATATTACAATTGTAGTAGTAACATTAAAAAATCTTTAATGTCACATTCATGATAACGGTTTGATTATGTTGACAGTGAATTGTGATGTTTTTGTTTTGATTATGTTGGTGATGATTTGTG
>NonPromoter_1342
GTTTTTCATAAATATAACATGATTGACTGGTGTGAAATCAACTGAAATTGTGGCAGATTAGTTTTAGTAACATAAGCGACAGCCCTCCGGGTAATTATGGAATTACCCGTACTGAGTTTGGCAAAATCACAGTGACATGTTTGTAGAAGCTCGAAAGAGTAGATTTTTCTAAATTACAGTGACACCGTGATTATGTCAAACTCATTGTCAATATAAACATAAGAGATTAAAGTTCTCGATATGTACCATG
>NonPromoter_1343
TTAGTGGCTAAAAATCCTTCTGTTACACAAGTTACTGATTTTAAAGGATTTACACCACTCATCTATAGTCTTACTTCTACAAGACACAGAGACATGGTTTGGTATCTTTTAATGAATACGACAGATGAGAGACCTGGGTGTCCATTTTCTGGTCCTTCTGCTAGTCAACTTGTTGCTTTGCTCACTGCCTCTGGATTTCACGGTAATTAAAATTATTTACTGAATGTGTAAATACTGCAACTCTTTTCAG
>NonPromoter_1344
GGTTTCAGCATCCTCTCCCTTGCTATGAAGGTAAAATACGCAGAGCTCATAACTCTCAACAACATGACTATTTTCGCTGTTGATGATCTTTCTATATTCTCCGGTTCTCAATCGTATATCAGCAATGTGCGATTCCATATCATACCGAATCATTACTTGTCAATCGCCGATCTTGAGAAGCTTCCGGTTGGAACTGCTCTGCCTACATTGGAGCGAGGTCAGCCGCTTCTGATCACTACTTCCGGCGGAG
>NonPromoter_1345
GCGAGATGCGATGAACAGGCTTGGTGGTGATTCTAATAAAATTAACCCATTGGTAAGACAGATACAGATGCTGCTTATTGGTGAATTTGAGATTGATATTTGATTATTTTTGCGTCGAGCATGCGTAATAAATTTAAAATTTTGGTTACTTTCAGGTACCGGTGGATCTTGTCATTGATCACTCTGTTCAGGTTGATGTAGCAAGATCAGAAAATGCTGTTCAGGCAAATATGGAACTTGAATTCCAGAG
>NonPromoter_1346
AATTTTTTTTTCCTTGGGCACATACATGGATTGTTTTCTTTGTTCGATCGGTAGAACTTTTTGTTGATTGTAGTTTTTTTTTTTTCTTTTTTCCTTTGGGATCATACTTATGCATTGTTCTCTTTGTTGAATTGGCAGATCTTTTCGTGGTTTTAAGCTTTTAAGGACAAATGGGTAAGGAAAAGGTTCACATTAACATTGTTGTCATTGGTCATGTCGACTCCGGGAAGTCAACCACCACCGGTCACTT
>NonPromoter_1347
TCTTCCTTTTCGATTTCGATCGAATATTGGTTACACAAAATTTCTTGAACGTGCAGAAAAATATCATCTTTTTGATGGGGTTTTTGTTAATAGTTTTCTTGAATTTGAAGAAGATGCTATAAAGGGTTTGAAAGAAGAGAAGAAGAAGCCTATGGTTTATCCTGTGGGGCCTATAATTCAAAAGGTGTCAATTGGTGATGAAAATGAGGTAAAATGTTTAACTTGGTTAGAAAAACAAGAACCTAAATCT
>NonPromoter_1348
GTGGATTGAATTATAATTTGACATCAAAATTTTAATTTCCAATCATCATTTCTCCAACAATATTATATTACTATAGTGTTTTGTTTTTATTTGTATCAACACAACACTAGTAACGTCAATTTAGGGCAAGCATGCTACCATGTTTCTTCTCTGGTGGTCTTGATTTTTTTTTTATTCACTATATTGTTGTTATTGTTTAATTAAAAAAGTTGTTTGCTTAGTTTAATACCCTAAATGTTGAAAGAGAGAA
>NonPromoter_1349
ATGCAACTTTATTGATGTTGATTATGGTTGTTTCAGGAAAGTTATTGTGACATGCTTGTGAAGTATAAATCAGACCTTACTCGACCTTTTGACGAAGCTACAACGTTTCTGAACAAGATCGAAACTCAACTCAGTCATCTCTGCACTGGTGGTGCTGCTGCTGCTTCACTTCCAACTGCTTCTGGTTTGTTTTTCTTCTCTCTCTCTCTCTCTCTTTCTGTTAGTGGTTGTTTAGTTTTGGAACTCATGT
>NonPromoter_1350
TAATCGAAAAAAATGTTATTTGTTTTTCTTTTGTTTTCTTCTTCATGTTATCTTTCTTTTCATAAGGGTTTCCTTGCAATTTAGATTGTAAGAAGCTGAGTTAATTAGTACTGATGGAAAGTAATGTTATGTGTTTGATATATATGTGAGTATTTTTGTTTTGAGGGATTGAAAGGTGAGTATGTTACGTTGATTCTATAATATGAGGACAGTTATGATAAGGACGTGACTCATACCATAAAAACGACAC
>NonPromoter_1351
AAAGAAAGAAAGTTTGTCTCGTAAGTACAACTCAAATGATAAAATGTTGCAAGTGCATTTGATAATTAGATTTAGGGTTCAAAGTAATACCCCTCTTCTCCGCACTAAACGTGTGCGAATTTTATAATTAGGCTCTTTGAAACGAAAATAATCACTATTTGCCTAACCATGTCTTTAATAATGTTGTAACTGATACTCCCAGGTTGCTTGATAAGATTAAATTGTTATCTTTGGCATGGCTGAAAGCTAA
>NonPromoter_1352
TTTATGAAAGATTAGCTAATAATCCATATATTTTCTTGGACTTATTCAAGTAAATTTGTAATTTTCTAGAGAGCCATTGGGCATTCTCTGTCACTGGGGCAATTGAAGGACTAAACAAAATAGTCACGGGAAATCTTATCAACCTATCTGCACAAGAACTTGTGGACTGTGACCCTGCTAGCAAGGGTTGTGCTGGAGGTTTTTACTTTAATGCATTTGGTTATGTTATTGAAAATGGTGGGATTGATAC
>NonPromoter_1353
ACAGTAACCCCGTATTTTTGCAGTTGTTGTCAAGTTCTCAGAGAAATCATACACACTGATGGTTAGTTTTTAATTAATCATATATATGGCCAAAATTAATGAATATGAAATTAATGCCCATGTTTCTGATATATATCTTTATTTGAATTATTTATAGGTATGCAATTTGAAAAGCTTGAGATTCATGGAAGGTTGGCGTTGATTACACATGCAATTCACCATCAGATACCTGTTAATGGGGCCCCATCAG
>NonPromoter_1354
CACAACAAATTCATCACTGATCCGATTCCGGAAAAATGCAGCAAGGACTTTTACTTGCCAGATTCTGACGACAAAGTTAAAGACTTCAGATTATTCTGCAACAAATTCATCGATGATCCATCACCGGAAAAATGTTGCAACGATTATAACTTGCCGGACTCAGGTGATAAAGGTGATGATGACAGTTTAGAAGCAACATGGAAAGCAATAATGGAAGCACAGGAGAAAACAAAGAAGCCACATCTGAAGA
>NonPromoter_1355
TACAGAAGTTGTGCGGGGAGCTTGTTTCATCCTTCTACTTGTAAACCTGTTTCGGTGAAAGAGACGAGAATACGCTTGCCCATAAGTGTTGAAGTTGAAGTGGTGTTTGAGACCTTCATACCGGCGCCTGTAGGGTTTTATACAGAGATGGTCAAGTGTGAGGTGAAGATCACGTGCTGCGGCTGGGAAGAAGGTGATGAAGAGAAGTTCTATATGGATACAATTGAATTTACAATGGATGATATGAATG
>NonPromoter_1356
TATTGCTCATAGCTTTTTTGTGTCTTAATACTTTAACCTTACCAAGCTTCAATTGTTATATGATGAGTGAAACATCCCCCCATGTATGTTTTCCCTTTTTCTAACTTGCACAATGTGCAGGGAGGCCTAGGCACTGACATAAATGCAGACATAAACGCATCCTCTGCCACACTTTCTTCAATATTCAGCATATTCATTATAGTTCACTAGCAATCTATTTTGTCCAAGTTAAGGAAAAATATAAATTTTT
>NonPromoter_1357
GTTTGTAAATGATTTAAGGCCTGGTTATCATTGTTTTGTTCATTTGATTATAATATGCTTAAATGATTAAGCTATTTTCAAGCTGATTTTGGCAAAATATTGTTATTTTTGGCTGCAGATGGTTACAATTAGTTATTATTAACTATTTCCAACTTTGTCGTTTTCGATACTTGTTTGTGCTTTTCTAACCGTCATTTGCTATGTGTTATTCAGTCATTAATATGCGCTAATATTGTCGGTTTATTGTGTT
>NonPromoter_1358
ATTCAATCACAAATCATCATGACTTTTAAGTTAGAATATGATGAAAGTCAAACTTTTTTGATGATCGAACTGTTATAACGATTGAATCGTTATGATTAATTGAAAGTGTGAAAAGTCTTTACACTATCCCGGACCCTGCGTAAGCTGGAGTTTATTTTAATTTGTTTTTGTCATGTTTTGATGAATTATACTGTTTTTGATTGAAATACAGGTTCTGTTAAATTATTTTATGCTATGGAGGATCTTCCTG
>NonPromoter_1359
ATCTGACCCATGTTGATTTTTCAGGTAATCAACTCAAAGGAAATATACCCTTTTCAATTACAATGCTTGAAAGTTTAGAAAGTTTGAATCTTTCTTCTAATAAGCTTGTTGGTGAAATACCCTCTTCCATTGGTGACTTGATTTCTCTAAAAAATCTATCTTTAGCTTCAAATTCATTTTCTGGGTCTATCCCAGATTCATTTTCATCTGTTCCTGATTTGGTTCATTTGGATCTGAGTTCAAACCAGCT
>NonPromoter_1360
AAAAAAAAATGAATCACTACAAGAAATCCTGCAATTAGCCAGGGAATTATGCCAGGAGCATGAACCCCTGGGAAATTTGCCAGGAGTAAAGCCAGGGAAACGTGGTGGGAAATTACACAGGACATGGCCCTCGCATAACCCCTGGCATCATTTTAGGCGGGAAGATAAATTTTAAATTGGTCTGCAAAAACTGAATTTTATCAGGTAAAGACAGGAGCAATGCGAGGGAGAGCCCCTGGCAAATTGCAAA
>NonPromoter_1361
CTAATGTGAAGGGTAAGTTACCTGATTTTTTTAGTGATGAGGTTTTTCCTGGTTTGACCCTTTTGCATTTAGCTTTTAATAAACTTGAAGGTGTGTTGCCAAAGGGGTTTAATGGATTAAAGGTTGAGTCTTTGTGGTTGAATGGTCAGAAGAGTGATGTTAAGCTTAGTGGGTCAGTTCAGGTTTTGCAGAATATGACTTCTTTAACTGAGGTTTGGTTGCAGTCTAATGGGTTTAATGGTCCTTTGCC
>NonPromoter_1362
TTTTTTTTTAATGATGTTCTTGTAATTTTTTTTCTTTGTTCATTCACTTTAGTAATTGAAGATTATTTCTCATTTTCTTGGTTGATAACTTGTTTTTTTTTTTTTTTTTTTTTTTTTTCTTTTTCTGCAATTTATTTAATTATTTACTTAAGTTTATGAATTGTTTCAGGGTTTGCAAGTTTTATGCGCGAGGCGTATGTTTGAAAGGCGACCAATGTGATTTTTCTCATCAGAGAAAGGATACTGCATC
>NonPromoter_1363
TTCCCAAGCTTTTATCGGCTTATTTTCATATGCTCTTCAGTATAAATTATTAAAACAGCTCATAGGATATACTAAAACTATCTAACTTTTTATTTTATCTTTTTCTATAAAAATAAGCTTATGCATAAGAGCTTCTTGTGATAAGATAAGTGCTTGTGCTATAAGCTGCGAATAAACAGTCCATCCAAACAGGCCCTAATTAAGTTTGTTTTATAGTTCCTATCTTTCGTGTGGTCATTCTTCTGTGTAC
>NonPromoter_1364
TGTTATTTTCATAAACTAACCTGACAAGCTTATGAATAATACATAAAAGCTTATTTATTTGCATAAGCTTAAAAATAAGTCAATCTAATCAGGCCCATAAGCTATATTGGAGAACTTATGAAATCAAGCTCAAATAAGCTATATTGGAAAACTTATGAAAATTGTCATAAGCTGTTTTCATAATCTCACAAAACTTATATCAGTATATAAGCTCAAATAAGACAATCCAAACAGGGGCTTAGTTGCTCCA
>NonPromoter_1365
CCGTGATGCTATCCCAGTATCGCTCTGTGGAAATAGTAGCCGCTATTCCGGTATTGGCCATAGAGATTGTGGTGACAATAGTTGAAAAATAAAAATTGAAGTTTTTTTGGCTTTTACTGCTCAAAATTCCGTCCAATGCAACTTCACCGATCTATTAGCTTTACAATAAATTTTTATTTTTTGGCTTAAGCAGTACTTTTTATCACATAAAACACCACCCAAGGCCCTCCTCTATTTCAAGTTTCAACCA
>NonPromoter_1366
TAGTTGAATATTGTTTAAGATAGTTACAAGTTAGTTACATTGTGATCTAACTAAACTAACTAATCGTATTCACAAATCTAAATTCTATCACAATAAGACAAACATTGTCTAAATTTGTTTTACAAGTTAGTTACATTATGAATTAAGTTATTGTTGTTAATATTCTGTTGTTTTGTTGATTTGTTATGTGATGATGAGTGTTTATATTTAGTTCTATCTGATTAGTTTGAATTTGAATTAATTTAGTGTT
>NonPromoter_1367
AGGATTATTTTGTAAACTTTTAACAGTTTGTTTTATTTTTATCTATTCACAACCATAGATCAGATTGAAGTGTGAAAATAATTTGTTACCATTGGTTAGAATAGTCTGTTTCTTATCAATACTTTATAGTATGATAATTTGATCTTAGAAAATGTTCATGTCTATAAAATCAAAAGTAGCATCATGAAATCAAAGGAACATATATTTCTTCTTCAATTCTTTCTAACGTTATCTTTTGTGATTCCTGTTT
>NonPromoter_1368
TGTTGATAAAAATTCTCTAGCTAGAAAAGATGATAAACTTGAAGGGTATGATTATTCATATGATTCTTTTTCAAAGCTTGAACTTCCTCCTATCATTACAAAACCAACCATGAAAAATGAGCACAAACCCATCAAAGAAGAATCTCTAAAGATTAAAATTATCAATCAAGAACAACATAAGAAGAAGAACAAGAAGAAGAAGAATGGTTCTGTAAATTCTCCTGGAGTGAAACTTCGTATAAAATCTCCA
>NonPromoter_1369
CAGCAGAAAACAGGTCGTAATGTATTGTTCTTAGTCCTGTTTATTCTTGTTGGATTGTTTTATAAAATAGTATAGTAGTGATTATTGTTTGTTATTTTAAATGGTTTGAGATAGGTTTATGTGACCAGTTACAGTAAGATTTACCTTCTCTGTAGCACCTACACTTATGATAGAAGGTGTGCCGGAGTCTCACTATTAGTGAAATTATGTCAAATTATTATCAGTGTCGACGTGTCAGTGTCCGTTGTCT
>NonPromoter_1370
CCGTGCTGAGCAGTTAACAAGAGATCACAATTGTAATGATGAAGCTATTAGAGAAGAACTCAGGGCAATGCATCCTGATGATCCTAACGTTGTGATAAATGATAATGGTTCGTGGCGTGTTAAAGGCTTCATTACGGTAATTTTTTGTTTTTCTTTTAATCAATTTAGATAGAGTTATTGTTTGATTTGATATTGGTTGTAATGTTTTCTTGTATATTGATTAGGTAAGTAGAGCTATTGGTGATGCATA
>NonPromoter_1371
TTTCTTAGATATCTTTCTGAATTCCAATAAATCATGTTTGTTCATGGGTATGGATATTTAATATATGTTGTTATTTTGCAGGCACTCATTTTCTAATTCTTCGTAAATTTTAAAAAATCACTTTCATATAGAGTGAAACATGGAAACAGTGTTATAAACTGTATTAGAATGAGAAGAATTGAAATTGGGAACAAGGAAATTTTGTTATTAATTAAAGTTGTAAAAGGTAAGAAAAACTCAAGAAAGTCAT
>NonPromoter_1372
GGCTTGAACTATCTCAGGGAGAAACCTCGCTTGATGATTCCGAACCTCCAGTTCGAACCGTTCAGGTTGTTACGGTTCGGGTTGTGGGGAAAGACGGTAAAATTCTTGTGGAATCGCATCAGGAATTGTCTGATGGGAAAGTGAGGGAACGGGGTAGGCCGTTGTCGGAGAAGATGAAGCCGAATGAGGATCCGGAATCTGCTGCTGTTAGAGGGATTAAGGAAGAGCTTGGGTCTGTGATTAACGGGGA
>NonPromoter_1373
GTTTAATTTTATAGCACTGTCAGTGTAAAAGCATCAATATATCAGAACTGGTCATGTATATGACTTTAGAATTGTTTATGATAAAAGGCGAACTTTTTCTAATAATCGGACGATTATGATTGATTGACAGTGTAAAATTTATCATATGTGCAGGCATTTGTTTGAGAAAGAAGCAGAGTTTGAGGGTGAGGAGTATTAGGCATGTTTAGGTTATCTCCCAGGAGGAGTCAAAGATCTAAGAACGGCTTCA
>NonPromoter_1374
ATTCCACCTTTTGATCAACCATCATTGATAAGTTTCAATGTGTCATATAATCATTTGGTAGGGAAAATTCCTGAAACTTCTTTGCTTCAAAGGTTTCCAAAGAGTTCTTTTGATGATAATTCTGATCTTTGTGGAAAACCATTGGATAAGTCATGTTCTGCTGAATCTCCTGCACCACTTCCTTTTGCTATTGCACCTACTTCTTCAATGGAAACAAATAAGACGAGGATTCATGTTTGGATTATTGCTT
>NonPromoter_1375
CTCTTGAATTCATTGGTCGTTTTTGCCCTCTTCTGAAATCACTAAAATTTAGCAGAAGTTTCTTCAGAAGCATCAAGTGGAATGATGCATTAGCTATTGCAAAAACCATGCCTAAGCTTCGCTATCTTTCAATGATTGGAAACACACTCACTAATGATGAGTTGCTTGTCATTCTTGATCGATGCCCTCTTCTCGAATATCTTGACCTCAGAATTTGTTTTCGTCTTGATTTGAGTGGAAGTCTCAAGAA
>NonPromoter_1376
AATATGCATGATACATCGTTCTTCCAGGATAAAGGTATATTGACACCTAAAAATGTCATTGTTGAAGAAATTAATGATTATATGTTGTTTGTTATTCCTAGAGAAGAAATGACATATTTAAGTTGTGATTATCCATTAGCTAACCCATCCATGGTGAATAGGCCGGATGATGTACACACACCAAAGTTTCTGAACACAATTAATATGCATCTGGTTTACCTAATCACAAAATTAAATTGAAAGTTGGAGT
>NonPromoter_1377
GAACAGGAAGTTTGTTCCCTATGGAAGGCTGCTCTCCATAATCTTTCAAGAAGGAGGACTCCTAAGTGCCCTGAAAGACGTGGGTATTTATGATAATCAGAAGCTGGGAGCAGTCACAGGAAAAATAATCAATGGGGCAACTCTAGTCAAGATGAGGCTGATTTCAACTTGCAAGAAACTAGATACAGATATGCATGAATCTGATGTCATATCTGATCTAGTCACTCATCACATCCCTATCTGCAAGAAA
>NonPromoter_1378
GAATGATACACTATTATTGAAAACCAGTTGTGAAAGTTCAGCAATTCTCTATAATTGGAGAGATAAAAGCATAAAGAGAATCAAAAAATCTTGGTGGTTCAATGTCCAGGATTATGTTGAAAGCTTGGTTACGTATTGTTGAATGTAAGTTCATATTACAATGGTTTACTTGTTTAGACCTTGATTATCTGTCATGAATTTAAGTATGAATATATTTTTGCAAAATTAATATATGTTGGAAGATTTGCTA
>NonPromoter_1379
ATGCTTTTGATTTATATTCTCAAATGGTTGCTAAGAGAATTTGCCCTGATGTTTTCACTTACAATGCTTTAATTAGTGGTTTTTCCGCTGTTTCTAAATTGAACTATGCAATTGATTTGTTCAATAAAATGAAAAAGGAAAACATCAACCCAAATGTGTATACCTTTAATATACTGGTTGATGGCTTTTGTAAGGAAGGAAAGGTGAATGATGCTAAAGTAGTGTTAGCTATAATGATGAAAGACGACAT
>NonPromoter_1380
GTGCAACTTATTAATCCTAACTTGGTGAAAACACACCATTCTCCTTCATCACTTCCAATTGAATCCTAAGATGTTAATACTGTAAAATTAAAAACAGTTGGAATTAATGTCTCAAGTATATTATTAATATACTGTCTGAAACCATTTGGCACAAGGAATGGTTTCAGAAAGTTTTACACCAAAACCATTTGATGCTGGTAATTGTTTTCTTTGGATTAATGTCTCAAGTGTATTATTAATAACTTTTTGT
>NonPromoter_1381
TGATTTGTTGTTCTTATTATTAAAAAAAAAAAAAAAAATCTTCATGAACATAGCAAACGCGGGACAAATAGCTTTGTGGTGTAATTCAAATGATTTCTTAGTAAAAACAATACATAAATGATATTTTTTTGAAAACTAACTTGTGGGCCAATCCGCTCCACTTCACTTTTTCAATGGGTTAAATGGAACGAGTCAACTTAAGTGGTCGAGTTCAAAACCTCAACTCAATCCATAAAAAATAGTGGATTAA
>NonPromoter_1382
TATGTATAAGTTATTTCTATACCAAAAGATGATTATTTTAAACTATTTTCATATAAGCTATAAGTTGTTTTCATAAGTTATTCTAGAAAGCTTATTAAAGTAAGCTGAATTTAATTTCTATATGACATATCTGATACCATCTTGGAATTTGTAATTGGGTCTAACACAACCCCACAAAATTGGCTTGTGAGGCGAGGACTGCCCCCACTTGTAAACACTTGTTCAGGCTATATCACTTCCAATGTGAAAC
>NonPromoter_1383
ATTGATTGATATGTATGCGAAAACGGGTTGTATCTATTTGGCACGGAAAGTTTTTGATGGTGTTGTTGAAAAGGATGTCGTGTTATGGAATTGTTTAATAAAAAATTATGCAAGGAGTTGCCTGGTTGAAGAAGCAGTGGCATTACTACAGAGCATGAGACAGGAAGGAGTGAAACCTAACTCTTCTACTTTGGTCGGGCTGCTTTCGGTGTACTCTGCATCCGGATCTATGCAGGGAGTTCGATATGTT
>NonPromoter_1384
TTTACTGTATAACTTGTTCCTAGCTTCATGTACTTGCTCTTTTGTGCGAGTTTGTAATACAGTGGTGATTTTTTAATTTTAATAAGTGTCTGAAATTTTTGATTGTCATGTGTAGGCATTTAGAAAGGATCATAGACCCATGCTTGGTAGGAAAGAGTTATTTAAGAGCACTTTGAAGAAAGCAGCTTATGCATGGAAAAGGATTATTGAGCTTCGTCTTACTGGTAGGTTCTATTCTTTCTCTAGTTTG
>NonPromoter_1385
CTCGTTCACCTCGGCATGCAAAGGTATCGAATCGAATAGCTTATAGTTTCTTTGATAGATTTTGCATTATCTTGAATGTTGTTCATTTGAATAGAAAATGAGAAATTAAATAAAGATTTGATCTTTTATTGAATTGTTTTTTGATGGTATAGTATTAGCGTAATTTGAAGAATGATTTGATATTTTGTTGTATTGTTTTTCAATTTGTGTTTGTTCAATGTTCATGTGTTTTTAGGGTTTTAGAATTGTT
>NonPromoter_1386
CCTAGTAACCATTGATTGATCCATATAGCCAACTTGAGTCATTTGTCTTACACTTTATATATTTATGTTTCATCTGTATTCAGTGTCATAGTTTGATTTATATATTTTTCTGATTTTATTACGTTTGCACGAAGTTCCAACCACATACATCAAACATTTGATTCAATTTATTTTATTTTTACAGTGACTTGTTCAACCTCTTTGGATGCTTATTGGAACCTGCAACTGTGAGTGTTTCTATTGTGTCTCG
>NonPromoter_1387
ATATGCAGTTTGTTCAAGGAATGTCCACACCCAGATGATAAACAAAGACTGAAACTAAGCCATGATTTGGGACTGAAACCACGCCAGGTTAAGTTCTGGTTTCAGAATCGTCGAACTCAGATGAAGGTACACGATCAAGAGTTTAAACTTTAATTAAAACGTTTATTCTTCTTTTTTCTACTTCTATTATAACCTTTGACGAAATGAATGTGAGAAAATTAAATAAAAACCCTAAACTGATGTACAAGGT
>NonPromoter_1388
GAGAAGCATTATGTGATGAGTAAAGCGAGGAAGGAGAATGATAAACGGAAATCTTATTTGCCGTATAGGCAAGAGTTGTTTGGGTTCTTTGCTAGTACAAATGGATTGGGAATGAGTAGAAATGTTCATCCTTATTGATGATTTTGGATATGATGTGATGAGTTTTCATGTAATTAGATTCATGTTCTTTTATTTGTTGTAAATGTTTGATTAATATATCAAGCTAACTTGGAGATTTGATGTAAATTTA
>NonPromoter_1389
GATGAATAAATATGTTGTTGATCTGCAGGGACTTGGCAAAACTTTACAAACTATATCTTTGCTGGGCTATCTACATGAGTTCAGAGGAATAACGGGTCCACATATGGTTGTTGCTCCAAAATCCACTCTTGGAAATTGGATGAATGAGATTCGACGCTTTTGTCCAGTTTTACGGGCAGTCAAGTTCCTCGGTAGCCCTGATGAAAGGGTAAGACTAGCTTTGATAGTGTGAATTATTTTATCAAGGGTT
>NonPromoter_1390
GATAGAGTGAAAGTTTCCATGAACGTCGGCGCTCAAAACGTGGCAATGTTAGGAGTCCCACATCGAGTAGATAAAAATGCTTGATGTGGTAGTTAAGCCATGGACTCTCCCACCTAGGACTAGTCTTCTGATTGGACTCTCTATGGGCTTAAATCCTAACAGTCATGTTGTAGGTTAAGTGTTAAAGTTATGCAAAACTAGATTGTTTTATTCATAGTAGTCAATAGTGGCCGATAGCGGCGCTATAGCG
>NonPromoter_1391
ATGAGTGTGTGTGTGTGTGTGTGAATATCTTTTTTTACTGATAGAAGTGTTGAAGATGATGATTGCGCTAATCAAGTAACCAAACAGTATACCTAAAAAAAATAATAGTAACCATACAATATAAAGTTGAAATTCTATCAAAATATACATATATAAAGTTGAAATTGTAACAAAATATACAATAACATTTTGAATTATGGTTTAAGCAGGATTATTTGTTGCCAGATATTCCAATTGTCACTGCAATAAT
>NonPromoter_1392
TGTATTTTTTTGTGATACTGATTATTTTTGTTGGATTACCTTTGTGACTGGCTATACTGACAGGTTGTTACTGCTTTGTTGCACCCAGTCCAATTTTTCATGATTTCATAATTGATTCTTGAATTGTGACTAATAATAACTGTTGATATCATGGCATCATTCATGCAATAGTGGTTGTTAGATTTGTTTTGGTCTTTACATGTAATGAGCATTATTCAGAAAATAATTTTCCTATTGTTTTGCAGTTGAC
>NonPromoter_1393
AAATAGTAGGATTAACTTGAATTACAAGTAATAGCTTTTTTTGAGTCTAAACATTGTATCCTAAAAACATTACTATAGAATTACCTTTTAAACTGTATATCCTATAACAGCCAATACTACTGTACTGCCTGTCAATTTTATGGCATTGCATCTTCATTTTTTAACTACAAAAAGAAAATGAAAAAGTCGGTGGGTTTGGGGAGCTTTCTTTTGAAAAATAATTCTAAAATTTAGATTCAATACTCTGGAA
>NonPromoter_1394
TCAAGTACCACGTTGTTAAAACACCAAGGTTTGAGCCCCACTGAGTTGGATTATATCTTTTAACATCTACTAAACATATACTGAACTTATGGCATTTTATTTTGTCTTCTGAGTCCTAATGCAACTGACTACATTGTTTCAGGTCGGTTTACAAAACTGTTCCAAATTGTGAACCATGTCGTCCCTTACAAAGATCTCCTATAGAAGGTTTCTATTTAGCTGGAGATTACACAAAACAAAAATATTTAGC
>NonPromoter_1395
TGTTGATAAAATGCTTTTTATGGACTGGAGAGATTCGCATCTAGACAATGACTTGAAGCTCAAGGAGAGAAATAGTAAAATACCTACATTTCTGTATGCAATGCCCTTTTCGTCAACCAAGATATTTCTCGAAGAAACCTCTCTTGTAGCGCGCCCTGGGTTACGGATGGATGATATACAGGACAGAATGGTTGCTAGATTGAAACATTTGGGGATTAATGTGAAAAGCATTGAAGAAGATGAGCAGTGT
>NonPromoter_1396
TCTGTGAACTGCTTGAGAGAACTTATAAAAAGAATCCGACTTTGTTCCTAAATTGTTTTCAGCTTTCAGTTATGAAGCACCTACACAAACACTGGACACGACATTATCAACGCAGTAAAAATTTGAAAATATGGATTGATTGTAATAGTTTGTTGTAGTTACATGTGTGGATATCGTGTTGGACACTGACATATAAATTAATTGTATTAGTTTAGTTTGTGTGTTGATATCGTGTTGGACACTGACATAT
>NonPromoter_1397
TTTGTTGGGATTGGAATAGCTGAAAATGGGTGAATGGTCCTCACAAAACATTGTTTTTGTCTTTATGTACAAAAGCAATAAATGTGTATGTTTGAACTGGTTTGGTGTTTTTTTTTTTTTGGTGTGTGATGCTCCTTGTCTTTTATATCAAATCTAGCACATGTAGATGTACTATTTATGTTTGTTGGAAGTACAGGGAATGAGAATAATTGTCTTTCTCAGGTTAATTTTTGATTCAGTAGTTTTTTTG
>NonPromoter_1398
AGTGACACTAATTTTAAAAAATTGAATTGACTGGATGTAATTACATGTGTCGGTGTCGTGTTAGTGCATACACTTGGTCACATATTTGATTTTGAAGTGTTGGGGTCAATTATTGTATCCCTTCTTAGATGTCAATTTATGAAGTAGACCACCAGACATGATGACGATATTGACACTGACATGTAGACAACAGTAATAGTTTTAGAAAAGAGAAACTAATTGTATGTAGTTACATGTGTGGGTGTCTTGT
>NonPromoter_1399
ATGACCTGGTGGTGTAGGCTTGAGACCTCAAAATGTGCTCCTCTCTAGGTTTCAGGTTCAAATCCTCCAGGTGCTAAAAATTTCTGTGTTGGGCCAGTTCATACAAGGCTCTGCTCTGGCTTCAATTGAACCCCCGCTAGTGGATGGTGGGATTGGTTCCCCGGATTAGTCAGTCCTTGGGCCAAATGGCAGATGCCGAGTTTCCAAAGAAAAAACATATATGGAAATAATTTGACTTTACTTTATCTTT
>NonPromoter_1400
TAACCATTGTTGAATTAATATTTTTTTCAATTGGAGACTCTGAAATTCTGATCATACACAATTGAAGGAATTAAGTGATGATATAAAATATTTATATATGATGATTTACTGATCATACACAATTGATTTTATTGTAAAATTAATATATGATATGTGCTTGATCTTCTTAGTGTTAATATTGGCTTTCTTGTTGTTGTAGCTTTGACAGAAATCTTGCCCAACCTAAATCTCCTTAAGCTTCTTTTTACAC
>NonPromoter_1401
CTGTTCCGTTTGAAATTTTTAAGAAAATACATCCTTAAATTCTAGTGTCGTTTGAGTTGACACTCTGATTGGGTAAAATGTTATTAGTTAGTCACTACCTAATATATTAGTGAGCTTAGAGATGATGTGAACTAAAACCTCAATATTGATTAGGACTCGTTGGGCCATGACATAGAAAAGAGTTTTCTATTAGAGCCTCATGTAACCTTTGAGACCCACATACTTAGTTTGTAGGCTTGAGAAATAATCA
>NonPromoter_1402
GTTAAGTGCTTTTTTCTTTATTATTTTATGTACTTTTTTTTTGTTTTGTTTCAAAAGTAAATCTTGAATCAATGAGAATCTACTGCTATAATTGCACACTTTTCTATACAAAATTAAGCAAAAGCTTTCCAAAAGGGGTTACTTTATTGTACCAATCAATTTTTGCATTATCATTGAAGGGTTGGATTAACTTATTTGAGTTTATCTCCCGACATAAACACTTGTTAAAGAGTTTGAAAGAACTTATGAA
>NonPromoter_1403
TTTTGATTTTAGGTGCTTATATCTGGAAAAGAGGATTTGGAGGCACCGCTCTCTCCTGCAATGGATGCTATTCTTAGGATTTTTAAACGTGTATCCGGATTATCTGAAACTGATAACAATAATACAGCAGCCGCAGGGGTTGCATTATGTTCCATCCGTTTATTGGTGGCGTCAACGCAGGCTATCAATTTGATAGGAAAACAAGGCTCTTCAATTAAAGCTATACAGGAAAATACGGGTGCTGTTATTA
>NonPromoter_1404
ATTGTAGTGGCGAAAACTCCAAATACTAGATTCAAATTAGAATCAATTTTACTTGAAAACATTCAAACATGTCAAAAGAATTTTATACCTCTGAAATCAATTTTACCTCCTTTGAAAGTGGAACCAAACATAAACTAAGAAAATAAATTAATTGAATGTAACCACATGGGTTGAATGTGCCAACACCAAACACGCCTTCAATCAGAAGTGTTGGTGCTACAGGGTTTACATTTGTCCACATGGCAACTTA
>NonPromoter_1405
GCTGGAAACTAGGCTTGCAGATTCTATAGTAAGGAGAGTGGGTTGGATGGAGGGTAGAAAAATCAACCAAAAGCAAAGAAAGACTTGAAAAACTATAACTGAAACCATTAAGAAAGATATGGAGAGTAATGAGTTGGATAGAGATATGATATCTCATAGATCATTACAAAGTCGTTTGATTCATGTAGCTAAACCCACCAGTGGGATTAGACTTGGTTGCTGTTGTTGTTGTAACAATTAAATACATTGT
>NonPromoter_1406
TTCAACTAGTGAGATTTAATTGGACTAATTTTTTTCCATCTATTTAATTAGTTATGGATTTCTCTCTTTTTTTGACATATGTATAAGCATCTTTTACATTTTACTACTTTGTCAAGTAAAAAGTCACGTGATGATGGGTCTGATAGCACATGGTTTGATTTACTATGATGTTGTGGTTTTTTCTTTGCCCCCACTTGGATCATGGTTTTTCAAGATGGAGAGGTGTTGGTGGTGCTTATGATGTTGTCTT
>NonPromoter_1407
TCTCAGATTGGTTACTGCAATACATTTAGATTGGACGAAATCCATTGTAAGCATTAAATCTGGAATCATGCAGCTAAGAAAGTACACATTTTACGCAGTCACATGATGTGGACAGTCCATATTTCGGCTTTGGTAATTCGCGCCAAAATTCAAGTAGGAACACATGTAATCTAAAATTTGATCTGACAGTCTAGATCGACAATTCTGTAATTGCGTGAACGTAGTGAATTGAAATCCGCAAACATTGCAT
>NonPromoter_1408
AGTTTTTCGTTTTTTTTAAAGTGGTCCTTTAAGTTTCAAAAGTCTCAAACAAGTCCTTTTAGTTTTTGAATCGTTTCAAACAAGTCATATTGTAGATAACATAGTTGGTAATTGCTTCCTTGAACTCATCTTTGGTACCAAATCTGGCTCCTAACACCCACTTTAAATTAGTCATCTTTTTAGGCATGGCAAATGGTGGATAATGCTCTTTGTTGCCACATTTGAATCATCATCATCATCCTCTAAAAGA
>NonPromoter_1409
CTTAAATTAATTTGAAGTTTGGAATTTGATACGGCAGTGACCTTTTAAGCCTATAGTAACTTTCAGGACTGGTTTACTAGCTAGGGATTGTGGATATGCTTGTTATGATTCTTGTTTTGAGTATTGCTTTGGTGTATCTGTCAAAATATTAACTTTGTTTCAGTTCACTATACTAGCAATAGTGTTGTTCAACGTTTTTCCCCCTTCTGTATTTTGGATTTTTCAGGGGTTAGCCAAAGAAGGAATAATT
>NonPromoter_1410
AGGGTTTTCGCTTGCGGATTTGTATCCTTCAATTAGAATTCTTCAAGTTCTTACAGGATTAAGGCAAAGAATTGAGAAGCTCCATGGTGAAACGGATAAGATACTAGAGAACATTGTAAGAAGTCATAGAAAAAAGAATCTGGAGACAAAGGCTAAGGAAGAAAAATGGGAGGATCTAGTTGATGTTCTTTTGAAGCTGCAAACCAATAGTGATCTGGAGCATCCCATATCAAATAACGTTCTCAAAGCA
>NonPromoter_1411
ACCATGCGTAAAATCTAGATTTTGACTACCTTGCGTATGAGGCGTGAGCAAAACTCAGATTGGGGAAGAATATTGTCCTTGGGTTCCGTTATATGAAACTAATTAGCTTTTAAAAGTCATTATCTAATGCAGTATTAACAAATATATATTATAGGTTACGAAGCTGCAGGAAATAGTATGATTGAAATTCAGGTCTGTTTGGATTGATTTATTTGAGTTTATTTACTGGCTTAAGCATTTATGAGACTCT
>NonPromoter_1412
GCTAGAGCTCACACAATTAAATTGTGGAGAAGTTGAGTGTCTGGGGTTCGAACCCCAGCAATATCCCTACCAACTAAGCTAAGTTCACGGGGATGAAACATATTTTTTATTTTAGCTCTTAAACTAAACATATAATTTAAACTCTACATCCTCATATGTCAACAAACAACCATTGATGTGGCTCACTACGAAAATATATTCTATCGCCGGATATCATAATTACTTAATTGTCAAATAAATTTGACATTTC
>NonPromoter_1413
AAACAATGCTTCTATGGGGTATTATATATAATCGATACCTGAAATCTATATCACCTAGGAAACTGATATCAGCGATTCAAGCAACAATTGCATTCTTAATGATTTCAGATGTCTTATTTGTGCGCGGTTTCTATAGACAAATGGGCGTGCTGGACACACTCTATGTTGTGATTTTCTCAGGATTCTTGGAGGTTCTATTTTTCTTTAAGTTTCTGCCATTCACTGTGTTATTAGCACAGCTATGTCCACA
>NonPromoter_1414
AGTGTCCCACACTTGTCGGTCGGTGTCGGACACTAACACGAAACTGACACATGTGATTATGTACAAATAATTCGTTCTCTCCATGACGTGTCTATGTCGTGTCCAGTGTTTATGTCAGTGTTTCATAGCTTTCTTTCAATTAGAAGCAGACTGTATTTTAACAATTTTTAGTTATTTAGTTGTGTGTGGTTTTTCTTTTGGGAGGAGAGTGCATGTTACTGAATCTATATTTTTAATAAGTAGCGCACGA
>NonPromoter_1415
TCATTTGATTCGATTCATATATTGCATTCAAGCTCTGGTGATGTTTGGAGTCATGATTTGTGTTCAATATGTTCAAAATCCATTTATTAATGTTTTGATTTGATTCATGTATATGTTGTATCAATTCATTCAAGTTCTCAGATGTTTGACTCATGAGAATTTATTTTTGAACGAATCTATTCAGAATTCTTTGATTCTTATCAATCTTCATTTGATTGGAATTATAGATTGTATGATTCTTATCAATATT
>NonPromoter_1416
CTGGGACTATTCAGTTTGCTTCTGGGATTAGGGCGGTGAAGCCTGAATTGGAGAAATTAGGGTTTAGGGTTTTGGTTCCACAGTCGAAGCCGTTGTCTGCTGGTGAGATTTTAGGGTGTACTGCACCGAAAGTGGGGAAAGAATTGGATGATAAGGAAGAGAGTGTTTTGGTGTTTGTGTCAGATGGAAGGTTTCATCTTGAAGCGTTTATGATAGCGAATCCGGGGGTTAAGGCTTTTAGGTATGACCC
>NonPromoter_1417
GCTTAATATATTTCTTCAATCAATGATTTTATGATTTTTTTTTTTTTTTTATCATCCGGTCTTTCCGAAGGAACTATATTACGATATTATGGAATTTTAGATTGAGAAGCGCTTCTCAGTATACAAGAAAAGCTCTTGTCACGTTACTAGTTAATTCATTGAAGCCTGCTCCTTTTTGTATGAAGTGCAACACAGACGGTTCAGCGAGTGCTTACCTTTGGTCTTGCTTCTTGTAGAGGTAATTTTAGAG
>NonPromoter_1418
AAAATTGGTTGTTGGAGGTTGAAGAGTTTTAATAGTAAAGCTGATGTAACAACAGAATATGTTTGTCGTTGGTTGATCGTAGCGACCGGTGAGAATGCCGAAGCTGTTGTGCCTAATATTGAAGGCGTAGATGAATTTGGAGGAGTTATAAGGCATACAAGTTTGTATAAAAGTGGTGAAGAGTTTAGAGGGAAGAAAGTTTTGGTTGTTGGTTGTGGTAATTCTGGTATGGAAGTTTGTTTAGATCTTT
>NonPromoter_1419
ATCAATGGTATGCAAGCCTTTTGCTAATCATTTTCAAATGATTCCATTACTTCTACCCATTAGTATTAACCATCATAGTTAATTCTACCTATTAGTTCTAATTATAATTAATATTATCATGGAGGTTTCTTGAGCATCATTGGGTCTCAAAAGTTTTAGTTTTCACCACATTTGTTTCATCTCCTTATAAGGAGTTAAACTAGATTCTTATCACAAGACAATCACAGATCGGTAACTTATGTGTTGCGTG
>NonPromoter_1420
GAGTCAGATGAGGTATATTAGGAGTTGTGAAATTGGAGATACACTTCAAAGAGGGATAACTTATGGAGTTGTGGGAGACACTCATGAAATAAAAACACAAAGATCAACTGTACCCGTTCCAAACTTGTCCGTGGAGAGCTTGATAGTATGGGAACTCATTCCTTTCGCTATTTCTTTTGCTGCTTCTTTTTTGGTTCCTGATAATAGTGGCAACACATGGAACTTCTTGTATGTATTTCTCTCTCAAACT
>NonPromoter_1421
GATGCTATGCTGTTTCACTTTGATGTTACTTGTGCAATTATTTAGCTTGTTTTATAAGATATATAGGGTCTGATTGGATTGCCGTATTTGAGCTTATTTACTGGCATAAGTTTTTTGACACTGGTTGGAAGAAGTTATTTCAGCTTATTTTCAAAAGTTCTCGAAGATAACTTATAAAAACAGCTTATACCTTATATGAAAATAATTTAACCGATAAGCATTTGAGGTAATAGCTGAAAATAAGCTGTAG
>NonPromoter_1422
AACTTCCAGGTGGTGGTGGTTCAAAATATGGAACTAGTATCCTCAGCGAGGTTGCATTGGATCGCACTAGCGATATCATTTTGGCGTATATGCAAAATGGTGAGGTTTTAGCTCCTGATCACGGTTTTCCTGTACGGGTTATCGTTCCTGGTTTCACTGCCGGAAGAATGGTGAAATGGTTGAAGCGAATCATTGTAACAACCAAAGAATCTGATAGCCATTATCATTACCATGATAACAGAGTACTTCC
>NonPromoter_1423
TTAATCATAATCTTTATCACATCTTTGTCGTGCCTTACTCGAAGCGTTTGCTTTTTGACATCAATTGAAATGTTATGACTTAGTAGTTAATTGGTTTATATCCTTCATTTTTCTTTCCTTTTTAGGGTCTTCCTGTCTTTGCAATTGGTGTTGGGCTTAGCACATTTGACAAAGCATCGGTAAGTTTAATCATTTCAAAAACAAAAAGGGATGTTGCTTTTTGTTGGAGCACTATCTATTACTCAATCTT
>NonPromoter_1424
TAATGTTGATGTGAATTGAAAGTTAGTAACTTTTCATTAATATTGCTTTTTTAAGTGTGACTTGATACCTGCTATTGAAGTGATTGCTAATCTTATTATTGTTCATAGATTTATTTAGGTTTAGTTAACTTTATCACTCATCAACGTTCTACTTGATTTTTTCGATGTTGTTTGATGTTAGGTAGTTTGTGAGTGATTGCTGAATCTGCTTAAAATATTTCCCTGAATTGGTTGTCGTTGTTTAACTAAT
>NonPromoter_1425
TCTCAGCCAAACAACATGTGGGAATAGCAATTCTCCTTTATTTATCATGCCACATGTTATCATGGTTTTTGGGTGCCAAGCCATTAATTGGACTTGAACCTTTTGACCGTTGATATCTCTCTTTTTTCTTGGGAAGGGTAAAAGGAGAAAAACCCTTGAGTTTCCGAATTCGGGGGTCGTTTTCGCTACGGGAAGGTGTTAGGCACCCGGAGCGATTATGGTATTCCATAAGAACCGCTCTCCTAAGTTT
>NonPromoter_1426
TCGTAACGGAGCTTGAACAAATTCGACAACTCCAGACACGAATTGAATCAGGGGAATTGAAATCTAGGTCAAGCCACAACGGTGGTGGTTCCGCTAAGAAATCAGCGAACAAGAAGTTTTCCGGCAATAAACGACCTTTCCCGGCGGAGAAGGAATTGAAGAGATCAAAGTCAGAGGTTGGAAGCGCAATGAAGGCTTGTGGTCAGATTTTGCAAAAGCTGATGAAAACCAAAATAGGTTGGATTTTTAG
>NonPromoter_1427
GTATAACATATATGATTGCCTAAATATGATACTCCCTCCGTTTGTAAATATAAACAAATTTTATTTTTTAAATTCATTCAATTAATGATGTATGTGGTAGTAAACTTATGGAAGTGAATCTCGTATTTTTCAGTGTCGACAACGGGAAGGAGGCACGGTTCATTTGGATCTCCAGCAAGTTCTCCCGGCCAAGCACCCAAATTTGATCATATGCGACCAAAAATGGAAAACTGGGCAAGTTCTCCTCGCC
>NonPromoter_1428
ACTGTACACTACTTATTGTAGTTGTATGCGGTACAAAACTTGTGCTCCCCCACCGCCACTCTCACTAATTAACCTCTAATTTTGGTTATCCAGGAGCGATCAGTTTCAACTATTGTTTATCTTGTTTCCCTTCAAGATCCTACAAACTGCCCATTTTGATTTGTGGATGAGATCAATCAAGGTTGGTTATTCTTTGAAGTAAATCCTTTCAGGATTAACGGCTCAGAACTGAAATGATCTTTGACTCTAT
>NonPromoter_1429
TCAATGTTTTAATGTTTTCAAGATTTTGTAAGAAAACTAGAAGATAAATAAATGTTTTTCTTTTCCTTAGAATTTTTTTGAAAACCAGAATTAGAATAAAAACATGGTCACACTGTCGTAATTAAAATGCATCAACTGAAATTAAAGATAAAAAATAAAATAAAAACCAGCTTAATCTTTTTATAAGTTGGCTACTTTTTGTGTAACAGTACCCATTGATATCAAAATGCGGCTACATAGGACGGTTGGA
>NonPromoter_1430
TATCAATTTACCACCAGGACCATGGACACTACCCGTCATAGGAAACATACATCAAGTTATTAGTAACTCATTACTTCATCAGTGCTTCAGAAATTTGGCTGAAAAATATGGACCCTTAATGTACCTAAAATTAGGAGAAGTGTCATACATAATAGTTAGTTCACCATCAATGGCCAAAGAGATTATGAAAACACATGACCTCAACTTTTGTGATAGACCGAACCTTCTTTTGTCTTCTTTTGGTTACAAC
>NonPromoter_1431
TTTGTAATTGATTGTGTACTGTGCATTGTGATGATCAAATAATTCCCTTTGACCAATTCAATAATTAAAAAAAAAAAAATCCTTTGAATAATTGCTTGTTATTATTGTTGCTCAATTATATTGTTTTTGATGGATGGATAATTTTTATTTAAATTATGGTATTTTGTTTTTTGCTAAAATAAATAATGTGGTTGATATTCTCTGATGAAAGATTTTTTTTATCAATGTTGATAGATAAGGAGGTCTTCAT
>NonPromoter_1432
TCAATCGTTCGATGAAAATCATATAACTCATATTTCGACTTAACCAATTCAACTTTACAGTACAAGCTTTGATCATGTTCATTTTTATATTAAAATTCAATTTGATGGAGTCATATAAGCAACTATTGAATTCATCAAATGGTCAAGATGTCTAAATTCAACATATTGACTTCAAGATGTCTAGACTTTTATTTTGACTTCAACATATTGACTTCAAAAATTCTTTTAACTCGAGTAAAAAAAAAGAGAC
>NonPromoter_1433
GGATGTCCTGTATTTTTTGAACATTCTTCTCCAAGTAATTTCTCAGTAATCCTTTCGGATATAAGTTGTGCTAATCCATCTATTATAGTCTAATGATAGGCCATTTAAATATAAATTTTTAGTCTCTCTTTACCTATAGGAAGAAAAATGTGAAAGTGCCCGGAATCTTAAACCCGGTGGTTAATTAAGTTTGATTATAGTTTATTGTGTTTTCATAATTTAAAGATTAAATAACTCTACTAAGTTGTTT
>NonPromoter_1434
TATCAATGAGAACACCTGAAATGCCTTCAATGTGAAAAACAGAATAATTGAATGAAACCACTTGTGTTCAACACCGAACACATCTTCTATGTGAAATGTTGATGCTACATAATAATTCCAGCTATGTATCATTACAAACAGAAATGAATATCTTAATCTATGTCATAAGGTGTGAACTTAGTGGTAAGAATTTGACCTTGTAACCTAAATGAACGGCGTTCAATTTCATCGGAGATGATTGTAAATTAGA
>NonPromoter_1435
CGGCACTGGATCCTAACTGCTACAAACTCTCCACTGTTATATTAATTAACCGTTAATATAAATATGATGCGTCAAATCCAACTGTCATAAAGCAAATAGCGAGTCACAATAGCCTTGCTTGTTTCATTACTCGGTGGGTCACAAATTCACTCACCTTCTATCTCTCTCATCTTCCCTTTTCATTATCTCTTTAAACAAAACATCTTTGTCACAAACTGCATAACATAAACATAACAACCTTGCTTGCGTT
>NonPromoter_1436
TTGGTATCCAGGTAAGGAAAAATCAAAGTTGCTTATTAACTGTCTCTTTAGAATGGGAAGTGCAGCAATTCTTCTTTCAAACAAAAAAGAAGCAAGTAAAAATGCAAAATATTTGTTACTTAGGACACTTAGAACACAAAGAGCTTTTGATGATAAAGCTTATTTATCCTGTATAAGGGAAGAAGATTCAGATGGAAAACTTGGGGTGACACTCAAGAGGGATGTGCTTCATGTAGCTGGTGAAACACTT
>NonPromoter_1437
AATGTCCCCCAAACTTAAAAATTTATATTATTTTTTTCTTAAAACAAACAATTAACGATTAAATATTAAAGCTAACTATTAATTTTGGAGTTTGGAAAAACTATATGCATATATACATCAAAATAGGAAAAAATGTGTATTTTTAAAGTGACAATAATGGTTATTTCTAATAGACAAATTATTATTTTTAGGGGTTTATAGACAAATTAATAATCAGTTTTAAATTTATATTTTCTCCTTCTCCATCTTA
>NonPromoter_1438
ATGATTTCTTTACACTATTCCCCGTCATCCTTGTTTTTTTTAGAAACCTTTTTTATTTTTATTTTTCTTAGATGAACCCAAAGAAATTGATTTATAAAGAGCACCACAGATAATTATTGAACGACTGCACCAAAAAATTAAAAAGAACATATGCTATTAAGCGAAAGCAAAACACAAATGCTAGAACACCCGATACAAAGATTAGTAAAAATTAGAATCTCCAAAAAAAATTAGTAGGAGAAATCAAATG
>NonPromoter_1439
TGTAATCAAGTAACTTTTTTTATTCCTTATGTAATCAAGTAATTGATATTTGCTTATGTTTTTTAAAAGCTAAGTATATACATTAATTTGAAACTATTTGAAGATGTATCAAATAGTTTCAAAATATATATATAAAAAATTATGTTAACCTATTCAATAAGAATTTTGGATTTTATGCTTGGATTAGTGAAACTCATTGTTTATAATGAGTTATTAAACAAAGTTAAGGTAACCCATCTCAGAGTTATTT
>NonPromoter_1440
TTAAATATTCTAAAAGATTGTGTAATTTGAACTAGTAATTTTCATGCCTTTGAGTTTAATTTTTCAGGAATTCATTAAATTTCAAGAATTTTGTATATTGTGTTGTTATAATTTTAGCTATTCAGTCTTATCTTTATGAGGGATTTGATTAGTTGATGAATTCTTTAAATGTGAAGAATTTTTGTGTAATGTGTTGTTTGAATTATTCATTCTTGTGTACTTGAGAATTTAATTTCTCAGTAATATACTT
>NonPromoter_1441
TCCTAACAACTGTGGTTTGTGGGTATTTGGGGAATTTCTCAGTCTATATGCTATGGATTATAATGATAATACAATTGAAATGTGGGTGATGAATGAATACAAAGTGAACTCGTCTTGGACAAAGACTCTTGTTCTTTCTGTTGATGACATTTCCGATGAGTCCTTTTCCCCATTGTGCTGTACAAAAAGTGGTGATATTATTGGAGCACATAGTGGTATTGGATTGGTGAAGTATGATGACAATGGACAG
>NonPromoter_1442
ACTAACATGTAATCTATTGACATCATGCCTATAGTTCAGGAATAAGTCTTAGACTCTTGAAAAAAATTCTTCTGACTTCTTCTGAATCCAAATATATTTTTTAACCAGCTTAGAATCATAGGATCCCATAAAATTGCAAAATGGAACTAAGAGTCCATTTCATCAATTGGCCCTCGTCATAGCCATAATGTTCCTTTTTCATAAGCTGTTGCCCCTTAGTTGTCTAAATTTAGGTCCTCCTGATTTGACT
>NonPromoter_1443
AAGTACAAAATGGTGGATCAATTACAACAATAACGGAGTCAGAATTTCATTTTATTGGGGATGTTGGGTTAAGTGTGATCAAAGTGAAACTTGAATCAAATACTATTAAGGCACCATCTTATTTAGTCAATCCTCTGGTTCAGTTAATTTACATTGCTAGAGGATATGGAAAGATTGAAATTGTGGGCTTGAATGGAAAACGTGTATCAGATACTCAAGTTAAGCCTGGTCATTTGATTGTTGTACCAAA
>NonPromoter_1444
GAGTTAATGTCAAAAAATTTGACATAGGTGATGAAGTCTATGGAAACATACAAGATTTCAACAGTATGGAAAAACCAAAGCAGCTTGGAACATTGGCACAATTCATTGTTGTGGAAGAGAACTTAGTTGCAAGAAAACCTAAACGTCTTTCATTTGAGGAAGCTGCAAGTTTGCCTTTGGCAGTACAGACAGCAATAGAAGGATTCAAAACAGGAGATTTTAAGAAGGGTGAGACAATGTTTGTGGTTGG
>NonPromoter_1445
GTTCCAACTCAAACATCTCAGACTAGTGCAACTCCTGCTGTTGTTTTCCATGAACAAGCACCAACTACTCAGAAAAGTATGAGAAGCAATCTTGCAGTTGTACTCCAACAACCAACAATTCAGGCAAGTCAAAGTAGCCAATCTGCAGTAGCCCCTAAGAAAAGGGTATACATTATGATTCTTTTTAGTAAACTTATTGATATTGATTATGTTTTTTTTTTCTTCATTTTAATTGATTTAAAAATATTTA
>NonPromoter_1446
AGTTGAAGTAACGAGATCTATCACAAAGCATAACTATCTCATTCTTGATGTTGAAGATATTCCTAGGGTTGTCAAAGAAGCGTTTTTCCTTGCAACTTCCGGCCGCCCCGGCCCGGTTCTCATTGATGTACCCAAAGATGTTCAACAACAACTCGCTGTTCCGAATTGGTCCGAGCCCATTAAGCTAACTGGTTATTTATCCAGGTTACCTAAGATTCCTGGTGAGGCTCAGTTAGAACAGGTTTTGAGG
>NonPromoter_1447
CTGGTCCCCAGTGAAAATTAATGTGAATTGGGTCCTCTGACAATGTATACGGAATTAATTTCAAGTTTTTAGTTTTATAGTAATTTTATTGCTCATGTGCTTTTTAACTGATGGTAATTTTTTTTTTCATTGCTTTGTCATGGGTCGATTGGAAATGTTGCAGATGGAGGTAATTTCAAATCCTTTCTTTCATTGCTTGAACTTGAATATATTTGCAGCTTAACAGTTGTTGTTTGAGATTAGTTTTTTT
>NonPromoter_1448
GTTATATTATTTCAATTGGCAGTAACTCCCTAGTGATTCATATGGCTGCTTAAATGGATTTAACCTGACATATGTTGAATTTTTCTAGCTCATTGTAGACTGGTTTCCACCTACGGATGCTTATCTCAAGCAAACACATATCCATAAGTTAATATTTGAACTGGCGGAAAACCATGGTTCACACGAAGGCTTTTCTCCTGACGATGGTGATAACCACCACTACTCAGAATATATTGACAACAACAGGATT
>NonPromoter_1449
AAGAGGACTACACTATCTTCACACCGGAGCAAAGCGCGCAATTTTTCACTGTGATATAAAGCCTCAAACAATTCTTTTAGATAACAAAATGGTACCAAAACTCGCACAACTTGGAATTTCCTTGCAAGAGAAGCGTTCTAAATCAAAGCCAACAATGATTAAACTCGACAACGATGAACTCCACAACATTATTGGTAATTTGTTTTCTTTTATTTTTAGAGGAAGCATTGAAATTAGGTATAGAATTCTG
>NonPromoter_1450
AAACAATTTATGAACATGTTATAAATTGTTTCCATGAACTCTCCCTAAAGTCTCACAAGTACTTATGCTAGTAGATAAGCTCAAGTAAGTCAATTCAAATAGATCCGTATGCATTTGTGCAGAGATTGTGTGTCTAGTACTAAATTTTATTGCTATGATATAATGTCTTGGAGACTTGTTACTTGGAATGTATTTTTGTTGTAAGCTGCAGCTTTTTCTGCAGTTAAGGTTATTACTTTACTTCATATCT
>NonPromoter_1451
AATTTGATTAGGTGTTCTTAGATTCTCTCAAAGCTTTTTAATGTTTTTTATTTTATTTTTAATATGTATATTTACACATATAACAATTTTTGTAACACATGAGGTGTTCTTAGATTCTCTCAACAACTTTTTGGTCTGGTTTTGTGTTTCTAAATATAGAATTTTTTTAAGGGTGTGTTTATATATATATATATAGTAAGATATATGGTTTTAGTTTCCCAATGTTGATGTTCTTTGTTTTACGCGTTTC
>NonPromoter_1452
AAATTAAAGTCTACCATATCAATTATTAATAATCAACCTAAATCATTGATTAATATTAGAATTAATGGCCAAGATTTGGAGTAAGTCTATAGACTTACTCTTGGAGTCAAAATATCCATATATCAAGGATTAGCAACATATGAATAGAAGACAAACGGATAAGAAGATGCGCTGTTAGACATTTTTAGATGACAAAACCAATCATTTTAAATATAACATTTACGGATCAAGGAATCATGATATTGTTGTG
>NonPromoter_1453
TTCAATTACCGACGGAATCTGACTCAGTATTACTTGCTCCAGAAGTGATTTCGTTGAATAAAACACTGAACCGGAACCGTACGCGTGGATCTCAATCAAACCGGCCGCGTCGTTTTCCACGGTCTCACTCGACCGGACATTCTTTAATCCAACCGGGTGAAAACACGGACCGGTTCACTTTGAAACTGCCTAATAAGGTTAGGAAACAGATAATGAGCCGGCAATTGCAACGAGCGAGAAGTTTGATTAC
>NonPromoter_1454
GTTTTTTGTTGATATACTCTCCCTCTGTATCTGATTATAAGATTTTTTATAAATAAATTTTTGTCACTAATTTTAAAGATTATCAATAAAATTTCACACGGGAGCCCCTAATATGGACCCTTATTTTTAGGGTCTACCCATAGTCCTTTGTAAATGACCTGCAATAGCGGGTAATTACACTTCCACTCCAGTATAAATTTGGTACAATTCACCTTTCTGTTATTTTGCCATCCGTTTCAAGTCTAACATG
>NonPromoter_1455
TGTTGCGGATTACCCTGTTGGAATCGAATATCGATTGCTAAAAGTAAAGTCGTATCTTTTAGATACAAAATTTGACGATCGAGTCCAGATGGTGGGGATTTATGGAATTGGCGGATTGGGTAAAACAACACTTGCTCGAGCAATTTATAATATGATTGGTGATAAATTTGAATGCTTGTGTTTTCTTCATGACTTGAGAGAAAGTTCAGCTAAACATGGCTTAGAACATCTCCAACAGAAGCTTCTTTCC
>NonPromoter_1456
AAAATAGATCAGCAAAATGTTGAAGGGAAGGATAAAGGGACAAAAAGAAAATTTGGTAAGACATTCATTTATTGACTATTAGGTCTTGATTGTTTAGGTTTTTTTTTTTTTTTTTTTTTTTTTTTTTTTTTTTTTTTTGTGTTTGTCTCTATATTAGGTTTTGTTTTGGATTAGTTTGTAGCTTGTGATAGATTACTTTGTCGTTATTGCCTAGTAAGATTGTTCTTATAAGCTATGAAGCACTGGCACT
>NonPromoter_1457
TAGATAACTAGCTTATGTAACTTTTGTTTTTATTGTGTAGAACTATGTTCTTGAACAATTTAAACATTTAATAAGTGAAATAAGTTACCTTTGCTTCTTCCTTTCTTGCATCTAGTTTGTTGGAGTTGTTCATGTTTTCCCTTTTTATTTTCAAATAAACATACACACGTGGTAGGGGAGTCGAAGTTTGAACCTCGAACATAGATCAGGTTTAACTATTTTTGACATTTTTACCAGTTGAGTTAAAATT
>NonPromoter_1458
AATGTGACAGGTAGGAGATGATGAGTTTGGAAGGATGCTAGCTGACATCCTGAAGAAAAATGGGGTGAATACAGATGGTGTTCTTTTTGACACAGAGGCAAGAACTGCATTGGCTTTTGTGACATTGAGGAAAGATGGAGAGAGGGAGTTCATGTTTTATAGAAACCCTAGTGCTGATATGTTACTGAAAGAATCTGAATTGAAGATGGATATGATTAAGAGTACAAAGATATTCCATTATGGATCCATT
>NonPromoter_1459
TGGAACTTTTATAGAATTCGGAAAAGCTATTTAGGTTTGTCGTACGCTGGTAGGCTGTGAGTACAAATTAGCAGCCCACATCGGAAATTATAGCTAACATAGAGATATAACAAGTATGGTTTGTCATATATAGATATATGTTAGTCAGTAGTCCAACATTGAAAATTTAGCTCTTTTTGAGAGGCAGATTTCATTATGAATAAACGTTGTACGACCAGCCTTTAATATGCATTGGATAGCTTTGAACTGG
>NonPromoter_1460
AAATAAAGGACATGTCTAAAGTGTTTTGTGTATTAGTGGATACCTTTGAAGAATTAGAGCATGATTTCATCGATTATATTTCAAAAAAATCAATCACCATAAGACATGTTGGTCCTTTGTTTAAGAATCCAAAGGCAAATGGAGCAAGCAACAATACTCTTGGTGATTTCACTAAGAGTAATGATGATTCTACTATTATAGAGTGGCTAAACACAAAGCCAAAAGGTTCTGTAGTTTATATTTCTTTTGG
>NonPromoter_1461
AATCGAACACTGAATGTATAGGATGGTCTATGGTTTCAGACTCGATATCTTTTCATTTTCTATTTTATACAGTGCCAATATCTGTTGTTGCATCTTTCAAGAAGATTAAGGCCCTGATAACCAGCCACTCCCAACTTGCAAATGTTTTGAGGAACTCATCAAAGCTTGTAAGTTTGTATACTTTCATGATTCATGAGCCCCCCCCGTTTTTTTTTACTCTTTGCGTGTATCTTTTCAAGATTTATTATTG
>NonPromoter_1462
TGTGAACTTGAAGCCGGCGGTGTTACGTTTATTTGAATGGTCAGTGGATTTTGATATGCATAATCAGAGAAATACAATGCGCAAGTATGCATCCGAATGGTGACAAAATTTTGACTGTTTATGAACCACATAGCAATCCGAATGTGCAGCATGAACATGACAAAGTTAATGCGGATAGACCTTTCACTTCGGTCTTATCTCGGAAACAGAAACAACATGTTAGAAAAAAATCTTCAGATTGGTAAGCCAC
>NonPromoter_1463
CGATGATAATATTATTACAAAGATTCGTCAAGTTCGGTCATCCAATACTTTTAAGGCTTTGATTATCAGAGTTGATAGTCATGGCGGAGACATGTATACCTCTGATCTTTTGTGGAGGGAAATTAGGCATGTTTCAAGGAAAATACCTGTCATTTGTTCAATATATGATCATGGTTATAGTGGTGGTTACATGGTAGCAATGGCAGGGAATGTTATTGTTGCCAATGAACTCAGCTTAACAGGTAGTATT
>NonPromoter_1464
CATGTACCTCATTTTTCTGTAGTTTCGTGGTCCATATGATATCATGATTTAGCATTGTGATTTGTGACATATCTGATTTCTATGTGGATTGATTTACTTTTTGTGGTCTCTTCATCATCAAGATTTTGCATGTCAACGCTTCCGATGATATTGCGGTAATTTTGCATGACTTGTATTTAACTGCAATTTTCCGTTACATGTCCGCAATTGCGTTACTTGAGGTTGATGTATTTAACTGCTCTTTTCCGCA
>NonPromoter_1465
GTAGAGGTAGGTGAGTTCTGTTTTTGGTTTTCCTTTCACAAGCATAAAAAAAAAAAAAAAAAAAAAAAAGTTATAAGCGGTAAACTAAGAACAAATTTTTATGGAGAAAACAATTCATATTGCAGTTGTTCCAGGTGTTGGATATAGCCATTTGGTCTCTATTCTTCAATTCTCCAAGAGACTTGTTCAGCTTCATCCAAACTTTCATGTCACATGCTTCATTCCCTCACTTGGTTCTCTCCCAACTGAT
>NonPromoter_1466
CTTTAGACTCAAACCATTCTAGAACACACGCGAAATCGAGCCGTGCACATGATGGTAATTTGGAAATTGAAGCTGAAAGATTGGAAAAGAATGATAGTACGAATCACATTGAAATCGAGTTTCATTCTTTGAGGTTTGAGGTTGAACTACTTAGGTCTGCAATTGAGATTGGTGAAACTAAATTACAGGAGGAAAAGATTCAGAACACAATGAAGATAATGAATGCTTACGAGTTGATTGAAAGGATGAA
>NonPromoter_1467
GGCGATGCTGCACAGAAAACCAAAGACTATGCTGGTGGTGCTACTCAGAAGAGCAAAGAGTATGCAACTGATGCAGCATACAAGTCTAAAGAGTATGCTGGTGATGCTGCACAGATGGCCAAAGATGCAGCATACAAGACCAAAGATTATGCAGGTGATGCAGCAGAGAAGACCAAAGATTATGGAAGTGATGCTGCACAGAAGGCAAAAGATGCAGCATACAAGACTAAAGACTATGCTGGTGATGCTG
>NonPromoter_1468
TACTGTGATTTGAGTCTGAGGGGATTTCTTGTTGAGACAAGATAAGTATGATTTGGATTTTTGTGAGAGCTCATGGAATTTGGTATTAACGGCTTGTTTGGATTGACTTATTTGAACTTATCTACTGTCATAAATTTTGTGAGACTGTTTAGGAGAACTTTTGTATGACTTGGATTTTTGAGAGAGTTGATGTGAATTTGGTATTAATGGTCTGTTTGGATTGGCTTATTTGAGCTTATTGTGAGAGTGT
>NonPromoter_1469
AATCGATGTCAAGTTGTATTTCTTGATATTGCGAAAAATTACAATTAAATTCAAACAACCATCATCATTATAGTTGCGATTATTGCGTGAATATATCAAAAAATTGATTGTGCTTGTGCGTTCAAATTCATGGTCGCATATTGTTTATTTTTTAAACTTTGCTAGTTTGTATTGTATTTGCATATATAATTTCAACTTTTCAACATAGATAACTTTTTGTTCATATAGAAGTTTATTTGTTGATCTTTAA
>NonPromoter_1470
AATTGTACTGATTTGAAGTCATTTCTATGATTTTAGGATTTTAATATGCTTACCTTGATCCTATGTGTGTATGTAACTAGGGACACTGATTATCTTATTGTAATTAGAAGATTAATTTAAGATTAACAGTGTACTTTTATATGTAAGTCTTTGGTAGATGACAAACTGAAATGTATATGCAAAACTGCAGATATGGAGGAAAAGGTGCAGAGTGCTATAAAACTCATAGAGGAAGATGGGGACTCATTTG
>NonPromoter_1471
ACTTAAGGCCAAAGAGATAGAGCTTGATGCAATGAACAGATTAATTGGTGGGCAAGCAGAAAAATTAGAGTCCAAAAGGAAGAAGTTGCTAAAGCTAACATCAGAAAAGGAGAATGGTCGTGCTCAAATAAAGGAATTCGAGTCAATAAAGAAGCAACTTGAAGGTCAGGTCAAGGAACTTGAGTCAAAAGAGAAGCAATGTGATGAACAGGTGGAGGCGTTGATGTCAAGAGAGAAGCAGCTTGAAGGA
>NonPromoter_1472
CACCCCAGCACTATCCCATCCTTTGATTTTCAACCCAAGTCAGGGCTGGTCTGTCGGACCTGCCCTAACTAATCCACGCCGCTGGTGTGCATTAGGCACATCAGAGGGTATGGTCTATGTAGCAAGTGGTATTGGGTCCCATTTCTCAGTTGATGTAGCAAAGTCAATAGAGAAGTGGGACCCGATCAACGATCCCATTTGGGAGAAGAAAACCGATATGAAGGACGGCAGATTCAGCAGGGAAGCTGTA
>NonPromoter_1473
ACCCTGAAATCTGACCCTGGAATGCCATCTTCACATGCTCAATCCATCTTCTTTACTGTCATTTTTATCATATTGTCAAGTAATTTCTCTCACCTATTATTTCCATTCAAATTAAGTAATCATGACCTAATTTTTTGTTTCTTTGATGATGCTGCAGGTGTTGAATTGTTAAGAATAAATGAACTCACCATTAGTGGTCTGGCTTTGGCATTTGGGTCTTATTTAGTAAGCATATAGTATTTCAATTTAG
>NonPromoter_1474
CTTATAGCTTATAAGCTCATAGTCATATGAATATGACTAAAAAAGCTCCGTTTGATAACCACCATTTATTCACGAGCTTATAGCTTATTTTTATTAATTTATAGCGTTTTTTGATAAGCTAATTCAAGTAGCTTGTAGCTTCAAGCTTATCATTTTTTATCCTAATTTTACCCATGTTACTCTAATTGAAAAAAATTAAACATTCATTAAATATATCTTTTTTATGTCATTTCACATTTATAAGCTAGTT
>NonPromoter_1475
CTCCTTGATTTTCTAGGGTATGTTTTTATCTTTAGTAATTTTTTTTTAGTTACCATGTGTAACTAAATCTTTTTAGGTTAGAGTTCTAAGATGAACCTCTGTTTATTTTTGTTGGATATTTATTTAATATAATGTCGTTTATTTTATTTATTTTTTGCTCGCTATTAAGTTCCTGATTTAGTCATTTGTTTCAAAGGAGTGTAACCCTATATTAGATACTTAGGTTGTGACAGGGCCTAACATTGTTATT
>NonPromoter_1476
TTTGGTCATCCTCATGATGCTAGTCTTCAAAATGGATTTTGGCCTAATCTACTACCTTGAATGAGATGATGTGTTTGTTTTTCAAACCTTTTGAGGTGGATTTGTTCCAATTTAGTCTCAATTCTTAATTCTTGGATGATTTGGTCTTACTTTATTTGGGTGCATGTGAAGACACAATCGTAAGTCATTATTGTGCAATCTTCACATCTTTATTTCCTATATGTGATTTAGTCCTATTGTGTGGCTTAGG
>NonPromoter_1477
GTTTGTTTTGTTCATTAGAATTTTATTAATCTAAAAGAGGTAGACATGTGTGTAAGATAAGGTTGTTTTTGGATAGAGACAATACAGATAAAAAAATGACAATATTTATCCTAATGTGTAAAAGAATTCCATCAAAAAACCAATAAGGGTGGGTGGAACTAAAACAAGATTCATGGGTTCAGCTAATTATAGAATACAATAATAAAAAATATATCCTAATTATCCAATTTTGCTAATGAATGACCGTTGA
>NonPromoter_1478
TCATATTTGATCTTGGTGGTGGAACTTTTGATGTTTCTCTTCTCACAATTAAGAATAATCTCTTTGAAGTCAAGGCCACTTCCGGAGACACACACCTTGGAGGAGAGGACTTTGATAACCGAATGGTGAACCACTTTGTTATGGAGTTCAACAGGAAGTATATGAAGGACATTAGTGGGAGCCCGAGGGTGCTTAGAAGGTTAAGAACGGCCTGCGAGAGGACAAAAAGGACACTTTCATTTGATACCAA
>NonPromoter_1479
TTTGGTATGATTTTGTAGGCTGATAAAGTGACGAATGATGTGAACTCATGGGCCAATAAGGAGACAAATGGCCTTATTGAGAAAATTCTTCCTCCAGGGTCAGTCAACAAATTCACAAAACTCATCTTTGCTAATGCACTGTACTTCAAAGGGGTGTGGAATCAACAATTTGATGCTTCGGAAACAAAAGACTACGATTTCATAATGGAAGCTCAGTCAAGGTTCCCTTCATGACCAATGGAGAGAAGCA
>NonPromoter_1480
CTATTCAAAGGTCAGTGCTGCTTTTGATTGATATTATAACATACATCTTTATACTGTTCTCATCTCATTGGTTGAAACTCCACAAGTAATTTCTAAAACCATTTGGAAAATCTTCCTCTCCTGTATGGATTTGATTTAATTTATTTTGTAAATCTTATTATTTTCAGTATTACTTAGAGCCGCGCACTGGACATAAGTTCCGTTCTTTGGCATCTGTCCAGAGATATCTAAATGCAGAAACAAGAGACTA
>NonPromoter_1481
GTTTGATAACAAAGAAGAAGGAGAGAAATATGCTAAGCATGGCTTGAGGAATTTCCTTCGAACTCGACCACCAGAGGTTATGCCAACTATTAATCACTTCTTTAGTGAACAGAAATGAAGAAGTGTTACTTATATGTACACCAACATATATTTCAATAGATGAAAGAATTCAAATCAAAGTGTTTATTTGTAACATAAGTTGTTTGCATGCATGAGAATTTTGTCTTATCGTGTATTATTAACTTTATGG
>NonPromoter_1482
AGAAGTGCTTTCACTCGTTTACAATCTTCTAGAATCTTCTATTCCACCTTCCCTCGCAAACATTACCTCTTTGAAAACACTCAATCTGTCATTTAACCCCTTTCTACCTTCTCCGATCCCCCCGGAGTTCGGAAACCTAACTAACCTCGAAGTTCTATGGCTTAGTTCATGTAATCTTGTTGGTAATATTCCTCATTCGTTTGGAAAATTGAAGAAACTTAGTGTTTTTGATCTTTCTATGAATAGTCTT
>NonPromoter_1483
ACCTCCAGAATAATCTTATGATTTCATAGCCATAATTTGGTTAAAAACAAGACAACCAACCCATGTATGTAGTTTTTAACAAAATTAGTGTTGCAAAAATTAGCTTCACTAATCACTAGTAATGATATCTTAGCTTTTCTATTTCTTTCTTTCTGTATGGGGTGAATTTAGCAAAATCAAGGTGATTTTAGCAAAAAACTACGCTTTGAAACTTATACGAAATGATGGTACTACCGAGTGCCGTGATTTT
>NonPromoter_1484
ATTTATTTTTTAGGGGTATTATTATTACTATCTACTAGCGTTTAGACTTGGGATGGTAAAATGGATTGGACCCGTTGGGTTGGCACGTTTAACCTGCCATTATTGACGGGGTGGGGCGGGTTGACCCTTTTTGCCATCCCTAGTTTAGACGCACTATCTGTGCCCGTCTATCTGCTCTTCTTATCATGTTAATGTGTATAAATTACGAATAATAATTTTTACGAAATTTTGATTAAATAAATTTGATTTT
>NonPromoter_1485
CGAAGAAATAGAAAAACCATTGATCAGGAATTAAAGCCTTAGAGTAACACCACCCAAAAGAGATTTTGAAATCTCAGAACAAAAAGAGATAAATAAATTACAAAGCTCAAGTTGTCTTTACAACTCGAAAAACTAGACAAAAGAATTTAAATTTGTCTATAGAAAAAGTCTTCTGCACTCTGCTAAAACTGTGGTATCAGAGCAAACCTCGTTCTTAAATATAAAATTAAAAAAAAAATTAAAAAAAAAT
>NonPromoter_1486
TTCATCAACGTGGCCCTCAGTCAGACAACTCGCCCTGTAAGTTAATAACATCTTATAATTTTGACTAAATTGCATTTTTGGTCCCTTAACTATTTAGGTAGTTTTGTTTTGATCCCTTAATTAAAATTTGATTTATTTTGGTCCCTTAACTTCTCTCCGTTACACATTATGGTTATTTCCGTTAGTTTTAATTCAAAAATGTTAGATTTTCTTCATTTTCTTCTAAATTTTTTTTGGAATTCTTGTTGTT
>NonPromoter_1487
GATCAATACTACCTTATGCTCAAATTAATTCATTTGGATTTTAATTTCTTCTGAGGTATTGTCCACTTTAGATATTATAGAAACTTCACTTCACAAATGCGGCTTAGTTAAAAGTCGTTGTTCAATTGAGTGCGTGTTTATAAATTACTCGTAAGTTCGTAACCTCGGTTTTCAAGTAATGTGAGATTTTTTTGGTATACCAAAACAAAATTAGACAAAATTCATCCTAGTACATTCTTTTCTTTCCTTG
>NonPromoter_1488
GTGAGATCGAAACGTGGACATAATCGAAGGTTGAGAACTCGTCAGAGATCGATTTCTTCCACTGCTACTGGCGTCTCCGCCGCCGGCGTTGTAAGACAGAAATCTTCACGTAGTACTCAAAGAAAGAAGAAAACTGGTTTCATCGAAAGTGTTTGCTCGATTTTCAGGAGTCACCGGAGAGAGAAAACTGTTCAGAAATCGAATCCTCCGGTGGAAGATTCTTCAACGAAGAAGAAGAGAAACAATGGAA
>NonPromoter_1489
TTTATTAAACGCTAGGGAGGTTGGGAAATGGATGAATCAAAAAAGGAGGCAGCTTTGCGAGAAACCATAGAGGAAGCAGGAGTAAGAGGCATTGTAGAGGTGAGTTACTTGATCAATTTTATTTTATTTTTGGTATAGCAGAGAATTCCACCTATTTAAGATGAATAAGTGCAGCATTCGGGGTTCAAACCTCGACCATGGCATATAATCTCCATATCAACTAAACTATGCTTACATGAATCAATTTATT
>NonPromoter_1490
TGACAGCGTAGAAGAAGCCGATGACGGTGCACTAAACGACGGTGTGGAAGATGCTGATGATGGTGCTCCGAAAGACGGCGTCGATGAAGCAGATGATGCAAATGTAAATCCAAAGGACGCAGTCGATGAAGCCGAAGCGGCTGGTGCTCCAAACGACGGCATTGAAGAAGCTGATGACGGTGCTCCGAATGACGGCATTGAAGAAGCCGATGACGGTGCTCCGAATGACGGCGTTGAAGCCGATGACGCC
>NonPromoter_1491
[truncated: 23,540,334 more chars]
